# Supplementary material for: Cultivating the uncultured: Harnessing the “sandwich agar plate” approach to isolate heme‐dependent bacteria from marine sediment
Source: mLife. 2024 Jan 18;3(1):143–55. doi: 10.1002/mlf2.12093 (PMC11139205; doi:10.1002/mlf2.12093)
Supplement: Supplementary file 2 — Table S1 Taxa_otu percents in offshore sediment samples from Jingzi Harbor based on 16 S high‐throughput sequencing. [file MLF2-3-143-s008.xlsx]

## Sheet: Table S1
OTU ID	sample 1	sample 2	sample 3
Bacteria;p_Campilobacterota;c_Campylobacteria;o_Campylobacterales;f_Sulfurovaceae;g_Sulfurovum;s_unclassified_g_Sulfurovum	0.0403756	0.0473264	0.0388424
Bacteria;p_Cyanobacteria;c_Cyanobacteriia;o_Chloroplast;f_norank_o_Chloroplast;g_norank_f_norank_o_Chloroplast;s_unclassified_g_norank_f_norank_o_Chloroplast	0.0173513	0.0372197	0.0456526
Bacteria;p_Thermodesulfobacteriota;c_Desulfobulbia;o_Desulfobulbales;f_Desulfobulbaceae;g_norank_f_Desulfobulbaceae;s_uncultured_bacterium_g_norank_f_Desulfobulbaceae	0.0269597	0.0303584	0.0329905
Bacteria;p_unclassified_k_norank_d_Bacteria;c_unclassified_k_norank_d_Bacteria;o_unclassified_k_norank_d_Bacteria;f_unclassified_k_norank_d_Bacteria;g_unclassified_k_norank_d_Bacteria;s_unclassified_k_norank_d_Bacteria	0.0546988	0.0158436	0.0165208
Bacteria;p_Pseudomonadota;c_Gammaproteobacteria;o_Steroidobacterales;f_Woeseiaceae;g_Woeseia;s_uncultured_bacterium_g_Woeseia	0.0186801	0.0229605	0.0244554
Bacteria;p_Chloroflexi;c_Anaerolineae;o_Anaerolineales;f_Anaerolineaceae;g_norank_f_Anaerolineaceae;s_unclassified_g_norank_f_Anaerolineaceae	0.0139398	0.022871	0.02098
Bacteria;p_Thermodesulfobacteriota;c_Syntrophobacteria;o_Syntrophobacterales;f_norank_o_Syntrophobacterales;g_norank_f_norank_o_Syntrophobacterales;s_uncultured_delta_proteobacterium_g_norank_f_norank_o_Syntrophobacterales	0.0161503	0.0201495	0.0211844
Bacteria;p_Pseudomonadota;c_Gammaproteobacteria;o_Steroidobacterales;f_Woeseiaceae;g_Woeseia;s_unclassified_g_Woeseia	0.0160353	0.0187823	0.0184501
Bacteria;p_Thermodesulfobacteriota;c_Desulfobacteria;o_Desulfobacterales;f_Desulfosarcinaceae;g_Sva0081_sediment_group;s_uncultured_delta_proteobacterium_g_Sva0081_sediment_group	0.0155881	0.0190507	0.0181563
Bacteria;p_Pseudomonadota;c_Gammaproteobacteria;o_unclassified_c_Gammaproteobacteria;f_unclassified_c_Gammaproteobacteria;g_unclassified_c_Gammaproteobacteria;s_unclassified_c_Gammaproteobacteria	0.0254264	0.0124832	0.0120616
Bacteria;p_Fusobacteriota;c_Fusobacteriia;o_Fusobacteriales;f_Fusobacteriaceae;g_Propionigenium;s_uncultured_bacterium_g_Propionigenium	0.0140931	0.0165719	0.0156903
Bacteria;p_Actinobacteriota;c_Acidimicrobiia;o_Actinomarinales;f_norank_o_Actinomarinales;g_norank_f_norank_o_Actinomarinales;s_unclassified_g_norank_f_norank_o_Actinomarinales	0.0126238	0.0147192	0.0144509
Bacteria;p_Thermodesulfobacteriota;c_Desulfuromonadia;o_Sva1033;f_norank_o_Sva1033;g_norank_f_norank_o_Sva1033;s_uncultured_bacterium_g_norank_f_norank_o_Sva1033	0.0120105	0.0140676	0.0149237
Bacteria;p_Acidobacteriota;c_Thermoanaerobaculia;o_Thermoanaerobaculales;f_Thermoanaerobaculaceae;g_Subgroup_10;s_unclassified_g_Subgroup_10	0.0120616	0.0118955	0.0110522
Bacteria;p_Thermodesulfobacteriota;c_Desulfobacteria;o_Desulfobacterales;f_Desulfosarcinaceae;g_Sva0081_sediment_group;s_uncultured_bacterium_g_Sva0081_sediment_group	0.0105156	0.0122149	0.0112439
Bacteria;p_Actinobacteriota;c_Acidimicrobiia;o_Actinomarinales;f_norank_o_Actinomarinales;g_norank_f_norank_o_Actinomarinales;s_uncultured_actinobacterium_g_norank_f_norank_o_Actinomarinales	0.00969782	0.0110011	0.0112694
Bacteria;p_Planctomycetota;c_Phycisphaerae;o_Phycisphaerales;f_Phycisphaeraceae;g_Urania-1B-19_marine_sediment_group;s_unclassified_g_Urania-1B-19_marine_sediment_group	0.0095445	0.0107583	0.0104389
Bacteria;p_Myxococcota;c_Polyangia;o_Polyangiales;f_Sandaracinaceae;g_norank_f_Sandaracinaceae;s_uncultured_delta_proteobacterium_g_norank_f_Sandaracinaceae	0.00781959	0.00950616	0.00977448
Bacteria;p_Nitrospirota;c_Nitrospiria;o_Nitrospirales;f_Nitrospiraceae;g_Nitrospira;s_unclassified_g_Nitrospira	0.00769182	0.00964671	0.0080368
Bacteria;p_Pseudomonadota;c_Alphaproteobacteria;o_Kiloniellales;f_Kiloniellaceae;g_norank_f_Kiloniellaceae;s_unclassified_g_norank_f_Kiloniellaceae	0.00707852	0.00748738	0.00843289
Bacteria;p_Pseudomonadota;c_Gammaproteobacteria;o_Gammaproteobacteria_Incertae_Sedis;f_unclassified_o_Gammaproteobacteria_Incertae_Sedis;g_norank_f_unclassified;s_unclassified_g_norank_f_unclassified	0.00692519	0.0074235	0.00712962
Bacteria;p_Pseudomonadota;c_Gammaproteobacteria;o_B2M28;f_norank_o_B2M28;g_norank_f_norank_o_B2M28;s_uncultured_sediment_bacterium_g_norank_f_norank_o_B2M28	0.00600524	0.00748738	0.00733406
Bacteria;p_Chloroflexi;c_Anaerolineae;o_Anaerolineales;f_Anaerolineaceae;g_norank_f_Anaerolineaceae;s_uncultured_hydrocarbon_seep_bacterium_BPC110	0.00497029	0.00752571	0.00677186
Bacteria;p_Bacteroidota;c_Bacteroidia;o_Bacteroidales;f_Bacteroidetes_BD2-2;g_norank_f_Bacteroidetes_BD2-2;s_unclassified_g_norank_f_Bacteroidetes_BD2-2	0.00605635	0.00632467	0.00646521
Bacteria;p_Chloroflexi;c_Anaerolineae;o_SBR1031;f_norank_o_SBR1031;g_norank_f_norank_o_SBR1031;s_unclassified_g_norank_f_norank_o_SBR1031	0.00522584	0.00637577	0.00692519
Bacteria;p_Kiritimatiellota;c_Kiritimatiellae;o_Kiritimatiellales;f_Kiritimatiellaceae;g_R76-B128;s_uncultured_bacterium_g_R76-B128	0.00320705	0.00646521	0.0086501
Bacteria;p_Chloroflexi;c_Anaerolineae;o_norank_c_Anaerolineae;f_norank_o_norank_c_Anaerolineae;g_norank_f_norank_o_norank_c_Anaerolineae;s_uncultured_bacterium_g_norank_f_norank_o_norank_c_Anaerolineae	0.00541749	0.00618412	0.00658021
Bacteria;p_Acidobacteriota;c_Thermoanaerobaculia;o_Thermoanaerobaculales;f_Thermoanaerobaculaceae;g_Subgroup_23;s_unclassified_g_Subgroup_23	0.00589024	0.00592858	0.00628633
Bacteria;p_Chloroflexi;c_Anaerolineae;o_Anaerolineales;f_Anaerolineaceae;g_norank_f_Anaerolineaceae;s_uncultured_marine_bacterium_g_norank_f_Anaerolineaceae	0.00463809	0.0061969	0.00719351
Bacteria;p_Cyanobacteria;c_Cyanobacteriia;o_Chloroplast;f_norank_o_Chloroplast;g_norank_f_norank_o_Chloroplast;s_Virgulinella_fragilis	0.00307928	0.00674631	0.00762793
Bacteria;p_Planctomycetota;c_OM190;o_norank_c_OM190;f_norank_o_norank_c_OM190;g_norank_f_norank_o_norank_c_OM190;s_unclassified_g_norank_f_norank_o_norank_c_OM190	0.00537916	0.00603079	0.00589024
Bacteria;p_Nitrospirota;c_Thermodesulfovibrionia;o_norank_c_Thermodesulfovibrionia;f_norank_o_norank_c_Thermodesulfovibrionia;g_norank_f_norank_o_norank_c_Thermodesulfovibrionia;s_uncultured_bacterium_g_norank_f_norank_o_norank_c_Thermodesulfovibrionia	0.00495752	0.00578803	0.00511084
Bacteria;p_NB1-j;c_norank_p_NB1-j;o_norank_c_norank_p_NB1-j;f_norank_o_norank_c_norank_p_NB1-j;g_norank_f_norank_o_norank_c_norank_p_NB1-j;s_unclassified_g_norank_f_norank_o_norank_c_norank_p_NB1-j	0.00576247	0.00444643	0.00466364
Bacteria;p_Thermodesulfobacteriota;c_Desulfobulbia;o_Desulfobulbales;f_Desulfocapsaceae;g_norank_f_Desulfocapsaceae;s_uncultured_delta_proteobacterium_g_norank_f_Desulfocapsaceae	0.00442088	0.00491918	0.00456143
Bacteria;p_Bacteroidota;c_Bacteroidia;o_Cytophagales;f_Cyclobacteriaceae;g_norank_f_Cyclobacteriaceae;s_unclassified_g_norank_f_Cyclobacteriaceae	0.00507251	0.00493196	0.00369258
Bacteria;p_Pseudomonadota;c_Gammaproteobacteria;o_B2M28;f_norank_o_B2M28;g_norank_f_norank_o_B2M28;s_uncultured_gamma_proteobacterium_g_norank_f_norank_o_B2M28	0.00376925	0.00453587	0.00475308
Bacteria;p_Pseudomonadota;c_Alphaproteobacteria;o_Rhodobacterales;f_Rhodobacteraceae;g_unclassified_f_Rhodobacteraceae;s_unclassified_f_Rhodobacteraceae	0.0053025	0.00384591	0.00387146
Bacteria;p_Thermodesulfobacteriota;c_Desulfobulbia;o_Desulfobulbales;f_Desulfobulbaceae;g_norank_f_Desulfobulbaceae;s_unclassified_g_norank_f_Desulfobulbaceae	0.00543027	0.00366703	0.00370536
Bacteria;p_Pseudomonadota;c_Gammaproteobacteria;o_Thiotrichales;f_Thiotrichaceae;g_norank_f_Thiotrichaceae;s_uncultured_sediment_bacterium_g_norank_f_Thiotrichaceae	0.00371814	0.00447199	0.00456143
Bacteria;p_Bacteroidota;c_Bacteroidia;o_Bacteroidales;f_unclassified_o_Bacteroidales;g_unclassified_o_Bacteroidales;s_unclassified_o_Bacteroidales	0.00463809	0.00406312	0.00383313
Bacteria;p_Pseudomonadota;c_Gammaproteobacteria;o_Cellvibrionales;f_Halieaceae;g_Halioglobus;s_unclassified_g_Halioglobus	0.00384591	0.0040759	0.0045742
Bacteria;p_Bacteroidota;c_Bacteroidia;o_Bacteroidales;f_Bacteroidetes_BD2-2;g_norank_f_Bacteroidetes_BD2-2;s_uncultured_Bacteroidetes_bacterium_g_norank_f_Bacteroidetes_BD2-2	0.0031815	0.00435699	0.00355203
Bacteria;p_Pseudomonadota;c_Gammaproteobacteria;o_Cellvibrionales;f_Halieaceae;g_unclassified_f_Halieaceae;s_unclassified_f_Halieaceae	0.00471475	0.00307928	0.00291318
Bacteria;p_Latescibacterota;c_norank_p_Latescibacterota;o_norank_c_norank_p_Latescibacterota;f_norank_o_norank_c_norank_p_Latescibacterota;g_norank_f_norank_o_norank_c_norank_p_Latescibacterota;s_unclassified_g_norank_f_norank_o_norank_c_norank_p_Latescibacterota	0.00300262	0.00375647	0.00384591
Bacteria;p_Bacteroidota;c_Bacteroidia;o_Flavobacteriales;f_Flavobacteriaceae;g_unclassified_f_Flavobacteriaceae;s_unclassified_f_Flavobacteriaceae	0.0031815	0.0035137	0.0037948
Bacteria;p_Thermodesulfobacteriota;c_Desulfobulbia;o_Desulfobulbales;f_Desulfocapsaceae;g_unclassified_f_Desulfocapsaceae;s_unclassified_f_Desulfocapsaceae	0.00378202	0.00319428	0.00323261
Bacteria;p_Planctomycetota;c_Phycisphaerae;o_Phycisphaerales;f_Phycisphaeraceae;g_Urania-1B-19_marine_sediment_group;s_uncultured_bacterium_g_Urania-1B-19_marine_sediment_group	0.00283652	0.00356481	0.00374369
Bacteria;p_Pseudomonadota;c_Gammaproteobacteria;o_Gammaproteobacteria_Incertae_Sedis;f_unclassified_o_Gammaproteobacteria_Incertae_Sedis;g_norank_f_unclassified;s_uncultured_sediment_bacterium_g_norank_f_unclassified	0.00272152	0.00398646	0.00324538
Bacteria;p_Sva0485;c_norank_p_Sva0485;o_norank_c_norank_p_Sva0485;f_norank_o_norank_c_norank_p_Sva0485;g_norank_f_norank_o_norank_c_norank_p_Sva0485;s_unclassified_g_norank_f_norank_o_norank_c_norank_p_Sva0485	0.00293873	0.00347537	0.00337316
Bacteria;p_Pseudomonadota;c_Gammaproteobacteria;o_Cellvibrionales;f_Halieaceae;g_Halioglobus;s_uncultured_bacterium_g_Halioglobus	0.00267041	0.00327094	0.00373091
Bacteria;p_Chloroflexi;c_Anaerolineae;o_Anaerolineales;f_Anaerolineaceae;g_norank_f_Anaerolineaceae;s_uncultured_Chloroflexi_bacterium_g_norank_f_Anaerolineaceae	0.00249154	0.00342426	0.00371814
Bacteria;p_Thermodesulfobacteriota;c_Desulfobulbia;o_Desulfobulbales;f_Desulfobulbaceae;g_norank_f_Desulfobulbaceae;s_uncultured_delta_proteobacterium_g_norank_f_Desulfobulbaceae	0.00282374	0.00332205	0.00333482
Bacteria;p_Kiritimatiellota;c_Kiritimatiellae;o_Kiritimatiellales;f_Kiritimatiellaceae;g_R76-B128;s_unclassified_g_R76-B128	0.00226155	0.00296429	0.00402479
Bacteria;p_NB1-j;c_norank_p_NB1-j;o_norank_c_norank_p_NB1-j;f_norank_o_norank_c_norank_p_NB1-j;g_norank_f_norank_o_norank_c_norank_p_NB1-j;s_uncultured_bacterium_g_norank_f_norank_o_norank_c_norank_p_NB1-j	0.00275985	0.00324538	0.00324538
Bacteria;p_Kiritimatiellota;c_Kiritimatiellae;o_WCHB1-41;f_norank_o_WCHB1-41;g_norank_f_norank_o_WCHB1-41;s_unclassified_g_norank_f_norank_o_WCHB1-41	0.0031815	0.00352648	0.00238932
Bacteria;p_Acidobacteriota;c_Subgroup_22;o_norank_c_Subgroup_22;f_norank_o_norank_c_Subgroup_22;g_norank_f_norank_o_norank_c_Subgroup_22;s_unclassified_g_norank_f_norank_o_norank_c_Subgroup_22	0.00341149	0.00300262	0.00267041
Bacteria;p_Acidobacteriota;c_Thermoanaerobaculia;o_Thermoanaerobaculales;f_Thermoanaerobaculaceae;g_Subgroup_10;s_uncultured_Acidobacteria_bacterium_g_Subgroup_10	0.00275985	0.00330927	0.00298984
Bacteria;p_Chloroflexi;c_Anaerolineae;o_SBR1031;f_norank_o_SBR1031;g_norank_f_norank_o_SBR1031;s_uncultured_bacterium_g_norank_f_norank_o_SBR1031	0.0025682	0.00330927	0.00302817
Bacteria;p_Planctomycetota;c_OM190;o_norank_c_OM190;f_norank_o_norank_c_OM190;g_norank_f_norank_o_norank_c_OM190;s_uncultured_bacterium_g_norank_f_norank_o_norank_c_OM190	0.00231266	0.00288763	0.00364147
Bacteria;p_Gemmatimonadota;c_BD2-11_terrestrial_group;o_norank_c_BD2-11_terrestrial_group;f_norank_o_norank_c_BD2-11_terrestrial_group;g_norank_f_norank_o_norank_c_BD2-11_terrestrial_group;s_unclassified_g_norank_f_norank_o_norank_c_BD2-11_terrestrial_group	0.00295151	0.00279819	0.00283652
Bacteria;p_Pseudomonadota;c_Alphaproteobacteria;o_unclassified_c_Alphaproteobacteria;f_unclassified_c_Alphaproteobacteria;g_unclassified_c_Alphaproteobacteria;s_unclassified_c_Alphaproteobacteria	0.00438255	0.00198045	0.00196767
Bacteria;p_Thermodesulfobacteriota;c_Desulfobacteria;o_Desulfobacterales;f_Desulfosarcinaceae;g_unclassified_f_Desulfosarcinaceae;s_unclassified_f_Desulfosarcinaceae	0.00452309	0.00189101	0.00185268
Bacteria;p_Pseudomonadota;c_Gammaproteobacteria;o_BD7-8;f_norank_o_BD7-8;g_norank_f_norank_o_BD7-8;s_uncultured_bacterium_g_norank_f_norank_o_BD7-8	0.00226155	0.00281096	0.00311761
Bacteria;p_Fusobacteriota;c_Fusobacteriia;o_Fusobacteriales;f_Fusobacteriaceae;g_Psychrilyobacter;s_uncultured_bacterium_g_Psychrilyobacter	0.00249154	0.00242765	0.00315594
Bacteria;p_Thermodesulfobacteriota;c_Desulfobulbia;o_Desulfobulbales;f_norank_o_Desulfobulbales;g_norank_f_norank_o_Desulfobulbales;s_uncultured_bacterium_g_norank_f_norank_o_Desulfobulbales	0.00254264	0.00231266	0.00281096
Bacteria;p_Bacteroidota;c_Bacteroidia;o_Bacteroidales;f_Prolixibacteraceae;g_Draconibacterium;s_uncultured_bacterium_g_Draconibacterium	0.00226155	0.00283652	0.00255542
Bacteria;p_Bacteroidota;c_Bacteroidia;o_Cytophagales;f_Cyclobacteriaceae;g_norank_f_Cyclobacteriaceae;s_uncultured_bacterium_g_norank_f_Cyclobacteriaceae	0.00247876	0.00254264	0.00261931
Bacteria;p_Gemmatimonadota;c_PAUC43f_marine_benthic_group;o_norank_c_PAUC43f_marine_benthic_group;f_norank_o_norank_c_PAUC43f_marine_benthic_group;g_norank_f_norank_o_norank_c_PAUC43f_marine_benthic_group;s_uncultured_actinobacterium_g_norank_f_norank_o_norank_c_PAUC43f_marine_benthic_group	0.00242765	0.00252987	0.00264486
Bacteria;p_Thermodesulfobacteriota;c_Desulfobulbia;o_Desulfobulbales;f_Desulfobulbaceae;g_unclassified_f_Desulfobulbaceae;s_unclassified_f_Desulfobulbaceae	0.00269597	0.00218488	0.00269597
Bacteria;p_Thermodesulfobacteriota;c_Desulfobacteria;o_Desulfatiglandales;f_Desulfatiglandaceae;g_Desulfatiglans;s_unclassified_g_Desulfatiglans	0.00278541	0.00227432	0.00241487
Bacteria;p_Acidobacteriota;c_Vicinamibacteria;o_Subgroup_17;f_norank_o_Subgroup_17;g_norank_f_norank_o_Subgroup_17;s_uncultured_bacterium_g_norank_f_norank_o_Subgroup_17	0.00181435	0.00279819	0.00252987
Bacteria;p_Thermodesulfobacteriota;c_Desulfobacteria;o_Desulfobacterales;f_Desulfosarcinaceae;g_SEEP-SRB1;s_uncultured_bacterium_g_SEEP-SRB1	0.00246598	0.00236376	0.0022871
Bacteria;p_Planctomycetota;c_vadinHA49;o_norank_c_vadinHA49;f_norank_o_norank_c_vadinHA49;g_norank_f_norank_o_norank_c_vadinHA49;s_uncultured_bacterium_g_norank_f_norank_o_norank_c_vadinHA49	0.00190379	0.00281096	0.00235099
Bacteria;p_Latescibacterota;c_norank_p_Latescibacterota;o_norank_c_norank_p_Latescibacterota;f_norank_o_norank_c_norank_p_Latescibacterota;g_norank_f_norank_o_norank_c_norank_p_Latescibacterota;s_uncultured_bacterium_g_norank_f_norank_o_norank_c_norank_p_Latescibacterota	0.00146937	0.00264486	0.00287485
Bacteria;p_Patescibacteria;c_WWE3;o_norank_c_WWE3;f_norank_o_norank_c_WWE3;g_norank_f_norank_o_norank_c_WWE3;s_unclassified_g_norank_f_norank_o_norank_c_WWE3	0.00160992	0.00244043	0.00287485
Bacteria;p_Gemmatimonadota;c_BD2-11_terrestrial_group;o_norank_c_BD2-11_terrestrial_group;f_norank_o_norank_c_BD2-11_terrestrial_group;g_norank_f_norank_o_norank_c_BD2-11_terrestrial_group;s_uncultured_bacterium_g_norank_f_norank_o_norank_c_BD2-11_terrestrial_group	0.00218488	0.00209544	0.00254264
Bacteria;p_Pseudomonadota;c_Gammaproteobacteria;o_Ectothiorhodospirales;f_Ectothiorhodospiraceae;g_Thiogranum;s_uncultured_gamma_proteobacterium_g_Thiogranum	0.00175046	0.00250431	0.00252987
Bacteria;p_Actinobacteriota;c_Acidimicrobiia;o_Microtrichales;f_Ilumatobacteraceae;g_Ilumatobacter;s_uncultured_actinobacterium_g_Ilumatobacter	0.00196767	0.00246598	0.00231266
Bacteria;p_NB1-j;c_norank_p_NB1-j;o_norank_c_norank_p_NB1-j;f_norank_o_norank_c_norank_p_NB1-j;g_norank_f_norank_o_norank_c_norank_p_NB1-j;s_uncultured_delta_proteobacterium_g_norank_f_norank_o_norank_c_norank	0.00208267	0.00214655	0.00237654
Bacteria;p_Actinobacteriota;c_Acidimicrobiia;o_Actinomarinales;f_Actinomarinaceae;g_Candidatus_Actinomarina;s_uncultured_marine_bacterium_g_Candidatus_Actinomarina	0.00189101	0.00249154	0.002121
Bacteria;p_Pseudomonadota;c_Alphaproteobacteria;o_Sphingomonadales;f_Sphingomonadaceae;g_Sphingomonas;s_uncultured_Sphingomonadaceae_bacterium_g_Sphingomonas	0.00157158	0.00246598	0.00221044
Bacteria;p_Thermodesulfobacteriota;c_Desulfobacteria;o_Desulfobacterales;f_Desulfosarcinaceae;g_SEEP-SRB1;s_unclassified_g_SEEP-SRB1	0.00192934	0.00223599	0.0019549
Bacteria;p_Acidobacteriota;c_Subgroup_22;o_norank_c_Subgroup_22;f_norank_o_norank_c_Subgroup_22;g_norank_f_norank_o_norank_c_Subgroup_22;s_uncultured_bacterium_g_norank_f_norank_o_norank_c_Subgroup_22	0.00214655	0.00203156	0.00189101
Bacteria;p_Planctomycetota;c_Phycisphaerae;o_Phycisphaerales;f_Phycisphaeraceae;g_Urania-1B-19_marine_sediment_group;s_uncultured_planctomycete_g_Urania-1B-19_marine_sediment_group	0.00171213	0.00206989	0.00215933
Bacteria;p_Planctomycetota;c_Phycisphaerae;o_Phycisphaerales;f_Phycisphaeraceae;g_norank_f_Phycisphaeraceae;s_uncultured_bacterium_g_norank_f_Phycisphaeraceae	0.00190379	0.00224877	0.00178879
Bacteria;p_Nitrospirota;c_Thermodesulfovibrionia;o_norank_c_Thermodesulfovibrionia;f_norank_o_norank_c_Thermodesulfovibrionia;g_norank_f_norank_o_norank_c_Thermodesulfovibrionia;s_unclassified_g_norank_f_norank_o_norank_c_Thermodesulfovibrionia	0.00215933	0.00213378	0.00162269
Bacteria;p_Planctomycetota;c_unclassified_p_Planctomycetota;o_unclassified_p_Planctomycetota;f_unclassified_p_Planctomycetota;g_unclassified_p_Planctomycetota;s_unclassified_p_Planctomycetota	0.00190379	0.00166102	0.00226155
Bacteria;p_Acidobacteriota;c_Acidobacteriae;o_Acidobacteriales;f_norank_o_Acidobacteriales;g_norank_f_norank_o_Acidobacteriales;s_unclassified_g_norank_f_norank_o_Acidobacteriales	0.00186546	0.00191657	0.00198045
Bacteria;p_Acidobacteriota;c_Acidobacteriae;o_Acidobacteriales;f_Acidobacteriaceae_Subgroup_1;g_unclassified_f_Acidobacteriaceae_Subgroup_1;s_unclassified_f_Acidobacteriaceae_Subgroup_1	0.00226155	0.00157158	0.00191657
Bacteria;p_Planctomycetota;c_Pla4_lineage;o_norank_c_Pla4_lineage;f_norank_o_norank_c_Pla4_lineage;g_norank_f_norank_o_norank_c_Pla4_lineage;s_unclassified_g_norank_f_norank_o_norank_c_Pla4_lineage	0.00191657	0.00209544	0.00163547
Bacteria;p_Thermodesulfobacteriota;c_unclassified_p_Thermodesulfobacteriota;o_unclassified_p_Thermodesulfobacteriota;f_unclassified_p_Thermodesulfobacteriota;g_unclassified_p_Thermodesulfobacteriota;s_unclassified_p_Thermodesulfobacteriota	0.00343704	0.00102217	0.0010605
Bacteria;p_Campilobacterota;c_Campylobacteria;o_Campylobacterales;f_Sulfurimonadaceae;g_Sulfurimonas;s_unclassified_g_Sulfurimonas	0.00214655	0.00175046	0.00160992
Bacteria;p_Verrucomicrobiota;c_Verrucomicrobiae;o_Verrucomicrobiales;f_DEV007;g_norank_f_DEV007;s_unclassified_g_norank_f_DEV007	0.00130326	0.00189101	0.0022871
Bacteria;p_Actinobacteriota;c_Acidimicrobiia;o_Actinomarinales;f_norank_o_Actinomarinales;g_norank_f_norank_o_Actinomarinales;s_uncultured_Gram-positive_bacterium_g_norank_f_norank_o_Actinomarinales	0.00155881	0.00178879	0.00177602
Bacteria;p_Chloroflexi;c_Anaerolineae;o_unclassified_c_Anaerolineae;f_unclassified_c_Anaerolineae;g_unclassified_c_Anaerolineae;s_unclassified_c_Anaerolineae	0.00205711	0.00137993	0.00163547
Bacteria;p_Bacteroidota;c_Ignavibacteria;o_Ignavibacteriales;f_PHOS-HE36;g_norank_f_PHOS-HE36;s_uncultured_bacterium_g_norank_f_PHOS-HE36	0.00144381	0.00178879	0.00175046
Bacteria;p_Chloroflexi;c_AD3;o_norank_c_AD3;f_norank_o_norank_c_AD3;g_norank_f_norank_o_norank_c_AD3;s_uncultured_bacterium_g_norank_f_norank_o_norank_c_AD3	0.00126493	0.0019549	0.00171213
Bacteria;p_Verrucomicrobiota;c_Verrucomicrobiae;o_Pedosphaerales;f_Pedosphaeraceae;g_unclassified_f_Pedosphaeraceae;s_unclassified_f_Pedosphaeraceae	0.00159714	0.00172491	0.0015077
Bacteria;p_Pseudomonadota;c_Alphaproteobacteria;o_Rhodobacterales;f_Rhodobacteraceae;g_Limibaculum;s_uncultured_bacterium_g_Limibaculum	0.00136715	0.00166102	0.00175046
Bacteria;p_Latescibacterota;c_Latescibacteria;o_Latescibacterales;f_Latescibacteraceae;g_norank_f_Latescibacteraceae;s_uncultured_bacterium_g_norank_f_Latescibacteraceae	0.00108605	0.00182713	0.00182713
Bacteria;p_Bacteroidota;c_Bacteroidia;o_Flavobacteriales;f_Flavobacteriaceae;g_Lutimonas;s_Lutimonas_saemankumensis	0.00166102	0.00164825	0.00140548
Bacteria;p_Pseudomonadota;c_Gammaproteobacteria;o_B2M28;f_norank_o_B2M28;g_norank_f_norank_o_B2M28;s_unclassified_g_norank_f_norank_o_B2M28	0.0018399	0.00127771	0.00154603
Bacteria;p_Bacteroidota;c_Bacteroidia;o_unclassified_c_Bacteroidia;f_unclassified_c_Bacteroidia;g_unclassified_c_Bacteroidia;s_unclassified_c_Bacteroidia	0.00282374	0.000894397	0.000868843
Bacteria;p_Thermodesulfobacteriota;c_Desulfobacteria;o_Desulfobacterales;f_Desulfosarcinaceae;g_Sva0081_sediment_group;s_unclassified_g_Sva0081_sediment_group	0.00194212	0.00137993	0.00123938
Bacteria;p_Bacteroidota;c_Bacteroidia;o_Chitinophagales;f_Saprospiraceae;g_norank_f_Saprospiraceae;s_unclassified_g_norank_f_Saprospiraceae	0.00166102	0.00136715	0.00140548
Bacteria;p_Pseudomonadota;c_Alphaproteobacteria;o_Rhizobiales;f_Xanthobacteraceae;g_Bradyrhizobium;s_unclassified_g_Bradyrhizobium	0.00126493	0.00136715	0.00180157
Bacteria;p_Pseudomonadota;c_Gammaproteobacteria;o_Oceanospirillales;f_Nitrincolaceae;g_unclassified_f_Nitrincolaceae;s_unclassified_f_Nitrincolaceae	0.00145659	0.00154603	0.00135437
Bacteria;p_Actinobacteriota;c_WCHB1-81;o_norank_c_WCHB1-81;f_norank_o_norank_c_WCHB1-81;g_norank_f_norank_o_norank_c_WCHB1-81;s_unclassified_g_norank_f_norank_o_norank_c_WCHB1-81	0.00108605	0.00181435	0.00143104
Bacteria;p_Nitrospirota;c_Thermodesulfovibrionia;o_norank_c_Thermodesulfovibrionia;f_norank_o_norank_c_Thermodesulfovibrionia;g_norank_f_norank_o_norank_c_Thermodesulfovibrionia;s_uncultured_Nitrospiraceae_bacterium_g_norank	0.00187823	0.00132882	0.00112439
Bacteria;p_Pseudomonadota;c_Gammaproteobacteria;o_Burkholderiales;f_Comamonadaceae;g_Delftia;s_Delftia_tsuruhatensis	0.00141826	0.00155881	0.00135437
Bacteria;p_Pseudomonadota;c_Gammaproteobacteria;o_norank_c_Gammaproteobacteria;f_norank_o_norank_c_Gammaproteobacteria;g_norank_f_norank_o_norank_c_Gammaproteobacteria;s_uncultured_Thioalkalivibrio_sp._g_norank	0.00131604	0.0015077	0.00149492
Bacteria;p_Calditrichota;c_Calditrichia;o_Calditrichales;f_Calditrichaceae;g_norank_f_Calditrichaceae;s_uncultured_Deferribacteres_bacterium_g_norank	0.00118827	0.00155881	0.00155881
Bacteria;p_Campilobacterota;c_Campylobacteria;o_Campylobacterales;f_Sulfurimonadaceae;g_Sulfurimonas;s_bacterium_enrichment_culture_clone_162013	0.00145659	0.00157158	0.00121382
Bacteria;p_Gemmatimonadota;c_PAUC43f_marine_benthic_group;o_norank_c_PAUC43f_marine_benthic_group;f_norank_o_norank_c_PAUC43f_marine_benthic_group;g_norank_f_norank_o_norank_c_PAUC43f_marine_benthic_group;s_uncultured_bacterium_g_norank_f_norank_o_norank_c_PAUC43f_marine_benthic_group	0.00126493	0.00145659	0.0015077
Bacteria;p_Pseudomonadota;c_Gammaproteobacteria;o_Burkholderiales;f_Hydrogenophilaceae;g_Thiobacillus;s_unclassified_g_Thiobacillus	0.00127771	0.00158436	0.00135437
Bacteria;p_Acidobacteriota;c_Acidobacteriae;o_Bryobacterales;f_Bryobacteraceae;g_Bryobacter;s_unclassified_g_Bryobacter	0.00137993	0.00135437	0.00136715
Bacteria;p_Nitrospinota;c_P9X2b3D02;o_norank_c_P9X2b3D02;f_norank_o_norank_c_P9X2b3D02;g_norank_f_norank_o_norank_c_P9X2b3D02;s_uncultured_bacterium_g_norank_f_norank_o_norank_c_P9X2b3D02	0.00100939	0.00137993	0.00171213
Bacteria;p_Gemmatimonadota;c_Gemmatimonadetes;o_Gemmatimonadales;f_Gemmatimonadaceae;g_norank_f_Gemmatimonadaceae;s_unclassified_g_norank_f_Gemmatimonadaceae	0.00146937	0.00114994	0.00144381
Bacteria;p_Pseudomonadota;c_Gammaproteobacteria;o_Cellvibrionales;f_Halieaceae;g_OM60NOR5_clade;s_unclassified_g_OM60NOR5_clade	0.00132882	0.00123938	0.00148214
Bacteria;p_Acidobacteriota;c_Thermoanaerobaculia;o_Thermoanaerobaculales;f_Thermoanaerobaculaceae;g_Subgroup_23;s_uncultured_bacterium_g_Subgroup_23	0.00116272	0.00137993	0.00143104
Bacteria;p_Pseudomonadota;c_Gammaproteobacteria;o_Gammaproteobacteria_Incertae_Sedis;f_unclassified_o_Gammaproteobacteria_Incertae_Sedis;g_norank_f_unclassified;s_bacterium_enrichment_culture_clone_252013	0.00108605	0.00148214	0.00130326
Bacteria;p_Pseudomonadota;c_Alphaproteobacteria;o_Rhodobacterales;f_Rhodobacteraceae;g_Ruegeria;s_unclassified_g_Ruegeria	0.000945506	0.00137993	0.00153325
Bacteria;p_Zixibacteria;c_norank_p_Zixibacteria;o_norank_c_norank_p_Zixibacteria;f_norank_o_norank_c_norank_p_Zixibacteria;g_norank_f_norank_o_norank_c_norank_p_Zixibacteria;s_uncultured_bacterium_g_norank_f_norank_o_norank_c_norank_p_Zixibacteria	0.00127771	0.00140548	0.00114994
Bacteria;p_Actinobacteriota;c_Acidimicrobiia;o_Microtrichales;f_Ilumatobacteraceae;g_Ilumatobacter;s_unclassified_g_Ilumatobacter	0.000868843	0.00127771	0.00164825
Bacteria;p_Actinobacteriota;c_Acidimicrobiia;o_Microtrichales;f_Ilumatobacteraceae;g_CL500-29_marine_group;s_unclassified_g_CL500-29_marine_group	0.00131604	0.00116272	0.00131604
Bacteria;p_Thermodesulfobacteriota;c_Desulfobulbia;o_Desulfobulbales;f_Desulfocapsaceae;g_norank_f_Desulfocapsaceae;s_unclassified_g_norank_f_Desulfocapsaceae	0.00131604	0.00126493	0.00118827
Bacteria;p_Pseudomonadota;c_Gammaproteobacteria;o_Vibrionales;f_Vibrionaceae;g_Photobacterium;s_Photobacterium_aquimaris	0.00097106	0.00129049	0.00146937
Bacteria;p_Acidobacteriota;c_Acidobacteriae;o_Acidobacteriales;f_norank_o_Acidobacteriales;g_norank_f_norank_o_Acidobacteriales;s_uncultured_Acidobacteria_bacterium_g_norank_f_norank_o_Acidobacteriales	0.00109883	0.00149492	0.00109883
Bacteria;p_Thermodesulfobacteriota;c_Desulfobulbia;o_Desulfobulbales;f_unclassified_o_Desulfobulbales;g_unclassified_o_Desulfobulbales;s_unclassified_o_Desulfobulbales	0.00169935	0.000868843	0.00108605
Bacteria;p_Pseudomonadota;c_Gammaproteobacteria;o_pItb-vmat-80;f_norank_o_pItb-vmat-80;g_norank_f_norank_o_pItb-vmat-80;s_uncultured_bacterium_g_norank_f_norank_o_pItb-vmat-80	0.00109883	0.0012266	0.00127771
Bacteria;p_Acidobacteriota;c_Subgroup_21;o_norank_c_Subgroup_21;f_norank_o_norank_c_Subgroup_21;g_norank_f_norank_o_norank_c_Subgroup_21;s_uncultured_bacterium_g_norank_f_norank_o_norank_c_Subgroup_21	0.000766626	0.00136715	0.00146937
Bacteria;p_Thermodesulfobacteriota;c_Desulfobacteria;o_Desulfatiglandales;f_Desulfatiglandaceae;g_Desulfatiglans;s_uncultured_delta_proteobacterium_g_Desulfatiglans	0.000983837	0.00123938	0.00135437
Bacteria;p_Bacteroidota;c_Bacteroidia;o_Bacteroidales;f_Dysgonomonadaceae;g_Proteiniphilum;s_anaerobic_digester_metagenome_g_Proteiniphilum	0.00107328	0.00108605	0.00141826
Bacteria;p_Pseudomonadota;c_Gammaproteobacteria;o_Pseudomonadales;f_Moraxellaceae;g_Acinetobacter;s_unclassified_g_Acinetobacter	0.00135437	0.000945506	0.00125216
Bacteria;p_Pseudomonadota;c_Gammaproteobacteria;o_Gammaproteobacteria_Incertae_Sedis;f_unclassified_o_Gammaproteobacteria_Incertae_Sedis;g_norank_f_unclassified;s_uncultured_gamma_proteobacterium_g_norank_f_unclassified	0.00102217	0.00131604	0.00109883
Bacteria;p_Spirochaetota;c_Spirochaetia;o_Spirochaetales;f_Spirochaetaceae;g_Spirochaeta;s_uncultured_bacterium_g_Spirochaeta	0.000856066	0.00145659	0.00112439
Bacteria;p_Bacteroidota;c_Bacteroidia;o_Sphingobacteriales;f_Lentimicrobiaceae;g_norank_f_Lentimicrobiaceae;s_unclassified_g_norank_f_Lentimicrobiaceae	0.00104772	0.00116272	0.00121382
Bacteria;p_Myxococcota;c_Polyangia;o_Haliangiales;f_Haliangiaceae;g_Haliangium;s_unclassified_g_Haliangium	0.0012266	0.00112439	0.0010605
Bacteria;p_Acidobacteriota;c_Acidobacteriae;o_unclassified_c_Acidobacteriae;f_unclassified_c_Acidobacteriae;g_unclassified_c_Acidobacteriae;s_unclassified_c_Acidobacteriae	0.00168658	0.000843289	0.000868843
Bacteria;p_Planctomycetota;c_Pla3_lineage;o_norank_c_Pla3_lineage;f_norank_o_norank_c_Pla3_lineage;g_norank_f_norank_o_norank_c_Pla3_lineage;s_unclassified_g_norank_f_norank_o_norank_c_Pla3_lineage	0.00107328	0.00132882	0.000983837
Bacteria;p_Bacillota;c_D8A-2;o_norank_c_D8A-2;f_norank_o_norank_c_D8A-2;g_norank_f_norank_o_norank_c_D8A-2;s_uncultured_Symbiobacterium_sp._g_norank_f_norank_o_norank	0.00097106	0.00116272	0.00125216
Bacteria;p_Acidobacteriota;c_Acidobacteriae;o_Solibacterales;f_Solibacteraceae;g_Candidatus_Solibacter;s_unclassified_g_Candidatus_Solibacter	0.00130326	0.00100939	0.0010605
Bacteria;p_Chloroflexi;c_Dehalococcoidia;o_MSBL5;f_norank_o_MSBL5;g_norank_f_norank_o_MSBL5;s_uncultured_bacterium_g_norank_f_norank_o_MSBL5	0.000996614	0.00116272	0.00116272
Bacteria;p_Patescibacteria;c_Dojkabacteria;o_norank_c_Dojkabacteria;f_norank_o_norank_c_Dojkabacteria;g_norank_f_norank_o_norank_c_Dojkabacteria;s_uncultured_eubacterium_WCHB1-06	0.000856066	0.00113716	0.00132882
Bacteria;p_Nitrospirota;c_Thermodesulfovibrionia;o_norank_c_Thermodesulfovibrionia;f_norank_o_norank_c_Thermodesulfovibrionia;g_norank_f_norank_o_norank_c_Thermodesulfovibrionia;s_uncultured_Nitrospirae_bacterium_g_norank_f_norank_o_norank	0.00108605	0.00114994	0.00108605
Bacteria;p_Bacteroidota;c_Bacteroidia;o_Chitinophagales;f_Saprospiraceae;g_unclassified_f_Saprospiraceae;s_unclassified_f_Saprospiraceae	0.00146937	0.000856066	0.000945506
Bacteria;p_Bacteroidota;c_Bacteroidia;o_Flavobacteriales;f_Flavobacteriaceae;g_Eudoraea;s_uncultured_bacterium_g_Eudoraea	0.000856066	0.00121382	0.00118827
Bacteria;p_Pseudomonadota;c_Alphaproteobacteria;o_norank_c_Alphaproteobacteria;f_norank_o_norank_c_Alphaproteobacteria;g_norank_f_norank_o_norank_c_Alphaproteobacteria;s_uncultured_Rhodobacteraceae_bacterium_g_norank	0.000894397	0.00103495	0.00132882
Bacteria;p_Bacillota;c_norank_p_Bacillota;o_norank_c_norank_p_Bacillota;f_norank_o_norank_c_norank_p_Bacillota;g_norank_f_norank_o_norank_c_norank_p_Bacillota;s_uncultured_Symbiobacterium_sp._g_norank	0.000753849	0.00117549	0.00131604
Bacteria;p_Thermodesulfobacteriota;c_Desulfobulbia;o_Desulfobulbales;f_Desulfobulbaceae;g_norank_f_Desulfobulbaceae;s_uncultured_Desulfobulbaceae_bacterium_g_norank_f_Desulfobulbaceae	0.000868843	0.00126493	0.00109883
Bacteria;p_Gemmatimonadota;c_PAUC43f_marine_benthic_group;o_norank_c_PAUC43f_marine_benthic_group;f_norank_o_norank_c_PAUC43f_marine_benthic_group;g_norank_f_norank_o_norank_c_PAUC43f_marine_benthic_group;s_uncultured_Gemmatimonadetes_bacterium_g_norank_f_norank_o_norank_c_PAUC43f_marine_benthic_group	0.00108605	0.00100939	0.00111161
Bacteria;p_Bacteroidota;c_Bacteroidia;o_Bacteroidales;f_Prolixibacteraceae;g_Draconibacterium;s_unclassified_g_Draconibacterium	0.00111161	0.00113716	0.000945506
Bacteria;p_Pseudomonadota;c_Gammaproteobacteria;o_B2M28;f_norank_o_B2M28;g_norank_f_norank_o_B2M28;s_uncultured_bacterium_g_norank_f_norank_o_B2M28	0.00107328	0.000932729	0.00118827
Bacteria;p_Bacteroidota;c_Bacteroidia;o_Cytophagales;f_Cyclobacteriaceae;g_norank_f_Cyclobacteriaceae;s_uncultured_Bacteroidetes_bacterium_g_norank_f_Cyclobacteriaceae	0.00111161	0.00109883	0.00097106
Bacteria;p_Pseudomonadota;c_unclassified_p_Pseudomonadota;o_unclassified_p_Pseudomonadota;f_unclassified_p_Pseudomonadota;g_unclassified_p_Pseudomonadota;s_unclassified_p_Pseudomonadota	0.0024532	0.000472753	0.000242765
Bacteria;p_Chloroflexi;c_Dehalococcoidia;o_unclassified_c_Dehalococcoidia;f_unclassified_c_Dehalococcoidia;g_unclassified_c_Dehalococcoidia;s_unclassified_c_Dehalococcoidia	0.0013927	0.000996614	0.000779403
Bacteria;p_Actinobacteriota;c_Acidimicrobiia;o_Microtrichales;f_Microtrichaceae;g_Sva0996_marine_group;s_uncultured_bacterium_g_Sva0996_marine_group	0.000894397	0.00107328	0.00118827
Bacteria;p_Bacteroidota;c_Bacteroidia;o_Sphingobacteriales;f_Lentimicrobiaceae;g_norank_f_Lentimicrobiaceae;s_uncultured_Bacteroidetes_bacterium_g_norank_f_Lentimicrobiaceae	0.00109883	0.00102217	0.00102217
Bacteria;p_Sva0485;c_norank_p_Sva0485;o_norank_c_norank_p_Sva0485;f_norank_o_norank_c_norank_p_Sva0485;g_norank_f_norank_o_norank_c_norank_p_Sva0485;s_uncultured_bacterium_g_norank_f_norank_o_norank_c_norank_p_Sva0485	0.00102217	0.00108605	0.00102217
Bacteria;p_Calditrichota;c_Calditrichia;o_Calditrichales;f_Calditrichaceae;g_norank_f_Calditrichaceae;s_unclassified_g_norank_f_Calditrichaceae	0.00108605	0.00109883	0.000856066
Bacteria;p_SAR324_cladeMarine_group_B;c_norank_p_SAR324_cladeMarine_group_B;o_norank_c_norank_p_SAR324_cladeMarine_group_B;f_norank_o_norank_c_norank_p_SAR324_cladeMarine_group_B;g_norank_f_norank_o_norank_c_norank_p_SAR324_cladeMarine_group_B;s_unclassified_g_norank_f_norank_o_norank_c_norank_p_SAR324_cladeMarine_group_B	0.00114994	0.00109883	0.000728295
Bacteria;p_Chloroflexi;c_Anaerolineae;o_Anaerolineales;f_Anaerolineaceae;g_norank_f_Anaerolineaceae;s_uncultured_Anaerolineaceae_bacterium_g_norank_f_Anaerolineaceae	0.000664409	0.00126493	0.00104772
Bacteria;p_Actinobacteriota;c_Acidimicrobiia;o_Microtrichales;f_Microtrichaceae;g_Sva0996_marine_group;s_unclassified_g_Sva0996_marine_group	0.000779403	0.00107328	0.00103495
Bacteria;p_Bacteroidota;c_Bacteroidia;o_Bacteroidales;f_Bacteroidetes_BD2-2;g_norank_f_Bacteroidetes_BD2-2;s_uncultured_bacterium_g_norank_f_Bacteroidetes_BD2-2	0.00102217	0.00102217	0.000843289
Bacteria;p_Myxococcota;c_Myxococcia;o_Myxococcales;f_Myxococcaceae;g_P3OB-42;s_unclassified_g_P3OB-42	0.00123938	0.000779403	0.000843289
Bacteria;p_Spirochaetota;c_Spirochaetia;o_Spirochaetales;f_Spirochaetaceae;g_Sediminispirochaeta;s_unclassified_g_Sediminispirochaeta	0.000856066	0.0010605	0.000907174
Bacteria;p_Patescibacteria;c_ABY1;o_unclassified_c_ABY1;f_unclassified_c_ABY1;g_unclassified_c_ABY1;s_unclassified_c_ABY1	0.00100939	0.000868843	0.000919951
Bacteria;p_Cyanobacteria;c_Cyanobacteriia;o_Chloroplast;f_norank_o_Chloroplast;g_norank_f_norank_o_Chloroplast;s_Phaseolus_vulgaris_g_norank_f_norank	0.000741072	0.00111161	0.000945506
Bacteria;p_Thermodesulfobacteriota;c_Syntrophobacteria;o_Syntrophobacterales;f_norank_o_Syntrophobacterales;g_norank_f_norank_o_Syntrophobacterales;s_unclassified_g_norank_f_norank_o_Syntrophobacterales	0.00116272	0.000741072	0.00088162
Bacteria;p_Verrucomicrobiota;c_Chlamydiae;o_Chlamydiales;f_unclassified_o_Chlamydiales;g_unclassified_o_Chlamydiales;s_unclassified_o_Chlamydiales	0.00131604	0.00079218	0.000664409
Bacteria;p_Acidobacteriota;c_Thermoanaerobaculia;o_Thermoanaerobaculales;f_Thermoanaerobaculaceae;g_Subgroup_10;s_uncultured_bacterium_g_Subgroup_10	0.000894397	0.00112439	0.000753849
Bacteria;p_Pseudomonadota;c_Alphaproteobacteria;o_Rhizobiales;f_Xanthobacteraceae;g_norank_f_Xanthobacteraceae;s_uncultured_forest_soil_bacterium_g_norank_f_Xanthobacteraceae	0.000677186	0.00109883	0.000958283
Bacteria;p_Pseudomonadota;c_Gammaproteobacteria;o_SAR86_clade;f_norank_o_SAR86_clade;g_norank_f_norank_o_SAR86_clade;s_unclassified_g_norank_f_norank_o_SAR86_clade	0.000830512	0.000958283	0.000932729
Bacteria;p_Actinobacteriota;c_Actinobacteria;o_Micrococcales;f_Micrococcaceae;g_unclassified_f_Micrococcaceae;s_unclassified_f_Micrococcaceae	0.000741072	0.00103495	0.000919951
Bacteria;p_Chloroflexi;c_Anaerolineae;o_Anaerolineales;f_Anaerolineaceae;g_unclassified_f_Anaerolineaceae;s_unclassified_f_Anaerolineaceae	0.000945506	0.000843289	0.000894397
Bacteria;p_Cyanobacteria;c_Cyanobacteriia;o_Chloroplast;f_norank_o_Chloroplast;g_norank_f_norank_o_Chloroplast;s_Planoglabratella_opercularis	0.000536638	0.00097106	0.00116272
Bacteria;p_Pseudomonadota;c_Gammaproteobacteria;o_KI89A_clade;f_norank_o_KI89A_clade;g_norank_f_norank_o_KI89A_clade;s_unclassified_g_norank_f_norank_o_KI89A_clade	0.000907174	0.000830512	0.000919951
Bacteria;p_Planctomycetota;c_OM190;o_norank_c_OM190;f_norank_o_norank_c_OM190;g_norank_f_norank_o_norank_c_OM190;s_uncultured_planctomycete_g_norank_f_norank_o_norank_c_OM190	0.000613301	0.00104772	0.000932729
Bacteria;p_Pseudomonadota;c_Gammaproteobacteria;o_SS1-B-09-64;f_norank_o_SS1-B-09-64;g_norank_f_norank_o_SS1-B-09-64;s_uncultured_bacterium_g_norank_f_norank_o_SS1-B-09-64	0.000664409	0.00079218	0.00113716
Bacteria;p_Patescibacteria;c_ABY1;o_Candidatus_Falkowbacteria;f_norank_o_Candidatus_Falkowbacteria;g_norank_f_norank_o_Candidatus_Falkowbacteria;s_uncultured_bacterium_g_norank_f_norank_o_Candidatus_Falkowbacteria	0.000856066	0.000817735	0.000919951
Bacteria;p_Acidobacteriota;c_Aminicenantia;o_Aminicenantales;f_norank_o_Aminicenantales;g_norank_f_norank_o_Aminicenantales;s_unclassified_g_norank_f_norank_o_Aminicenantales	0.000651632	0.0010605	0.000843289
Bacteria;p_Chloroflexi;c_Anaerolineae;o_norank_c_Anaerolineae;f_norank_o_norank_c_Anaerolineae;g_norank_f_norank_o_norank_c_Anaerolineae;s_unclassified_g_norank_f_norank_o_norank_c_Anaerolineae	0.000843289	0.000945506	0.000741072
Bacteria;p_Pseudomonadota;c_Alphaproteobacteria;o_Sphingomonadales;f_Sphingomonadaceae;g_Sphingorhabdus;s_uncultured_bacterium_g_Sphingorhabdus	0.00079218	0.000868843	0.000856066
Bacteria;p_Latescibacterota;c_Latescibacteria;o_Latescibacterales;f_Latescibacteraceae;g_norank_f_Latescibacteraceae;s_unclassified_g_norank_f_Latescibacteraceae	0.000766626	0.000843289	0.000907174
Bacteria;p_Thermodesulfobacteriota;c_Desulfuromonadia;o_Sva1033;f_norank_o_Sva1033;g_norank_f_norank_o_Sva1033;s_unclassified_g_norank_f_norank_o_Sva1033	0.00100939	0.000817735	0.000689964
Bacteria;p_NB1-j;c_norank_p_NB1-j;o_norank_c_norank_p_NB1-j;f_norank_o_norank_c_norank_p_NB1-j;g_norank_f_norank_o_norank_c_norank_p_NB1-j;s_uncultured_organism_g_norank_f_norank_o_norank_c_norank	0.000817735	0.000779403	0.000907174
Bacteria;p_Planctomycetota;c_Phycisphaerae;o_Phycisphaerales;f_AKAU3564_sediment_group;g_norank_f_AKAU3564_sediment_group;s_uncultured_bacterium_g_norank_f_AKAU3564_sediment_group	0.000817735	0.000741072	0.000945506
Bacteria;p_Calditrichota;c_Calditrichia;o_Calditrichales;f_Calditrichaceae;g_norank_f_Calditrichaceae;s_uncultured_bacterium_g_norank	0.000868843	0.000868843	0.000766626
Bacteria;p_Pseudomonadota;c_Gammaproteobacteria;o_Burkholderiales;f_Comamonadaceae;g_Polaromonas;s_unclassified_g_Polaromonas	0.000945506	0.000753849	0.00079218
Bacteria;p_Pseudomonadota;c_Gammaproteobacteria;o_norank_c_Gammaproteobacteria;f_norank_o_norank_c_Gammaproteobacteria;g_norank_f_norank_o_norank_c_Gammaproteobacteria;s_uncultured_gamma_proteobacterium_g_norank_f_norank_o_norank	0.000843289	0.000804958	0.000830512
Bacteria;p_Acidobacteriota;c_Subgroup_26;o_norank_c_Subgroup_26;f_norank_o_norank_c_Subgroup_26;g_norank_f_norank_o_norank_c_Subgroup_26;s_uncultured_Acidobacterium_sp._g_norank_f_norank_o_norank_c_Subgroup_26	0.000753849	0.000843289	0.000868843
Bacteria;p_Bacillota;c_Clostridia;o_Peptostreptococcales-Tissierellales;f_norank_o_Peptostreptococcales-Tissierellales;g_unclassified_f_norank_o_Peptostreptococcales-Tissierellales;s_unclassified_f_norank_o_Peptostreptococcales-Tissierellales	0.000779403	0.000958283	0.000702741
Bacteria;p_Patescibacteria;c_Parcubacteria;o_Candidatus_Moranbacteria;f_norank_o_Candidatus_Moranbacteria;g_norank_f_norank_o_Candidatus_Moranbacteria;s_unclassified_g_norank_f_norank_o_Candidatus_Moranbacteria	0.000651632	0.00097106	0.000741072
Bacteria;p_Verrucomicrobiota;c_Verrucomicrobiae;o_Pedosphaerales;f_Pedosphaeraceae;g_norank_f_Pedosphaeraceae;s_unclassified_g_norank_f_Pedosphaeraceae	0.000753849	0.000843289	0.000753849
Bacteria;p_Pseudomonadota;c_Gammaproteobacteria;o_Burkholderiales;f_Comamonadaceae;g_unclassified_f_Comamonadaceae;s_unclassified_f_Comamonadaceae	0.00149492	0.000472753	0.000383313
Bacteria;p_Patescibacteria;c_Microgenomatia;o_Candidatus_Pacebacteria;f_norank_o_Candidatus_Pacebacteria;g_norank_f_norank_o_Candidatus_Pacebacteria;s_uncultured_bacterium_g_norank_f_norank_o_Candidatus_Pacebacteria	0.000472753	0.00104772	0.000817735
Bacteria;p_Pseudomonadota;c_Gammaproteobacteria;o_Ectothiorhodospirales;f_Thioalkalispiraceae;g_Thioalkalispira-Sulfurivermis;s_uncultured_gamma_proteobacterium_g_Thioalkalispira-Sulfurivermis	0.000741072	0.000779403	0.000804958
Bacteria;p_Modulibacteria;c_Moduliflexia;o_Moduliflexales;f_Moduliflexaceae;g_norank_f_Moduliflexaceae;s_uncultured_bacterium_g_norank_f_Moduliflexaceae	0.00079218	0.000715518	0.000804958
Bacteria;p_Thermodesulfobacteriota;c_Desulfobacteria;o_Desulfobacterales;f_Desulfosarcinaceae;g_norank_f_Desulfosarcinaceae;s_uncultured_delta_proteobacterium_g_norank_f_Desulfosarcinaceae	0.000549415	0.000945506	0.000817735
Bacteria;p_Bacteroidota;c_Bacteroidia;o_Flavobacteriales;f_Flavobacteriaceae;g_Actibacter;s_uncultured_Bacteroidetes_bacterium_g_Actibacter	0.000715518	0.000728295	0.000856066
Bacteria;p_Kiritimatiellota;c_Kiritimatiellae;o_WCHB1-41;f_norank_o_WCHB1-41;g_norank_f_norank_o_WCHB1-41;s_uncultured_Verrucomicrobia_bacterium_g_norank_f_norank_o_WCHB1-41	0.000843289	0.000894397	0.000536638
Bacteria;p_Verrucomicrobiota;c_Verrucomicrobiae;o_Verrucomicrobiales;f_Rubritaleaceae;g_norank_f_Rubritaleaceae;s_uncultured_bacterium_g_norank_f_Rubritaleaceae	0.000638855	0.00079218	0.000830512
Bacteria;p_Verrucomicrobiota;c_Verrucomicrobiae;o_Verrucomicrobiales;f_DEV007;g_norank_f_DEV007;s_uncultured_bacterium_g_norank_f_DEV007	0.000459976	0.0010605	0.000741072
Bacteria;p_Chloroflexi;c_AD3;o_norank_c_AD3;f_norank_o_norank_c_AD3;g_norank_f_norank_o_norank_c_AD3;s_unclassified_g_norank_f_norank_o_norank_c_AD3	0.00117549	0.000613301	0.000472753
Bacteria;p_Thermodesulfobacteriota;c_Desulfobacteria;o_Desulfobacterales;f_Desulfosarcinaceae;g_LCP-80;s_uncultured_delta_proteobacterium_g_LCP-80	0.000715518	0.000766626	0.000766626
Bacteria;p_Pseudomonadota;c_Gammaproteobacteria;o_Burkholderiales;f_unclassified_o_Burkholderiales;g_unclassified_o_Burkholderiales;s_unclassified_o_Burkholderiales	0.00177602	0.000268319	0.000191657
Bacteria;p_Fibrobacterota;c_Chitinivibrionia;o_Chitinivibrionales;f_Chitinivibrionaceae;g_possible_genus_03;s_uncultured_bacterium_g_possible_genus_03	0.000779403	0.000766626	0.000689964
Bacteria;p_Actinobacteriota;c_Thermoleophilia;o_Solirubrobacterales;f_Solirubrobacteraceae;g_Conexibacter;s_unclassified_g_Conexibacter	0.000843289	0.000689964	0.000702741
Bacteria;p_Pseudomonadota;c_Gammaproteobacteria;o_Vibrionales;f_Vibrionaceae;g_Vibrio;s_unclassified_g_Vibrio	0.000651632	0.000868843	0.000702741
Bacteria;p_Myxococcota;c_Polyangia;o_MidBa8;f_norank_o_MidBa8;g_norank_f_norank_o_MidBa8;s_unclassified_g_norank_f_norank_o_MidBa8	0.000958283	0.000728295	0.000523861
Bacteria;p_Bacteroidota;c_Bacteroidia;o_Bacteroidales;f_Marinilabiliaceae;g_Carboxylicivirga;s_uncultured_bacterium_g_Carboxylicivirga	0.000664409	0.000741072	0.000804958
Bacteria;p_Schekmanbacteria;c_norank_p_Schekmanbacteria;o_norank_c_norank_p_Schekmanbacteria;f_norank_o_norank_c_norank_p_Schekmanbacteria;g_norank_f_norank_o_norank_c_norank_p_Schekmanbacteria;s_uncultured_bacterium_g_norank_f_norank_o_norank_c_norank_p_Schekmanbacteria	0.000562193	0.00079218	0.000843289
Bacteria;p_Myxococcota;c_Polyangia;o_MidBa8;f_norank_o_MidBa8;g_norank_f_norank_o_MidBa8;s_uncultured_delta_proteobacterium_g_norank_f_norank_o_MidBa8	0.000830512	0.000689964	0.000677186
Bacteria;p_Actinobacteriota;c_Actinobacteria;o_Frankiales;f_Acidothermaceae;g_Acidothermus;s_unclassified_g_Acidothermus	0.000996614	0.00057497	0.000613301
Bacteria;p_Chloroflexi;c_Anaerolineae;o_Ardenticatenales;f_norank_o_Ardenticatenales;g_norank_f_norank_o_Ardenticatenales;s_uncultured_organism_g_norank_f_norank_o_Ardenticatenales	0.000638855	0.000753849	0.000753849
Bacteria;p_Bacteroidota;c_Bacteroidia;o_Flavobacteriales;f_Flavobacteriaceae;g_Maribacter;s_uncultured_bacterium_g_Maribacter	0.000741072	0.000626078	0.000779403
Bacteria;p_Actinobacteriota;c_Acidimicrobiia;o_Actinomarinales;f_norank_o_Actinomarinales;g_norank_f_norank_o_Actinomarinales;s_uncultured_Acidimicrobiales_bacterium_g_norank_f_norank_o_Actinomarinales	0.000523861	0.000702741	0.000894397
Bacteria;p_Pseudomonadota;c_Gammaproteobacteria;o_Vibrionales;f_Vibrionaceae;g_Photobacterium;s_unclassified_g_Photobacterium	0.000702741	0.000753849	0.000664409
Bacteria;p_Bacteroidota;c_Bacteroidia;o_Flavobacteriales;f_Flavobacteriaceae;g_Ulvibacter;s_uncultured_bacterium_g_Ulvibacter	0.000702741	0.000779403	0.000626078
Bacteria;p_Acidobacteriota;c_unclassified_p_Acidobacteriota;o_unclassified_p_Acidobacteriota;f_unclassified_p_Acidobacteriota;g_unclassified_p_Acidobacteriota;s_unclassified_p_Acidobacteriota	0.00108605	0.000600524	0.000421644
Bacteria;p_Pseudomonadota;c_Alphaproteobacteria;o_Acetobacterales;f_Acetobacteraceae;g_unclassified_f_Acetobacteraceae;s_unclassified_f_Acetobacteraceae	0.00100939	0.000523861	0.00057497
Bacteria;p_Sva0485;c_norank_p_Sva0485;o_norank_c_norank_p_Sva0485;f_norank_o_norank_c_norank_p_Sva0485;g_norank_f_norank_o_norank_c_norank_p_Sva0485;s_metagenome_g_norank_f_norank_o_norank_c_norank_p_Sva0485	0.00057497	0.000894397	0.000626078
Bacteria;p_Chloroflexi;c_Ktedonobacteria;o_Ktedonobacterales;f_Ktedonobacteraceae;g_unclassified_f_Ktedonobacteraceae;s_unclassified_f_Ktedonobacteraceae	0.00116272	0.000408867	0.000523861
Bacteria;p_Thermodesulfobacteriota;c_Desulfuromonadia;o_Sva1033;f_norank_o_Sva1033;g_norank_f_norank_o_Sva1033;s_uncultured_delta_proteobacterium_g_norank_f_norank_o_Sva1033	0.00079218	0.000562193	0.000728295
Bacteria;p_Pseudomonadota;c_Alphaproteobacteria;o_Rhizobiales;f_Rhizobiaceae;g_Pseudahrensia;s_uncultured_bacterium_g_Pseudahrensia	0.00048553	0.000702741	0.00088162
Bacteria;p_Pseudomonadota;c_Gammaproteobacteria;o_OM182_clade;f_norank_o_OM182_clade;g_norank_f_norank_o_OM182_clade;s_uncultured_bacterium_g_norank_f_norank_o_OM182_clade	0.00057497	0.000779403	0.000715518
Bacteria;p_Thermodesulfobacteriota;c_Desulfobulbia;o_Desulfobulbales;f_Desulfocapsaceae;g_SEEP-SRB4;s_uncultured_bacterium_g_SEEP-SRB4	0.000562193	0.000741072	0.000753849
Bacteria;p_Pseudomonadota;c_Gammaproteobacteria;o_Burkholderiales;f_Nitrosomonadaceae;g_unclassified_f_Nitrosomonadaceae;s_unclassified_f_Nitrosomonadaceae	0.000677186	0.000856066	0.000523861
Bacteria;p_NB1-j;c_norank_p_NB1-j;o_norank_c_norank_p_NB1-j;f_norank_o_norank_c_norank_p_NB1-j;g_norank_f_norank_o_norank_c_norank_p_NB1-j;s_uncultured_Acidobacteria_bacterium_g_norank_f_norank	0.000689964	0.000677186	0.000689964
Bacteria;p_Bacteroidota;c_Bacteroidia;o_Bacteroidales;f_MgMjR-022;g_norank_f_MgMjR-022;s_uncultured_bacterium_g_norank_f_MgMjR-022	0.000523861	0.000741072	0.000779403
Bacteria;p_Bacteroidota;c_Bacteroidia;o_Bacteroidetes_VC2.1_Bac22;f_norank_o_Bacteroidetes_VC2.1_Bac22;g_norank_f_norank_o_Bacteroidetes_VC2.1_Bac22;s_uncultured_Bacteroidetes_bacterium_g_norank_f_norank_o_Bacteroidetes_VC2.1_Bac22	0.000626078	0.000919951	0.000498307
Bacteria;p_Bacteroidota;c_Bacteroidia;o_Flavobacteriales;f_Flavobacteriaceae;g_Maritimimonas;s_uncultured_Bacteroidetes_bacterium_g_Maritimimonas	0.000600524	0.000600524	0.000830512
Bacteria;p_Verrucomicrobiota;c_Lentisphaeria;o_SS1-B-02-17;f_norank_o_SS1-B-02-17;g_norank_f_norank_o_SS1-B-02-17;s_uncultured_Lentisphaerae_bacterium_g_norank	0.000498307	0.000766626	0.000766626
Bacteria;p_Fusobacteriota;c_Fusobacteriia;o_Fusobacteriales;f_Fusobacteriaceae;g_Fusobacterium;s_Fusobacteriaceae_bacterium_F3	0.00048553	0.000741072	0.000804958
Bacteria;p_Actinobacteriota;c_Acidimicrobiia;o_Microtrichales;f_Microtrichaceae;g_Sva0996_marine_group;s_uncultured_organism_g_Sva0996_marine_group	0.000600524	0.000626078	0.000779403
Bacteria;p_Acidobacteriota;c_Aminicenantia;o_Aminicenantales;f_norank_o_Aminicenantales;g_norank_f_norank_o_Aminicenantales;s_uncultured_bacterium_g_norank_f_norank_o_Aminicenantales	0.000587747	0.000753849	0.000651632
Bacteria;p_Pseudomonadota;c_Alphaproteobacteria;o_Elsterales;f_norank_o_Elsterales;g_norank_f_norank_o_Elsterales;s_unclassified_g_norank_f_norank_o_Elsterales	0.000715518	0.000702741	0.00057497
Bacteria;p_WPS-2;c_norank_p_WPS-2;o_norank_c_norank_p_WPS-2;f_norank_o_norank_c_norank_p_WPS-2;g_norank_f_norank_o_norank_c_norank_p_WPS-2;s_uncultured_bacterium_g_norank_f_norank_o_norank_c_norank_p_WPS-2	0.000472753	0.000689964	0.00079218
Bacteria;p_Bacteroidota;c_Rhodothermia;o_Rhodothermales;f_Rhodothermaceae;g_norank_f_Rhodothermaceae;s_unclassified_g_norank_f_Rhodothermaceae	0.000664409	0.000753849	0.000536638
Bacteria;p_Pseudomonadota;c_Gammaproteobacteria;o_Acidiferrobacterales;f_Acidiferrobacteraceae;g_Sulfurifustis;s_uncultured_proteobacterium_g_Sulfurifustis	0.00039609	0.000664409	0.00088162
Bacteria;p_Bacteroidota;c_Bacteroidia;o_Sphingobacteriales;f_Sphingobacteriaceae;g_Pedobacter;s_unclassified_g_Pedobacter	0.000562193	0.00057497	0.000804958
Bacteria;p_Acidobacteriota;c_Subgroup_22;o_norank_c_Subgroup_22;f_norank_o_norank_c_Subgroup_22;g_norank_f_norank_o_norank_c_Subgroup_22;s_uncultured_Acidobacteria_bacterium_g_norank_f_norank_o_norank_c_Subgroup_22	0.000511084	0.000689964	0.000715518
Bacteria;p_Spirochaetota;c_Spirochaetia;o_Spirochaetales;f_Spirochaetaceae;g_Spirochaeta_2;s_unclassified_g_Spirochaeta_2	0.000651632	0.000677186	0.00057497
Bacteria;p_Acidobacteriota;c_Vicinamibacteria;o_Subgroup_9;f_norank_o_Subgroup_9;g_norank_f_norank_o_Subgroup_9;s_uncultured_Acidobacteria_bacterium_g_norank_f_norank_o_Subgroup_9	0.000498307	0.000856066	0.000549415
Bacteria;p_Patescibacteria;c_ABY1;o_Candidatus_Falkowbacteria;f_norank_o_Candidatus_Falkowbacteria;g_norank_f_norank_o_Candidatus_Falkowbacteria;s_unclassified_g_norank_f_norank_o_Candidatus_Falkowbacteria	0.000753849	0.000498307	0.000651632
Bacteria;p_Actinobacteriota;c_Actinobacteria;o_Frankiales;f_Acidothermaceae;g_Acidothermus;s_uncultured_bacterium_g_Acidothermus	0.000472753	0.000715518	0.000689964
Bacteria;p_Latescibacterota;c_norank_p_Latescibacterota;o_norank_c_norank_p_Latescibacterota;f_norank_o_norank_c_norank_p_Latescibacterota;g_norank_f_norank_o_norank_c_norank_p_Latescibacterota;s_uncultured_organism_g_norank_f_norank_o_norank_c_norank_p_Latescibacterota	0.000383313	0.000626078	0.000856066
Bacteria;p_Bacteroidota;c_Bacteroidia;o_Flavobacteriales;f_Flavobacteriaceae;g_Lutibacter;s_unclassified_g_Lutibacter	0.000651632	0.000562193	0.000651632
Bacteria;p_Chloroflexi;c_Anaerolineae;o_Caldilineales;f_Caldilineaceae;g_norank_f_Caldilineaceae;s_uncultured_bacterium_g_norank_f_Caldilineaceae	0.000562193	0.000715518	0.00057497
Bacteria;p_Planctomycetota;c_Phycisphaerae;o_Phycisphaerales;f_Phycisphaeraceae;g_SM1A02;s_uncultured_bacterium_g_SM1A02	0.000447199	0.00079218	0.000613301
Bacteria;p_Thermodesulfobacteriota;c_Desulfobacteria;o_Desulfobacterales;f_Desulfosarcinaceae;g_Desulfosarcina;s_uncultured_delta_proteobacterium_g_Desulfosarcina	0.000664409	0.000651632	0.000536638
Bacteria;p_Zixibacteria;c_norank_p_Zixibacteria;o_norank_c_norank_p_Zixibacteria;f_norank_o_norank_c_norank_p_Zixibacteria;g_norank_f_norank_o_norank_c_norank_p_Zixibacteria;s_unclassified_g_norank_f_norank_o_norank_c_norank_p_Zixibacteria	0.000562193	0.000741072	0.000549415
Bacteria;p_Campilobacterota;c_Campylobacteria;o_Campylobacterales;f_Sulfurimonadaceae;g_Sulfurimonas;s_uncultured_bacterium_g_Sulfurimonas	0.000677186	0.00057497	0.00057497
Bacteria;p_Planctomycetota;c_OM190;o_norank_c_OM190;f_norank_o_norank_c_OM190;g_norank_f_norank_o_norank_c_OM190;s_uncultured_deep-sea_bacterium_g_norank_f_norank_o_norank_c_OM190	0.000600524	0.000817735	0.000408867
Bacteria;p_Patescibacteria;c_ABY1;o_Candidatus_Komeilibacteria;f_norank_o_Candidatus_Komeilibacteria;g_norank_f_norank_o_Candidatus_Komeilibacteria;s_uncultured_bacterium_g_norank_f_norank_o_Candidatus_Komeilibacteria	0.00039609	0.000677186	0.000741072
Bacteria;p_Pseudomonadota;c_Gammaproteobacteria;o_Cellvibrionales;f_Halieaceae;g_OM60NOR5_clade;s_uncultured_bacterium_g_OM60NOR5_clade	0.000536638	0.000689964	0.000587747
Bacteria;p_Chloroflexi;c_Anaerolineae;o_SBR1031;f_norank_o_SBR1031;g_norank_f_norank_o_SBR1031;s_uncultured_organism_g_norank_f_norank_o_SBR1031	0.000523861	0.000600524	0.000677186
Bacteria;p_Chloroflexi;c_Anaerolineae;o_SBR1031;f_norank_o_SBR1031;g_norank_f_norank_o_SBR1031;s_metagenome_g_norank_f_norank_o_SBR1031	0.000613301	0.000511084	0.000664409
Bacteria;p_Spirochaetota;c_Spirochaetia;o_Spirochaetales;f_Spirochaetaceae;g_Sediminispirochaeta;s_uncultured_bacterium_g_Sediminispirochaeta	0.000651632	0.000549415	0.000587747
Bacteria;p_Pseudomonadota;c_Alphaproteobacteria;o_Rhodobacterales;f_Rhodobacteraceae;g_Roseovarius;s_unclassified_g_Roseovarius	0.000511084	0.000587747	0.000689964
Bacteria;p_Pseudomonadota;c_Alphaproteobacteria;o_Sphingomonadales;f_Sphingomonadaceae;g_Sphingomonas;s_unclassified_g_Sphingomonas	0.00088162	0.00048553	0.000408867
Bacteria;p_Chloroflexi;c_Anaerolineae;o_Anaerolineales;f_Anaerolineaceae;g_ADurb.Bin120;s_unclassified_g_ADurb.Bin120	0.000689964	0.000472753	0.000613301
Bacteria;p_Pseudomonadota;c_Alphaproteobacteria;o_Defluviicoccales;f_norank_o_Defluviicoccales;g_norank_f_norank_o_Defluviicoccales;s_unclassified_g_norank_f_norank_o_Defluviicoccales	0.000613301	0.000715518	0.000434422
Bacteria;p_Verrucomicrobiota;c_Verrucomicrobiae;o_Pedosphaerales;f_Pedosphaeraceae;g_DEV008;s_uncultured_bacterium_g_DEV008	0.000421644	0.00057497	0.000766626
Bacteria;p_Bacteroidota;c_Bacteroidia;o_Bacteroidales;f_Marinilabiliaceae;g_norank_f_Marinilabiliaceae;s_uncultured_Bacteroidetes_bacterium_g_norank_f_Marinilabiliaceae	0.000626078	0.000498307	0.000638855
Bacteria;p_Pseudomonadota;c_Gammaproteobacteria;o_Nitrosococcales;f_Nitrosococcaceae;g_SZB85;s_uncultured_bacterium_g_SZB85	0.000549415	0.000523861	0.000677186
Bacteria;p_Bacteroidota;c_Bacteroidia;o_Cytophagales;f_Cyclobacteriaceae;g_norank_f_Cyclobacteriaceae;s_uncultured_sediment_bacterium_g_norank_f_Cyclobacteriaceae	0.000498307	0.000689964	0.000549415
Bacteria;p_Planctomycetota;c_Pla4_lineage;o_norank_c_Pla4_lineage;f_norank_o_norank_c_Pla4_lineage;g_norank_f_norank_o_norank_c_Pla4_lineage;s_uncultured_Planctomycetales_bacterium_g_norank_f_norank_o_norank_c_Pla4_lineage	0.000281096	0.000664409	0.00079218
Bacteria;p_Pseudomonadota;c_Gammaproteobacteria;o_Thiotrichales;f_Thiotrichaceae;g_norank_f_Thiotrichaceae;s_unclassified_g_norank_f_Thiotrichaceae	0.000766626	0.000523861	0.000447199
Bacteria;p_Latescibacterota;c_norank_p_Latescibacterota;o_norank_c_norank_p_Latescibacterota;f_norank_o_norank_c_norank_p_Latescibacterota;g_norank_f_norank_o_norank_c_norank_p_Latescibacterota;s_saltmarsh_clone_LCP-67	0.000626078	0.000562193	0.000549415
Bacteria;p_Pseudomonadota;c_Alphaproteobacteria;o_Rhizobiales;f_Rhizobiales_Incertae_Sedis;g_Anderseniella;s_uncultured_bacterium_g_Anderseniella	0.000434422	0.000626078	0.000664409
Bacteria;p_Pseudomonadota;c_Alphaproteobacteria;o_Sphingomonadales;f_Sphingomonadaceae;g_unclassified_f_Sphingomonadaceae;s_unclassified_f_Sphingomonadaceae	0.000753849	0.000472753	0.000498307
Bacteria;p_Pseudomonadota;c_Alphaproteobacteria;o_Kiloniellales;f_Kiloniellaceae;g_norank_f_Kiloniellaceae;s_uncultured_beta_proteobacterium_g_norank_f_Kiloniellaceae	0.000613301	0.00057497	0.000536638
Bacteria;p_Chloroflexi;c_TK10;o_norank_c_TK10;f_norank_o_norank_c_TK10;g_norank_f_norank_o_norank_c_TK10;s_bacterium_Ellin6519	0.000549415	0.00057497	0.000562193
Bacteria;p_Pseudomonadota;c_Gammaproteobacteria;o_KI89A_clade;f_norank_o_KI89A_clade;g_norank_f_norank_o_KI89A_clade;s_uncultured_bacterium_g_norank_f_norank_o_KI89A_clade	0.000613301	0.00057497	0.000498307
Bacteria;p_Planctomycetota;c_Planctomycetes;o_Gemmatales;f_Gemmataceae;g_norank_f_Gemmataceae;s_unclassified_g_norank_f_Gemmataceae	0.000741072	0.000408867	0.000536638
Bacteria;p_Myxococcota;c_Polyangia;o_Polyangiales;f_Sandaracinaceae;g_norank_f_Sandaracinaceae;s_unclassified_g_norank_f_Sandaracinaceae	0.00079218	0.000447199	0.000434422
Bacteria;p_Nitrospirota;c_Nitrospiria;o_Nitrospirales;f_Nitrospiraceae;g_Nitrospira;s_uncultured_Nitrospirae_bacterium_g_Nitrospira	0.000447199	0.000638855	0.000587747
Bacteria;p_Bacteroidota;c_Bacteroidia;o_Bacteroidales;f_Prolixibacteraceae;g_Prolixibacter;s_unclassified_g_Prolixibacter	0.000498307	0.000600524	0.00057497
Bacteria;p_Planctomycetota;c_Pla4_lineage;o_norank_c_Pla4_lineage;f_norank_o_norank_c_Pla4_lineage;g_norank_f_norank_o_norank_c_Pla4_lineage;s_uncultured_deep-sea_bacterium_g_norank_f_norank_o_norank_c_Pla4_lineage	0.000434422	0.000702741	0.000511084
Bacteria;p_Planctomycetota;c_Phycisphaerae;o_Phycisphaerales;f_Phycisphaeraceae;g_norank_f_Phycisphaeraceae;s_unclassified_g_norank_f_Phycisphaeraceae	0.000523861	0.000536638	0.000587747
Bacteria;p_Myxococcota;c_Polyangia;o_unclassified_c_Polyangia;f_unclassified_c_Polyangia;g_unclassified_c_Polyangia;s_unclassified_c_Polyangia	0.000907174	0.000434422	0.00030665
Bacteria;p_Myxococcota;c_Polyangia;o_Polyangiales;f_Eel-36e1D6;g_norank_f_Eel-36e1D6;s_uncultured_bacterium_g_norank_f_Eel-36e1D6	0.000344982	0.000638855	0.000638855
Bacteria;p_Pseudomonadota;c_Gammaproteobacteria;o_Chromatiales;f_Sedimenticolaceae;g_norank_f_Sedimenticolaceae;s_unclassified_g_norank_f_Sedimenticolaceae	0.000689964	0.000408867	0.000511084
Bacteria;p_Thermodesulfobacteriota;c_Desulfobulbia;o_Desulfobulbales;f_Desulfobulbaceae;g_Desulfobulbus;s_unclassified_g_Desulfobulbus	0.000447199	0.000613301	0.000536638
Bacteria;p_Pseudomonadota;c_Alphaproteobacteria;o_Parvibaculales;f_PS1_clade;g_norank_f_PS1_clade;s_uncultured_bacterium_g_norank_f_PS1_clade	0.000523861	0.000472753	0.000600524
Bacteria;p_Pseudomonadota;c_Alphaproteobacteria;o_Rhodobacterales;f_Rhodobacteraceae;g_Jannaschia;s_uncultured_bacterium_g_Jannaschia	0.00048553	0.000523861	0.000587747
Bacteria;p_Myxococcota;c_Polyangia;o_UASB-TL25;f_norank_o_UASB-TL25;g_norank_f_norank_o_UASB-TL25;s_uncultured_bacterium_g_norank_f_norank_o_UASB-TL25	0.000383313	0.000677186	0.000536638
Bacteria;p_Pseudomonadota;c_Gammaproteobacteria;o_Oceanospirillales;f_Pseudohongiellaceae;g_Pseudohongiella;s_unclassified_g_Pseudohongiella	0.000715518	0.000434422	0.000434422
Bacteria;p_Thermodesulfobacteriota;c_Desulfobacteria;o_Desulfobacterales;f_Desulfosarcinaceae;g_SEEP-SRB1;s_uncultured_delta_proteobacterium_g_SEEP-SRB1	0.000459976	0.00057497	0.000549415
Bacteria;p_Pseudomonadota;c_Alphaproteobacteria;o_Tistrellales;f_Geminicoccaceae;g_norank_f_Geminicoccaceae;s_uncultured_Alphaproteobacteria_bacterium_g_norank_f_Geminicoccaceae	0.000344982	0.000536638	0.000702741
Bacteria;p_Gemmatimonadota;c_Gemmatimonadetes;o_Gemmatimonadales;f_Gemmatimonadaceae;g_norank_f_Gemmatimonadaceae;s_uncultured_actinobacterium_g_norank_f_Gemmatimonadaceae	0.000600524	0.000511084	0.000459976
Bacteria;p_Acidobacteriota;c_Subgroup_26;o_norank_c_Subgroup_26;f_norank_o_norank_c_Subgroup_26;g_norank_f_norank_o_norank_c_Subgroup_26;s_uncultured_Acidobacteria_bacterium_g_norank_f_norank_o_norank_c_Subgroup_26	0.00057497	0.000511084	0.000472753
Bacteria;p_Pseudomonadota;c_Gammaproteobacteria;o_Steroidobacterales;f_Woeseiaceae;g_Woeseia;s_uncultured_gamma_proteobacterium_g_Woeseia	0.000498307	0.000587747	0.000472753
Bacteria;p_Pseudomonadota;c_Alphaproteobacteria;o_Rhodobacterales;f_Rhodobacteraceae;g_Boseongicola;s_uncultured_bacterium_g_Boseongicola	0.000523861	0.000587747	0.000447199
Bacteria;p_Chloroflexi;c_Anaerolineae;o_ADurb.Bin180;f_norank_o_ADurb.Bin180;g_norank_f_norank_o_ADurb.Bin180;s_uncultured_bacterium_g_norank_f_norank_o_ADurb.Bin180	0.000344982	0.000715518	0.00048553
Bacteria;p_Thermodesulfobacteriota;c_Desulfobulbia;o_Desulfobulbales;f_Desulfobulbaceae;g_norank_f_Desulfobulbaceae;s_uncultured_marine_bacterium_g_norank_f_Desulfobulbaceae	0.00079218	0.000357759	0.00039609
Bacteria;p_Thermodesulfobacteriota;c_Desulfobacteria;o_Desulfobacterales;f_unclassified_o_Desulfobacterales;g_unclassified_o_Desulfobacterales;s_unclassified_o_Desulfobacterales	0.00104772	0.000319428	0.000166102
Bacteria;p_Acidobacteriota;c_Acidobacteriae;o_Subgroup_2;f_norank_o_Subgroup_2;g_norank_f_norank_o_Subgroup_2;s_uncultured_forest_soil_bacterium_g_norank_f_norank_o_Subgroup_2	0.000434422	0.000651632	0.000434422
Bacteria;p_Campilobacterota;c_Campylobacteria;o_Campylobacterales;f_Sulfurimonadaceae;g_Sulfuricurvum;s_uncultured_bacterium_g_Sulfuricurvum	0.00048553	0.00057497	0.000459976
Bacteria;p_Chloroflexi;c_Ktedonobacteria;o_B12-WMSP1;f_norank_o_B12-WMSP1;g_norank_f_norank_o_B12-WMSP1;s_uncultured_Chloroflexi_bacterium_g_norank_f_norank_o_B12-WMSP1	0.000536638	0.000536638	0.000434422
Bacteria;p_Bacteroidota;c_Bacteroidia;o_Sphingobacteriales;f_Sphingobacteriaceae;g_Mucilaginibacter;s_unclassified_g_Mucilaginibacter	0.00057497	0.000511084	0.000421644
Bacteria;p_Pseudomonadota;c_Gammaproteobacteria;o_Thiomicrospirales;f_Thiomicrospiraceae;g_endosymbionts_f_Thiomicrospiraceae;s_unclassified_g_endosymbionts_f_Thiomicrospiraceae	0.000613301	0.000370536	0.000523861
Bacteria;p_Planctomycetota;c_OM190;o_norank_c_OM190;f_norank_o_norank_c_OM190;g_norank_f_norank_o_norank_c_OM190;s_uncultured_Planctomyces_sp._g_norank	0.000370536	0.000651632	0.000459976
Bacteria;p_Verrucomicrobiota;c_Omnitrophia;o_Omnitrophales;f_Omnitrophaceae;g_Candidatus_Omnitrophus;s_uncultured_bacterium_g_Candidatus_Omnitrophus	0.000587747	0.00039609	0.000498307
Bacteria;p_Sumerlaeota;c_Sumerlaeia;o_Sumerlaeales;f_Sumerlaeaceae;g_Sumerlaea;s_uncultured_organism_g_Sumerlaea	0.000344982	0.000511084	0.000626078
Bacteria;p_Bacillota;c_Clostridia;o_norank_c_Clostridia;f_Hungateiclostridiaceae;g_Fastidiosipila;s_uncultured_bacterium_g_Fastidiosipila	0.000434422	0.000511084	0.000536638
Bacteria;p_Verrucomicrobiota;c_Verrucomicrobiae;o_Verrucomicrobiales;f_Rubritaleaceae;g_Persicirhabdus;s_uncultured_bacterium_g_Persicirhabdus	0.000293873	0.00057497	0.000587747
Bacteria;p_Gemmatimonadota;c_BD2-11_terrestrial_group;o_norank_c_BD2-11_terrestrial_group;f_norank_o_norank_c_BD2-11_terrestrial_group;g_norank_f_norank_o_norank_c_BD2-11_terrestrial_group;s_unidentified_bacterium_wb1_A18	0.000434422	0.000549415	0.000459976
Bacteria;p_Pseudomonadota;c_Alphaproteobacteria;o_Rhizobiales;f_Rhizobiales_Incertae_Sedis;g_Anderseniella;s_uncultured_Alphaproteobacteria_bacterium_g_Anderseniella	0.00039609	0.000498307	0.000549415
Bacteria;p_Bacteroidota;c_Bacteroidia;o_Chitinophagales;f_Saprospiraceae;g_Portibacter;s_unclassified_g_Portibacter	0.000600524	0.000472753	0.000370536
Bacteria;p_Bacteroidota;c_Bacteroidia;o_Bacteroidales;f_Marinilabiliaceae;g_Carboxylicivirga;s_unclassified_g_Carboxylicivirga	0.000562193	0.000319428	0.000562193
Bacteria;p_Pseudomonadota;c_Alphaproteobacteria;o_Kiloniellales;f_Kiloniellaceae;g_Pelagibius;s_unclassified_g_Pelagibius	0.000472753	0.000562193	0.000408867
Bacteria;p_Latescibacterota;c_Latescibacteria;o_Latescibacterales;f_Latescibacteraceae;g_norank_f_Latescibacteraceae;s_bacterium_enrichment_culture_clone_302013	0.000459976	0.00048553	0.00048553
Bacteria;p_Pseudomonadota;c_Gammaproteobacteria;o_Ectothiorhodospirales;f_Thioalkalispiraceae;g_Thiohalophilus;s_uncultured_bacterium_g_Thiohalophilus	0.000447199	0.000523861	0.000459976
Bacteria;p_Bacteroidota;c_Bacteroidia;o_Cytophagales;f_Cyclobacteriaceae;g_unclassified_f_Cyclobacteriaceae;s_unclassified_f_Cyclobacteriaceae	0.000702741	0.000293873	0.000408867
Bacteria;p_Acidobacteriota;c_AT-s3-28;o_norank_c_AT-s3-28;f_norank_o_norank_c_AT-s3-28;g_norank_f_norank_o_norank_c_AT-s3-28;s_uncultured_bacterium_g_norank_f_norank_o_norank_c_AT-s3-28	0.000421644	0.000536638	0.000434422
Bacteria;p_Thermodesulfobacteriota;c_Desulfobacteria;o_Desulfobacterales;f_Desulfosarcinaceae;g_norank_f_Desulfosarcinaceae;s_unclassified_g_norank_f_Desulfosarcinaceae	0.000472753	0.000434422	0.00048553
Bacteria;p_Planctomycetota;c_Pla3_lineage;o_norank_c_Pla3_lineage;f_norank_o_norank_c_Pla3_lineage;g_norank_f_norank_o_norank_c_Pla3_lineage;s_uncultured_bacterium_g_norank_f_norank_o_norank_c_Pla3_lineage	0.000383313	0.000459976	0.000549415
Bacteria;p_Thermodesulfobacteriota;c_Desulfobulbia;o_Desulfobulbales;f_Desulfobulbaceae;g_Desulfobulbus;s_uncultured_Desulfobulbaceae_bacterium_g_Desulfobulbus	0.000229988	0.000587747	0.00057497
Bacteria;p_Bacteroidota;c_Bacteroidia;o_Flavobacteriales;f_Flavobacteriaceae;g_Lutibacter;s_uncultured_bacterium_g_Lutibacter	0.000511084	0.000370536	0.000511084
Bacteria;p_Verrucomicrobiota;c_Lentisphaeria;o_P.palmC41;f_norank_o_P.palmC41;g_norank_f_norank_o_P.palmC41;s_uncultured_Lentisphaerae_bacterium_g_norank_f_norank	0.000332205	0.000472753	0.00057497
Bacteria;p_Pseudomonadota;c_Gammaproteobacteria;o_Chromatiales;f_Sedimenticolaceae;g_Sedimenticola;s_unclassified_g_Sedimenticola	0.000511084	0.000459976	0.000383313
Bacteria;p_Spirochaetota;c_Spirochaetia;o_Spirochaetales;f_Spirochaetaceae;g_unclassified_f_Spirochaetaceae;s_unclassified_f_Spirochaetaceae	0.000932729	0.000178879	0.000229988
Bacteria;p_Actinobacteriota;c_Acidimicrobiia;o_Microtrichales;f_Ilumatobacteraceae;g_Ilumatobacter;s_Ilumatobacter_nonamiensis_YM16-303	0.000370536	0.000472753	0.000498307
Bacteria;p_Myxococcota;c_Polyangia;o_VHS-B4-70;f_norank_o_VHS-B4-70;g_norank_f_norank_o_VHS-B4-70;s_unclassified_g_norank_f_norank_o_VHS-B4-70	0.000370536	0.000370536	0.000587747
Bacteria;p_Pseudomonadota;c_Gammaproteobacteria;o_Burkholderiales;f_Oxalobacteraceae;g_unclassified_f_Oxalobacteraceae;s_unclassified_f_Oxalobacteraceae	0.000587747	0.000293873	0.000447199
Bacteria;p_Thermodesulfobacteriota;c_Syntrophobacteria;o_Syntrophobacterales;f_norank_o_Syntrophobacterales;g_norank_f_norank_o_Syntrophobacterales;s_uncultured_bacterium_g_norank_f_norank_o_Syntrophobacterales	0.00039609	0.000536638	0.000383313
Bacteria;p_Patescibacteria;c_Parcubacteria;o_unclassified_c_Parcubacteria;f_unclassified_c_Parcubacteria;g_unclassified_c_Parcubacteria;s_unclassified_c_Parcubacteria	0.000498307	0.000319428	0.000498307
Bacteria;p_Acidobacteriota;c_Acidobacteriae;o_Acidobacteriales;f_norank_o_Acidobacteriales;g_norank_f_norank_o_Acidobacteriales;s_uncultured_bacterium_g_norank_f_norank_o_Acidobacteriales	0.000447199	0.00039609	0.000472753
Bacteria;p_Pseudomonadota;c_Gammaproteobacteria;o_Burkholderiales;f_Comamonadaceae;g_Rhodoferax;s_unclassified_g_Rhodoferax	0.000370536	0.000498307	0.000447199
Bacteria;p_Chloroflexi;c_Anaerolineae;o_Anaerolineales;f_Anaerolineaceae;g_Pelolinea;s_uncultured_bacterium_g_Pelolinea	0.000229988	0.000626078	0.000447199
Bacteria;p_Actinobacteriota;c_Acidimicrobiia;o_IMCC26256;f_norank_o_IMCC26256;g_norank_f_norank_o_IMCC26256;s_unclassified_g_norank_f_norank_o_IMCC26256	0.000664409	0.000383313	0.000255542
Bacteria;p_Chloroflexi;c_Anaerolineae;o_Anaerolineales;f_Anaerolineaceae;g_norank_f_Anaerolineaceae;s_uncultured_bacterium_g_norank_f_Anaerolineaceae	0.000344982	0.000421644	0.000536638
Bacteria;p_Actinobacteriota;c_unclassified_p_Actinobacteriota;o_unclassified_p_Actinobacteriota;f_unclassified_p_Actinobacteriota;g_unclassified_p_Actinobacteriota;s_unclassified_p_Actinobacteriota	0.000715518	0.000408867	0.000166102
Bacteria;p_Pseudomonadota;c_Gammaproteobacteria;o_Burkholderiales;f_Burkholderiaceae;g_Burkholderia-Caballeronia-Paraburkholderia;s_unclassified_g_Burkholderia-Caballeronia-Paraburkholderia	0.000728295	0.000229988	0.000332205
Bacteria;p_Thermodesulfobacteriota;c_Desulfuromonadia;o_Sva1033;f_norank_o_Sva1033;g_norank_f_norank_o_Sva1033;s_Pelobacter_sp._A3b3	0.000907174	0.000217211	0.000153325
Bacteria;p_Pseudomonadota;c_Gammaproteobacteria;o_KI89A_clade;f_norank_o_KI89A_clade;g_norank_f_norank_o_KI89A_clade;s_uncultured_deep-sea_bacterium_g_norank_f_norank_o_KI89A_clade	0.000357759	0.000511084	0.000408867
Bacteria;p_Patescibacteria;c_Dojkabacteria;o_norank_c_Dojkabacteria;f_norank_o_norank_c_Dojkabacteria;g_norank_f_norank_o_norank_c_Dojkabacteria;s_uncultured_candidate_division_WS6_bacterium_g_norank	0.000357759	0.000472753	0.000447199
Bacteria;p_Acidobacteriota;c_Acidobacteriae;o_Acidobacteriales;f_Acidobacteriaceae_Subgroup_1;g_Occallatibacter;s_uncultured_bacterium_g_Occallatibacter	0.00039609	0.000498307	0.000357759
Bacteria;p_Acidobacteriota;c_Acidobacteriae;o_Subgroup_2;f_norank_o_Subgroup_2;g_norank_f_norank_o_Subgroup_2;s_unclassified_g_norank_f_norank_o_Subgroup_2	0.000613301	0.000319428	0.00030665
Bacteria;p_Bacteroidota;c_Bacteroidia;o_Chitinophagales;f_Saprospiraceae;g_norank_f_Saprospiraceae;s_uncultured_bacterium_g_norank_f_Saprospiraceae	0.000408867	0.000421644	0.000408867
Bacteria;p_Bacteroidota;c_Rhodothermia;o_Rhodothermales;f_Rhodothermaceae;g_norank_f_Rhodothermaceae;s_uncultured_bacterium_g_norank_f_Rhodothermaceae	0.000357759	0.000421644	0.000459976
Bacteria;p_Patescibacteria;c_Gracilibacteria;o_Candidatus_Peregrinibacteria;f_norank_o_Candidatus_Peregrinibacteria;g_norank_f_norank_o_Candidatus_Peregrinibacteria;s_uncultured_bacterium_g_norank_f_norank_o_Candidatus_Peregrinibacteria	0.000434422	0.00039609	0.000408867
Bacteria;p_Bacteroidota;c_Bacteroidia;o_Chitinophagales;f_Chitinophagaceae;g_norank_f_Chitinophagaceae;s_unclassified_g_norank_f_Chitinophagaceae	0.000408867	0.000408867	0.000421644
Bacteria;p_Myxococcota;c_Polyangia;o_Polyangiales;f_BIrii41;g_norank_f_BIrii41;s_unclassified_g_norank_f_BIrii41	0.000434422	0.000370536	0.000421644
Bacteria;p_Acidobacteriota;c_Vicinamibacteria;o_Vicinamibacterales;f_norank_o_Vicinamibacterales;g_norank_f_norank_o_Vicinamibacterales;s_unclassified_g_norank_f_norank_o_Vicinamibacterales	0.00057497	0.000357759	0.000293873
Bacteria;p_Verrucomicrobiota;c_Verrucomicrobiae;o_Opitutales;f_Puniceicoccaceae;g_Verruc-01;s_uncultured_bacterium_g_Verruc-01	0.00030665	0.00039609	0.000523861
Bacteria;p_Pseudomonadota;c_Gammaproteobacteria;o_Oceanospirillales;f_Nitrincolaceae;g_Marinobacterium;s_unclassified_g_Marinobacterium	0.000434422	0.000408867	0.000383313
Bacteria;p_Pseudomonadota;c_Alphaproteobacteria;o_Micropepsales;f_Micropepsaceae;g_norank_f_Micropepsaceae;s_unclassified_g_norank_f_Micropepsaceae	0.00048553	0.000434422	0.000293873
Bacteria;p_Pseudomonadota;c_Alphaproteobacteria;o_Micropepsales;f_Micropepsaceae;g_norank_f_Micropepsaceae;s_metagenome_g_norank_f_Micropepsaceae	0.000319428	0.00048553	0.000408867
Bacteria;p_Pseudomonadota;c_Gammaproteobacteria;o_Burkholderiales;f_Gallionellaceae;g_unclassified_f_Gallionellaceae;s_unclassified_f_Gallionellaceae	0.000357759	0.000434422	0.000421644
Bacteria;p_Acidobacteriota;c_Acidobacteriae;o_Acidobacteriales;f_Acidobacteriaceae_Subgroup_1;g_Granulicella;s_unclassified_g_Granulicella	0.000357759	0.000434422	0.000421644
Bacteria;p_Planctomycetota;c_Pla3_lineage;o_norank_c_Pla3_lineage;f_norank_o_norank_c_Pla3_lineage;g_norank_f_norank_o_norank_c_Pla3_lineage;s_uncultured_planctomycete_g_norank_f_norank_o_norank_c_Pla3_lineage	0.000421644	0.000370536	0.000421644
Bacteria;p_Chloroflexi;c_TK10;o_norank_c_TK10;f_norank_o_norank_c_TK10;g_norank_f_norank_o_norank_c_TK10;s_unclassified_g_norank_f_norank_o_norank_c_TK10	0.000638855	0.000293873	0.000268319
Bacteria;p_Bacteroidota;c_Bacteroidia;o_Flavobacteriales;f_Flavobacteriaceae;g_Aquibacter;s_uncultured_bacterium_g_Aquibacter	0.000472753	0.000319428	0.000408867
Bacteria;p_Bacteroidota;c_Ignavibacteria;o_Ignavibacteriales;f_Melioribacteraceae;g_IheB3-7;s_uncultured_sediment_bacterium_g_IheB3-7	0.000408867	0.000370536	0.000421644
Bacteria;p_Pseudomonadota;c_Gammaproteobacteria;o_Ectothiorhodospirales;f_Thioalkalispiraceae;g_Thiohalophilus;s_unclassified_g_Thiohalophilus	0.000332205	0.000536638	0.000332205
Bacteria;p_Chloroflexi;c_Anaerolineae;o_SBR1031;f_A4b;g_norank_f_A4b;s_unclassified_g_norank_f_A4b	0.000472753	0.000293873	0.000434422
Bacteria;p_Planctomycetota;c_BD7-11;o_norank_c_BD7-11;f_norank_o_norank_c_BD7-11;g_norank_f_norank_o_norank_c_BD7-11;s_uncultured_bacterium_g_norank_f_norank_o_norank_c_BD7-11	0.00048553	0.000357759	0.000344982
Bacteria;p_Spirochaetota;c_Spirochaetia;o_Spirochaetales;f_Spirochaetaceae;g_Spirochaeta;s_unclassified_g_Spirochaeta	0.000459976	0.000370536	0.000357759
Bacteria;p_Nitrospinota;c_P9X2b3D02;o_norank_c_P9X2b3D02;f_norank_o_norank_c_P9X2b3D02;g_norank_f_norank_o_norank_c_P9X2b3D02;s_unclassified_g_norank_f_norank_o_norank_c_P9X2b3D02	0.00039609	0.000357759	0.000434422
Bacteria;p_Nitrospirota;c_Nitrospiria;o_Nitrospirales;f_Nitrospiraceae;g_Nitrospira;s_uncultured_Nitrospiraceae_bacterium_g_Nitrospira	0.000434422	0.000408867	0.000344982
Bacteria;p_Pseudomonadota;c_Gammaproteobacteria;o_Thiomicrospirales;f_Thioglobaceae;g_SUP05_cluster;s_uncultured_bacterium_g_SUP05_cluster	0.00030665	0.000498307	0.000383313
Bacteria;p_Acidobacteriota;c_Subgroup_22;o_norank_c_Subgroup_22;f_norank_o_norank_c_Subgroup_22;g_norank_f_norank_o_norank_c_Subgroup_22;s_uncultured_sediment_bacterium_g_norank_f_norank_o_norank_c_Subgroup_22	0.000293873	0.000421644	0.000459976
Bacteria;p_Chloroflexi;c_KD4-96;o_norank_c_KD4-96;f_norank_o_norank_c_KD4-96;g_norank_f_norank_o_norank_c_KD4-96;s_unclassified_g_norank_f_norank_o_norank_c_KD4-96	0.000459976	0.000332205	0.000383313
Bacteria;p_Latescibacterota;c_Latescibacteria;o_Latescibacterales;f_Latescibacteraceae;g_norank_f_Latescibacteraceae;s_uncultured_marine_bacterium_g_norank_f_Latescibacteraceae	0.000268319	0.000421644	0.00048553
Bacteria;p_Sva0485;c_norank_p_Sva0485;o_norank_c_norank_p_Sva0485;f_norank_o_norank_c_norank_p_Sva0485;g_norank_f_norank_o_norank_c_norank_p_Sva0485;s_bacterium_enrichment_culture_clone_222013	0.000498307	0.00030665	0.000370536
Bacteria;p_Planctomycetota;c_Phycisphaerae;o_Phycisphaerales;f_Phycisphaeraceae;g_SM1A02;s_unclassified_g_SM1A02	0.000434422	0.000370536	0.000370536
Bacteria;p_Myxococcota;c_Polyangia;o_UASB-TL25;f_norank_o_UASB-TL25;g_norank_f_norank_o_UASB-TL25;s_unclassified_g_norank_f_norank_o_UASB-TL25	0.00048553	0.000332205	0.000344982
Bacteria;p_Chloroflexi;c_Anaerolineae;o_norank_c_Anaerolineae;f_norank_o_norank_c_Anaerolineae;g_norank_f_norank_o_norank_c_Anaerolineae;s_uncultured_Chloroflexi_bacterium_g_norank_f_norank_o_norank_c_Anaerolineae	0.000281096	0.000332205	0.000549415
Bacteria;p_Pseudomonadota;c_Alphaproteobacteria;o_Rhodospirillales;f_AEGEAN-169_marine_group;g_norank_f_AEGEAN-169_marine_group;s_alpha_proteobacterium_HIMB59	0.000319428	0.00039609	0.000434422
Bacteria;p_Pseudomonadota;c_Alphaproteobacteria;o_Rhizobiales;f_Rhizobiaceae;g_Hoeflea;s_unclassified_g_Hoeflea	0.000370536	0.000447199	0.000332205
Bacteria;p_Poribacteria;c_norank_p_Poribacteria;o_norank_c_norank_p_Poribacteria;f_norank_o_norank_c_norank_p_Poribacteria;g_norank_f_norank_o_norank_c_norank_p_Poribacteria;s_uncultured_Firmicutes_bacterium_g_norank_f_norank_o_norank	0.000268319	0.000408867	0.000459976
Bacteria;p_Campilobacterota;c_Campylobacteria;o_Campylobacterales;f_Arcobacteraceae;g_Malaciobacter;s_uncultured_bacterium_g_Malaciobacter	0.000332205	0.000332205	0.000472753
Bacteria;p_Patescibacteria;c_Dojkabacteria;o_norank_c_Dojkabacteria;f_norank_o_norank_c_Dojkabacteria;g_norank_f_norank_o_norank_c_Dojkabacteria;s_unclassified_g_norank_f_norank_o_norank_c_Dojkabacteria	0.00030665	0.000447199	0.000383313
Bacteria;p_Pseudomonadota;c_Gammaproteobacteria;o_Gammaproteobacteria_Incertae_Sedis;f_unclassified_o_Gammaproteobacteria_Incertae_Sedis;g_norank_f_unclassified;s_uncultured_bacterium_g_norank_f_unclassified	0.000268319	0.000421644	0.000447199
Bacteria;p_Bacteroidota;c_Bacteroidia;o_Chitinophagales;f_Chitinophagaceae;g_unclassified_f_Chitinophagaceae;s_unclassified_f_Chitinophagaceae	0.000638855	0.000319428	0.000178879
Bacteria;p_MBNT15;c_norank_p_MBNT15;o_norank_c_norank_p_MBNT15;f_norank_o_norank_c_norank_p_MBNT15;g_norank_f_norank_o_norank_c_norank_p_MBNT15;s_unclassified_g_norank_f_norank_o_norank_c_norank_p_MBNT15	0.000268319	0.000408867	0.000447199
Bacteria;p_Pseudomonadota;c_Gammaproteobacteria;o_Burkholderiales;f_Burkholderiaceae;g_Burkholderia-Caballeronia-Paraburkholderia;s_uncultured_Burkholderiaceae_bacterium_g_Burkholderia-Caballeronia-Paraburkholderia	0.000281096	0.000447199	0.00039609
Bacteria;p_Patescibacteria;c_Parcubacteria;o_Candidatus_Kaiserbacteria;f_norank_o_Candidatus_Kaiserbacteria;g_norank_f_norank_o_Candidatus_Kaiserbacteria;s_uncultured_bacterium_g_norank_f_norank_o_Candidatus_Kaiserbacteria	0.000281096	0.000434422	0.000408867
Bacteria;p_Pseudomonadota;c_Gammaproteobacteria;o_Nitrosococcales;f_Nitrosococcaceae;g_unclassified_f_Nitrosococcaceae;s_unclassified_f_Nitrosococcaceae	0.000421644	0.000408867	0.000293873
Bacteria;p_Sumerlaeota;c_Sumerlaeia;o_Sumerlaeales;f_Sumerlaeaceae;g_Sumerlaea;s_unclassified_g_Sumerlaea	0.000357759	0.000344982	0.000408867
Bacteria;p_Chloroflexi;c_Ktedonobacteria;o_B12-WMSP1;f_norank_o_B12-WMSP1;g_norank_f_norank_o_B12-WMSP1;s_unclassified_g_norank_f_norank_o_B12-WMSP1	0.000421644	0.000383313	0.00030665
Bacteria;p_Spirochaetota;c_Spirochaetia;o_Spirochaetales;f_Spirochaetaceae;g_norank_f_Spirochaetaceae;s_unclassified_g_norank_f_Spirochaetaceae	0.00039609	0.000319428	0.00039609
Bacteria;p_Acidobacteriota;c_Acidobacteriae;o_Acidobacteriales;f_unclassified_o_Acidobacteriales;g_unclassified_o_Acidobacteriales;s_unclassified_o_Acidobacteriales	0.000702741	0.000140548	0.000268319
Bacteria;p_Acidobacteriota;c_Subgroup_21;o_norank_c_Subgroup_21;f_norank_o_norank_c_Subgroup_21;g_norank_f_norank_o_norank_c_Subgroup_21;s_uncultured_Acidobacteria_bacterium_g_norank_f_norank_o_norank_c_Subgroup_21	0.00030665	0.000459976	0.000344982
Bacteria;p_Thermodesulfobacteriota;c_Desulfobacteria;o_Desulfatiglandales;f_Desulfatiglandaceae;g_Desulfatiglans;s_uncultured_bacterium_g_Desulfatiglans	0.000281096	0.000408867	0.000408867
Bacteria;p_Deferrisomatota;c_Defferrisomatia;o_Defferrisomatales;f_Defferrisomataceae;g_Deferrisoma;s_uncultured_bacterium_g_Deferrisoma	0.000344982	0.000281096	0.000472753
Bacteria;p_Pseudomonadota;c_Gammaproteobacteria;o_Chromatiales;f_Sedimenticolaceae;g_Sedimenticola;s_uncultured_bacterium_g_Sedimenticola	0.000408867	0.000383313	0.00030665
Bacteria;p_Pseudomonadota;c_Gammaproteobacteria;o_Cellvibrionales;f_Halieaceae;g_Parahaliea;s_uncultured_gamma_proteobacterium_g_Parahaliea	0.000344982	0.00030665	0.000434422
Bacteria;p_Deferrisomatota;c_Defferrisomatia;o_Defferrisomatales;f_Defferrisomataceae;g_Deferrisoma;s_uncultured_delta_proteobacterium_g_Deferrisoma	0.000319428	0.000370536	0.000383313
Bacteria;p_Pseudomonadota;c_Gammaproteobacteria;o_Cellvibrionales;f_unclassified_o_Cellvibrionales;g_unclassified_o_Cellvibrionales;s_unclassified_o_Cellvibrionales	0.000472753	0.000268319	0.000332205
Bacteria;p_Patescibacteria;c_Gracilibacteria;o_norank_c_Gracilibacteria;f_norank_o_norank_c_Gracilibacteria;g_norank_f_norank_o_norank_c_Gracilibacteria;s_unclassified_g_norank_f_norank_o_norank_c_Gracilibacteria	0.00030665	0.000434422	0.000332205
Bacteria;p_Myxococcota;c_Polyangia;o_PS-B29;f_norank_o_PS-B29;g_norank_f_norank_o_PS-B29;s_uncultured_bacterium_g_norank_f_norank_o_PS-B29	0.000421644	0.000319428	0.000332205
Bacteria;p_Nitrospinota;c_Nitrospinia;o_Nitrospinales;f_Nitrospinaceae;g_Nitrospina;s_uncultured_bacterium_g_Nitrospina	0.000229988	0.000421644	0.000421644
Bacteria;p_Pseudomonadota;c_Alphaproteobacteria;o_Puniceispirillales;f_norank_o_Puniceispirillales;g_norank_f_norank_o_Puniceispirillales;s_uncultured_Rhodospirillales_bacterium_g_norank_f_norank	0.000357759	0.000344982	0.000357759
Bacteria;p_Patescibacteria;c_Microgenomatia;o_Candidatus_Pacebacteria;f_norank_o_Candidatus_Pacebacteria;g_norank_f_norank_o_Candidatus_Pacebacteria;s_Candidatus_Pacebacteria_bacterium_CG1_02_43_31	0.000242765	0.000242765	0.000562193
Bacteria;p_Hydrogenedentes;c_Hydrogenedentia;o_Hydrogenedentiales;f_Hydrogenedensaceae;g_norank_f_Hydrogenedensaceae;s_uncultured_bacterium_g_norank_f_Hydrogenedensaceae	0.000332205	0.000344982	0.000370536
Bacteria;p_Patescibacteria;c_Parcubacteria;o_Candidatus_Yanofskybacteria;f_norank_o_Candidatus_Yanofskybacteria;g_norank_f_norank_o_Candidatus_Yanofskybacteria;s_uncultured_deep-sea_bacterium_g_norank_f_norank_o_Candidatus_Yanofskybacteria	0.000332205	0.000357759	0.000344982
Bacteria;p_Pseudomonadota;c_Gammaproteobacteria;o_AT-s2-59;f_norank_o_AT-s2-59;g_norank_f_norank_o_AT-s2-59;s_unclassified_g_norank_f_norank_o_AT-s2-59	0.000319428	0.000370536	0.000344982
Bacteria;p_Chloroflexi;c_Anaerolineae;o_Ardenticatenales;f_norank_o_Ardenticatenales;g_norank_f_norank_o_Ardenticatenales;s_unclassified_g_norank_f_norank_o_Ardenticatenales	0.000472753	0.000229988	0.000332205
Bacteria;p_Chloroflexi;c_Anaerolineae;o_Anaerolineales;f_Anaerolineaceae;g_norank_f_Anaerolineaceae;s_uncultured_organism_g_norank_f_Anaerolineaceae	0.000319428	0.000255542	0.000459976
Bacteria;p_Bdellovibrionota;c_Bdellovibrionia;o_Bdellovibrionales;f_Bdellovibrionaceae;g_OM27_clade;s_unclassified_g_OM27_clade	0.000370536	0.000293873	0.000357759
Bacteria;p_Thermodesulfobacteriota;c_Desulfobacteria;o_Desulfobacterales;f_Desulfobacteraceae;g_unclassified_f_Desulfobacteraceae;s_unclassified_f_Desulfobacteraceae	0.00039609	0.000370536	0.000255542
Bacteria;p_Pseudomonadota;c_Alphaproteobacteria;o_SAR11_clade;f_Clade_I;g_Clade_Ia;s_unclassified_g_Clade_Ia	0.000293873	0.000357759	0.000370536
Bacteria;p_Elusimicrobiota;c_Elusimicrobia;o_MD2894-B20;f_norank_o_MD2894-B20;g_norank_f_norank_o_MD2894-B20;s_uncultured_bacterium_g_norank_f_norank_o_MD2894-B20	0.000281096	0.000370536	0.000370536
Bacteria;p_Thermodesulfobacteriota;c_Desulfuromonadia;o_PB19;f_norank_o_PB19;g_norank_f_norank_o_PB19;s_uncultured_deep-sea_bacterium_g_norank_f_norank_o_PB19	0.000408867	0.00030665	0.000293873
Bacteria;p_Pseudomonadota;c_Gammaproteobacteria;o_Acidiferrobacterales;f_Acidiferrobacteraceae;g_norank_f_Acidiferrobacteraceae;s_uncultured_bacterium_g_norank_f_Acidiferrobacteraceae	0.000204434	0.00039609	0.000408867
Bacteria;p_Bacteroidota;c_Bacteroidia;o_Bacteroidales;f_Dysgonomonadaceae;g_Proteiniphilum;s_unclassified_g_Proteiniphilum	0.000204434	0.000408867	0.00039609
Bacteria;p_Pseudomonadota;c_Gammaproteobacteria;o_Chromatiales;f_Sedimenticolaceae;g_unclassified_f_Sedimenticolaceae;s_unclassified_f_Sedimenticolaceae	0.000319428	0.000357759	0.000332205
Bacteria;p_Pseudomonadota;c_Alphaproteobacteria;o_Rhodobacterales;f_Rhodobacteraceae;g_Pseudoruegeria;s_uncultured_bacterium_g_Pseudoruegeria	0.000370536	0.000255542	0.000383313
Bacteria;p_Campilobacterota;c_Campylobacteria;o_Campylobacterales;f_Sulfurovaceae;g_Sulfurovum;s_uncultured_Helicobacteraceae_bacterium_g_Sulfurovum	0.000319428	0.000319428	0.000357759
Bacteria;p_Bacillota;c_norank_p_Bacillota;o_norank_c_norank_p_Bacillota;f_norank_o_norank_c_norank_p_Bacillota;g_norank_f_norank_o_norank_c_norank_p_Bacillota;s_uncultured_Thermoanaerobacterales_bacterium_g_norank_f_norank	0.000293873	0.000255542	0.000447199
Bacteria;p_Actinobacteriota;c_Acidimicrobiia;o_Microtrichales;f_Microtrichaceae;g_norank_f_Microtrichaceae;s_uncultured_bacterium_g_norank_f_Microtrichaceae	0.000293873	0.000281096	0.000408867
Bacteria;p_Myxococcota;c_bacteriap25;o_norank_c_bacteriap25;f_norank_o_norank_c_bacteriap25;g_norank_f_norank_o_norank_c_bacteriap25;s_unclassified_g_norank_f_norank_o_norank_c_bacteriap25	0.000370536	0.000344982	0.000268319
Bacteria;p_Thermodesulfobacteriota;c_Desulfobulbia;o_Desulfobulbales;f_Desulfurivibrionaceae;g_MSBL7;s_uncultured_Desulfobacterales_bacterium_g_MSBL7	0.000178879	0.000370536	0.000434422
Bacteria;p_Calditrichota;c_Calditrichia;o_Calditrichales;f_Calditrichaceae;g_Calorithrix;s_uncultured_bacterium_g_Calorithrix	0.000268319	0.000434422	0.000281096
Bacteria;p_Acidobacteriota;c_Vicinamibacteria;o_Subgroup_17;f_norank_o_Subgroup_17;g_norank_f_norank_o_Subgroup_17;s_unclassified_g_norank_f_norank_o_Subgroup_17	0.000293873	0.000344982	0.000344982
Bacteria;p_Bacteroidota;c_Kryptonia;o_Kryptoniales;f_BSV26;g_norank_f_BSV26;s_uncultured_bacterium_g_norank_f_BSV26	0.000255542	0.000408867	0.00030665
Bacteria;p_Verrucomicrobiota;c_Lentisphaeria;o_SS1-B-02-17;f_norank_o_SS1-B-02-17;g_norank_f_norank_o_SS1-B-02-17;s_unclassified_g_norank_f_norank_o_SS1-B-02-17	0.000191657	0.000357759	0.000421644
Bacteria;p_Acidobacteriota;c_Thermoanaerobaculia;o_Thermoanaerobaculales;f_Thermoanaerobaculaceae;g_Subgroup_10;s_uncultured_Acidobacteriaceae_bacterium_g_Subgroup_10	0.000357759	0.000281096	0.000332205
Bacteria;p_Myxococcota;c_Polyangia;o_MidBa8;f_norank_o_MidBa8;g_norank_f_norank_o_MidBa8;s_uncultured_bacterium_g_norank_f_norank_o_MidBa8	0.00039609	0.000357759	0.000217211
Bacteria;p_Patescibacteria;c_Microgenomatia;o_Candidatus_Woesebacteria;f_norank_o_Candidatus_Woesebacteria;g_norank_f_norank_o_Candidatus_Woesebacteria;s_unclassified_g_norank_f_norank_o_Candidatus_Woesebacteria	0.000140548	0.000357759	0.000472753
Bacteria;p_Thermodesulfobacteriota;c_Desulfuromonadia;o_Bradymonadales;f_norank_o_Bradymonadales;g_norank_f_norank_o_Bradymonadales;s_unclassified_g_norank_f_norank_o_Bradymonadales	0.000370536	0.000293873	0.000293873
Bacteria;p_Thermodesulfobacteriota;c_Desulfobacteria;o_Desulfobacterales;f_Desulfobacteraceae;g_norank_f_Desulfobacteraceae;s_unclassified_g_norank_f_Desulfobacteraceae	0.000434422	0.000281096	0.000242765
Bacteria;p_Bdellovibrionota;c_Bdellovibrionia;o_Bdellovibrionales;f_Bdellovibrionaceae;g_Bdellovibrio;s_unclassified_g_Bdellovibrio	0.000498307	0.000268319	0.000191657
Bacteria;p_Pseudomonadota;c_Alphaproteobacteria;o_Rhodobacterales;f_Rhodobacteraceae;g_Sedimentitalea;s_uncultured_bacterium_g_Sedimentitalea	0.000281096	0.000344982	0.000332205
Bacteria;p_Chloroflexi;c_unclassified_p_Chloroflexi;o_unclassified_p_Chloroflexi;f_unclassified_p_Chloroflexi;g_unclassified_p_Chloroflexi;s_unclassified_p_Chloroflexi	0.00057497	0.000153325	0.000217211
Bacteria;p_Bacillota;c_Clostridia;o_Oscillospirales;f_Eubacterium_coprostanoligenes_group;g_norank_f_Eubacterium_coprostanoligenes_group;s_unclassified_g_norank_f_Eubacterium_coprostanoligenes_group	0.000229988	0.000383313	0.000332205
Bacteria;p_Patescibacteria;c_Parcubacteria;o_Candidatus_Moranbacteria;f_norank_o_Candidatus_Moranbacteria;g_norank_f_norank_o_Candidatus_Moranbacteria;s_uncultured_bacterium_g_norank_f_norank_o_Candidatus_Moranbacteria	0.00030665	0.000217211	0.000421644
Bacteria;p_Pseudomonadota;c_Gammaproteobacteria;o_Cellvibrionales;f_Porticoccaceae;g_C1-B045;s_uncultured_bacterium_g_C1-B045	0.000344982	0.00030665	0.000293873
Bacteria;p_Pseudomonadota;c_Gammaproteobacteria;o_Xanthomonadales;f_Rhodanobacteraceae;g_Dyella;s_unclassified_g_Dyella	0.000357759	0.00039609	0.000191657
Bacteria;p_Pseudomonadota;c_Gammaproteobacteria;o_Oceanospirillales;f_Gven-F17;g_norank_f_Gven-F17;s_uncultured_bacterium_g_norank_f_Gven-F17	0.000383313	0.000242765	0.00030665
Bacteria;p_Pseudomonadota;c_Gammaproteobacteria;o_Xanthomonadales;f_Rhodanobacteraceae;g_Chujaibacter;s_uncultured_gamma_proteobacterium_g_Chujaibacter	0.000255542	0.000319428	0.000357759
Bacteria;p_Myxococcota;c_Polyangia;o_Polyangiales;f_Polyangiaceae;g_Pajaroellobacter;s_unclassified_g_Pajaroellobacter	0.00039609	0.000204434	0.000332205
Bacteria;p_Pseudomonadota;c_Gammaproteobacteria;o_UBA10353_marine_group;f_norank_o_UBA10353_marine_group;g_norank_f_norank_o_UBA10353_marine_group;s_uncultured_sediment_bacterium_g_norank_f_norank_o_UBA10353_marine_group	0.00030665	0.000229988	0.00039609
Bacteria;p_Bacillota;c_Syntrophomonadia;o_Syntrophomonadales;f_Syntrophomonadaceae;g_Syntrophomonas;s_unclassified_g_Syntrophomonas	0.000383313	0.000242765	0.00030665
Bacteria;p_Pseudomonadota;c_Alphaproteobacteria;o_Sphingomonadales;f_Sphingomonadaceae;g_Novosphingobium;s_unclassified_g_Novosphingobium	0.000357759	0.00030665	0.000255542
Bacteria;p_Bdellovibrionota;c_Bdellovibrionia;o_Bacteriovoracales;f_Bacteriovoracaceae;g_unclassified_f_Bacteriovoracaceae;s_unclassified_f_Bacteriovoracaceae	0.000549415	0.000178879	0.000191657
Bacteria;p_SAR324_cladeMarine_group_B;c_norank_p_SAR324_cladeMarine_group_B;o_norank_c_norank_p_SAR324_cladeMarine_group_B;f_norank_o_norank_c_norank_p_SAR324_cladeMarine_group_B;g_norank_f_norank_o_norank_c_norank_p_SAR324_cladeMarine_group_B;s_uncultured_delta_proteobacterium_g_norank_f_norank_o_norank_c_norank_p_SAR324_cladeMarine_group_B	0.000281096	0.000383313	0.000255542
Bacteria;p_Pseudomonadota;c_Alphaproteobacteria;o_Thalassobaculales;f_norank_o_Thalassobaculales;g_norank_f_norank_o_Thalassobaculales;s_unclassified_g_norank_f_norank_o_Thalassobaculales	0.000319428	0.000255542	0.000344982
Bacteria;p_Fusobacteriota;c_Fusobacteriia;o_Fusobacteriales;f_Fusobacteriaceae;g_unclassified_f_Fusobacteriaceae;s_unclassified_f_Fusobacteriaceae	0.000600524	0.000140548	0.000166102
Bacteria;p_Pseudomonadota;c_Gammaproteobacteria;o_Beggiatoales;f_Beggiatoaceae;g_norank_f_Beggiatoaceae;s_uncultured_proteobacterium_g_norank_f_Beggiatoaceae	0.00030665	0.000281096	0.000319428
Bacteria;p_Actinobacteriota;c_Actinobacteria;o_Frankiales;f_Acidothermaceae;g_Acidothermus;s_Thermomonosporaceae_bacterium_YE4-D4-16-CH2	0.00039609	0.000242765	0.000268319
Bacteria;p_WPS-2;c_norank_p_WPS-2;o_norank_c_norank_p_WPS-2;f_norank_o_norank_c_norank_p_WPS-2;g_norank_f_norank_o_norank_c_norank_p_WPS-2;s_unclassified_g_norank_f_norank_o_norank_c_norank_p_WPS-2	0.000319428	0.000281096	0.00030665
Bacteria;p_Acidobacteriota;c_Thermoanaerobaculia;o_Thermoanaerobaculales;f_Thermoanaerobaculaceae;g_Subgroup_23;s_uncultured_Acidobacteria_bacterium_g_Subgroup_23	0.000332205	0.000281096	0.000281096
Bacteria;p_Bacteroidota;c_Bacteroidia;o_Bacteroidales;f_Rikenellaceae;g_Rikenellaceae_RC9_gut_group;s_uncultured_prokaryote_g_Rikenellaceae_RC9_gut_group	0.000229988	0.000293873	0.000370536
Bacteria;p_Thermodesulfobacteriota;c_Desulfuromonadia;o_norank_c_Desulfuromonadia;f_Geothermobacteraceae;g_Geothermobacter;s_uncultured_bacterium_g_Geothermobacter	0.000178879	0.000357759	0.000357759
Bacteria;p_Pseudomonadota;c_Alphaproteobacteria;o_Rhizobiales;f_Xanthobacteraceae;g_norank_f_Xanthobacteraceae;s_unclassified_g_norank_f_Xanthobacteraceae	0.00030665	0.000242765	0.000344982
Bacteria;p_Pseudomonadota;c_Alphaproteobacteria;o_Rickettsiales;f_Mitochondria;g_norank_f_Mitochondria;s_unclassified_g_norank_f_Mitochondria	0.000293873	0.000281096	0.000319428
Bacteria;p_Actinobacteriota;c_Actinobacteria;o_unclassified_c_Actinobacteria;f_unclassified_c_Actinobacteria;g_unclassified_c_Actinobacteria;s_unclassified_c_Actinobacteria	0.000766626	0.000102217	2.55542e-05
Bacteria;p_Myxococcota;c_Polyangia;o_Haliangiales;f_Haliangiaceae;g_Haliangium;s_uncultured_bacterium_g_Haliangium	0.000281096	0.000498307	0.000114994
Bacteria;p_Pseudomonadota;c_Gammaproteobacteria;o_Xanthomonadales;f_Xanthomonadaceae;g_Lysobacter;s_unclassified_g_Lysobacter	0.000332205	0.000229988	0.000332205
Bacteria;p_Pseudomonadota;c_Gammaproteobacteria;o_OM182_clade;f_norank_o_OM182_clade;g_norank_f_norank_o_OM182_clade;s_unclassified_g_norank_f_norank_o_OM182_clade	0.000357759	0.000293873	0.000242765
Bacteria;p_Acidobacteriota;c_Aminicenantia;o_Aminicenantales;f_norank_o_Aminicenantales;g_norank_f_norank_o_Aminicenantales;s_uncultured_Aminicenantes_bacterium_g_norank_f_norank	0.000178879	0.000319428	0.00039609
Bacteria;p_Patescibacteria;c_Dojkabacteria;o_norank_c_Dojkabacteria;f_norank_o_norank_c_Dojkabacteria;g_norank_f_norank_o_norank_c_Dojkabacteria;s_uncultured_bacterium_g_norank_f_norank_o_norank_c_Dojkabacteria	0.000293873	0.000217211	0.000370536
Bacteria;p_Bacteroidota;c_Rhodothermia;o_Rhodothermales;f_Rhodothermaceae;g_norank_f_Rhodothermaceae;s_uncultured_Bacteroidales_bacterium_g_norank_f_Rhodothermaceae	0.00030665	0.000332205	0.000242765
Bacteria;p_Planctomycetota;c_Phycisphaerae;o_Phycisphaerales;f_AKAU3564_sediment_group;g_norank_f_AKAU3564_sediment_group;s_unclassified_g_norank_f_AKAU3564_sediment_group	0.000421644	0.000178879	0.000281096
Bacteria;p_Actinobacteriota;c_Acidimicrobiia;o_Microtrichales;f_norank_o_Microtrichales;g_norank_f_norank_o_Microtrichales;s_unclassified_g_norank_f_norank_o_Microtrichales	0.000255542	0.00030665	0.00030665
Bacteria;p_Acidobacteriota;c_Acidobacteriae;o_Subgroup_2;f_norank_o_Subgroup_2;g_norank_f_norank_o_Subgroup_2;s_uncultured_Acidobacteriaceae_bacterium_g_norank_f_norank_o_Subgroup_2	0.000217211	0.000370536	0.000281096
Bacteria;p_Pseudomonadota;c_Alphaproteobacteria;o_Rhizobiales;f_Hyphomicrobiaceae;g_Filomicrobium;s_uncultured_Alphaproteobacteria_bacterium_g_Filomicrobium	0.000204434	0.000332205	0.000332205
Bacteria;p_Pseudomonadota;c_Gammaproteobacteria;o_Xanthomonadales;f_Xanthomonadaceae;g_Arenimonas;s_unclassified_g_Arenimonas	0.000242765	0.000281096	0.000344982
Bacteria;p_Thermodesulfobacteriota;c_Desulfobulbia;o_Desulfobulbales;f_Desulfocapsaceae;g_Desulforhopalus;s_uncultured_delta_proteobacterium_g_Desulforhopalus	0.000242765	0.000242765	0.000383313
Bacteria;p_Bacteroidota;c_Bacteroidia;o_Bacteroidales;f_Marinilabiliaceae;g_norank_f_Marinilabiliaceae;s_unclassified_g_norank_f_Marinilabiliaceae	0.000217211	0.000268319	0.000370536
Bacteria;p_Myxococcota;c_Polyangia;o_Polyangiales;f_Eel-36e1D6;g_norank_f_Eel-36e1D6;s_uncultured_Polyangiaceae_bacterium_g_norank_f_Eel-36e1D6	0.000229988	0.000344982	0.000281096
Bacteria;p_TA06;c_norank_p_TA06;o_norank_c_norank_p_TA06;f_norank_o_norank_c_norank_p_TA06;g_norank_f_norank_o_norank_c_norank_p_TA06;s_uncultured_bacterium_g_norank_f_norank_o_norank_c_norank_p_TA06	0.000204434	0.000370536	0.000281096
Bacteria;p_Bacteroidota;c_Bacteroidia;o_Flavobacteriales;f_Flavobacteriaceae;g_Flavobacterium;s_unclassified_g_Flavobacterium	0.000281096	0.000293873	0.000281096
Bacteria;p_Chloroflexi;c_Ktedonobacteria;o_Ktedonobacterales;f_JG30-KF-AS9;g_norank_f_JG30-KF-AS9;s_uncultured_bacterium_g_norank_f_JG30-KF-AS9	0.000408867	0.000153325	0.000293873
Bacteria;p_Acidobacteriota;c_Acidobacteriae;o_Bryobacterales;f_Bryobacteraceae;g_Bryobacter;s_uncultured_soil_bacterium_g_Bryobacter	0.000281096	0.000370536	0.000204434
Bacteria;p_Bacillota;c_Syntrophomonadia;o_Syntrophomonadales;f_Syntrophomonadaceae;g_Syntrophomonas;s_uncultured_bacterium_g_Syntrophomonas	0.000178879	0.000344982	0.000319428
Bacteria;p_Pseudomonadota;c_Gammaproteobacteria;o_Alteromonadales;f_Colwelliaceae;g_Thalassotalea;s_unclassified_g_Thalassotalea	0.000421644	0.000153325	0.000268319
Bacteria;p_Thermodesulfobacteriota;c_Desulfuromonadia;o_Bradymonadales;f_norank_o_Bradymonadales;g_norank_f_norank_o_Bradymonadales;s_uncultured_bacterium_g_norank_f_norank_o_Bradymonadales	0.00030665	0.000268319	0.000268319
Bacteria;p_Verrucomicrobiota;c_Omnitrophia;o_Omnitrophales;f_unclassified_o_Omnitrophales;g_unclassified_o_Omnitrophales;s_unclassified_o_Omnitrophales	0.000293873	0.000127771	0.000421644
Bacteria;p_Pseudomonadota;c_Alphaproteobacteria;o_Defluviicoccales;f_norank_o_Defluviicoccales;g_norank_f_norank_o_Defluviicoccales;s_uncultured_Alphaproteobacteria_bacterium_g_norank_f_norank_o_Defluviicoccales	0.000191657	0.000229988	0.000408867
Bacteria;p_Pseudomonadota;c_Gammaproteobacteria;o_Thiomicrospirales;f_Thiomicrospiraceae;g_endosymbionts_f_Thiomicrospiraceae;s_uncultured_bacterium_g_endosymbionts	0.000293873	0.000217211	0.000319428
Bacteria;p_Fusobacteriota;c_Fusobacteriia;o_Fusobacteriales;f_unclassified_o_Fusobacteriales;g_unclassified_o_Fusobacteriales;s_unclassified_o_Fusobacteriales	0.000217211	0.000357759	0.000255542
Bacteria;p_Bacteroidota;c_Bacteroidia;o_Flavobacteriales;f_Flavobacteriaceae;g_Formosa;s_unclassified_g_Formosa	0.000204434	0.00030665	0.000319428
Bacteria;p_Bacteroidota;c_Bacteroidia;o_Chitinophagales;f_Chitinophagaceae;g_Ferruginibacter;s_uncultured_Bacteroidetes_bacterium_g_Ferruginibacter	0.000166102	0.000293873	0.000370536
Bacteria;p_Pseudomonadota;c_Gammaproteobacteria;o_Alteromonadales;f_Psychromonadaceae;g_Psychromonas;s_uncultured_bacterium_g_Psychromonas	0.000191657	0.000332205	0.00030665
Bacteria;p_Chloroflexi;c_Dehalococcoidia;o_MSBL5;f_norank_o_MSBL5;g_norank_f_norank_o_MSBL5;s_uncultured_Dehalococcoides_sp._g_norank_f_norank_o_MSBL5	0.000281096	0.000281096	0.000268319
Bacteria;p_Pseudomonadota;c_Alphaproteobacteria;o_Kiloniellales;f_Kiloniellaceae;g_norank_f_Kiloniellaceae;s_uncultured_Alphaproteobacteria_bacterium_g_norank_f_Kiloniellaceae	0.000293873	0.000293873	0.000242765
Bacteria;p_Verrucomicrobiota;c_Omnitrophia;o_Omnitrophales;f_Omnitrophaceae;g_Candidatus_Omnitrophus;s_unclassified_g_Candidatus_Omnitrophus	0.000332205	0.000229988	0.000268319
Bacteria;p_Pseudomonadota;c_Gammaproteobacteria;o_Chromatiales;f_Sedimenticolaceae;g_Sedimenticola;s_uncultured_gamma_proteobacterium_g_Sedimenticola	0.000319428	0.000268319	0.000229988
Bacteria;p_Bacteroidota;c_Bacteroidia;o_Flavobacteriales;f_Crocinitomicaceae;g_Fluviicola;s_uncultured_Bacteroidetes_bacterium_g_Fluviicola	0.000268319	0.000293873	0.000255542
Bacteria;p_LCP-89;c_norank_p_LCP-89;o_norank_c_norank_p_LCP-89;f_norank_o_norank_c_norank_p_LCP-89;g_norank_f_norank_o_norank_c_norank_p_LCP-89;s_unclassified_g_norank_f_norank_o_norank_c_norank_p_LCP-89	0.000357759	0.000191657	0.000268319
Bacteria;p_Bacteroidota;c_Bacteroidia;o_Bacteroidetes_VC2.1_Bac22;f_norank_o_Bacteroidetes_VC2.1_Bac22;g_norank_f_norank_o_Bacteroidetes_VC2.1_Bac22;s_unclassified_g_norank_f_norank_o_Bacteroidetes_VC2.1_Bac22	0.000370536	0.000204434	0.000242765
Bacteria;p_Zixibacteria;c_norank_p_Zixibacteria;o_norank_c_norank_p_Zixibacteria;f_norank_o_norank_c_norank_p_Zixibacteria;g_norank_f_norank_o_norank_c_norank_p_Zixibacteria;s_uncultured_Nitrospinaceae_bacterium_g_norank	0.000281096	0.000268319	0.000268319
Bacteria;p_Acidobacteriota;c_Blastocatellia;o_Blastocatellales;f_Blastocatellaceae;g_Blastocatella;s_uncultured_bacterium_g_Blastocatella	0.000242765	0.000332205	0.000242765
Bacteria;p_Pseudomonadota;c_Alphaproteobacteria;o_Rhodobacterales;f_Rhodobacteraceae;g_Limibaculum;s_unclassified_g_Limibaculum	0.000281096	0.000319428	0.000217211
Bacteria;p_Bacteroidota;c_Bacteroidia;o_Flavobacteriales;f_Flavobacteriaceae;g_Muriicola;s_uncultured_bacterium_g_Muriicola	0.000242765	0.00030665	0.000255542
Bacteria;p_Pseudomonadota;c_Alphaproteobacteria;o_Rhodobacterales;f_Rhodobacteraceae;g_Halocynthiibacter;s_Halocynthiibacter_arcticus	0.000178879	0.000332205	0.000293873
Bacteria;p_Pseudomonadota;c_Gammaproteobacteria;o_Ectothiorhodospirales;f_Ectothiorhodospiraceae;g_Thiogranum;s_uncultured_bacterium_g_Thiogranum	0.000191657	0.000268319	0.000344982
Bacteria;p_Planctomycetota;c_Pla4_lineage;o_norank_c_Pla4_lineage;f_norank_o_norank_c_Pla4_lineage;g_norank_f_norank_o_norank_c_Pla4_lineage;s_uncultured_planctomycete_g_norank_f_norank_o_norank_c_Pla4_lineage	0.000293873	0.000255542	0.000255542
Bacteria;p_Pseudomonadota;c_Gammaproteobacteria;o_Cellvibrionales;f_Halieaceae;g_Halioglobus;s_uncultured_gamma_proteobacterium_g_Halioglobus	0.000229988	0.000344982	0.000229988
Bacteria;p_Campilobacterota;c_Campylobacteria;o_Campylobacterales;f_unclassified_o_Campylobacterales;g_unclassified_o_Campylobacterales;s_unclassified_o_Campylobacterales	0.000370536	0.000191657	0.000242765
Bacteria;p_Myxococcota;c_Polyangia;o_Haliangiales;f_Haliangiaceae;g_Haliangium;s_uncultured_deep-sea_bacterium_g_Haliangium	0.000229988	0.000255542	0.000319428
Bacteria;p_Bacillota;c_Clostridia;o_Oscillospirales;f_norank_o_Oscillospirales;g_norank_f_norank_o_Oscillospirales;s_uncultured_Ruminococcaceae_bacterium_g_norank_f_norank_o_Oscillospirales	0.000178879	0.000293873	0.000332205
Bacteria;p_Bdellovibrionota;c_Bdellovibrionia;o_Bdellovibrionales;f_Bdellovibrionaceae;g_OM27_clade;s_uncultured_bacterium_g_OM27_clade	0.000242765	0.000268319	0.000281096
Bacteria;p_Bacteroidota;c_Bacteroidia;o_Flavobacteriales;f_Flavobacteriaceae;g_Olleya;s_Olleya_marilimosa	0.000178879	0.000344982	0.000268319
Bacteria;p_Pseudomonadota;c_Gammaproteobacteria;o_Pseudomonadales;f_Pseudomonadaceae;g_Pseudomonas;s_Pseudomonas_rhodesiae	0.000204434	0.000332205	0.000255542
Bacteria;p_Actinobacteriota;c_Actinobacteria;o_Micrococcales;f_Micrococcaceae;g_Sinomonas;s_Sinomonas_atrocyanea	0.000217211	0.00030665	0.000255542
Bacteria;p_Bacteroidota;c_Bacteroidia;o_Flavobacteriales;f_Cryomorphaceae;g_Vicingus;s_uncultured_sediment_bacterium_g_Vicingus	0.000268319	0.000255542	0.000255542
Bacteria;p_Myxococcota;c_Polyangia;o_MSB-4B10;f_norank_o_MSB-4B10;g_norank_f_norank_o_MSB-4B10;s_uncultured_delta_proteobacterium_g_norank_f_norank_o_MSB-4B10	0.000229988	0.000293873	0.000242765
Bacteria;p_Pseudomonadota;c_Alphaproteobacteria;o_Rhizobiales;f_unclassified_o_Rhizobiales;g_unclassified_o_Rhizobiales;s_unclassified_o_Rhizobiales	0.000498307	0.000140548	0.000127771
Bacteria;p_Pseudomonadota;c_Gammaproteobacteria;o_Thiotrichales;f_Thiotrichaceae;g_norank_f_Thiotrichaceae;s_gamma_proteobacterium_endosymbiont_of_Siboglinum_fiordicum	0.000319428	0.000281096	0.000166102
Bacteria;p_Patescibacteria;c_ABY1;o_Candidatus_Kerfeldbacteria;f_norank_o_Candidatus_Kerfeldbacteria;g_norank_f_norank_o_Candidatus_Kerfeldbacteria;s_uncultured_bacterium_g_norank_f_norank_o_Candidatus_Kerfeldbacteria	0.000293873	0.000255542	0.000217211
Bacteria;p_Latescibacterota;c_Latescibacteria;o_Latescibacterales;f_Latescibacteraceae;g_norank_f_Latescibacteraceae;s_uncultured_actinobacterium_g_norank_f_Latescibacteraceae	0.000255542	0.000217211	0.000293873
Bacteria;p_Pseudomonadota;c_Gammaproteobacteria;o_Gammaproteobacteria_Incertae_Sedis;f_unclassified_o_Gammaproteobacteria_Incertae_Sedis;g_Acidibacter;s_bacterium_Ellin5264	0.000255542	0.000242765	0.000268319
Bacteria;p_Pseudomonadota;c_Alphaproteobacteria;o_norank_c_Alphaproteobacteria;f_norank_o_norank_c_Alphaproteobacteria;g_norank_f_norank_o_norank_c_Alphaproteobacteria;s_unclassified_g_norank_f_norank_o_norank_c_Alphaproteobacteria	0.000281096	0.000332205	0.000140548
Bacteria;p_Chloroflexi;c_KD4-96;o_norank_c_KD4-96;f_norank_o_norank_c_KD4-96;g_norank_f_norank_o_norank_c_KD4-96;s_uncultured_bacterium_g_norank_f_norank_o_norank_c_KD4-96	0.000127771	0.000319428	0.00030665
Bacteria;p_Pseudomonadota;c_Gammaproteobacteria;o_Oceanospirillales;f_Nitrincolaceae;g_Motiliproteus;s_uncultured_bacterium_g_Motiliproteus	0.000191657	0.000229988	0.000332205
Bacteria;p_Patescibacteria;c_Gracilibacteria;o_norank_c_Gracilibacteria;f_norank_o_norank_c_Gracilibacteria;g_norank_f_norank_o_norank_c_Gracilibacteria;s_uncultured_bacterium_g_norank_f_norank_o_norank_c_Gracilibacteria	0.000242765	0.000268319	0.000242765
Bacteria;p_Planctomycetota;c_Phycisphaerae;o_Phycisphaerales;f_Phycisphaeraceae;g_Urania-1B-19_marine_sediment_group;s_uncultured_organism_g_Urania-1B-19_marine_sediment_group	0.000229988	0.000293873	0.000229988
Bacteria;p_Bacteroidota;c_Bacteroidia;o_Bacteroidales;f_Dysgonomonadaceae;g_norank_f_Dysgonomonadaceae;s_uncultured_prokaryote_g_norank_f_Dysgonomonadaceae	0.000153325	0.000268319	0.000332205
Bacteria;p_Bdellovibrionota;c_Bdellovibrionia;o_Bacteriovoracales;f_Bacteriovoracaceae;g_norank_f_Bacteriovoracaceae;s_uncultured_bacterium_g_norank_f_Bacteriovoracaceae	0.000204434	0.000255542	0.000293873
Bacteria;p_Pseudomonadota;c_Gammaproteobacteria;o_Oceanospirillales;f_unclassified_o_Oceanospirillales;g_unclassified_o_Oceanospirillales;s_unclassified_o_Oceanospirillales	0.000319428	0.000166102	0.000268319
Bacteria;p_Actinobacteriota;c_Actinobacteria;o_Corynebacteriales;f_Mycobacteriaceae;g_Mycobacterium;s_unclassified_g_Mycobacterium	0.000383313	0.000191657	0.000178879
Bacteria;p_RCP2-54;c_norank_p_RCP2-54;o_norank_c_norank_p_RCP2-54;f_norank_o_norank_c_norank_p_RCP2-54;g_norank_f_norank_o_norank_c_norank_p_RCP2-54;s_uncultured_Syntrophobacterales_bacterium_g_norank_f_norank_o_norank_c_norank	0.000255542	0.000204434	0.000293873
Bacteria;p_Pseudomonadota;c_Gammaproteobacteria;o_Thiotrichales;f_Thiotrichaceae;g_norank_f_Thiotrichaceae;s_uncultured_bacterium_g_norank_f_Thiotrichaceae	0.000204434	0.000255542	0.000293873
Bacteria;p_Bacteroidota;c_Bacteroidia;o_Bacteroidales;f_Marinifilaceae;g_Marinifilum;s_uncultured_Bacteroidetes_bacterium_g_Marinifilum	0.000319428	0.000153325	0.000281096
Bacteria;p_Verrucomicrobiota;c_Verrucomicrobiae;o_Verrucomicrobiales;f_Rubritaleaceae;g_Roseibacillus;s_uncultured_bacterium_g_Roseibacillus	3.83313e-05	0.000281096	0.000421644
Bacteria;p_Pseudomonadota;c_Gammaproteobacteria;o_Thiohalorhabdales;f_Thiohalorhabdaceae;g_norank_f_Thiohalorhabdaceae;s_uncultured_bacterium_g_norank_f_Thiohalorhabdaceae	0.000153325	0.00030665	0.000281096
Bacteria;p_Actinobacteriota;c_Thermoleophilia;o_Gaiellales;f_norank_o_Gaiellales;g_norank_f_norank_o_Gaiellales;s_unclassified_g_norank_f_norank_o_Gaiellales	0.000357759	0.000166102	0.000217211
Bacteria;p_Planctomycetota;c_OM190;o_norank_c_OM190;f_norank_o_norank_c_OM190;g_norank_f_norank_o_norank_c_OM190;s_hydrothermal_vent_metagenome_g_norank_f_norank_o_norank_c_OM190	0.000153325	0.000255542	0.000332205
Bacteria;p_Patescibacteria;c_Microgenomatia;o_unclassified_c_Microgenomatia;f_unclassified_c_Microgenomatia;g_unclassified_c_Microgenomatia;s_unclassified_c_Microgenomatia	0.000178879	0.000242765	0.000319428
Bacteria;p_Chloroflexi;c_Anaerolineae;o_SBR1031;f_norank_o_SBR1031;g_norank_f_norank_o_SBR1031;s_uncultured_Chloroflexi_bacterium_g_norank_f_norank_o_SBR1031	0.000229988	0.000268319	0.000242765
Bacteria;p_Pseudomonadota;c_Gammaproteobacteria;o_Burkholderiales;f_Nitrosomonadaceae;g_Nitrosomonas;s_uncultured_Nitrosospira_sp._g_Nitrosomonas	0.000153325	0.000370536	0.000217211
Bacteria;p_Pseudomonadota;c_Gammaproteobacteria;o_Burkholderiales;f_Leeiaceae;g_Leeia;s_uncultured_bacterium_g_Leeia	0.000204434	0.000293873	0.000229988
Bacteria;p_Pseudomonadota;c_Alphaproteobacteria;o_Sphingomonadales;f_Sphingomonadaceae;g_Parasphingopyxis;s_uncultured_bacterium_g_Parasphingopyxis	0.000178879	0.000319428	0.000229988
Bacteria;p_Pseudomonadota;c_Alphaproteobacteria;o_Rhodospirillales;f_Magnetospiraceae;g_norank_f_Magnetospiraceae;s_uncultured_deep-sea_bacterium_g_norank_f_Magnetospiraceae	0.000114994	0.000344982	0.000268319
Bacteria;p_Patescibacteria;c_ABY1;o_Candidatus_Kuenenbacteria;f_norank_o_Candidatus_Kuenenbacteria;g_norank_f_norank_o_Candidatus_Kuenenbacteria;s_uncultured_deep-sea_bacterium_g_norank_f_norank_o_Candidatus_Kuenenbacteria	0.000281096	0.000178879	0.000255542
Bacteria;p_Campilobacterota;c_Campylobacteria;o_Campylobacterales;f_Sulfurimonadaceae;g_Sulfurimonas;s_uncultured_Epsilonproteobacteria_bacterium_g_Sulfurimonas	0.000191657	0.000281096	0.000242765
Bacteria;p_Pseudomonadota;c_Alphaproteobacteria;o_Kiloniellales;f_Kiloniellaceae;g_unclassified_f_Kiloniellaceae;s_unclassified_f_Kiloniellaceae	0.000166102	0.000293873	0.000242765
Bacteria;p_Verrucomicrobiota;c_Verrucomicrobiae;o_Pedosphaerales;f_Pedosphaeraceae;g_norank_f_Pedosphaeraceae;s_uncultured_bacterium_g_norank_f_Pedosphaeraceae	0.000178879	0.000293873	0.000229988
Bacteria;p_Bacteroidota;c_Bacteroidia;o_Flavobacteriales;f_Flavobacteriaceae;g_Aquibacter;s_unclassified_g_Aquibacter	0.000204434	0.000344982	0.000153325
Bacteria;p_Pseudomonadota;c_Gammaproteobacteria;o_Tenderiales;f_Tenderiaceae;g_Candidatus_Tenderia;s_uncultured_gamma_proteobacterium_g_Candidatus_Tenderia	0.00030665	0.000229988	0.000166102
Bacteria;p_Verrucomicrobiota;c_Lentisphaeria;o_Oligosphaerales;f_Lenti-02;g_norank_f_Lenti-02;s_uncultured_bacterium_g_norank_f_Lenti-02	0.000242765	0.00030665	0.000153325
Bacteria;p_Bacteroidota;c_Bacteroidia;o_Cytophagales;f_Amoebophilaceae;g_norank_f_Amoebophilaceae;s_unclassified_g_norank_f_Amoebophilaceae	0.000217211	0.000319428	0.000166102
Bacteria;p_Bacteroidota;c_Bacteroidia;o_Flavobacteriales;f_Flavobacteriaceae;g_Actibacter;s_unclassified_g_Actibacter	0.000293873	0.000229988	0.000166102
Bacteria;p_Myxococcota;c_Polyangia;o_Polyangiales;f_unclassified_o_Polyangiales;g_unclassified_o_Polyangiales;s_unclassified_o_Polyangiales	0.00030665	0.000166102	0.000217211
Bacteria;p_Pseudomonadota;c_Gammaproteobacteria;o_Ectothiorhodospirales;f_Thioalkalispiraceae;g_Thioalkalispira-Sulfurivermis;s_unclassified_g_Thioalkalispira-Sulfurivermis	0.000204434	0.000293873	0.000191657
Bacteria;p_Pseudomonadota;c_Gammaproteobacteria;o_Milano-WF1B-44;f_norank_o_Milano-WF1B-44;g_norank_f_norank_o_Milano-WF1B-44;s_uncultured_bacterium_g_norank_f_norank_o_Milano-WF1B-44	0.000127771	0.000217211	0.000344982
Bacteria;p_Verrucomicrobiota;c_Verrucomicrobiae;o_Opitutales;f_norank_o_Opitutales;g_norank_f_norank_o_Opitutales;s_uncultured_bacterium_g_norank_f_norank_o_Opitutales	0.000217211	0.000217211	0.000255542
Bacteria;p_Calditrichota;c_Calditrichia;o_Calditrichales;f_Calditrichaceae;g_Calorithrix;s_unclassified_g_Calorithrix	0.000217211	0.000204434	0.000255542
Bacteria;p_Bacteroidota;c_Bacteroidia;o_Flavobacteriales;f_Cryomorphaceae;g_norank_f_Cryomorphaceae;s_unclassified_g_norank_f_Cryomorphaceae	0.000217211	0.000281096	0.000178879
Bacteria;p_Spirochaetota;c_Spirochaetia;o_Spirochaetales;f_Spirochaetaceae;g_Sediminispirochaeta;s_uncultured_organism_g_Sediminispirochaeta	0.000229988	0.000255542	0.000191657
Bacteria;p_Bacteroidota;c_Bacteroidia;o_Bacteroidales;f_SB-5;g_norank_f_SB-5;s_unclassified_g_norank_f_SB-5	0.000217211	0.000204434	0.000255542
Bacteria;p_Bacteroidota;c_Ignavibacteria;o_Ignavibacteriales;f_Melioribacteraceae;g_IheB3-7;s_uncultured_bacterium_g_IheB3-7	0.000191657	0.00030665	0.000178879
Bacteria;p_Acidobacteriota;c_Acidobacteriae;o_Acidobacteriales;f_Acidobacteriaceae_Subgroup_1;g_Occallatibacter;s_unclassified_g_Occallatibacter	0.000166102	0.000242765	0.000268319
Bacteria;p_Planctomycetota;c_BD7-11;o_norank_c_BD7-11;f_norank_o_norank_c_BD7-11;g_norank_f_norank_o_norank_c_BD7-11;s_unclassified_g_norank_f_norank_o_norank_c_BD7-11	0.000281096	0.000255542	0.000140548
Bacteria;p_Gemmatimonadota;c_MD2902-B12;o_norank_c_MD2902-B12;f_norank_o_norank_c_MD2902-B12;g_norank_f_norank_o_norank_c_MD2902-B12;s_uncultured_bacterium_g_norank_f_norank_o_norank_c_MD2902-B12	0.000166102	0.000293873	0.000217211
Bacteria;p_Latescibacterota;c_norank_p_Latescibacterota;o_norank_c_norank_p_Latescibacterota;f_norank_o_norank_c_norank_p_Latescibacterota;g_norank_f_norank_o_norank_c_norank_p_Latescibacterota;s_uncultured_Gemmatimonadetes_bacterium_g_norank_f_norank_o_norank	0.000166102	0.000191657	0.00030665
Bacteria;p_Spirochaetota;c_Spirochaetia;o_Spirochaetales;f_Spirochaetaceae;g_Spirochaeta_2;s_Spirochaeta_psychrophila	0.000268319	0.000229988	0.000166102
Bacteria;p_Verrucomicrobiota;c_Verrucomicrobiae;o_Pedosphaerales;f_Pedosphaeraceae;g_norank_f_Pedosphaeraceae;s_uncultured_Verrucomicrobia_bacterium_g_norank_f_Pedosphaeraceae	0.000178879	0.000204434	0.000281096
Bacteria;p_Acidobacteriota;c_Holophagae;o_Subgroup_7;f_norank_o_Subgroup_7;g_norank_f_norank_o_Subgroup_7;s_unclassified_g_norank_f_norank_o_Subgroup_7	0.000332205	0.000127771	0.000204434
Bacteria;p_Patescibacteria;c_Microgenomatia;o_Candidatus_Woesebacteria;f_norank_o_Candidatus_Woesebacteria;g_norank_f_norank_o_Candidatus_Woesebacteria;s_uncultured_bacterium_g_norank_f_norank_o_Candidatus_Woesebacteria	0.000153325	0.000217211	0.000281096
Bacteria;p_Verrucomicrobiota;c_Omnitrophia;o_Omnitrophales;f_Omnitrophaceae;g_Candidatus_Omnitrophus;s_Candidatus_Omnitrophus_magneticus	0.000242765	0.000242765	0.000166102
Bacteria;p_Cyanobacteria;c_Cyanobacteriia;o_Synechococcales;f_Cyanobiaceae;g_Synechococcus_CC9902;s_unclassified_g_Synechococcus_CC9902	0.000178879	0.000191657	0.000281096
Bacteria;p_Latescibacterota;c_norank_p_Latescibacterota;o_norank_c_norank_p_Latescibacterota;f_norank_o_norank_c_norank_p_Latescibacterota;g_norank_f_norank_o_norank_c_norank_p_Latescibacterota;s_uncultured_Latescibacteria_bacterium_g_norank_f_norank	0.000166102	0.00030665	0.000178879
Bacteria;p_WS2;c_norank_p_WS2;o_norank_c_norank_p_WS2;f_norank_o_norank_c_norank_p_WS2;g_norank_f_norank_o_norank_c_norank_p_WS2;s_uncultured_Firmicutes_bacterium_g_norank_f_norank_o_norank_c_norank_p_WS2	0.000127771	0.000293873	0.000229988
Bacteria;p_Dependentiae;c_Babeliae;o_Babeliales;f_norank_o_Babeliales;g_norank_f_norank_o_Babeliales;s_uncultured_bacterium_g_norank_f_norank_o_Babeliales	0.000255542	0.000191657	0.000204434
Bacteria;p_Bacillota;c_Clostridia;o_Peptostreptococcales-Tissierellales;f_unclassified_o_Peptostreptococcales-Tissierellales;g_unclassified_o_Peptostreptococcales-Tissierellales;s_unclassified_o_Peptostreptococcales-Tissierellales	0.000281096	0.000204434	0.000153325
Bacteria;p_NB1-j;c_norank_p_NB1-j;o_norank_c_norank_p_NB1-j;f_norank_o_norank_c_norank_p_NB1-j;g_norank_f_norank_o_norank_c_norank_p_NB1-j;s_uncultured_marine_bacterium_g_norank_f_norank_o_norank	0.000178879	0.000242765	0.000217211
Bacteria;p_Deinococcota;c_Deinococci;o_Deinococcales;f_Trueperaceae;g_Truepera;s_uncultured_bacterium_g_Truepera	0.000102217	0.000255542	0.000281096
Bacteria;p_Chloroflexi;c_Dehalococcoidia;o_MSBL5;f_norank_o_MSBL5;g_norank_f_norank_o_MSBL5;s_unclassified_g_norank_f_norank_o_MSBL5	0.000166102	0.000242765	0.000229988
Bacteria;p_Planctomycetota;c_Phycisphaerae;o_Phycisphaerales;f_Phycisphaeraceae;g_unclassified_f_Phycisphaeraceae;s_unclassified_f_Phycisphaeraceae	0.000178879	0.000229988	0.000229988
Bacteria;p_Actinobacteriota;c_Coriobacteriia;o_OPB41;f_norank_o_OPB41;g_norank_f_norank_o_OPB41;s_uncultured_bacterium_g_norank_f_norank_o_OPB41	0.000255542	0.000153325	0.000229988
Bacteria;p_Gemmatimonadota;c_Gemmatimonadetes;o_Gemmatimonadales;f_Gemmatimonadaceae;g_norank_f_Gemmatimonadaceae;s_uncultured_bacterium_g_norank_f_Gemmatimonadaceae	0.000153325	0.000191657	0.000293873
Bacteria;p_Cyanobacteria;c_Cyanobacteriia;o_Chloroplast;f_norank_o_Chloroplast;g_norank_f_norank_o_Chloroplast;s_Minutocellus_sp._CCMP1701	0.000153325	0.000178879	0.00030665
Bacteria;p_Pseudomonadota;c_Gammaproteobacteria;o_Gammaproteobacteria_Incertae_Sedis;f_unclassified_o_Gammaproteobacteria_Incertae_Sedis;g_Acidibacter;s_unclassified_g_Acidibacter	0.000408867	0.000102217	0.000127771
Bacteria;p_Cyanobacteria;c_Cyanobacteriia;o_Chloroplast;f_norank_o_Chloroplast;g_norank_f_norank_o_Chloroplast;s_uncultured_Cryptomonadaceae	0.000102217	0.000242765	0.000293873
Bacteria;p_RCP2-54;c_norank_p_RCP2-54;o_norank_c_norank_p_RCP2-54;f_norank_o_norank_c_norank_p_RCP2-54;g_norank_f_norank_o_norank_c_norank_p_RCP2-54;s_unclassified_g_norank_f_norank_o_norank_c_norank_p_RCP2-54	0.000140548	0.000332205	0.000166102
Bacteria;p_Pseudomonadota;c_Alphaproteobacteria;o_Kiloniellales;f_unclassified_o_Kiloniellales;g_unclassified_o_Kiloniellales;s_unclassified_o_Kiloniellales	0.000242765	0.000178879	0.000204434
Bacteria;p_Bacteroidota;c_Bacteroidia;o_Flavobacteriales;f_Flavobacteriaceae;g_Algibacter;s_unclassified_g_Algibacter	8.94397e-05	0.000204434	0.000332205
Bacteria;p_Bacillota;c_Clostridia;o_Clostridia_vadinBB60_group;f_norank_o_Clostridia_vadinBB60_group;g_norank_f_norank_o_Clostridia_vadinBB60_group;s_uncultured_bacterium_g_norank_f_norank_o_Clostridia_vadinBB60_group	0.000191657	0.000204434	0.000229988
Bacteria;p_Acidobacteriota;c_Acidobacteriae;o_Subgroup_13;f_norank_o_Subgroup_13;g_norank_f_norank_o_Subgroup_13;s_unclassified_g_norank_f_norank_o_Subgroup_13	0.000293873	0.000153325	0.000178879
Bacteria;p_Patescibacteria;c_ABY1;o_Candidatus_Komeilibacteria;f_norank_o_Candidatus_Komeilibacteria;g_norank_f_norank_o_Candidatus_Komeilibacteria;s_unclassified_g_norank_f_norank_o_Candidatus_Komeilibacteria	0.000242765	0.000217211	0.000166102
Bacteria;p_Chloroflexi;c_Anaerolineae;o_SJA-15;f_norank_o_SJA-15;g_norank_f_norank_o_SJA-15;s_uncultured_bacterium_g_norank_f_norank_o_SJA-15	0.000191657	0.000293873	0.000140548
Bacteria;p_Pseudomonadota;c_Gammaproteobacteria;o_norank_c_Gammaproteobacteria;f_norank_o_norank_c_Gammaproteobacteria;g_norank_f_norank_o_norank_c_Gammaproteobacteria;s_unclassified_g_norank_f_norank_o_norank_c_Gammaproteobacteria	0.000255542	0.000114994	0.000255542
Bacteria;p_Pseudomonadota;c_Alphaproteobacteria;o_Elsterales;f_norank_o_Elsterales;g_norank_f_norank_o_Elsterales;s_uncultured_forest_soil_bacterium_g_norank	0.000166102	0.000204434	0.000255542
Bacteria;p_Pseudomonadota;c_Gammaproteobacteria;o_Alteromonadales;f_Moritellaceae;g_Moritella;s_Moritella_viscosa	0.000153325	0.000242765	0.000229988
Bacteria;p_Pseudomonadota;c_Gammaproteobacteria;o_UBA10353_marine_group;f_norank_o_UBA10353_marine_group;g_norank_f_norank_o_UBA10353_marine_group;s_unclassified_g_norank_f_norank_o_UBA10353_marine_group	0.000191657	0.000242765	0.000191657
Bacteria;p_Gemmatimonadota;c_Gemmatimonadetes;o_Gemmatimonadales;f_Gemmatimonadaceae;g_Gemmatimonas;s_unclassified_g_Gemmatimonas	0.000268319	0.000204434	0.000153325
Bacteria;p_Chloroflexi;c_Anaerolineae;o_Caldilineales;f_Caldilineaceae;g_norank_f_Caldilineaceae;s_unclassified_g_norank_f_Caldilineaceae	0.000153325	0.000204434	0.000255542
Bacteria;p_Nitrospirota;c_Thermodesulfovibrionia;o_norank_c_Thermodesulfovibrionia;f_norank_o_norank_c_Thermodesulfovibrionia;g_norank_f_norank_o_norank_c_Thermodesulfovibrionia;s_marine_sediment_metagenome_g_norank_f_norank_o_norank	0.000166102	0.000242765	0.000204434
Bacteria;p_Acidobacteriota;c_Acidobacteriae;o_Bryobacterales;f_Bryobacteraceae;g_Bryobacter;s_uncultured_Acidobacteria_bacterium_g_Bryobacter	7.66626e-05	0.000281096	0.000255542
Bacteria;p_Planctomycetota;c_Brocadiae;o_Brocadiales;f_norank_o_Brocadiales;g_norank_f_norank_o_Brocadiales;s_uncultured_planctomycete_g_norank_f_norank_o_Brocadiales	0.000204434	0.000217211	0.000191657
Bacteria;p_Pseudomonadota;c_Gammaproteobacteria;o_UBA10353_marine_group;f_norank_o_UBA10353_marine_group;g_norank_f_norank_o_UBA10353_marine_group;s_uncultured_bacterium_g_norank_f_norank_o_UBA10353_marine_group	0.000140548	0.000281096	0.000191657
Bacteria;p_Pseudomonadota;c_Gammaproteobacteria;o_Burkholderiales;f_Comamonadaceae;g_Caenimonas;s_uncultured_bacterium_g_Caenimonas	8.94397e-05	0.000370536	0.000153325
Bacteria;p_Pseudomonadota;c_Gammaproteobacteria;o_Gammaproteobacteria_Incertae_Sedis;f_unclassified_o_Gammaproteobacteria_Incertae_Sedis;g_Acidibacter;s_uncultured_Steroidobacter_sp._g_Acidibacter	0.000217211	0.000242765	0.000153325
Bacteria;p_Bdellovibrionota;c_Oligoflexia;o_0319-6G20;f_norank_o_0319-6G20;g_norank_f_norank_o_0319-6G20;s_unclassified_g_norank_f_norank_o_0319-6G20	0.000344982	0.000102217	0.000153325
Bacteria;p_Actinobacteriota;c_Coriobacteriia;o_OPB41;f_norank_o_OPB41;g_norank_f_norank_o_OPB41;s_unclassified_g_norank_f_norank_o_OPB41	0.000229988	0.000191657	0.000178879
Bacteria;p_Latescibacterota;c_norank_p_Latescibacterota;o_norank_c_norank_p_Latescibacterota;f_norank_o_norank_c_norank_p_Latescibacterota;g_norank_f_norank_o_norank_c_norank_p_Latescibacterota;s_uncultured_soil_bacterium_g_norank_f_norank_o_norank_c_norank_p_Latescibacterota	0.000178879	0.000281096	0.000140548
Bacteria;p_Dependentiae;c_Babeliae;o_Babeliales;f_unclassified_o_Babeliales;g_unclassified_o_Babeliales;s_unclassified_o_Babeliales	0.000421644	5.11084e-05	0.000127771
Bacteria;p_Actinobacteriota;c_Actinobacteria;o_Corynebacteriales;f_Nocardiaceae;g_Rhodococcus;s_Rhodococcus_erythropolis	0.000114994	0.000166102	0.000319428
Bacteria;p_Chloroflexi;c_Dehalococcoidia;o_661239;f_norank_o_661239;g_norank_f_norank_o_661239;s_Chloroflexi_bacterium_RBG_13_46_14	6.38855e-05	0.000408867	0.000127771
Bacteria;p_Actinobacteriota;c_Actinobacteria;o_PeM15;f_norank_o_PeM15;g_norank_f_norank_o_PeM15;s_uncultured_Actinomycetales_bacterium_g_norank_f_norank	0.000166102	0.000293873	0.000127771
Bacteria;p_Myxococcota;c_Polyangia;o_Blfdi19;f_norank_o_Blfdi19;g_norank_f_norank_o_Blfdi19;s_uncultured_delta_proteobacterium_g_norank_f_norank_o_Blfdi19	0.000242765	0.000114994	0.000229988
Bacteria;p_Planctomycetota;c_vadinHA49;o_norank_c_vadinHA49;f_norank_o_norank_c_vadinHA49;g_norank_f_norank_o_norank_c_vadinHA49;s_unclassified_g_norank_f_norank_o_norank_c_vadinHA49	0.000255542	0.000178879	0.000153325
Bacteria;p_Bacteroidota;c_Bacteroidia;o_Flavobacteriales;f_Flavobacteriaceae;g_Lutibacter;s_uncultured_Bacteroidetes_bacterium_g_Lutibacter	0.000127771	0.000229988	0.000229988
Bacteria;p_Bacteroidota;c_Bacteroidia;o_Sphingobacteriales;f_Lentimicrobiaceae;g_norank_f_Lentimicrobiaceae;s_marine_metagenome_g_norank_f_Lentimicrobiaceae	0.000242765	0.000153325	0.000191657
Bacteria;p_Pseudomonadota;c_Alphaproteobacteria;o_Rhizobiales;f_Methyloligellaceae;g_Methyloceanibacter;s_uncultured_bacterium_g_Methyloceanibacter	0.000178879	0.000127771	0.000281096
Bacteria;p_NKB15;c_norank_p_NKB15;o_norank_c_norank_p_NKB15;f_norank_o_norank_c_norank_p_NKB15;g_norank_f_norank_o_norank_c_norank_p_NKB15;s_uncultured_bacterium_g_norank_f_norank_o_norank_c_norank_p_NKB15	0.000127771	0.000178879	0.000281096
Bacteria;p_Thermodesulfobacteriota;c_Desulfobacteria;o_Desulfobacterales;f_Desulfosarcinaceae;g_Sva0081_sediment_group;s_uncultured_marine_bacterium_g_Sva0081_sediment_group	0.000293873	0.000140548	0.000153325
Bacteria;p_Chloroflexi;c_Anaerolineae;o_SBR1031;f_A4b;g_norank_f_A4b;s_uncultured_organism_g_norank_f_A4b	0.000166102	0.000153325	0.000268319
Bacteria;p_Pseudomonadota;c_Alphaproteobacteria;o_Rhizobiales;f_Rhizobiaceae;g_Cohaesibacter;s_uncultured_bacterium_g_Cohaesibacter	5.11084e-05	0.000268319	0.000268319
Bacteria;p_Cyanobacteria;c_Cyanobacteriia;o_Cyanobacteriales;f_Phormidiaceae;g_Tychonema_CCAP_1459-11B;s_uncultured_bacterium_g_Tychonema_CCAP_1459-11B	0.000127771	0.000268319	0.000191657
Bacteria;p_Pseudomonadota;c_Gammaproteobacteria;o_Burkholderiales;f_Burkholderiaceae;g_Burkholderia-Caballeronia-Paraburkholderia;s_Paraburkholderia_sabiae	7.66626e-05	0.000255542	0.000242765
Bacteria;p_Patescibacteria;c_Parcubacteria;o_Candidatus_Kaiserbacteria;f_norank_o_Candidatus_Kaiserbacteria;g_norank_f_norank_o_Candidatus_Kaiserbacteria;s_unclassified_g_norank_f_norank_o_Candidatus_Kaiserbacteria	0.000255542	0.000191657	0.000127771
Bacteria;p_Patescibacteria;c_Saccharimonadia;o_Saccharimonadales;f_norank_o_Saccharimonadales;g_norank_f_norank_o_Saccharimonadales;s_uncultured_bacterium_g_norank_f_norank_o_Saccharimonadales	0.000217211	0.000140548	0.000217211
Bacteria;p_Pseudomonadota;c_Alphaproteobacteria;o_Rhodobacterales;f_Rhodobacteraceae;g_Dinoroseobacter;s_uncultured_bacterium_g_Dinoroseobacter	0.000191657	0.000166102	0.000217211
Bacteria;p_Pseudomonadota;c_Alphaproteobacteria;o_Acetobacterales;f_Acetobacteraceae;g_norank_f_Acetobacteraceae;s_unclassified_g_norank_f_Acetobacteraceae	0.000127771	0.000242765	0.000204434
Bacteria;p_Spirochaetota;c_Spirochaetia;o_Spirochaetales;f_Spirochaetaceae;g_Spirochaeta;s_uncultured_Spirochaeta_sp._g_Spirochaeta	0.000140548	0.000178879	0.000255542
Bacteria;p_Campilobacterota;c_Campylobacteria;o_Campylobacterales;f_Arcobacteraceae;g_unclassified_f_Arcobacteraceae;s_unclassified_f_Arcobacteraceae	0.000166102	0.000229988	0.000178879
Bacteria;p_Pseudomonadota;c_Alphaproteobacteria;o_Thalassobaculales;f_norank_o_Thalassobaculales;g_norank_f_norank_o_Thalassobaculales;s_uncultured_bacterium_g_norank_f_norank_o_Thalassobaculales	0.000178879	0.000191657	0.000204434
Bacteria;p_Bacteroidota;c_Bacteroidia;o_Flavobacteriales;f_Flavobacteriaceae;g_Ulvibacter;s_uncultured_Bacteroidetes_bacterium_g_Ulvibacter	0.000255542	0.000166102	0.000153325
Bacteria;p_Bacillota;c_unclassified_p_Bacillota;o_unclassified_p_Bacillota;f_unclassified_p_Bacillota;g_unclassified_p_Bacillota;s_unclassified_p_Bacillota	0.000447199	7.66626e-05	5.11084e-05
Bacteria;p_Pseudomonadota;c_Gammaproteobacteria;o_Cellvibrionales;f_BD2-7;g_norank_f_BD2-7;s_unclassified_g_norank_f_BD2-7	0.000204434	0.000114994	0.000255542
Bacteria;p_Verrucomicrobiota;c_Verrucomicrobiae;o_Verrucomicrobiales;f_Rubritaleaceae;g_Roseibacillus;s_unclassified_g_Roseibacillus	8.94397e-05	0.000242765	0.000242765
Bacteria;p_Acidobacteriota;c_Acidobacteriae;o_Acidobacteriales;f_Acidobacteriaceae_Subgroup_1;g_norank_f_Acidobacteriaceae_Subgroup_1;s_unclassified_g_norank_f_Acidobacteriaceae_Subgroup_1	0.000281096	0.000127771	0.000153325
Bacteria;p_Spirochaetota;c_Spirochaetia;o_Spirochaetales;f_Spirochaetaceae;g_Spirochaeta_2;s_Spirochaeta_perfilievii	0.000204434	0.000127771	0.000229988
Bacteria;p_Pseudomonadota;c_Alphaproteobacteria;o_Rhizobiales;f_Rhizobiales_Incertae_Sedis;g_norank_f_Rhizobiales_Incertae_Sedis;s_uncultured_Alphaproteobacteria_bacterium_g_norank_f_Rhizobiales_Incertae_Sedis	0.000178879	0.000242765	0.000140548
Bacteria;p_Chloroflexi;c_Ktedonobacteria;o_Ktedonobacterales;f_Ktedonobacteraceae;g_1921-3;s_uncultured_bacterium_g_1921-3	0.000114994	0.000255542	0.000191657
Bacteria;p_Pseudomonadota;c_Alphaproteobacteria;o_Rhodospirillales;f_Magnetospiraceae;g_Magnetovibrio;s_uncultured_bacterium_g_Magnetovibrio	0.000178879	0.000229988	0.000153325
Bacteria;p_Thermodesulfobacteriota;c_Desulfobacteria;o_Desulfobacterales;f_Desulfolunaceae;g_Desulfofaba;s_uncultured_bacterium_g_Desulfofaba	0.000140548	0.000217211	0.000204434
Bacteria;p_Sva0485;c_norank_p_Sva0485;o_norank_c_norank_p_Sva0485;f_norank_o_norank_c_norank_p_Sva0485;g_norank_f_norank_o_norank_c_norank_p_Sva0485;s_uncultured_prokaryote_g_norank_f_norank_o_norank_c_norank_p_Sva0485	0.000217211	0.000191657	0.000153325
Bacteria;p_Pseudomonadota;c_Gammaproteobacteria;o_Burkholderiales;f_Oxalobacteraceae;g_Massilia;s_unclassified_g_Massilia	0.000166102	0.000217211	0.000178879
Bacteria;p_Thermodesulfobacteriota;c_Desulfuromonadia;o_unclassified_c_Desulfuromonadia;f_unclassified_c_Desulfuromonadia;g_unclassified_c_Desulfuromonadia;s_unclassified_c_Desulfuromonadia	0.000370536	0.000102217	8.94397e-05
Bacteria;p_Chloroflexi;c_Dehalococcoidia;o_SAR202_clade;f_norank_o_SAR202_clade;g_norank_f_norank_o_SAR202_clade;s_unclassified_g_norank_f_norank_o_SAR202_clade	0.000153325	0.000166102	0.000242765
Bacteria;p_Acidobacteriota;c_Thermoanaerobaculia;o_Thermoanaerobaculales;f_Thermoanaerobaculaceae;g_Subgroup_10;s_uncultured_Acidobacterium_sp._g_Subgroup_10	0.000255542	0.000166102	0.000127771
Bacteria;p_Pseudomonadota;c_Gammaproteobacteria;o_EPR3968-O8a-Bc78;f_norank_o_EPR3968-O8a-Bc78;g_norank_f_norank_o_EPR3968-O8a-Bc78;s_uncultured_bacterium_g_norank_f_norank_o_EPR3968-O8a-Bc78	0.000204434	0.000178879	0.000166102
Bacteria;p_Pseudomonadota;c_Gammaproteobacteria;o_Diplorickettsiales;f_Diplorickettsiaceae;g_norank_f_Diplorickettsiaceae;s_unclassified_g_norank_f_Diplorickettsiaceae	0.000319428	0.000102217	0.000127771
Bacteria;p_Actinobacteriota;c_Acidimicrobiia;o_unclassified_c_Acidimicrobiia;f_unclassified_c_Acidimicrobiia;g_unclassified_c_Acidimicrobiia;s_unclassified_c_Acidimicrobiia	0.000408867	0.000114994	2.55542e-05
Bacteria;p_Pseudomonadota;c_Alphaproteobacteria;o_Rhizobiales;f_Rhizobiaceae;g_Mesorhizobium;s_unclassified_g_Mesorhizobium	0.000127771	0.000229988	0.000191657
Bacteria;p_Verrucomicrobiota;c_Chlamydiae;o_Chlamydiales;f_Simkaniaceae;g_norank_f_Simkaniaceae;s_unclassified_g_norank_f_Simkaniaceae	0.000178879	0.000178879	0.000191657
Bacteria;p_Pseudomonadota;c_Alphaproteobacteria;o_Rhizobiales;f_Hyphomicrobiaceae;g_norank_f_Hyphomicrobiaceae;s_uncultured_Hyphomicrobium_sp._g_norank	0.000281096	0.000102217	0.000153325
Bacteria;p_Myxococcota;c_unclassified_p_Myxococcota;o_unclassified_p_Myxococcota;f_unclassified_p_Myxococcota;g_unclassified_p_Myxococcota;s_unclassified_p_Myxococcota	0.000357759	0.000102217	7.66626e-05
Bacteria;p_Bacteroidota;c_Ignavibacteria;o_Ignavibacteriales;f_Ignavibacteriaceae;g_Ignavibacterium;s_unclassified_g_Ignavibacterium	0.000204434	0.000229988	0.000102217
Bacteria;p_Bacillota;c_Clostridia;o_Peptostreptococcales-Tissierellales;f_Fusibacteraceae;g_Fusibacter;s_unidentified_proteobacterium_g_Fusibacter	0.000191657	8.94397e-05	0.000255542
Bacteria;p_Chloroflexi;c_Dehalococcoidia;o_S085;f_norank_o_S085;g_norank_f_norank_o_S085;s_uncultured_bacterium_g_norank_f_norank_o_S085	0.000217211	0.000166102	0.000153325
Bacteria;p_Pseudomonadota;c_Alphaproteobacteria;o_Rhodobacterales;f_Rhodobacteraceae;g_HIMB11;s_unclassified_g_HIMB11	0.000229988	0.000153325	0.000153325
Bacteria;p_Chloroflexi;c_JG30-KF-CM66;o_norank_c_JG30-KF-CM66;f_norank_o_norank_c_JG30-KF-CM66;g_norank_f_norank_o_norank_c_JG30-KF-CM66;s_uncultured_Chloroflexi_bacterium_g_norank_f_norank_o_norank_c_JG30-KF-CM66	0.000114994	0.000229988	0.000191657
Bacteria;p_Bacillota;c_Bacilli;o_Lactobacillales;f_Carnobacteriaceae;g_Trichococcus;s_uncultured_Trichococcus_sp.	2.55542e-05	0.000268319	0.000242765
Bacteria;p_Pseudomonadota;c_Gammaproteobacteria;o_Alteromonadales;f_Psychromonadaceae;g_Psychromonas;s_unclassified_g_Psychromonas	0.000114994	0.000229988	0.000191657
Bacteria;p_Calditrichota;c_Calditrichia;o_Calditrichales;f_Calditrichaceae;g_JdFR-76;s_uncultured_bacterium_g_JdFR-76	0.000127771	0.000153325	0.000255542
Bacteria;p_Bacteroidota;c_Bacteroidia;o_Bacteroidales;f_Bacteroidetes_BD2-2;g_norank_f_Bacteroidetes_BD2-2;s_uncultured_gamma_proteobacterium_g_norank_f_Bacteroidetes_BD2-2	0.000459976	2.55542e-05	5.11084e-05
Bacteria;p_Planctomycetota;c_Pla4_lineage;o_norank_c_Pla4_lineage;f_norank_o_norank_c_Pla4_lineage;g_norank_f_norank_o_norank_c_Pla4_lineage;s_uncultured_bacterium_g_norank_f_norank_o_norank_c_Pla4_lineage	0.000153325	0.000229988	0.000153325
Bacteria;p_Pseudomonadota;c_Gammaproteobacteria;o_Tenderiales;f_Tenderiaceae;g_Candidatus_Tenderia;s_unclassified_g_Candidatus_Tenderia	6.38855e-05	0.000204434	0.000268319
Bacteria;p_Chloroflexi;c_JG30-KF-CM66;o_norank_c_JG30-KF-CM66;f_norank_o_norank_c_JG30-KF-CM66;g_norank_f_norank_o_norank_c_JG30-KF-CM66;s_unclassified_g_norank_f_norank_o_norank_c_JG30-KF-CM66	0.000178879	0.000204434	0.000140548
Bacteria;p_Bacteroidota;c_Bacteroidia;o_Flavobacteriales;f_Cryomorphaceae;g_Vicingus;s_unclassified_g_Vicingus	0.000229988	7.66626e-05	0.000217211
Bacteria;p_Sumerlaeota;c_Sumerlaeia;o_norank_c_Sumerlaeia;f_norank_o_norank_c_Sumerlaeia;g_norank_f_norank_o_norank_c_Sumerlaeia;s_uncultured_delta_proteobacterium_g_norank_f_norank_o_norank_c_Sumerlaeia	0.000229988	0.000140548	0.000153325
Bacteria;p_Chloroflexi;c_Gitt-GS-136;o_norank_c_Gitt-GS-136;f_norank_o_norank_c_Gitt-GS-136;g_norank_f_norank_o_norank_c_Gitt-GS-136;s_uncultured_bacterium_g_norank_f_norank_o_norank_c_Gitt-GS-136	0.000140548	0.000191657	0.000191657
Bacteria;p_Thermodesulfobacteriota;c_Desulfobacteria;o_Desulfobacterales;f_Desulfobacteraceae;g_Desulfobacter;s_uncultured_bacterium_g_Desulfobacter	0.000217211	0.000166102	0.000140548
Bacteria;p_Pseudomonadota;c_Alphaproteobacteria;o_Rhizobiales;f_Rhizobiaceae;g_Allorhizobium-Neorhizobium-Pararhizobium-Rhizobium;s_unclassified_g_Allorhizobium-Neorhizobium-Pararhizobium-Rhizobium	0.000127771	0.000229988	0.000166102
Bacteria;p_Spirochaetota;c_Spirochaetia;o_Spirochaetales;f_Spirochaetaceae;g_Sediminispirochaeta;s_uncultured_Spirochaetes_bacterium_g_Sediminispirochaeta	0.000191657	0.000204434	0.000127771
Bacteria;p_Latescibacterota;c_Latescibacteria;o_Latescibacterales;f_Latescibacteraceae;g_Candidatus_Latescibacter;s_unclassified_g_Candidatus_Latescibacter	0.000166102	0.000191657	0.000166102
Bacteria;p_Pseudomonadota;c_Alphaproteobacteria;o_Rhizobiales;f_Xanthobacteraceae;g_unclassified_f_Xanthobacteraceae;s_unclassified_f_Xanthobacteraceae	0.000472753	3.83313e-05	1.27771e-05
Bacteria;p_Planctomycetota;c_Pla3_lineage;o_norank_c_Pla3_lineage;f_norank_o_norank_c_Pla3_lineage;g_norank_f_norank_o_norank_c_Pla3_lineage;s_uncultured_sediment_bacterium_g_norank_f_norank_o_norank_c_Pla3_lineage	0.000178879	0.000204434	0.000127771
Bacteria;p_Actinobacteriota;c_Acidimicrobiia;o_Microtrichales;f_Ilumatobacteraceae;g_Ilumatobacter;s_uncultured_bacterium_g_Ilumatobacter	0.000114994	0.000178879	0.000217211
Bacteria;p_Thermodesulfobacteriota;c_Desulfobulbia;o_Desulfobulbales;f_Desulfocapsaceae;g_Desulfopila;s_unclassified_g_Desulfopila	0.000114994	0.000166102	0.000229988
Bacteria;p_Acidobacteriota;c_Subgroup_18;o_norank_c_Subgroup_18;f_norank_o_norank_c_Subgroup_18;g_norank_f_norank_o_norank_c_Subgroup_18;s_uncultured_bacterium_g_norank_f_norank_o_norank_c_Subgroup_18	8.94397e-05	0.000319428	0.000102217
Bacteria;p_Acidobacteriota;c_Vicinamibacteria;o_Subgroup_9;f_norank_o_Subgroup_9;g_norank_f_norank_o_Subgroup_9;s_uncultured_bacterium_g_norank_f_norank_o_Subgroup_9	0.000166102	0.000153325	0.000191657
Bacteria;p_Actinobacteriota;c_Actinobacteria;o_Catenulisporales;f_Catenulisporaceae;g_Catenulispora;s_Catenulispora_acidiphila_DSM_44928	0.000114994	0.000191657	0.000204434
Bacteria;p_Actinobacteriota;c_Thermoleophilia;o_Gaiellales;f_Gaiellaceae;g_Gaiella;s_unclassified_g_Gaiella	0.000229988	0.000153325	0.000127771
Bacteria;p_Acidobacteriota;c_Subgroup_18;o_norank_c_Subgroup_18;f_norank_o_norank_c_Subgroup_18;g_norank_f_norank_o_norank_c_Subgroup_18;s_uncultured_Acidobacteria_bacterium_g_norank_f_norank_o_norank_c_Subgroup_18	0.000114994	0.000153325	0.000242765
Bacteria;p_Pseudomonadota;c_Alphaproteobacteria;o_Tistrellales;f_Geminicoccaceae;g_unclassified_f_Geminicoccaceae;s_unclassified_f_Geminicoccaceae	0.000166102	0.000153325	0.000191657
Bacteria;p_Acidobacteriota;c_Acidobacteriae;o_Acidobacteriales;f_Acidobacteriaceae_Subgroup_1;g_Acidipila;s_unclassified_g_Acidipila	0.000114994	0.000166102	0.000229988
Bacteria;p_Latescibacterota;c_norank_p_Latescibacterota;o_norank_c_norank_p_Latescibacterota;f_norank_o_norank_c_norank_p_Latescibacterota;g_norank_f_norank_o_norank_c_norank_p_Latescibacterota;s_unidentified_bacterium_wb1_H11	0.000178879	0.000166102	0.000166102
Bacteria;p_Acidobacteriota;c_Vicinamibacteria;o_Subgroup_9;f_norank_o_Subgroup_9;g_norank_f_norank_o_Subgroup_9;s_unclassified_g_norank_f_norank_o_Subgroup_9	0.000140548	0.000217211	0.000153325
Bacteria;p_Bacteroidota;c_Bacteroidia;o_Flavobacteriales;f_Flavobacteriaceae;g_Maribacter;s_unclassified_g_Maribacter	0.000127771	0.000191657	0.000191657
Bacteria;p_Myxococcota;c_Polyangia;o_Polyangiales;f_Polyangiaceae;g_Pajaroellobacter;s_uncultured_Polyangiaceae_bacterium_g_Pajaroellobacter	0.000153325	0.000204434	0.000140548
Bacteria;p_Acidobacteriota;c_Vicinamibacteria;o_Vicinamibacterales;f_Vicinamibacteraceae;g_norank_f_Vicinamibacteraceae;s_unclassified_g_norank_f_Vicinamibacteraceae	0.000281096	0.000127771	8.94397e-05
Bacteria;p_Myxococcota;c_Myxococcia;o_Myxococcales;f_Myxococcaceae;g_P3OB-42;s_uncultured_bacterium_g_P3OB-42	0.000229988	0.000140548	0.000127771
Bacteria;p_Pseudomonadota;c_Gammaproteobacteria;o_Diplorickettsiales;f_Diplorickettsiaceae;g_Aquicella;s_unclassified_g_Aquicella	0.000242765	0.000127771	0.000127771
Bacteria;p_Cyanobacteria;c_Cyanobacteriia;o_Chloroplast;f_norank_o_Chloroplast;g_norank_f_norank_o_Chloroplast;s_uncultured_bacterium_g_norank_f_norank_o_Chloroplast	3.83313e-05	0.000191657	0.000268319
Bacteria;p_Chloroflexi;c_Dehalococcoidia;o_FW22;f_norank_o_FW22;g_norank_f_norank_o_FW22;s_uncultured_bacterium_g_norank_f_norank_o_FW22	0.000204434	0.000140548	0.000153325
Bacteria;p_Pseudomonadota;c_Alphaproteobacteria;o_Rhodobacterales;f_Rhodobacteraceae;g_Sulfitobacter;s_unclassified_g_Sulfitobacter	0.000102217	0.000217211	0.000178879
Bacteria;p_Chloroflexi;c_Anaerolineae;o_Anaerolineales;f_Anaerolineaceae;g_Pelolinea;s_unclassified_g_Pelolinea	0.000153325	0.000242765	8.94397e-05
Bacteria;p_Thermodesulfobacteriota;c_Desulfuromonadia;o_norank_c_Desulfuromonadia;f_Geopsychrobacteraceae;g_unclassified_f_Geopsychrobacteraceae;s_unclassified_f_Geopsychrobacteraceae	0.000281096	6.38855e-05	0.000140548
Bacteria;p_Pseudomonadota;c_Gammaproteobacteria;o_Gammaproteobacteria_Incertae_Sedis;f_unclassified_o_Gammaproteobacteria_Incertae_Sedis;g_Acidibacter;s_uncultured_gamma_proteobacterium_g_Acidibacter	0.000166102	0.000217211	0.000102217
Bacteria;p_Pseudomonadota;c_Gammaproteobacteria;o_Alteromonadales;f_unclassified_o_Alteromonadales;g_unclassified_o_Alteromonadales;s_unclassified_o_Alteromonadales	0.000242765	0.000127771	0.000114994
Bacteria;p_Bacteroidota;c_Bacteroidia;o_Bacteroidales;f_Marinifilaceae;g_Marinifilum;s_Marinifilum_flexuosum	0.000102217	0.000217211	0.000166102
Bacteria;p_Bacteroidota;c_SJA-28;o_norank_c_SJA-28;f_norank_o_norank_c_SJA-28;g_norank_f_norank_o_norank_c_SJA-28;s_unclassified_g_norank_f_norank_o_norank_c_SJA-28	0.000178879	0.000153325	0.000153325
Bacteria;p_Bdellovibrionota;c_Bdellovibrionia;o_Bacteriovoracales;f_Bacteriovoracaceae;g_Peredibacter;s_unclassified_g_Peredibacter	0.000281096	0.000153325	5.11084e-05
Bacteria;p_Actinobacteriota;c_Actinobacteria;o_Frankiales;f_norank_o_Frankiales;g_norank_f_norank_o_Frankiales;s_unclassified_g_norank_f_norank_o_Frankiales	0.000217211	0.000191657	7.66626e-05
Bacteria;p_Pseudomonadota;c_Alphaproteobacteria;o_Rhodospirillales;f_Magnetospirillaceae;g_norank_f_Magnetospirillaceae;s_unclassified_g_norank_f_Magnetospirillaceae	8.94397e-05	0.000166102	0.000229988
Bacteria;p_Pseudomonadota;c_Alphaproteobacteria;o_Rhodobacterales;f_Rhodobacteraceae;g_norank_f_Rhodobacteraceae;s_unclassified_g_norank_f_Rhodobacteraceae	0.000127771	0.000204434	0.000153325
Bacteria;p_Bacteroidota;c_Bacteroidia;o_Bacteroidales;f_Prolixibacteraceae;g_norank_f_Prolixibacteraceae;s_unclassified_g_norank_f_Prolixibacteraceae	0.000204434	0.000166102	0.000114994
Bacteria;p_Cyanobacteria;c_Cyanobacteriia;o_Synechococcales;f_Cyanobiaceae;g_Cyanobium_PCC-6307;s_uncultured_cyanobacterium_g_Cyanobium_PCC-6307	0.000114994	0.000178879	0.000191657
Bacteria;p_Pseudomonadota;c_Alphaproteobacteria;o_Rhizobiales;f_Hyphomicrobiaceae;g_unclassified_f_Hyphomicrobiaceae;s_unclassified_f_Hyphomicrobiaceae	0.000178879	0.000140548	0.000153325
Bacteria;p_Patescibacteria;c_Saccharimonadia;o_Saccharimonadales;f_unclassified_o_Saccharimonadales;g_unclassified_o_Saccharimonadales;s_unclassified_o_Saccharimonadales	0.00030665	3.83313e-05	0.000127771
Bacteria;p_Chloroflexi;c_Dehalococcoidia;o_Dehalococcoidales;f_Dehalococcoidales_Incertae_Sedis;g_Dehalobium;s_uncultured_bacterium_g_Dehalobium	0.000153325	0.000178879	0.000140548
Bacteria;p_Actinobacteriota;c_Acidimicrobiia;o_Actinomarinales;f_norank_o_Actinomarinales;g_norank_f_norank_o_Actinomarinales;s_uncultured_organism_g_norank_f_norank_o_Actinomarinales	0.000153325	0.000140548	0.000178879
Bacteria;p_Chloroflexi;c_Anaerolineae;o_Caldilineales;f_Caldilineaceae;g_norank_f_Caldilineaceae;s_uncultured_marine_bacterium_g_norank_f_Caldilineaceae	0.000153325	0.000204434	0.000114994
Bacteria;p_Bacteroidota;c_Bacteroidia;o_Flavobacteriales;f_Flavobacteriaceae;g_Actibacter;s_uncultured_bacterium_g_Actibacter	0.000114994	0.000191657	0.000166102
Bacteria;p_Fusobacteriota;c_Fusobacteriia;o_Fusobacteriales;f_Leptotrichiaceae;g_norank_f_Leptotrichiaceae;s_unclassified_g_norank_f_Leptotrichiaceae	0.000140548	0.000178879	0.000153325
Bacteria;p_Myxococcota;c_Polyangia;o_Polyangiales;f_Eel-36e1D6;g_norank_f_Eel-36e1D6;s_unclassified_g_norank_f_Eel-36e1D6	0.000178879	0.000178879	0.000114994
Bacteria;p_Pseudomonadota;c_Gammaproteobacteria;o_Xanthomonadales;f_Rhodanobacteraceae;g_norank_f_Rhodanobacteraceae;s_unclassified_g_norank_f_Rhodanobacteraceae	0.000153325	0.000127771	0.000191657
Bacteria;p_Hydrogenedentes;c_Hydrogenedentia;o_Hydrogenedentiales;f_Hydrogenedensaceae;g_norank_f_Hydrogenedensaceae;s_unclassified_g_norank_f_Hydrogenedensaceae	0.000242765	8.94397e-05	0.000140548
Bacteria;p_Actinobacteriota;c_Actinobacteria;o_Frankiales;f_Acidothermaceae;g_Acidothermus;s_uncultured_actinobacterium_g_Acidothermus	0.000127771	0.000140548	0.000204434
Bacteria;p_Patescibacteria;c_Gracilibacteria;o_unclassified_c_Gracilibacteria;f_unclassified_c_Gracilibacteria;g_unclassified_c_Gracilibacteria;s_unclassified_c_Gracilibacteria	0.000127771	0.000166102	0.000178879
Bacteria;p_Sva0485;c_norank_p_Sva0485;o_norank_c_norank_p_Sva0485;f_norank_o_norank_c_norank_p_Sva0485;g_norank_f_norank_o_norank_c_norank_p_Sva0485;s_uncultured_Desulfobulbaceae_bacterium_g_norank_f_norank	0.000127771	0.000127771	0.000217211
Bacteria;p_Bacillota;c_Clostridia;o_unclassified_c_Clostridia;f_unclassified_c_Clostridia;g_unclassified_c_Clostridia;s_unclassified_c_Clostridia	0.000332205	3.83313e-05	0.000102217
Bacteria;p_Pseudomonadota;c_Gammaproteobacteria;o_Ectothiorhodospirales;f_Ectothiorhodospiraceae;g_Thiogranum;s_unclassified_g_Thiogranum	0.000153325	0.000178879	0.000140548
Bacteria;p_Verrucomicrobiota;c_Omnitrophia;o_Omnitrophales;f_norank_o_Omnitrophales;g_norank_f_norank_o_Omnitrophales;s_unclassified_g_norank_f_norank_o_Omnitrophales	0.000166102	0.000140548	0.000166102
Bacteria;p_Pseudomonadota;c_Gammaproteobacteria;o_Nitrosococcales;f_Nitrosococcaceae;g_Cm1-21;s_unclassified_g_Cm1-21	0.000153325	0.000166102	0.000153325
Bacteria;p_Pseudomonadota;c_Gammaproteobacteria;o_Vibrionales;f_Vibrionaceae;g_Photobacterium;s_Photobacterium_sp.	0.000153325	0.000153325	0.000166102
Bacteria;p_Thermodesulfobacteriota;c_Desulfobulbia;o_Desulfobulbales;f_Desulfobulbaceae;g_norank_f_Desulfobulbaceae;s_uncultured_Desulfobacterales_bacterium_g_norank	0.000217211	0.000102217	0.000153325
Bacteria;p_Acidobacteriota;c_Acidobacteriae;o_PAUC26f;f_norank_o_PAUC26f;g_norank_f_norank_o_PAUC26f;s_uncultured_bacterium_g_norank_f_norank_o_PAUC26f	7.66626e-05	0.000217211	0.000166102
Bacteria;p_Pseudomonadota;c_Gammaproteobacteria;o_Pseudomonadales;f_Pseudomonadaceae;g_Pseudomonas;s_unclassified_g_Pseudomonas	0.000357759	2.55542e-05	7.66626e-05
Bacteria;p_Acidobacteriota;c_Acidobacteriae;o_PAUC26f;f_norank_o_PAUC26f;g_norank_f_norank_o_PAUC26f;s_uncultured_Acidobacterium_sp._g_norank_f_norank_o_PAUC26f	0.000217211	8.94397e-05	0.000153325
Bacteria;p_Bacteroidota;c_Bacteroidia;o_Cytophagales;f_Cyclobacteriaceae;g_norank_f_Cyclobacteriaceae;s_uncultured_Flammeovirgaceae_bacterium_g_norank_f_Cyclobacteriaceae	0.000153325	0.000140548	0.000166102
Bacteria;p_Thermodesulfobacteriota;c_Desulfuromonadia;o_norank_c_Desulfuromonadia;f_unclassified_o_norank_c_Desulfuromonadia;g_unclassified_o_norank_c_Desulfuromonadia;s_unclassified_o_norank_c_Desulfuromonadia	0.000229988	0.000153325	7.66626e-05
Bacteria;p_Verrucomicrobiota;c_Verrucomicrobiae;o_Verrucomicrobiales;f_Rubritaleaceae;g_Roseibacillus;s_uncultured_organism_g_Roseibacillus	1.27771e-05	0.000229988	0.000217211
Bacteria;p_Pseudomonadota;c_Gammaproteobacteria;o_HOC36;f_norank_o_HOC36;g_norank_f_norank_o_HOC36;s_unclassified_g_norank_f_norank_o_HOC36	0.000102217	0.000178879	0.000178879
Bacteria;p_Acidobacteriota;c_Acidobacteriae;o_Acidobacteriales;f_norank_o_Acidobacteriales;g_norank_f_norank_o_Acidobacteriales;s_uncultured_Acidobacteriaceae_bacterium_g_norank_f_norank	0.000127771	0.000114994	0.000217211
Bacteria;p_Deferrisomatota;c_Defferrisomatia;o_Defferrisomatales;f_Defferrisomataceae;g_Deferrisoma;s_unclassified_g_Deferrisoma	0.00030665	6.38855e-05	8.94397e-05
Bacteria;p_Spirochaetota;c_Spirochaetia;o_Spirochaetales;f_Spirochaetaceae;g_Spirochaeta;s_uncultured_Spirochaetes_bacterium_g_Spirochaeta	0.000127771	0.000127771	0.000204434
Bacteria;p_Pseudomonadota;c_Gammaproteobacteria;o_Xanthomonadales;f_Xanthomonadaceae;g_Thermomonas;s_unclassified_g_Thermomonas	0.000242765	0.000102217	0.000114994
Bacteria;p_Sva0485;c_norank_p_Sva0485;o_norank_c_norank_p_Sva0485;f_norank_o_norank_c_norank_p_Sva0485;g_norank_f_norank_o_norank_c_norank_p_Sva0485;s_uncultured_delta_proteobacterium_g_norank_f_norank_o_norank_c_norank_p_Sva0485	0.000127771	0.000191657	0.000140548
Bacteria;p_Bacillota;c_Clostridia;o_Peptostreptococcales-Tissierellales;f_Peptostreptococcaceae;g_Tepidibacter;s_uncultured_bacterium_g_Tepidibacter	0.000153325	0.000153325	0.000153325
Bacteria;p_Pseudomonadota;c_Gammaproteobacteria;o_Cellvibrionales;f_Halieaceae;g_OM60NOR5_clade;s_uncultured_gamma_proteobacterium_g_OM60NOR5_clade	0.000255542	0.000153325	3.83313e-05
Bacteria;p_Actinobacteriota;c_Thermoleophilia;o_Solirubrobacterales;f_Solirubrobacteraceae;g_Conexibacter;s_uncultured_Conexibacteraceae_bacterium_g_Conexibacter	0.000114994	0.000178879	0.000153325
Bacteria;p_Pseudomonadota;c_Gammaproteobacteria;o_Oceanospirillales;f_Nitrincolaceae;g_Neptuniibacter;s_uncultured_bacterium_g_Neptuniibacter	0.000140548	0.000127771	0.000178879
Bacteria;p_Myxococcota;c_Polyangia;o_Polyangiales;f_Sandaracinaceae;g_norank_f_Sandaracinaceae;s_bacterium_enrichment_culture_clone_332013	0.000178879	7.66626e-05	0.000191657
Bacteria;p_Pseudomonadota;c_Gammaproteobacteria;o_Coxiellales;f_Coxiellaceae;g_Coxiella;s_unclassified_g_Coxiella	0.000268319	8.94397e-05	8.94397e-05
Bacteria;p_Myxococcota;c_Polyangia;o_Blfdi19;f_norank_o_Blfdi19;g_norank_f_norank_o_Blfdi19;s_unclassified_g_norank_f_norank_o_Blfdi19	0.000178879	0.000166102	0.000102217
Bacteria;p_Chloroflexi;c_Dehalococcoidia;o_GIF9;f_norank_o_GIF9;g_norank_f_norank_o_GIF9;s_unclassified_g_norank_f_norank_o_GIF9	0.000166102	0.000166102	0.000114994
Bacteria;p_Verrucomicrobiota;c_Lentisphaeria;o_Victivallales;f_Arctic95B-14;g_norank_f_Arctic95B-14;s_uncultured_bacterium_g_norank_f_Arctic95B-14	0.000178879	0.000114994	0.000153325
Bacteria;p_Verrucomicrobiota;c_Omnitrophia;o_Omnitrophales;f_koll11;g_norank_f_koll11;s_unclassified_g_norank_f_koll11	0.000166102	0.000102217	0.000178879
Bacteria;p_WS2;c_norank_p_WS2;o_norank_c_norank_p_WS2;f_norank_o_norank_c_norank_p_WS2;g_norank_f_norank_o_norank_c_norank_p_WS2;s_uncultured_bacterium_g_norank_f_norank_o_norank_c_norank_p_WS2	8.94397e-05	0.000191657	0.000166102
Bacteria;p_Chloroflexi;c_Anaerolineae;o_SBR1031;f_norank_o_SBR1031;g_norank_f_norank_o_SBR1031;s_anaerobic_digester_metagenome_g_norank_f_norank_o_SBR1031	0.000204434	8.94397e-05	0.000153325
Bacteria;p_Pseudomonadota;c_Alphaproteobacteria;o_Caulobacterales;f_Hyphomonadaceae;g_Robiginitomaculum;s_uncultured_bacterium_g_Robiginitomaculum	0.000191657	0.000114994	0.000140548
Bacteria;p_Thermodesulfobacteriota;c_Desulfobacteria;o_Desulfobacterales;f_Desulfosarcinaceae;g_Desulfatirhabdium;s_uncultured_bacterium_g_Desulfatirhabdium	0.000102217	0.000191657	0.000153325
Bacteria;p_Acidobacteriota;c_Acidobacteriae;o_Subgroup_13;f_norank_o_Subgroup_13;g_norank_f_norank_o_Subgroup_13;s_uncultured_bacterium_g_norank_f_norank_o_Subgroup_13	0.000127771	0.000153325	0.000166102
Bacteria;p_Latescibacterota;c_Latescibacteria;o_Latescibacterales;f_Latescibacteraceae;g_norank_f_Latescibacteraceae;s_uncultured_deep-sea_bacterium_g_norank_f_Latescibacteraceae	0.000178879	8.94397e-05	0.000166102
Bacteria;p_Verrucomicrobiota;c_Lentisphaeria;o_unclassified_c_Lentisphaeria;f_unclassified_c_Lentisphaeria;g_unclassified_c_Lentisphaeria;s_unclassified_c_Lentisphaeria	0.000191657	0.000166102	7.66626e-05
Bacteria;p_Sumerlaeota;c_Sumerlaeia;o_norank_c_Sumerlaeia;f_norank_o_norank_c_Sumerlaeia;g_norank_f_norank_o_norank_c_Sumerlaeia;s_uncultured_bacterium_g_norank_f_norank_o_norank_c_Sumerlaeia	0.000102217	0.000127771	0.000204434
Bacteria;p_Pseudomonadota;c_Alphaproteobacteria;o_Rhodobacterales;f_Rhodobacteraceae;g_Nautella;s_Phaeobacter_italicus	7.66626e-05	0.000204434	0.000153325
Bacteria;p_Actinobacteriota;c_Actinobacteria;o_Catenulisporales;f_Actinospicaceae;g_Actinospica;s_unclassified_g_Actinospica	0.000127771	0.000102217	0.000204434
Bacteria;p_Pseudomonadota;c_Gammaproteobacteria;o_HOC36;f_norank_o_HOC36;g_norank_f_norank_o_HOC36;s_uncultured_sediment_bacterium_g_norank_f_norank_o_HOC36	0.000153325	0.000178879	0.000102217
Bacteria;p_Pseudomonadota;c_Gammaproteobacteria;o_Chromatiales;f_Sedimenticolaceae;g_norank_f_Sedimenticolaceae;s_uncultured_bacterium_g_norank_f_Sedimenticolaceae	0.000140548	0.000166102	0.000127771
Bacteria;p_Elusimicrobiota;c_Elusimicrobia;o_Lineage_IV;f_norank_o_Lineage_IV;g_norank_f_norank_o_Lineage_IV;s_Elusimicrobia_bacterium_GWA2_69_24	0.000114994	0.000140548	0.000178879
Bacteria;p_Thermodesulfobacteriota;c_Desulfobulbia;o_Desulfobulbales;f_Desulfocapsaceae;g_Desulfopila;s_uncultured_delta_proteobacterium_g_Desulfopila	0.000140548	0.000114994	0.000178879
Bacteria;p_Bacillota;c_Dethiobacteria;o_Dethiobacterales;f_Dethiobacteraceae;g_norank_f_Dethiobacteraceae;s_uncultured_prokaryote_g_norank_f_Dethiobacteraceae	0.000114994	0.000178879	0.000140548
Bacteria;p_Patescibacteria;c_Saccharimonadia;o_Saccharimonadales;f_norank_o_Saccharimonadales;g_norank_f_norank_o_Saccharimonadales;s_unclassified_g_norank_f_norank_o_Saccharimonadales	0.000204434	0.000102217	0.000127771
Bacteria;p_Pseudomonadota;c_Alphaproteobacteria;o_Puniceispirillales;f_SAR116_clade;g_norank_f_SAR116_clade;s_alpha_proteobacterium_SCGC_AAA015-N04	0.000127771	0.000178879	0.000127771
Bacteria;p_WS2;c_norank_p_WS2;o_norank_c_norank_p_WS2;f_norank_o_norank_c_norank_p_WS2;g_norank_f_norank_o_norank_c_norank_p_WS2;s_unclassified_g_norank_f_norank_o_norank_c_norank_p_WS2	0.000114994	0.000153325	0.000166102
Bacteria;p_Chloroflexi;c_Anaerolineae;o_Anaerolineales;f_Anaerolineaceae;g_Thermomarinilinea;s_unclassified_g_Thermomarinilinea	6.38855e-05	8.94397e-05	0.000281096
Bacteria;p_Acidobacteriota;c_Acidobacteriae;o_Solibacterales;f_Solibacteraceae;g_Candidatus_Solibacter;s_uncultured_forest_soil_bacterium_g_Candidatus_Solibacter	0.000217211	0.000127771	8.94397e-05
Bacteria;p_Thermodesulfobacteriota;c_Desulfobulbia;o_Desulfobulbales;f_Desulfurivibrionaceae;g_MSBL7;s_uncultured_delta_proteobacterium_g_MSBL7	0.000191657	0.000140548	0.000102217
Bacteria;p_Verrucomicrobiota;c_Verrucomicrobiae;o_Verrucomicrobiales;f_Rubritaleaceae;g_norank_f_Rubritaleaceae;s_unclassified_g_norank_f_Rubritaleaceae	0.000114994	0.000166102	0.000153325
Bacteria;p_Actinobacteriota;c_Acidimicrobiia;o_Actinomarinales;f_Actinomarinaceae;g_Candidatus_Actinomarina;s_metagenome_g_Candidatus_Actinomarina	0.00039609	1.27771e-05	2.55542e-05
Bacteria;p_Pseudomonadota;c_Gammaproteobacteria;o_KI89A_clade;f_norank_o_KI89A_clade;g_norank_f_norank_o_KI89A_clade;s_uncultured_gamma_proteobacterium_g_norank_f_norank_o_KI89A_clade	8.94397e-05	0.000127771	0.000217211
Bacteria;p_Pseudomonadota;c_Gammaproteobacteria;o_AT-s2-59;f_norank_o_AT-s2-59;g_norank_f_norank_o_AT-s2-59;s_uncultured_gamma_proteobacterium_g_norank_f_norank_o_AT-s2-59	0.000178879	0.000102217	0.000153325
Bacteria;p_Verrucomicrobiota;c_Verrucomicrobiae;o_Opitutales;f_Puniceicoccaceae;g_Lentimonas;s_unclassified_g_Lentimonas	0.000217211	8.94397e-05	0.000127771
Bacteria;p_Pseudomonadota;c_Gammaproteobacteria;o_Vibrionales;f_Vibrionaceae;g_Vibrio;s_Vibrio_crassostreae_9CS106	0.000127771	0.000140548	0.000166102
Bacteria;p_Planctomycetota;c_Phycisphaerae;o_Phycisphaerales;f_Phycisphaeraceae;g_SM1A02;s_uncultured_deep-sea_bacterium_g_SM1A02	0.000140548	0.000191657	0.000102217
Bacteria;p_Fibrobacterota;c_Fibrobacteria;o_Fibrobacterales;f_Fibrobacteraceae;g_norank_f_Fibrobacteraceae;s_uncultured_bacterium_g_norank_f_Fibrobacteraceae	0.000178879	0.000127771	0.000127771
Bacteria;p_Acidobacteriota;c_Acidobacteriae;o_Acidobacteriales;f_Koribacteraceae;g_Candidatus_Koribacter;s_unclassified_g_Candidatus_Koribacter	0.000166102	0.000114994	0.000153325
Bacteria;p_Latescibacterota;c_unclassified_p_Latescibacterota;o_unclassified_p_Latescibacterota;f_unclassified_p_Latescibacterota;g_unclassified_p_Latescibacterota;s_unclassified_p_Latescibacterota	0.000178879	0.000178879	7.66626e-05
Bacteria;p_Chloroflexi;c_Ktedonobacteria;o_Ktedonobacterales;f_Ktedonobacteraceae;g_FCPS473;s_uncultured_bacterium_g_FCPS473	0.000140548	0.000166102	0.000127771
Bacteria;p_Thermodesulfobacteriota;c_Desulfobulbia;o_Desulfobulbales;f_Desulfocapsaceae;g_Desulfocapsa;s_unclassified_g_Desulfocapsa	0.000229988	0.000102217	8.94397e-05
Bacteria;p_Thermodesulfobacteriota;c_Desulfuromonadia;o_Bradymonadales;f_norank_o_Bradymonadales;g_norank_f_norank_o_Bradymonadales;s_uncultured_Geobacteraceae_bacterium_g_norank	8.94397e-05	0.000217211	0.000114994
Bacteria;p_Verrucomicrobiota;c_Lentisphaeria;o_Oligosphaerales;f_Lenti-02;g_norank_f_Lenti-02;s_unclassified_g_norank_f_Lenti-02	0.000191657	7.66626e-05	0.000153325
Bacteria;p_Nitrospirota;c_Leptospirillia;o_Leptospirillales;f_Leptospirillaceae;g_Leptospirillum;s_Nitrospirae_bacterium_RIFCSPHIGHO2_01_FULL_66_17	0.000204434	0.000140548	7.66626e-05
Bacteria;p_Bacteroidota;c_Bacteroidia;o_Bacteroidales;f_Prolixibacteraceae;g_unclassified_f_Prolixibacteraceae;s_unclassified_f_Prolixibacteraceae	0.000255542	7.66626e-05	8.94397e-05
Bacteria;p_Bacteroidota;c_Kapabacteria;o_Kapabacteriales;f_norank_o_Kapabacteriales;g_norank_f_norank_o_Kapabacteriales;s_uncultured_bacterium_g_norank_f_norank_o_Kapabacteriales	8.94397e-05	0.000255542	7.66626e-05
Bacteria;p_Pseudomonadota;c_Alphaproteobacteria;o_Reyranellales;f_Reyranellaceae;g_Reyranella;s_uncultured_bacterium_g_Reyranella	0.000153325	0.000166102	0.000102217
Bacteria;p_Fibrobacterota;c_Fibrobacteria;o_Fibrobacterales;f_TG3;g_norank_f_TG3;s_uncultured_Chitinivibrionia_bacterium_g_norank_f_TG3	8.94397e-05	0.000140548	0.000191657
Bacteria;p_Acidobacteriota;c_Acidobacteriae;o_Acidobacteriales;f_norank_o_Acidobacteriales;g_norank_f_norank_o_Acidobacteriales;s_uncultured_soil_bacterium_g_norank_f_norank_o_Acidobacteriales	0.000102217	0.000140548	0.000178879
Bacteria;p_Bacteroidota;c_Bacteroidia;o_Sphingobacteriales;f_Lentimicrobiaceae;g_norank_f_Lentimicrobiaceae;s_uncultured_bacterium_g_norank_f_Lentimicrobiaceae	0.000114994	0.000166102	0.000140548
Bacteria;p_Pseudomonadota;c_Alphaproteobacteria;o_Rhizobiales;f_KF-JG30-B3;g_norank_f_KF-JG30-B3;s_uncultured_bacterium_g_norank_f_KF-JG30-B3	8.94397e-05	0.000217211	0.000114994
Bacteria;p_Myxococcota;c_Polyangia;o_Nannocystales;f_Nannocystaceae;g_norank_f_Nannocystaceae;s_unclassified_g_norank_f_Nannocystaceae	0.000153325	0.000204434	6.38855e-05
Bacteria;p_Pseudomonadota;c_Alphaproteobacteria;o_Caulobacterales;f_Caulobacteraceae;g_Asticcacaulis;s_uncultured_bacterium_g_Asticcacaulis	0.000114994	0.000140548	0.000166102
Bacteria;p_Bacteroidota;c_Bacteroidia;o_Bacteroidales;f_Prolixibacteraceae;g_Roseimarinus;s_uncultured_Prolixibacter_sp._g_Roseimarinus	0.000114994	0.000153325	0.000153325
Bacteria;p_Spirochaetota;c_Spirochaetia;o_Spirochaetales;f_Spirochaetaceae;g_Spirochaeta_2;s_Spirochaeta_isovalerica	0.000153325	0.000140548	0.000127771
Bacteria;p_Bacteroidota;c_Bacteroidia;o_Cytophagales;f_Microscillaceae;g_norank_f_Microscillaceae;s_unclassified_g_norank_f_Microscillaceae	0.000204434	0.000140548	7.66626e-05
Bacteria;p_Patescibacteria;c_ABY1;o_Candidatus_Kuenenbacteria;f_norank_o_Candidatus_Kuenenbacteria;g_norank_f_norank_o_Candidatus_Kuenenbacteria;s_uncultured_bacterium_g_norank_f_norank_o_Candidatus_Kuenenbacteria	8.94397e-05	0.000178879	0.000153325
Bacteria;p_Verrucomicrobiota;c_Verrucomicrobiae;o_Verrucomicrobiales;f_DEV007;g_norank_f_DEV007;s_uncultured_Verrucomicrobia_bacterium_g_norank_f_DEV007	7.66626e-05	0.000229988	0.000114994
Bacteria;p_Bacteroidota;c_Bacteroidia;o_Chitinophagales;f_Saprospiraceae;g_Lewinella;s_uncultured_Bacteroidetes_bacterium_g_Lewinella	0.000255542	0.000114994	5.11084e-05
Bacteria;p_Acidobacteriota;c_Subgroup_22;o_norank_c_Subgroup_22;f_norank_o_norank_c_Subgroup_22;g_norank_f_norank_o_norank_c_Subgroup_22;s_uncultured_Acidobacteriaceae_bacterium_g_norank_f_norank_o_norank	6.38855e-05	0.000229988	0.000127771
Bacteria;p_Pseudomonadota;c_Gammaproteobacteria;o_Nitrosococcales;f_Nitrosococcaceae;g_Cm1-21;s_uncultured_gamma_proteobacterium_g_Cm1-21	0.000191657	0.000127771	0.000102217
Bacteria;p_Bacteroidota;c_Bacteroidia;o_Chitinophagales;f_Saprospiraceae;g_norank_f_Saprospiraceae;s_uncultured_Bacteroidetes_bacterium_g_norank_f_Saprospiraceae	0.000153325	0.000166102	8.94397e-05
Bacteria;p_Patescibacteria;c_Gracilibacteria;o_JGI_0000069-P22;f_norank_o_JGI_0000069-P22;g_norank_f_norank_o_JGI_0000069-P22;s_uncultured_bacterium_g_norank_f_norank_o_JGI_0000069-P22	0.000127771	8.94397e-05	0.000191657
Bacteria;p_Pseudomonadota;c_Gammaproteobacteria;o_Xanthomonadales;f_Xanthomonadaceae;g_unclassified_f_Xanthomonadaceae;s_unclassified_f_Xanthomonadaceae	0.000293873	5.11084e-05	6.38855e-05
Bacteria;p_Bacillota;c_D8A-2;o_norank_c_D8A-2;f_norank_o_norank_c_D8A-2;g_norank_f_norank_o_norank_c_D8A-2;s_unclassified_g_norank_f_norank_o_norank_c_D8A-2	0.000319428	7.66626e-05	1.27771e-05
Bacteria;p_Actinobacteriota;c_Thermoleophilia;o_Gaiellales;f_norank_o_Gaiellales;g_norank_f_norank_o_Gaiellales;s_uncultured_bacterium_g_norank_f_norank_o_Gaiellales	0.000178879	0.000127771	0.000102217
Bacteria;p_Actinobacteriota;c_Acidimicrobiia;o_Microtrichales;f_unclassified_o_Microtrichales;g_unclassified_o_Microtrichales;s_unclassified_o_Microtrichales	0.000191657	8.94397e-05	0.000127771
Bacteria;p_Elusimicrobiota;c_Lineage_IIb;o_norank_c_Lineage_IIb;f_norank_o_norank_c_Lineage_IIb;g_norank_f_norank_o_norank_c_Lineage_IIb;s_uncultured_bacterium_g_norank_f_norank_o_norank_c_Lineage_IIb	0.000140548	7.66626e-05	0.000191657
Bacteria;p_Elusimicrobiota;c_Lineage_IIb;o_norank_c_Lineage_IIb;f_norank_o_norank_c_Lineage_IIb;g_norank_f_norank_o_norank_c_Lineage_IIb;s_unclassified_g_norank_f_norank_o_norank_c_Lineage_IIb	0.000140548	0.000153325	0.000114994
Bacteria;p_Bacillota;c_Limnochordia;o_norank_c_Limnochordia;f_norank_o_norank_c_Limnochordia;g_norank_f_norank_o_norank_c_Limnochordia;s_unclassified_g_norank_f_norank_o_norank_c_Limnochordia	0.000153325	0.000114994	0.000140548
Bacteria;p_Pseudomonadota;c_Alphaproteobacteria;o_Kiloniellales;f_Kiloniellaceae;g_norank_f_Kiloniellaceae;s_uncultured_bacterium_g_norank_f_Kiloniellaceae	0.000114994	0.000127771	0.000166102
Bacteria;p_Planctomycetota;c_OM190;o_norank_c_OM190;f_norank_o_norank_c_OM190;g_norank_f_norank_o_norank_c_OM190;s_uncultured_Planctomycetales_bacterium_g_norank_f_norank_o_norank_c_OM190	7.66626e-05	0.000166102	0.000166102
Bacteria;p_Spirochaetota;c_Spirochaetia;o_Spirochaetales;f_Spirochaetaceae;g_Spirochaeta_2;s_uncultured_organism_g_Spirochaeta_2	0.000166102	7.66626e-05	0.000166102
Bacteria;p_Pseudomonadota;c_Gammaproteobacteria;o_Xanthomonadales;f_Rhodanobacteraceae;g_unclassified_f_Rhodanobacteraceae;s_unclassified_f_Rhodanobacteraceae	0.000204434	0.000114994	8.94397e-05
Bacteria;p_Bacteroidota;c_Kryptonia;o_Kryptoniales;f_MSB-3C8;g_norank_f_MSB-3C8;s_unclassified_g_norank_f_MSB-3C8	0.000102217	0.000166102	0.000140548
Bacteria;p_Chloroflexi;c_Chloroflexia;o_Thermomicrobiales;f_JG30-KF-CM45;g_norank_f_JG30-KF-CM45;s_unclassified_g_norank_f_JG30-KF-CM45	0.000229988	0.000127771	5.11084e-05
Bacteria;p_Acidobacteriota;c_Holophagae;o_Acanthopleuribacterales;f_Acanthopleuribacteraceae;g_Acanthopleuribacter;s_uncultured_bacterium_g_Acanthopleuribacter	0.000242765	2.55542e-05	0.000127771
Bacteria;p_Verrucomicrobiota;c_Verrucomicrobiae;o_Verrucomicrobiales;f_Rubritaleaceae;g_Luteolibacter;s_uncultured_bacterium_g_Luteolibacter	0.000166102	0.000114994	0.000114994
Bacteria;p_Bacteroidota;c_Bacteroidia;o_Flavobacteriales;f_Flavobacteriaceae;g_Maritimimonas;s_uncultured_marine_bacterium_g_Maritimimonas	0.000140548	0.000114994	0.000140548
Bacteria;p_Pseudomonadota;c_Zetaproteobacteria;o_Mariprofundales;f_Mariprofundaceae;g_Mariprofundus;s_unclassified_g_Mariprofundus	0.000127771	0.000178879	8.94397e-05
Bacteria;p_Patescibacteria;c_unclassified_p_Patescibacteria;o_unclassified_p_Patescibacteria;f_unclassified_p_Patescibacteria;g_unclassified_p_Patescibacteria;s_unclassified_p_Patescibacteria	0.000217211	5.11084e-05	0.000127771
Bacteria;p_Cloacimonadota;c_Cloacimonadia;o_Cloacimonadales;f_W27;g_norank_f_W27;s_uncultured_Cloacimonetes_bacterium	0.000127771	0.000102217	0.000166102
Bacteria;p_Pseudomonadota;c_Gammaproteobacteria;o_Alteromonadales;f_Colwelliaceae;g_Colwellia;s_uncultured_bacterium_g_Colwellia	0.000114994	7.66626e-05	0.000204434
Bacteria;p_Thermodesulfobacteriota;c_Desulfobacteria;o_unclassified_c_Desulfobacteria;f_unclassified_c_Desulfobacteria;g_unclassified_c_Desulfobacteria;s_unclassified_c_Desulfobacteria	0.000204434	6.38855e-05	0.000127771
Bacteria;p_Thermodesulfobacteriota;c_Desulfovibrionia;o_Desulfovibrionales;f_Desulfovibrionaceae;g_Halodesulfovibrio;s_uncultured_bacterium_g_Halodesulfovibrio	0.000140548	0.000166102	8.94397e-05
Bacteria;p_Pseudomonadota;c_Alphaproteobacteria;o_Rhizobiales;f_Rhizobiaceae;g_unclassified_f_Rhizobiaceae;s_unclassified_f_Rhizobiaceae	0.000229988	3.83313e-05	0.000127771
Bacteria;p_Pseudomonadota;c_Gammaproteobacteria;o_Xanthomonadales;f_Rhodanobacteraceae;g_Dyella;s_uncultured_Dyella_sp.	6.38855e-05	0.000153325	0.000178879
Bacteria;p_Actinobacteriota;c_Acidimicrobiia;o_Microtrichales;f_Microtrichaceae;g_norank_f_Microtrichaceae;s_unclassified_g_norank_f_Microtrichaceae	0.000102217	0.000102217	0.000191657
Bacteria;p_Pseudomonadota;c_Gammaproteobacteria;o_Burkholderiales;f_Burkholderiaceae;g_Burkholderia-Caballeronia-Paraburkholderia;s_Paraburkholderia_sp._SOS3	2.55542e-05	0.000204434	0.000166102
Bacteria;p_Acidobacteriota;c_Acidobacteriae;o_Acidobacteriales;f_Acidobacteriaceae_Subgroup_1;g_Acidicapsa;s_unclassified_g_Acidicapsa	8.94397e-05	0.000178879	0.000127771
Bacteria;p_Verrucomicrobiota;c_Lentisphaeria;o_Victivallales;f_Arctic95B-14;g_norank_f_Arctic95B-14;s_unclassified_g_norank_f_Arctic95B-14	0.000140548	0.000140548	0.000114994
Bacteria;p_Thermodesulfobacteriota;c_Desulfobulbia;o_Desulfobulbales;f_Desulfobulbaceae;g_Candidatus_Electrothrix;s_unclassified_g_Candidatus_Electrothrix	0.000102217	0.000140548	0.000153325
Bacteria;p_Pseudomonadota;c_Gammaproteobacteria;o_Tenderiales;f_Tenderiaceae;g_Candidatus_Tenderia;s_uncultured_beta_proteobacterium_g_Candidatus_Tenderia	0.000166102	0.000114994	0.000114994
Bacteria;p_Acidobacteriota;c_Acidobacteriae;o_Subgroup_13;f_norank_o_Subgroup_13;g_norank_f_norank_o_Subgroup_13;s_uncultured_forest_soil_bacterium_g_norank_f_norank_o_Subgroup_13	0.000140548	0.000166102	8.94397e-05
Bacteria;p_Pseudomonadota;c_Alphaproteobacteria;o_Rhizobiales;f_Rhizobiales_Incertae_Sedis;g_Bauldia;s_unclassified_g_Bauldia	0.000140548	6.38855e-05	0.000191657
Bacteria;p_Pseudomonadota;c_Alphaproteobacteria;o_Kiloniellales;f_Kiloniellaceae;g_norank_f_Kiloniellaceae;s_uncultured_Rhodospirillaceae_bacterium_g_norank_f_Kiloniellaceae	0.000102217	0.000204434	8.94397e-05
Bacteria;p_Pseudomonadota;c_Gammaproteobacteria;o_SZB50;f_norank_o_SZB50;g_norank_f_norank_o_SZB50;s_uncultured_bacterium_g_norank_f_norank_o_SZB50	0.000114994	0.000153325	0.000127771
Bacteria;p_Patescibacteria;c_Microgenomatia;o_Candidatus_Pacebacteria;f_norank_o_Candidatus_Pacebacteria;g_norank_f_norank_o_Candidatus_Pacebacteria;s_unclassified_g_norank_f_norank_o_Candidatus_Pacebacteria	0.000102217	8.94397e-05	0.000204434
Bacteria;p_Myxococcota;c_Polyangia;o_PS-B29;f_norank_o_PS-B29;g_norank_f_norank_o_PS-B29;s_unclassified_g_norank_f_norank_o_PS-B29	0.000114994	0.000102217	0.000166102
Bacteria;p_Pseudomonadota;c_Alphaproteobacteria;o_norank_c_Alphaproteobacteria;f_norank_o_norank_c_Alphaproteobacteria;g_norank_f_norank_o_norank_c_Alphaproteobacteria;s_alpha_proteobacterium_endosymbiont_2_of_Inanidrilus_makropetalos	0.000127771	0.000127771	0.000127771
Bacteria;p_Pseudomonadota;c_Gammaproteobacteria;o_Burkholderiales;f_Hydrogenophilaceae;g_Thiobacillus;s_uncultured_bacterium_g_Thiobacillus	0.000114994	0.000140548	0.000127771
Bacteria;p_Actinobacteriota;c_Actinobacteria;o_Frankiales;f_Frankiaceae;g_Jatrophihabitans;s_Jatrophihabitans_sp.	0.000114994	0.000127771	0.000140548
Bacteria;p_Verrucomicrobiota;c_Verrucomicrobiae;o_unclassified_c_Verrucomicrobiae;f_unclassified_c_Verrucomicrobiae;g_unclassified_c_Verrucomicrobiae;s_unclassified_c_Verrucomicrobiae	0.000166102	8.94397e-05	0.000127771
Bacteria;p_Pseudomonadota;c_Gammaproteobacteria;o_Acidiferrobacterales;f_Acidiferrobacteraceae;g_Sulfurifustis;s_unclassified_g_Sulfurifustis	7.66626e-05	0.000114994	0.000191657
Bacteria;p_Bacteroidota;c_Bacteroidia;o_Flavobacteriales;f_Flavobacteriaceae;g_NS5_marine_group;s_uncultured_Flavobacterium_sp._g_NS5_marine_group	8.94397e-05	7.66626e-05	0.000217211
Bacteria;p_Patescibacteria;c_Gracilibacteria;o_JGI_0000069-P22;f_norank_o_JGI_0000069-P22;g_norank_f_norank_o_JGI_0000069-P22;s_unclassified_g_norank_f_norank_o_JGI_0000069-P22	0.000191657	0.000140548	5.11084e-05
Bacteria;p_Pseudomonadota;c_Alphaproteobacteria;o_Rhodobacterales;f_Rhodobacteraceae;g_Rhodobacter;s_unclassified_g_Rhodobacter	8.94397e-05	0.000127771	0.000166102
Bacteria;p_Pseudomonadota;c_Alphaproteobacteria;o_Caulobacterales;f_Parvularculaceae;g_Marinicaulis;s_uncultured_bacterium_g_Marinicaulis	8.94397e-05	0.000114994	0.000178879
Bacteria;p_Acidobacteriota;c_Holophagae;o_Subgroup_7;f_norank_o_Subgroup_7;g_norank_f_norank_o_Subgroup_7;s_uncultured_bacterium_g_norank_f_norank_o_Subgroup_7	0.000127771	0.000153325	0.000102217
Bacteria;p_Patescibacteria;c_Parcubacteria;o_Candidatus_Yanofskybacteria;f_norank_o_Candidatus_Yanofskybacteria;g_norank_f_norank_o_Candidatus_Yanofskybacteria;s_uncultured_bacterium_g_norank_f_norank_o_Candidatus_Yanofskybacteria	0.000229988	7.66626e-05	7.66626e-05
Bacteria;p_Bacteroidota;c_Bacteroidia;o_Bacteroidales;f_Marinifilaceae;g_norank_f_Marinifilaceae;s_unclassified_g_norank_f_Marinifilaceae	0.000102217	0.000102217	0.000178879
Bacteria;p_Bacillota;c_Bacilli;o_Bacillales;f_Planococcaceae;g_Bhargavaea;s_unclassified_g_Bhargavaea	0.000102217	0.000153325	0.000127771
Bacteria;p_Kiritimatiellota;c_Kiritimatiellae;o_Kiritimatiellales;f_Kiritimatiellaceae;g_norank_f_Kiritimatiellaceae;s_uncultured_bacterium_g_norank_f_Kiritimatiellaceae	0.000153325	0.000102217	0.000127771
Bacteria;p_Dependentiae;c_Babeliae;o_Babeliales;f_Vermiphilaceae;g_norank_f_Vermiphilaceae;s_unclassified_g_norank_f_Vermiphilaceae	0.000242765	8.94397e-05	5.11084e-05
Bacteria;p_Thermodesulfobacteriota;c_Desulfobacteria;o_Desulfobacterales;f_Desulfolunaceae;g_norank_f_Desulfolunaceae;s_uncultured_bacterium_g_norank_f_Desulfolunaceae	0.000140548	0.000127771	0.000114994
Bacteria;p_Bacteroidota;c_Bacteroidia;o_Chitinophagales;f_norank_o_Chitinophagales;g_norank_f_norank_o_Chitinophagales;s_unclassified_g_norank_f_norank_o_Chitinophagales	0.000178879	8.94397e-05	0.000114994
Bacteria;p_Thermodesulfobacteriota;c_Desulfobacteria;o_Desulfobacterales;f_Desulfosarcinaceae;g_Desulfosarcina;s_uncultured_bacterium_g_Desulfosarcina	0.000153325	8.94397e-05	0.000127771
Bacteria;p_Acidobacteriota;c_Blastocatellia;o_Blastocatellales;f_Blastocatellaceae;g_Aridibacter;s_uncultured_bacterium_g_Aridibacter	6.38855e-05	8.94397e-05	0.000217211
Bacteria;p_Acidobacteriota;c_Subgroup_22;o_norank_c_Subgroup_22;f_norank_o_norank_c_Subgroup_22;g_norank_f_norank_o_norank_c_Subgroup_22;s_uncultured_delta_proteobacterium_g_norank_f_norank_o_norank_c_Subgroup_22	0.000127771	0.000166102	7.66626e-05
Bacteria;p_WPS-2;c_norank_p_WPS-2;o_norank_c_norank_p_WPS-2;f_norank_o_norank_c_norank_p_WPS-2;g_norank_f_norank_o_norank_c_norank_p_WPS-2;s_uncultured_forest_soil_bacterium_g_norank_f_norank_o_norank	0.000153325	0.000140548	7.66626e-05
Bacteria;p_Cyanobacteria;c_Cyanobacteriia;o_Chloroplast;f_norank_o_Chloroplast;g_norank_f_norank_o_Chloroplast;s_Phalacroma_mitra	0.000114994	0.000166102	8.94397e-05
Bacteria;p_NB1-j;c_norank_p_NB1-j;o_norank_c_norank_p_NB1-j;f_norank_o_norank_c_norank_p_NB1-j;g_norank_f_norank_o_norank_c_norank_p_NB1-j;s_uncultured_Desulfoglaeba_sp.	0.000127771	0.000140548	0.000102217
Bacteria;p_Acidobacteriota;c_AT-s3-28;o_norank_c_AT-s3-28;f_norank_o_norank_c_AT-s3-28;g_norank_f_norank_o_norank_c_AT-s3-28;s_unclassified_g_norank_f_norank_o_norank_c_AT-s3-28	8.94397e-05	0.000114994	0.000166102
Bacteria;p_Acidobacteriota;c_d142;o_norank_c_d142;f_norank_o_norank_c_d142;g_norank_f_norank_o_norank_c_d142;s_uncultured_Acidobacteria_bacterium_g_norank_f_norank_o_norank_c_d142	0.000102217	0.000102217	0.000166102
Bacteria;p_Pseudomonadota;c_Alphaproteobacteria;o_Tistrellales;f_Geminicoccaceae;g_norank_f_Geminicoccaceae;s_unclassified_g_norank_f_Geminicoccaceae	0.000102217	0.000153325	0.000114994
Bacteria;p_Pseudomonadota;c_Gammaproteobacteria;o_Immundisolibacterales;f_Immundisolibacteraceae;g_norank_f_Immundisolibacteraceae;s_uncultured_gamma_proteobacterium_g_norank_f_Immundisolibacteraceae	7.66626e-05	0.000114994	0.000178879
Bacteria;p_Chloroflexi;c_Ktedonobacteria;o_Ktedonobacterales;f_JG30-KF-AS9;g_norank_f_JG30-KF-AS9;s_unclassified_g_norank_f_JG30-KF-AS9	0.000242765	3.83313e-05	8.94397e-05
Bacteria;p_Acidobacteriota;c_Vicinamibacteria;o_Subgroup_17;f_norank_o_Subgroup_17;g_norank_f_norank_o_Subgroup_17;s_uncultured_Acidobacteria_bacterium_g_norank_f_norank_o_Subgroup_17	7.66626e-05	0.000166102	0.000127771
Bacteria;p_Patescibacteria;c_ABY1;o_Candidatus_Falkowbacteria;f_norank_o_Candidatus_Falkowbacteria;g_norank_f_norank_o_Candidatus_Falkowbacteria;s_marine_metagenome_g_norank_f_norank_o_Candidatus_Falkowbacteria	0.000114994	0.000102217	0.000153325
Bacteria;p_Chloroflexi;c_Anaerolineae;o_KZNMV-5-B42;f_norank_o_KZNMV-5-B42;g_norank_f_norank_o_KZNMV-5-B42;s_uncultured_organism_g_norank_f_norank_o_KZNMV-5-B42	0.000127771	0.000140548	0.000102217
Bacteria;p_Calditrichota;c_Calditrichia;o_Calditrichales;f_Calditrichaceae;g_Caldithrix;s_uncultured_delta_proteobacterium_g_Caldithrix	0.000166102	0.000153325	5.11084e-05
Bacteria;p_Bacteroidota;c_Bacteroidia;o_Flavobacteriales;f_Flavobacteriaceae;g_Zeaxanthinibacter;s_unclassified_g_Zeaxanthinibacter	7.66626e-05	0.000153325	0.000140548
Bacteria;p_Nitrospirota;c_Thermodesulfovibrionia;o_Thermodesulfovibrionales;f_Thermodesulfovibrionaceae;g_Thermodesulfovibrio;s_unclassified_g_Thermodesulfovibrio	0.000153325	0.000166102	5.11084e-05
Bacteria;p_Bacteroidota;c_Bacteroidia;o_Bacteroidales;f_Marinilabiliaceae;g_unclassified_f_Marinilabiliaceae;s_unclassified_f_Marinilabiliaceae	0.000153325	0.000102217	0.000114994
Bacteria;p_Verrucomicrobiota;c_Verrucomicrobiae;o_Chthoniobacterales;f_Chthoniobacteraceae;g_Chthoniobacter;s_unclassified_g_Chthoniobacter	0.000127771	0.000140548	8.94397e-05
Bacteria;p_Actinobacteriota;c_Actinobacteria;o_Micrococcales;f_Intrasporangiaceae;g_Janibacter;s_unclassified_g_Janibacter	8.94397e-05	0.000140548	0.000127771
Bacteria;p_Kiritimatiellota;c_Kiritimatiellae;o_WCHB1-41;f_norank_o_WCHB1-41;g_norank_f_norank_o_WCHB1-41;s_uncultured_organism_g_norank_f_norank_o_WCHB1-41	7.66626e-05	0.000114994	0.000166102
Bacteria;p_Thermodesulfobacteriota;c_Desulfobacteria;o_Desulfobacterales;f_norank_o_Desulfobacterales;g_norank_f_norank_o_Desulfobacterales;s_uncultured_Desulfobacteraceae_bacterium_g_norank_f_norank_o_Desulfobacterales	0.000217211	6.38855e-05	7.66626e-05
Bacteria;p_Gemmatimonadota;c_Gemmatimonadetes;o_Gemmatimonadales;f_Gemmatimonadaceae;g_unclassified_f_Gemmatimonadaceae;s_unclassified_f_Gemmatimonadaceae	0.000166102	8.94397e-05	0.000102217
Bacteria;p_Pseudomonadota;c_Alphaproteobacteria;o_Puniceispirillales;f_SAR116_clade;g_Candidatus_Puniceispirillum;s_uncultured_bacterium_g_Candidatus_Puniceispirillum	5.11084e-05	0.000229988	7.66626e-05
Bacteria;p_Bacteroidota;c_Ignavibacteria;o_Ignavibacteriales;f_Melioribacteraceae;g_IheB3-7;s_uncultured_Chlorobi_bacterium_g_IheB3-7	0.000217211	5.11084e-05	8.94397e-05
Bacteria;p_Bacteroidota;c_Bacteroidia;o_Flavobacteriales;f_Flavobacteriaceae;g_Maritimimonas;s_unclassified_g_Maritimimonas	7.66626e-05	0.000102217	0.000178879
Bacteria;p_Chloroflexi;c_Ktedonobacteria;o_C0119;f_norank_o_C0119;g_norank_f_norank_o_C0119;s_uncultured_Chloroflexi_bacterium_g_norank_f_norank_o_C0119	0.000178879	7.66626e-05	0.000102217
Bacteria;p_Actinobacteriota;c_Acidimicrobiia;o_Microtrichales;f_Microtrichaceae;g_norank_f_Microtrichaceae;s_uncultured_actinobacterium_g_norank_f_Microtrichaceae	8.94397e-05	0.000153325	0.000114994
Bacteria;p_Chloroflexi;c_OLB14;o_norank_c_OLB14;f_norank_o_norank_c_OLB14;g_norank_f_norank_o_norank_c_OLB14;s_unclassified_g_norank_f_norank_o_norank_c_OLB14	0.000191657	0.000102217	6.38855e-05
Bacteria;p_Actinobacteriota;c_Acidimicrobiia;o_Microtrichales;f_norank_o_Microtrichales;g_norank_f_norank_o_Microtrichales;s_uncultured_actinobacterium_g_norank_f_norank_o_Microtrichales	0.000166102	0.000114994	7.66626e-05
Bacteria;p_Acidobacteriota;c_Subgroup_26;o_norank_c_Subgroup_26;f_norank_o_norank_c_Subgroup_26;g_norank_f_norank_o_norank_c_Subgroup_26;s_uncultured_bacterium_g_norank_f_norank_o_norank_c_Subgroup_26	7.66626e-05	0.000153325	0.000127771
Bacteria;p_Pseudomonadota;c_Alphaproteobacteria;o_Tistrellales;f_Geminicoccaceae;g_norank_f_Geminicoccaceae;s_uncultured_bacterium_g_norank_f_Geminicoccaceae	0.000127771	0.000114994	0.000114994
Bacteria;p_Thermodesulfobacteriota;c_Desulfobacteria;o_Desulfobacterales;f_Desulfobacteraceae;g_norank_f_Desulfobacteraceae;s_uncultured_bacterium_g_norank_f_Desulfobacteraceae	5.11084e-05	0.000140548	0.000166102
Bacteria;p_Actinobacteriota;c_Thermoleophilia;o_Solirubrobacterales;f_Solirubrobacteraceae;g_unclassified_f_Solirubrobacteraceae;s_unclassified_f_Solirubrobacteraceae	0.00030665	3.83313e-05	1.27771e-05
Bacteria;p_Verrucomicrobiota;c_Verrucomicrobiae;o_Verrucomicrobiales;f_Rubritaleaceae;g_Roseibacillus;s_uncultured_Verrucomicrobiaceae_bacterium_g_Roseibacillus	5.11084e-05	0.000127771	0.000178879
Bacteria;p_Bacteroidota;c_Bacteroidia;o_Bacteroidales;f_Bacteroidetes_BD2-2;g_norank_f_Bacteroidetes_BD2-2;s_uncultured_Cytophagales_bacterium_g_norank_f_Bacteroidetes_BD2-2	0.000114994	0.000127771	0.000114994
Bacteria;p_Thermodesulfobacteriota;c_Desulfobulbia;o_Desulfobulbales;f_Desulfobulbaceae;g_Desulfobulbus;s_psychrophilic_sulfate-reducing_bacterium_LSv55	7.66626e-05	0.000204434	7.66626e-05
Bacteria;p_Bacteroidota;c_Bacteroidia;o_Chitinophagales;f_norank_o_Chitinophagales;g_norank_f_norank_o_Chitinophagales;s_uncultured_Bacteroidetes_bacterium_g_norank_f_norank_o_Chitinophagales	8.94397e-05	7.66626e-05	0.000178879
Bacteria;p_Pseudomonadota;c_Alphaproteobacteria;o_Rhodospirillales;f_AEGEAN-169_marine_group;g_norank_f_AEGEAN-169_marine_group;s_uncultured_Alphaproteobacteria_bacterium_g_norank_f_AEGEAN-169_marine_group	0.000140548	0.000114994	8.94397e-05
Bacteria;p_Patescibacteria;c_Gracilibacteria;o_norank_c_Gracilibacteria;f_norank_o_norank_c_Gracilibacteria;g_norank_f_norank_o_norank_c_Gracilibacteria;s_uncultured_deep-sea_bacterium_g_norank_f_norank_o_norank_c_Gracilibacteria	8.94397e-05	0.000114994	0.000140548
Bacteria;p_Patescibacteria;c_Parcubacteria;o_Candidatus_Portnoybacteria;f_norank_o_Candidatus_Portnoybacteria;g_norank_f_norank_o_Candidatus_Portnoybacteria;s_uncultured_bacterium_g_norank_f_norank_o_Candidatus_Portnoybacteria	0.000229988	5.11084e-05	6.38855e-05
Bacteria;p_Pseudomonadota;c_Gammaproteobacteria;o_Arenicellales;f_Arenicellaceae;g_norank_f_Arenicellaceae;s_uncultured_gamma_proteobacterium_g_norank_f_Arenicellaceae	0.000102217	0.000140548	0.000102217
Bacteria;p_Bacillota;c_Thermovenabulia;o_Thermovenabulales;f_norank_o_Thermovenabulales;g_Tepidanaerobacter;s_Tepidanaerobacter_acetatoxydans_Re1	8.94397e-05	0.000127771	0.000127771
Bacteria;p_NKB15;c_norank_p_NKB15;o_norank_c_norank_p_NKB15;f_norank_o_norank_c_norank_p_NKB15;g_norank_f_norank_o_norank_c_norank_p_NKB15;s_unclassified_g_norank_f_norank_o_norank_c_norank_p_NKB15	0.000153325	7.66626e-05	0.000114994
Bacteria;p_Chloroflexi;c_JG30-KF-CM66;o_norank_c_JG30-KF-CM66;f_norank_o_norank_c_JG30-KF-CM66;g_norank_f_norank_o_norank_c_JG30-KF-CM66;s_uncultured_Caldilinea_sp._g_norank	0.000191657	5.11084e-05	0.000102217
Bacteria;p_Acidobacteriota;c_Acidobacteriae;o_Bryobacterales;f_Bryobacteraceae;g_Bryobacter;s_uncultured_bacterium_g_Bryobacter	0.000191657	7.66626e-05	7.66626e-05
Bacteria;p_Pseudomonadota;c_Alphaproteobacteria;o_Rhizobiales;f_Beijerinckiaceae;g_unclassified_f_Beijerinckiaceae;s_unclassified_f_Beijerinckiaceae	0.000204434	8.94397e-05	5.11084e-05
Bacteria;p_Thermodesulfobacteriota;c_Desulfobacteria;o_Desulfobacterales;f_Desulfosarcinaceae;g_norank_f_Desulfosarcinaceae;s_uncultured_bacterium_g_norank_f_Desulfosarcinaceae	0.000114994	0.000102217	0.000127771
Bacteria;p_Actinobacteriota;c_Actinobacteria;o_Frankiales;f_Acidothermaceae;g_Acidothermus;s_uncultured_soil_bacterium_g_Acidothermus	0.000127771	8.94397e-05	0.000127771
Bacteria;p_Acidobacteriota;c_Subgroup_22;o_norank_c_Subgroup_22;f_norank_o_norank_c_Subgroup_22;g_norank_f_norank_o_norank_c_Subgroup_22;s_uncultured_Acidobacteriales_bacterium_g_norank_f_norank_o_norank	0.000127771	8.94397e-05	0.000127771
Bacteria;p_Pseudomonadota;c_Gammaproteobacteria;o_Vibrionales;f_Vibrionaceae;g_Vibrio;s_Vibrio_diabolicus	8.94397e-05	0.000127771	0.000127771
Bacteria;p_Pseudomonadota;c_Gammaproteobacteria;o_Cellvibrionales;f_Spongiibacteraceae;g_norank_f_Spongiibacteraceae;s_uncultured_sediment_bacterium_g_norank_f_Spongiibacteraceae	0.000166102	8.94397e-05	8.94397e-05
Bacteria;p_Bacteroidota;c_Bacteroidia;o_Flavobacteriales;f_unclassified_o_Flavobacteriales;g_unclassified_o_Flavobacteriales;s_unclassified_o_Flavobacteriales	0.000191657	0.000102217	5.11084e-05
Bacteria;p_Myxococcota;c_Polyangia;o_VHS-B4-70;f_norank_o_VHS-B4-70;g_norank_f_norank_o_VHS-B4-70;s_uncultured_bacterium_g_norank_f_norank_o_VHS-B4-70	0.000114994	0.000127771	0.000102217
Bacteria;p_Bacillota;c_D8A-2;o_norank_c_D8A-2;f_norank_o_norank_c_D8A-2;g_norank_f_norank_o_norank_c_D8A-2;s_uncultured_bacterium_g_norank_f_norank_o_norank_c_D8A-2	0.000140548	3.83313e-05	0.000153325
Bacteria;p_Thermodesulfobacteriota;c_Desulfobulbia;o_Desulfobulbales;f_Desulfocapsaceae;g_norank_f_Desulfocapsaceae;s_uncultured_proteobacterium_g_norank_f_Desulfocapsaceae	3.83313e-05	0.000140548	0.000153325
Bacteria;p_Acidobacteriota;c_Blastocatellia;o_Blastocatellales;f_Blastocatellaceae;g_JGI_0001001-H03;s_unclassified_g_JGI_0001001-H03	5.11084e-05	0.000127771	0.000153325
Bacteria;p_Modulibacteria;c_Moduliflexia;o_Moduliflexales;f_Moduliflexaceae;g_norank_f_Moduliflexaceae;s_unclassified_g_norank_f_Moduliflexaceae	0.000268319	0	6.38855e-05
Bacteria;p_Gemmatimonadota;c_BD2-11_terrestrial_group;o_norank_c_BD2-11_terrestrial_group;f_norank_o_norank_c_BD2-11_terrestrial_group;g_norank_f_norank_o_norank_c_BD2-11_terrestrial_group;s_uncultured_marine_microorganism_g_norank_f_norank_o_norank_c_BD2-11_terrestrial_group	0.000153325	0.000127771	5.11084e-05
Bacteria;p_Bacteroidota;c_Bacteroidia;o_Chitinophagales;f_Saprospiraceae;g_Portibacter;s_uncultured_Bacteroidetes_bacterium_g_Portibacter	0.000127771	0.000114994	8.94397e-05
Bacteria;p_Bacteroidota;c_Bacteroidia;o_Cytophagales;f_unclassified_o_Cytophagales;g_unclassified_o_Cytophagales;s_unclassified_o_Cytophagales	0.000255542	2.55542e-05	5.11084e-05
Bacteria;p_Actinobacteriota;c_Acidimicrobiia;o_Actinomarinales;f_Actinomarinaceae;g_Candidatus_Actinomarina;s_unclassified_g_Candidatus_Actinomarina	0.000178879	7.66626e-05	7.66626e-05
Bacteria;p_Pseudomonadota;c_Gammaproteobacteria;o_Cellvibrionales;f_Spongiibacteraceae;g_unclassified_f_Spongiibacteraceae;s_unclassified_f_Spongiibacteraceae	0.000114994	0.000114994	0.000102217
Bacteria;p_Pseudomonadota;c_Gammaproteobacteria;o_Granulosicoccales;f_Granulosicoccaceae;g_Granulosicoccus;s_uncultured_gamma_proteobacterium_g_Granulosicoccus	0.000102217	0.000114994	0.000114994
Bacteria;p_Pseudomonadota;c_Gammaproteobacteria;o_Thiotrichales;f_Thiotrichaceae;g_norank_f_Thiotrichaceae;s_uncultured_gamma_proteobacterium_g_norank_f_Thiotrichaceae	6.38855e-05	8.94397e-05	0.000178879
Bacteria;p_Actinobacteriota;c_Acidimicrobiia;o_Microtrichales;f_Ilumatobacteraceae;g_Ilumatobacter;s_uncultured_marine_bacterium_g_Ilumatobacter	5.11084e-05	0.000153325	0.000127771
Bacteria;p_Bacillota;c_Bacilli;o_Paenibacillales;f_Paenibacillaceae;g_Paenibacillus;s_unclassified_g_Paenibacillus	0.000255542	2.55542e-05	5.11084e-05
Bacteria;p_Pseudomonadota;c_Alphaproteobacteria;o_Rhizobiales;f_Beijerinckiaceae;g_Roseiarcus;s_unclassified_g_Roseiarcus	0.000140548	0.000127771	6.38855e-05
Bacteria;p_Thermodesulfobacteriota;c_Desulfobulbia;o_Desulfobulbales;f_Desulfobulbaceae;g_norank_f_Desulfobulbaceae;s_uncultured_Aminicenantes_bacterium_g_norank_f_Desulfobulbaceae	0.000178879	7.66626e-05	7.66626e-05
Bacteria;p_Kiritimatiellota;c_Kiritimatiellae;o_113B434;f_norank_o_113B434;g_norank_f_norank_o_113B434;s_unclassified_g_norank_f_norank_o_113B434	7.66626e-05	0.000102217	0.000153325
Bacteria;p_Chloroflexi;c_Anaerolineae;o_RBG-13-54-9;f_norank_o_RBG-13-54-9;g_norank_f_norank_o_RBG-13-54-9;s_unclassified_g_norank_f_norank_o_RBG-13-54-9	8.94397e-05	0.000114994	0.000127771
Bacteria;p_Bacillota;c_Clostridia;o_Peptostreptococcales-Tissierellales;f_norank_o_Peptostreptococcales-Tissierellales;g_Tissierella;s_uncultured_Tissierella_sp._g_Tissierella	3.83313e-05	0.000140548	0.000153325
Bacteria;p_Pseudomonadota;c_Gammaproteobacteria;o_Ectothiorhodospirales;f_unclassified_o_Ectothiorhodospirales;g_unclassified_o_Ectothiorhodospirales;s_unclassified_o_Ectothiorhodospirales	0.000102217	0.000127771	8.94397e-05
Bacteria;p_Planctomycetota;c_Phycisphaerae;o_Phycisphaerales;f_AKAU3564_sediment_group;g_norank_f_AKAU3564_sediment_group;s_marine_sediment_metagenome_g_norank_f_AKAU3564_sediment_group	7.66626e-05	0.000140548	0.000102217
Bacteria;p_Bacteroidota;c_Bacteroidia;o_Flavobacteriales;f_Crocinitomicaceae;g_unclassified_f_Crocinitomicaceae;s_unclassified_f_Crocinitomicaceae	0.000166102	8.94397e-05	6.38855e-05
Bacteria;p_Bdellovibrionota;c_Bdellovibrionia;o_Bdellovibrionales;f_Bdellovibrionaceae;g_Bdellovibrio;s_Bdellovibrio_exovorus_JSS	7.66626e-05	0.000153325	8.94397e-05
Bacteria;p_Verrucomicrobiota;c_Lentisphaeria;o_P.palmC41;f_norank_o_P.palmC41;g_norank_f_norank_o_P.palmC41;s_unclassified_g_norank_f_norank_o_P.palmC41	3.83313e-05	0.000140548	0.000140548
Bacteria;p_Pseudomonadota;c_Gammaproteobacteria;o_Burkholderiales;f_Methylophilaceae;g_Methylotenera;s_unclassified_g_Methylotenera	0.000114994	0.000114994	8.94397e-05
Bacteria;p_Pseudomonadota;c_Alphaproteobacteria;o_AT-s3-44;f_norank_o_AT-s3-44;g_norank_f_norank_o_AT-s3-44;s_uncultured_Alphaproteobacteria_bacterium_g_norank_f_norank_o_AT-s3-44	6.38855e-05	0.000140548	0.000114994
Bacteria;p_Pseudomonadota;c_Alphaproteobacteria;o_Kordiimonadales;f_norank_o_Kordiimonadales;g_norank_f_norank_o_Kordiimonadales;s_uncultured_bacterium_g_norank_f_norank_o_Kordiimonadales	8.94397e-05	0.000102217	0.000127771
Bacteria;p_Myxococcota;c_Polyangia;o_PS-B29;f_norank_o_PS-B29;g_norank_f_norank_o_PS-B29;s_uncultured_organism_g_norank_f_norank_o_PS-B29	0.000153325	0.000114994	5.11084e-05
Bacteria;p_Thermodesulfobacteriota;c_Desulfuromonadia;o_PB19;f_norank_o_PB19;g_norank_f_norank_o_PB19;s_unclassified_g_norank_f_norank_o_PB19	6.38855e-05	0.000114994	0.000140548
Bacteria;p_LCP-89;c_norank_p_LCP-89;o_norank_c_norank_p_LCP-89;f_norank_o_norank_c_norank_p_LCP-89;g_norank_f_norank_o_norank_c_norank_p_LCP-89;s_uncultured_bacterium_g_norank_f_norank_o_norank_c_norank_p_LCP-89	0.000127771	7.66626e-05	0.000114994
Bacteria;p_Bacteroidota;c_Bacteroidia;o_Chitinophagales;f_Chitinophagaceae;g_Puia;s_unclassified_g_Puia	0.000114994	8.94397e-05	0.000114994
Bacteria;p_Thermodesulfobacteriota;c_Desulfobulbia;o_Desulfobulbales;f_Desulfocapsaceae;g_Desulfocapsa;s_uncultured_Desulfobulbaceae_bacterium_g_Desulfocapsa	0.000102217	6.38855e-05	0.000153325
Bacteria;p_Pseudomonadota;c_Gammaproteobacteria;o_norank_c_Gammaproteobacteria;f_norank_o_norank_c_Gammaproteobacteria;g_norank_f_norank_o_norank_c_Gammaproteobacteria;s_uncultured_bacterium_g_norank_f_norank_o_norank_c_Gammaproteobacteria	0.000140548	7.66626e-05	0.000102217
Bacteria;p_Pseudomonadota;c_Alphaproteobacteria;o_Rhizobiales;f_Beijerinckiaceae;g_alphaI_cluster;s_uncultured_bacterium_g_alphaI_cluster	5.11084e-05	0.000153325	0.000114994
Bacteria;p_Patescibacteria;c_Parcubacteria;o_GWA2-38-13b;f_norank_o_GWA2-38-13b;g_norank_f_norank_o_GWA2-38-13b;s_uncultured_bacterium_g_norank_f_norank_o_GWA2-38-13b	0.000114994	6.38855e-05	0.000140548
Bacteria;p_NB1-j;c_norank_p_NB1-j;o_norank_c_norank_p_NB1-j;f_norank_o_norank_c_norank_p_NB1-j;g_norank_f_norank_o_norank_c_norank_p_NB1-j;s_uncultured_deep-sea_bacterium_g_norank_f_norank_o_norank	0.000178879	5.11084e-05	8.94397e-05
Bacteria;p_Pseudomonadota;c_Gammaproteobacteria;o_Cellvibrionales;f_Spongiibacteraceae;g_Dasania;s_uncultured_bacterium_g_Dasania	0.000114994	6.38855e-05	0.000140548
Bacteria;p_Myxococcota;c_Polyangia;o_Polyangiales;f_Sandaracinaceae;g_norank_f_Sandaracinaceae;s_uncultured_bacterium_g_norank_f_Sandaracinaceae	6.38855e-05	0.000140548	0.000114994
Bacteria;p_Sumerlaeota;c_Sumerlaeia;o_norank_c_Sumerlaeia;f_norank_o_norank_c_Sumerlaeia;g_norank_f_norank_o_norank_c_Sumerlaeia;s_unclassified_g_norank_f_norank_o_norank_c_Sumerlaeia	8.94397e-05	0.000166102	5.11084e-05
Bacteria;p_Actinobacteriota;c_Acidimicrobiia;o_Microtrichales;f_Microtrichaceae;g_norank_f_Microtrichaceae;s_uncultured_Acidimicrobiales_bacterium_g_norank_f_Microtrichaceae	3.83313e-05	0.000153325	0.000114994
Bacteria;p_Planctomycetota;c_Phycisphaerae;o_Phycisphaerales;f_Phycisphaeraceae;g_norank_f_Phycisphaeraceae;s_uncultured_planctomycete_g_norank_f_Phycisphaeraceae	0.000102217	0.000114994	8.94397e-05
Bacteria;p_Bacteroidota;c_Bacteroidia;o_Flavobacteriales;f_Flavobacteriaceae;g_Lutimonas;s_unclassified_g_Lutimonas	0.000281096	2.55542e-05	0
Bacteria;p_Acidobacteriota;c_Acidobacteriae;o_Acidobacteriales;f_Acidobacteriaceae_Subgroup_1;g_Terriglobus;s_unclassified_g_Terriglobus	0.000102217	8.94397e-05	0.000114994
Bacteria;p_Bacteroidota;c_Bacteroidia;o_Bacteroidales;f_Marinifilaceae;g_norank_f_Marinifilaceae;s_uncultured_marine_bacterium_g_norank_f_Marinifilaceae	0.000127771	8.94397e-05	8.94397e-05
Bacteria;p_Acidobacteriota;c_d142;o_norank_c_d142;f_norank_o_norank_c_d142;g_norank_f_norank_o_norank_c_d142;s_uncultured_bacterium_g_norank_f_norank_o_norank_c_d142	7.66626e-05	0.000114994	0.000114994
Bacteria;p_Bdellovibrionota;c_Oligoflexia;o_Oligoflexales;f_norank_o_Oligoflexales;g_norank_f_norank_o_Oligoflexales;s_uncultured_bacterium_g_norank_f_norank_o_Oligoflexales	0.000114994	5.11084e-05	0.000140548
Bacteria;p_Dependentiae;c_Babeliae;o_Babeliales;f_norank_o_Babeliales;g_norank_f_norank_o_Babeliales;s_bacterium_enrichment_culture_clone_46	0.000102217	0.000102217	0.000102217
Bacteria;p_Chloroflexi;c_Dehalococcoidia;o_SAR202_clade;f_norank_o_SAR202_clade;g_norank_f_norank_o_SAR202_clade;s_hydrothermal_vent_metagenome_g_norank_f_norank_o_SAR202_clade	0.000102217	0.000114994	8.94397e-05
Bacteria;p_Pseudomonadota;c_Alphaproteobacteria;o_Sphingomonadales;f_Sphingomonadaceae;g_Sphingorhabdus;s_unclassified_g_Sphingorhabdus	0.000102217	0.000114994	8.94397e-05
Bacteria;p_Nitrospirota;c_Nitrospiria;o_Nitrospirales;f_Nitrospiraceae;g_Nitrospira;s_uncultured_Cytophaga_sp._g_Nitrospira	0.000140548	7.66626e-05	8.94397e-05
Bacteria;p_Planctomycetota;c_Pla3_lineage;o_norank_c_Pla3_lineage;f_norank_o_norank_c_Pla3_lineage;g_norank_f_norank_o_norank_c_Pla3_lineage;s_unidentified_marine_bacterioplankton_g_norank_f_norank_o_norank_c_Pla3_lineage	7.66626e-05	0.000114994	0.000102217
Bacteria;p_Pseudomonadota;c_Gammaproteobacteria;o_Vibrionales;f_Vibrionaceae;g_Photobacterium;s_Photobacterium_profundum	5.11084e-05	0.000140548	0.000102217
Bacteria;p_Bacillota;c_Clostridia;o_Oscillospirales;f_unclassified_o_Oscillospirales;g_unclassified_o_Oscillospirales;s_unclassified_o_Oscillospirales	0.000229988	5.11084e-05	1.27771e-05
Bacteria;p_Kiritimatiellota;c_Kiritimatiellae;o_Kiritimatiellales;f_Kiritimatiellaceae;g_MSBL3;s_uncultured_bacterium_g_MSBL3	0.000102217	5.11084e-05	0.000140548
Bacteria;p_Bacteroidota;c_Bacteroidia;o_Flavobacteriales;f_Cryomorphaceae;g_unclassified_f_Cryomorphaceae;s_unclassified_f_Cryomorphaceae	0.000153325	7.66626e-05	6.38855e-05
Bacteria;p_Zixibacteria;c_norank_p_Zixibacteria;o_norank_c_norank_p_Zixibacteria;f_norank_o_norank_c_norank_p_Zixibacteria;g_norank_f_norank_o_norank_c_norank_p_Zixibacteria;s_uncultured_candidate_division_TA06_bacterium	0.000127771	8.94397e-05	7.66626e-05
Bacteria;p_Sumerlaeota;c_Sumerlaeia;o_Sumerlaeales;f_Sumerlaeaceae;g_Sumerlaea;s_uncultured_soil_bacterium_PBS-III-4	8.94397e-05	0.000102217	0.000102217
Bacteria;p_Verrucomicrobiota;c_Lentisphaeria;o_SS1-B-02-17;f_norank_o_SS1-B-02-17;g_norank_f_norank_o_SS1-B-02-17;s_uncultured_organism_g_norank_f_norank	0.000153325	0.000114994	2.55542e-05
Bacteria;p_Thermodesulfobacteriota;c_norank_p_Thermodesulfobacteriota;o_norank_c_norank_p_Thermodesulfobacteriota;f_norank_o_norank_c_norank_p_Thermodesulfobacteriota;g_norank_f_norank_o_norank_c_norank_p_Thermodesulfobacteriota;s_unclassified_g_norank_f_norank_o_norank_c_norank_p_Thermodesulfobacteriota	0.000127771	8.94397e-05	7.66626e-05
Bacteria;p_Spirochaetota;c_Leptospirae;o_Leptospirales;f_Leptospiraceae;g_RBG-16-49-21;s_uncultured_bacterium_g_RBG-16-49-21	0.000127771	8.94397e-05	7.66626e-05
Bacteria;p_Actinobacteriota;c_Actinobacteria;o_Micrococcales;f_Micrococcaceae;g_Sinomonas;s_unclassified_g_Sinomonas	0.000127771	0.000102217	6.38855e-05
Bacteria;p_Dependentiae;c_Babeliae;o_Babeliales;f_norank_o_Babeliales;g_norank_f_norank_o_Babeliales;s_uncultured_delta_proteobacterium_g_norank_f_norank	0.000178879	6.38855e-05	5.11084e-05
Bacteria;p_Actinobacteriota;c_Actinobacteria;o_Streptomycetales;f_Streptomycetaceae;g_Streptomyces;s_Streptomyces_albidoflavus_g_Streptomyces	0.000153325	6.38855e-05	7.66626e-05
Bacteria;p_MBNT15;c_norank_p_MBNT15;o_norank_c_norank_p_MBNT15;f_norank_o_norank_c_norank_p_MBNT15;g_norank_f_norank_o_norank_c_norank_p_MBNT15;s_uncultured_bacterium_g_norank_f_norank_o_norank_c_norank_p_MBNT15	8.94397e-05	7.66626e-05	0.000127771
Bacteria;p_Gemmatimonadota;c_PAUC43f_marine_benthic_group;o_norank_c_PAUC43f_marine_benthic_group;f_norank_o_norank_c_PAUC43f_marine_benthic_group;g_norank_f_norank_o_norank_c_PAUC43f_marine_benthic_group;s_unclassified_g_norank_f_norank_o_norank_c_PAUC43f_marine_benthic_group	0.000178879	5.11084e-05	6.38855e-05
Bacteria;p_Gemmatimonadota;c_Gemmatimonadetes;o_Gemmatimonadales;f_Gemmatimonadaceae;g_norank_f_Gemmatimonadaceae;s_uncultured_soil_bacterium_g_norank_f_Gemmatimonadaceae	0.000114994	0.000127771	5.11084e-05
Bacteria;p_Thermodesulfobacteriota;c_Desulfobacteria;o_Desulfobacterales;f_Desulfosarcinaceae;g_LCP-80;s_uncultured_bacterium_g_LCP-80	6.38855e-05	5.11084e-05	0.000178879
Bacteria;p_Bacillota;c_Clostridia;o_norank_c_Clostridia;f_Hungateiclostridiaceae;g_norank_f_Hungateiclostridiaceae;s_uncultured_bacterium_g_norank_f_Hungateiclostridiaceae	0.000114994	8.94397e-05	8.94397e-05
Bacteria;p_Pseudomonadota;c_Gammaproteobacteria;o_Xanthomonadales;f_Xanthomonadaceae;g_Arenimonas;s_Arenimonas_subflava	0.000153325	7.66626e-05	6.38855e-05
Bacteria;p_Patescibacteria;c_ABY1;o_Candidatus_Uhrbacteria;f_norank_o_Candidatus_Uhrbacteria;g_norank_f_norank_o_Candidatus_Uhrbacteria;s_uncultured_bacterium_g_norank_f_norank_o_Candidatus_Uhrbacteria	8.94397e-05	6.38855e-05	0.000127771
Bacteria;p_Patescibacteria;c_ABY1;o_Candidatus_Uhrbacteria;f_norank_o_Candidatus_Uhrbacteria;g_norank_f_norank_o_Candidatus_Uhrbacteria;s_unclassified_g_norank_f_norank_o_Candidatus_Uhrbacteria	8.94397e-05	6.38855e-05	0.000127771
Bacteria;p_Actinobacteriota;c_Actinobacteria;o_Propionibacteriales;f_Nocardioidaceae;g_Nocardioides;s_unclassified_g_Nocardioides	0.000127771	6.38855e-05	8.94397e-05
Bacteria;p_Pseudomonadota;c_Alphaproteobacteria;o_Rhodobacterales;f_Rhodobacteraceae;g_HIMB11;s_uncultured_bacterium_g_HIMB11	6.38855e-05	0.000102217	0.000114994
Bacteria;p_Pseudomonadota;c_Gammaproteobacteria;o_B2M28;f_norank_o_B2M28;g_norank_f_norank_o_B2M28;s_uncultured_proteobacterium_g_norank_f_norank_o_B2M28	0.000204434	5.11084e-05	2.55542e-05
Bacteria;p_Pseudomonadota;c_Alphaproteobacteria;o_Rickettsiales;f_Mitochondria;g_norank_f_Mitochondria;s_uncultured_Alphaproteobacteria_bacterium_g_norank_f_Mitochondria	0.000114994	0.000102217	6.38855e-05
Bacteria;p_Bacteroidota;c_Bacteroidia;o_Bacteroidales;f_Marinifilaceae;g_Marinifilum;s_unclassified_g_Marinifilum	0.000140548	6.38855e-05	7.66626e-05
Bacteria;p_Pseudomonadota;c_Gammaproteobacteria;o_KF-JG30-C25;f_norank_o_KF-JG30-C25;g_norank_f_norank_o_KF-JG30-C25;s_unclassified_g_norank_f_norank_o_KF-JG30-C25	5.11084e-05	0.000102217	0.000127771
Bacteria;p_Pseudomonadota;c_Alphaproteobacteria;o_Rhodobacterales;f_Rhodobacteraceae;g_Nautella;s_unclassified_g_Nautella	5.11084e-05	0.000102217	0.000127771
Bacteria;p_Bdellovibrionota;c_Bdellovibrionia;o_Bdellovibrionales;f_Bdellovibrionaceae;g_Bdellovibrio;s_uncultured_bacterium_g_Bdellovibrio	0.000114994	0.000127771	3.83313e-05
Bacteria;p_Dadabacteria;c_Dadabacteriia;o_Dadabacteriales;f_norank_o_Dadabacteriales;g_norank_f_norank_o_Dadabacteriales;s_unclassified_g_norank_f_norank_o_Dadabacteriales	0.000102217	0.000140548	3.83313e-05
Bacteria;p_Pseudomonadota;c_Alphaproteobacteria;o_Defluviicoccales;f_norank_o_Defluviicoccales;g_norank_f_norank_o_Defluviicoccales;s_uncultured_deep-sea_bacterium_g_norank_f_norank_o_Defluviicoccales	0.000102217	0.000114994	6.38855e-05
Bacteria;p_Pseudomonadota;c_Alphaproteobacteria;o_Micavibrionales;f_Micavibrionaceae;g_norank_f_Micavibrionaceae;s_unclassified_g_norank_f_Micavibrionaceae	0.000127771	6.38855e-05	8.94397e-05
Bacteria;p_Planctomycetota;c_Phycisphaerae;o_Phycisphaerales;f_AKAU3564_sediment_group;g_norank_f_AKAU3564_sediment_group;s_uncultured_Planctomycetales_bacterium_g_norank_f_AKAU3564_sediment_group	0.000114994	0.000127771	3.83313e-05
Bacteria;p_Bacteroidota;c_Bacteroidia;o_Flavobacteriales;f_Flavobacteriaceae;g_Tenacibaculum;s_unclassified_g_Tenacibaculum	5.11084e-05	7.66626e-05	0.000153325
Bacteria;p_Kiritimatiellota;c_Kiritimatiellae;o_WCHB1-41;f_norank_o_WCHB1-41;g_norank_f_norank_o_WCHB1-41;s_uncultured_Kiritimatiellaeota_bacterium_g_norank	7.66626e-05	0.000102217	0.000102217
Bacteria;p_Verrucomicrobiota;c_Verrucomicrobiae;o_Chthoniobacterales;f_Xiphinematobacteraceae;g_Candidatus_Xiphinematobacter;s_uncultured_soil_bacterium_g_Candidatus_Xiphinematobacter	0.000178879	5.11084e-05	5.11084e-05
Bacteria;p_Pseudomonadota;c_Gammaproteobacteria;o_Thiotrichales;f_Thiotrichaceae;g_norank_f_Thiotrichaceae;s_uncultured_soil_bacterium_g_norank_f_Thiotrichaceae	8.94397e-05	0.000127771	6.38855e-05
Bacteria;p_Bacteroidota;c_Bacteroidia;o_Chitinophagales;f_Saprospiraceae;g_Lewinella;s_Lewinella_nigricans	8.94397e-05	0.000102217	8.94397e-05
Bacteria;p_Bacteroidota;c_Bacteroidia;o_Bacteroidales;f_SB-5;g_norank_f_SB-5;s_bacterium_YC-LK-LKJ31	0.000102217	6.38855e-05	0.000114994
Bacteria;p_Pseudomonadota;c_Gammaproteobacteria;o_Chromatiales;f_Chromatiaceae;g_Candidatus_Thiobios;s_uncultured_gamma_proteobacterium_g_Candidatus_Thiobios	0.000102217	0.000127771	5.11084e-05
Bacteria;p_Thermodesulfobacteriota;c_Desulfuromonadia;o_norank_c_Desulfuromonadia;f_Geothermobacteraceae;g_Geothermobacter;s_unclassified_g_Geothermobacter	8.94397e-05	6.38855e-05	0.000127771
Bacteria;p_Spirochaetota;c_Spirochaetia;o_Spirochaetales;f_Spirochaetaceae;g_GWE2-31-10;s_unclassified_g_GWE2-31-10	7.66626e-05	6.38855e-05	0.000140548
Bacteria;p_Bacteroidota;c_Ignavibacteria;o_Ignavibacteriales;f_Ignavibacteriaceae;g_Ignavibacterium;s_uncultured_bacterium_g_Ignavibacterium	8.94397e-05	0.000102217	8.94397e-05
Bacteria;p_Bacillota;c_Bacilli;o_Bacillales;f_Bacillaceae;g_Bacillus;s_unclassified_g_Bacillus	0.000191657	6.38855e-05	2.55542e-05
Bacteria;p_Bacteroidota;c_Bacteroidia;o_Sphingobacteriales;f_env.OPS_17;g_norank_f_env.OPS_17;s_unclassified_g_norank_f_env.OPS_17	0.000127771	5.11084e-05	0.000102217
Bacteria;p_Pseudomonadota;c_Gammaproteobacteria;o_Oceanospirillales;f_Nitrincolaceae;g_norank_f_Nitrincolaceae;s_unclassified_g_norank_f_Nitrincolaceae	0.000140548	6.38855e-05	7.66626e-05
Bacteria;p_Bacteroidota;c_Bacteroidia;o_Cytophagales;f_Cyclobacteriaceae;g_Reichenbachiella;s_uncultured_bacterium_g_Reichenbachiella	8.94397e-05	7.66626e-05	0.000102217
Bacteria;p_Bacteroidota;c_Bacteroidia;o_Flavobacteriales;f_Crocinitomicaceae;g_Fluviicola;s_unclassified_g_Fluviicola	0.000217211	3.83313e-05	1.27771e-05
Bacteria;p_Verrucomicrobiota;c_Omnitrophia;o_Omnitrophales;f_Omnitrophaceae;g_Candidatus_Omnitrophus;s_uncultured_Latescibacteria_bacterium_g_Candidatus_Omnitrophus	0.000140548	8.94397e-05	3.83313e-05
Bacteria;p_Actinobacteriota;c_Acidimicrobiia;o_Microtrichales;f_Iamiaceae;g_Iamia;s_unclassified_g_Iamia	0.000191657	3.83313e-05	3.83313e-05
Bacteria;p_Pseudomonadota;c_Gammaproteobacteria;o_Oceanospirillales;f_Kangiellaceae;g_Aliikangiella;s_uncultured_gamma_proteobacterium_g_Aliikangiella	0.000153325	3.83313e-05	7.66626e-05
Bacteria;p_Chloroflexi;c_Ktedonobacteria;o_Ktedonobacterales;f_Ktedonobacteraceae;g_1921-2;s_uncultured_bacterium_g_1921-2	0.000127771	1.27771e-05	0.000127771
Bacteria;p_Chloroflexi;c_Anaerolineae;o_Anaerolineales;f_Anaerolineaceae;g_norank_f_Anaerolineaceae;s_uncultured_deep-sea_bacterium_g_norank_f_Anaerolineaceae	8.94397e-05	0.000127771	5.11084e-05
Bacteria;p_Pseudomonadota;c_Alphaproteobacteria;o_Thalassobaculales;f_norank_o_Thalassobaculales;g_norank_f_norank_o_Thalassobaculales;s_uncultured_Rhodospirillaceae_bacterium_g_norank_f_norank_o_Thalassobaculales	1.27771e-05	0.000127771	0.000127771
Bacteria;p_Verrucomicrobiota;c_Chlamydiae;o_Chlamydiales;f_Parachlamydiaceae;g_unclassified_f_Parachlamydiaceae;s_unclassified_f_Parachlamydiaceae	0.000140548	3.83313e-05	8.94397e-05
Bacteria;p_Fibrobacterota;c_Fibrobacteria;o_Fibrobacterales;f_Fibrobacteraceae;g_norank_f_Fibrobacteraceae;s_unclassified_g_norank_f_Fibrobacteraceae	8.94397e-05	8.94397e-05	8.94397e-05
Bacteria;p_Patescibacteria;c_Saccharimonadia;o_Saccharimonadales;f_Saccharimonadaceae;g_TM7a;s_uncultured_bacterium_g_TM7a	0.000114994	5.11084e-05	0.000102217
Bacteria;p_Verrucomicrobiota;c_Lentisphaeria;o_Victivallales;f_BD2-3;g_norank_f_BD2-3;s_uncultured_bacterium_g_norank_f_BD2-3	6.38855e-05	0.000102217	0.000102217
Bacteria;p_WPS-2;c_norank_p_WPS-2;o_norank_c_norank_p_WPS-2;f_norank_o_norank_c_norank_p_WPS-2;g_norank_f_norank_o_norank_c_norank_p_WPS-2;s_uncultured_Firmicutes_bacterium_g_norank_f_norank_o_norank_c_norank_p_WPS-2	0.000114994	6.38855e-05	8.94397e-05
Bacteria;p_Pseudomonadota;c_Alphaproteobacteria;o_Sneathiellales;f_Sneathiellaceae;g_Sneathiella;s_uncultured_bacterium_g_Sneathiella	7.66626e-05	8.94397e-05	0.000102217
Bacteria;p_Bacillota;c_Clostridia;o_Oscillospirales;f_Ruminococcaceae;g_Candidatus_Soleaferrea;s_uncultured_Ruminococcaceae_bacterium_g_Candidatus_Soleaferrea	0.000127771	6.38855e-05	7.66626e-05
Bacteria;p_Thermodesulfobacteriota;c_Desulfobacteria;o_Desulfobacterales;f_Desulfosarcinaceae;g_Desulfosarcina;s_unclassified_g_Desulfosarcina	0.000140548	6.38855e-05	6.38855e-05
Bacteria;p_Thermodesulfobacteriota;c_Desulfuromonadia;o_norank_c_Desulfuromonadia;f_Desulfuromonadaceae;g_unclassified_f_Desulfuromonadaceae;s_unclassified_f_Desulfuromonadaceae	8.94397e-05	8.94397e-05	8.94397e-05
Bacteria;p_Pseudomonadota;c_Gammaproteobacteria;o_Vibrionales;f_Vibrionaceae;g_unclassified_f_Vibrionaceae;s_unclassified_f_Vibrionaceae	0.000242765	2.55542e-05	0
Bacteria;p_Pseudomonadota;c_Gammaproteobacteria;o_norank_c_Gammaproteobacteria;f_norank_o_norank_c_Gammaproteobacteria;g_norank_f_norank_o_norank_c_Gammaproteobacteria;s_uncultured_sediment_bacterium_g_norank_f_norank_o_norank_c_Gammaproteobacteria	3.83313e-05	0.000127771	0.000102217
Bacteria;p_Myxococcota;c_Polyangia;o_Polyangiales;f_Sandaracinaceae;g_unclassified_f_Sandaracinaceae;s_unclassified_f_Sandaracinaceae	0.000140548	3.83313e-05	8.94397e-05
Bacteria;p_Marinimicrobia_SAR406_clade;c_norank_p_Marinimicrobia_SAR406_clade;o_norank_c_norank_p_Marinimicrobia_SAR406_clade;f_norank_o_norank_c_norank_p_Marinimicrobia_SAR406_clade;g_norank_f_norank_o_norank_c_norank_p_Marinimicrobia_SAR406_clade;s_unclassified_g_norank_f_norank_o_norank_c_norank_p_Marinimicrobia_SAR406_clade	8.94397e-05	5.11084e-05	0.000127771
Bacteria;p_Bacteroidota;c_Bacteroidia;o_Flavobacteriales;f_Flavobacteriaceae;g_Flavobacterium;s_Flavobacterium_urumqiense	0.000153325	5.11084e-05	6.38855e-05
Bacteria;p_Pseudomonadota;c_Gammaproteobacteria;o_Gammaproteobacteria_Incertae_Sedis;f_unclassified_o_Gammaproteobacteria_Incertae_Sedis;g_Alkalimarinus;s_uncultured_bacterium_g_Alkalimarinus	8.94397e-05	8.94397e-05	8.94397e-05
Bacteria;p_Pseudomonadota;c_Alphaproteobacteria;o_Micropepsales;f_Micropepsaceae;g_norank_f_Micropepsaceae;s_uncultured_Alphaproteobacteria_bacterium_g_norank_f_Micropepsaceae	0.000114994	6.38855e-05	8.94397e-05
Bacteria;p_Thermodesulfobacteriota;c_Desulfobulbia;o_Desulfobulbales;f_Desulfobulbaceae;g_norank_f_Desulfobulbaceae;s_bacterium_enrichment_culture_clone_72013	0.000191657	2.55542e-05	5.11084e-05
Bacteria;p_Pseudomonadota;c_Gammaproteobacteria;o_Nitrosococcales;f_Nitrosococcaceae;g_MSB-1D1;s_uncultured_bacterium_g_MSB-1D1	6.38855e-05	0.000102217	0.000102217
Bacteria;p_Chloroflexi;c_Dehalococcoidia;o_S085;f_norank_o_S085;g_norank_f_norank_o_S085;s_unclassified_g_norank_f_norank_o_S085	0.000178879	6.38855e-05	2.55542e-05
Bacteria;p_Chloroflexi;c_Dehalococcoidia;o_MSBL5;f_norank_o_MSBL5;g_norank_f_norank_o_MSBL5;s_uncultured_organism_g_norank_f_norank_o_MSBL5	6.38855e-05	5.11084e-05	0.000153325
Bacteria;p_Verrucomicrobiota;c_Chlamydiae;o_Chlamydiales;f_Simkaniaceae;g_Candidatus_Fritschea;s_Candidatus_Syngnamydia_salmonis	5.11084e-05	7.66626e-05	0.000140548
Bacteria;p_Thermodesulfobacteriota;c_Desulfuromonadia;o_norank_c_Desulfuromonadia;f_Desulfuromonadaceae;g_Desulfuromonas;s_uncultured_bacterium_g_Desulfuromonas	0.000127771	6.38855e-05	7.66626e-05
Bacteria;p_Verrucomicrobiota;c_Verrucomicrobiae;o_Pedosphaerales;f_Pedosphaeraceae;g_ADurb.Bin063-1;s_unclassified_g_ADurb.Bin063-1	0.000102217	0.000102217	5.11084e-05
Bacteria;p_Armatimonadota;c_Fimbriimonadia;o_Fimbriimonadales;f_Fimbriimonadaceae;g_norank_f_Fimbriimonadaceae;s_unclassified_g_norank_f_Fimbriimonadaceae	0.000127771	5.11084e-05	7.66626e-05
Bacteria;p_Acidobacteriota;c_Acidobacteriae;o_Solibacterales;f_Solibacteraceae;g_Candidatus_Solibacter;s_uncultured_Acidobacteriaceae_bacterium_g_Candidatus_Solibacter	7.66626e-05	6.38855e-05	0.000114994
Bacteria;p_Patescibacteria;c_Saccharimonadia;o_Saccharimonadales;f_LWQ8;g_norank_f_LWQ8;s_uncultured_bacterium_g_norank_f_LWQ8	5.11084e-05	0.000127771	7.66626e-05
Bacteria;p_Acetothermia;c_Acetothermiia;o_norank_c_Acetothermiia;f_norank_o_norank_c_Acetothermiia;g_norank_f_norank_o_norank_c_Acetothermiia;s_uncultured_bacterium_GR-296.II.45	1.27771e-05	0.000140548	0.000102217
Bacteria;p_Pseudomonadota;c_Gammaproteobacteria;o_Coxiellales;f_Coxiellaceae;g_Coxiella;s_uncultured_bacterium_g_Coxiella	0.000153325	7.66626e-05	2.55542e-05
Bacteria;p_Fibrobacterota;c_Chitinivibrionia;o_Chitinivibrionales;f_Chitinivibrionaceae;g_possible_genus_03;s_unclassified_g_possible_genus_03	0.000204434	2.55542e-05	2.55542e-05
Bacteria;p_Chloroflexi;c_Chloroflexia;o_Thermomicrobiales;f_AKYG1722;g_norank_f_AKYG1722;s_uncultured_Chloroflexi_bacterium_g_norank_f_AKYG1722	6.38855e-05	0.000102217	8.94397e-05
Bacteria;p_Chloroflexi;c_Anaerolineae;o_SBR1031;f_norank_o_SBR1031;g_norank_f_norank_o_SBR1031;s_uncultured_Anaerolineaceae_bacterium_g_norank_f_norank_o_SBR1031	6.38855e-05	0.000102217	8.94397e-05
Bacteria;p_Bacteroidota;c_Bacteroidia;o_Flavobacteriales;f_Crocinitomicaceae;g_Crocinitomix;s_uncultured_bacterium_g_Crocinitomix	8.94397e-05	6.38855e-05	0.000102217
Bacteria;p_Verrucomicrobiota;c_Verrucomicrobiae;o_Opitutales;f_Puniceicoccaceae;g_unclassified_f_Puniceicoccaceae;s_unclassified_f_Puniceicoccaceae	8.94397e-05	8.94397e-05	7.66626e-05
Bacteria;p_Bacillota;c_Clostridia;o_Peptostreptococcales-Tissierellales;f_Fusibacteraceae;g_Fusibacter;s_Acidaminobacter_sp.	3.83313e-05	8.94397e-05	0.000127771
Bacteria;p_Thermodesulfobacteriota;c_Desulfuromonadia;o_norank_c_Desulfuromonadia;f_Geopsychrobacteraceae;g_Desulfuromusa;s_unclassified_g_Desulfuromusa	8.94397e-05	2.55542e-05	0.000140548
Bacteria;p_Pseudomonadota;c_Gammaproteobacteria;o_Arenicellales;f_Arenicellaceae;g_Arenicella;s_uncultured_bacterium_g_Arenicella	6.38855e-05	0.000102217	8.94397e-05
Bacteria;p_Pseudomonadota;c_Gammaproteobacteria;o_Vibrionales;f_Vibrionaceae;g_Photobacterium;s_Photobacterium_jeanii	7.66626e-05	8.94397e-05	8.94397e-05
Bacteria;p_Latescibacterota;c_norank_p_Latescibacterota;o_norank_c_norank_p_Latescibacterota;f_norank_o_norank_c_norank_p_Latescibacterota;g_norank_f_norank_o_norank_c_norank_p_Latescibacterota;s_uncultured_Acidobacterium_sp._g_norank_f_norank	0.000102217	7.66626e-05	7.66626e-05
Bacteria;p_Planctomycetota;c_ODP123;o_norank_c_ODP123;f_norank_o_norank_c_ODP123;g_norank_f_norank_o_norank_c_ODP123;s_uncultured_planctomycete_g_norank_f_norank_o_norank_c_ODP123	0.000102217	7.66626e-05	7.66626e-05
Bacteria;p_Pseudomonadota;c_Gammaproteobacteria;o_Burkholderiales;f_Nitrosomonadaceae;g_MND1;s_unclassified_g_MND1	8.94397e-05	5.11084e-05	0.000114994
Bacteria;p_Fibrobacterota;c_Chitinivibrionia;o_Chitinivibrionales;f_Chitinivibrionaceae;g_possible_genus_03;s_uncultured_Fibrobacteres_bacterium_g_possible_genus_03	0.000140548	2.55542e-05	8.94397e-05
Bacteria;p_Bacillota;c_norank_p_Bacillota;o_norank_c_norank_p_Bacillota;f_norank_o_norank_c_norank_p_Bacillota;g_norank_f_norank_o_norank_c_norank_p_Bacillota;s_uncultured_prokaryote_g_norank_f_norank_o_norank_c_norank	6.38855e-05	0.000114994	7.66626e-05
Bacteria;p_Actinobacteriota;c_Actinobacteria;o_Catenulisporales;f_Catenulisporaceae;g_Catenulispora;s_unclassified_g_Catenulispora	0.000102217	8.94397e-05	6.38855e-05
Bacteria;p_Pseudomonadota;c_Alphaproteobacteria;o_Rhizobiales;f_Rhizobiales_Incertae_Sedis;g_norank_f_Rhizobiales_Incertae_Sedis;s_uncultured_bacterium_g_norank_f_Rhizobiales_Incertae_Sedis	8.94397e-05	0.000102217	6.38855e-05
Bacteria;p_Bacillota;c_Clostridia;o_Peptostreptococcales-Tissierellales;f_norank_o_Peptostreptococcales-Tissierellales;g_Alkaliphilus;s_unclassified_g_Alkaliphilus	6.38855e-05	0.000114994	7.66626e-05
Bacteria;p_Bacteroidota;c_Ignavibacteria;o_Ignavibacteriales;f_PHOS-HE36;g_norank_f_PHOS-HE36;s_uncultured_bacterium_W5-47b	0.000166102	3.83313e-05	5.11084e-05
Bacteria;p_Pseudomonadota;c_Gammaproteobacteria;o_Cellvibrionales;f_Spongiibacteraceae;g_BD1-7_clade;s_unclassified_g_BD1-7_clade	0.000102217	8.94397e-05	6.38855e-05
Bacteria;p_Dependentiae;c_Babeliae;o_Babeliales;f_Vermiphilaceae;g_norank_f_Vermiphilaceae;s_uncultured_delta_proteobacterium_g_norank_f_Vermiphilaceae	5.11084e-05	7.66626e-05	0.000127771
Bacteria;p_Thermodesulfobacteriota;c_Desulfobacteria;o_Desulfobacterales;f_Desulfobacteraceae;g_Desulfoconvexum;s_uncultured_bacterium_g_Desulfoconvexum	7.66626e-05	0.000114994	6.38855e-05
Bacteria;p_Pseudomonadota;c_Gammaproteobacteria;o_Vibrionales;f_Vibrionaceae;g_Vibrio;s_Vibrio_cortegadensis	0.000114994	7.66626e-05	6.38855e-05
Bacteria;p_Myxococcota;c_Polyangia;o_VHS-B3-70;f_norank_o_VHS-B3-70;g_norank_f_norank_o_VHS-B3-70;s_unclassified_g_norank_f_norank_o_VHS-B3-70	8.94397e-05	7.66626e-05	8.94397e-05
Bacteria;p_Kiritimatiellota;c_Kiritimatiellae;o_113B434;f_norank_o_113B434;g_norank_f_norank_o_113B434;s_uncultured_bacterium_g_norank_f_norank_o_113B434	0.000102217	3.83313e-05	0.000114994
Bacteria;p_Bacteroidota;c_Bacteroidia;o_Chitinophagales;f_unclassified_o_Chitinophagales;g_unclassified_o_Chitinophagales;s_unclassified_o_Chitinophagales	8.94397e-05	0.000102217	6.38855e-05
Bacteria;p_Bdellovibrionota;c_Oligoflexia;o_Oligoflexales;f_norank_o_Oligoflexales;g_norank_f_norank_o_Oligoflexales;s_unclassified_g_norank_f_norank_o_Oligoflexales	0.000102217	7.66626e-05	7.66626e-05
Bacteria;p_Chloroflexi;c_Dehalococcoidia;o_GIF3;f_norank_o_GIF3;g_norank_f_norank_o_GIF3;s_uncultured_bacterium_g_norank_f_norank_o_GIF3	0.000153325	3.83313e-05	5.11084e-05
Bacteria;p_Acidobacteriota;c_Blastocatellia;o_Blastocatellales;f_Blastocatellaceae;g_norank_f_Blastocatellaceae;s_unclassified_g_norank_f_Blastocatellaceae	3.83313e-05	0.000102217	0.000102217
Bacteria;p_Bacillota;c_norank_p_Bacillota;o_norank_c_norank_p_Bacillota;f_norank_o_norank_c_norank_p_Bacillota;g_norank_f_norank_o_norank_c_norank_p_Bacillota;s_metagenome_g_norank_f_norank_o_norank_c_norank_p_Bacillota	3.83313e-05	0.000127771	7.66626e-05
Bacteria;p_Thermodesulfobacteriota;c_Desulfobulbia;o_Desulfobulbales;f_Desulfocapsaceae;g_Desulfopila;s_uncultured_bacterium_g_Desulfopila	5.11084e-05	7.66626e-05	0.000114994
Bacteria;p_Pseudomonadota;c_Gammaproteobacteria;o_Cellvibrionales;f_Spongiibacteraceae;g_BD1-7_clade;s_uncultured_bacterium_g_BD1-7_clade	6.38855e-05	8.94397e-05	8.94397e-05
Bacteria;p_Planctomycetota;c_Planctomycetes;o_Gemmatales;f_Gemmataceae;g_norank_f_Gemmataceae;s_uncultured_planctomycete_g_norank_f_Gemmataceae	6.38855e-05	8.94397e-05	8.94397e-05
Bacteria;p_Acidobacteriota;c_Subgroup_21;o_norank_c_Subgroup_21;f_norank_o_norank_c_Subgroup_21;g_norank_f_norank_o_norank_c_Subgroup_21;s_uncultured_hydrocarbon_seep_bacterium_BPC102	6.38855e-05	0.000114994	6.38855e-05
Bacteria;p_Pseudomonadota;c_Gammaproteobacteria;o_Burkholderiales;f_Sulfuricellaceae;g_unclassified_f_Sulfuricellaceae;s_unclassified_f_Sulfuricellaceae	3.83313e-05	0.000114994	8.94397e-05
Bacteria;p_Acidobacteriota;c_Blastocatellia;o_Blastocatellales;f_Blastocatellaceae;g_Blastocatella;s_unclassified_g_Blastocatella	0.000102217	2.55542e-05	0.000114994
Bacteria;p_Bacteroidota;c_Bacteroidia;o_Sphingobacteriales;f_env.OPS_17;g_norank_f_env.OPS_17;s_uncultured_Bacteroidetes_bacterium_g_norank_f_env.OPS_17	6.38855e-05	8.94397e-05	8.94397e-05
Bacteria;p_Actinobacteriota;c_Actinobacteria;o_Frankiales;f_unclassified_o_Frankiales;g_unclassified_o_Frankiales;s_unclassified_o_Frankiales	0.000191657	2.55542e-05	2.55542e-05
Bacteria;p_Pseudomonadota;c_Gammaproteobacteria;o_Burkholderiales;f_TRA3-20;g_norank_f_TRA3-20;s_unclassified_g_norank_f_TRA3-20	7.66626e-05	0.000102217	6.38855e-05
Bacteria;p_Patescibacteria;c_Microgenomatia;o_Candidatus_Beckwithbacteria;f_norank_o_Candidatus_Beckwithbacteria;g_norank_f_norank_o_Candidatus_Beckwithbacteria;s_uncultured_bacterium_g_norank_f_norank_o_Candidatus_Beckwithbacteria	2.55542e-05	7.66626e-05	0.000140548
Bacteria;p_Pseudomonadota;c_Alphaproteobacteria;o_Kiloniellales;f_Kiloniellaceae;g_Pelagibius;s_uncultured_bacterium_g_Pelagibius	0.000127771	6.38855e-05	5.11084e-05
Bacteria;p_Pseudomonadota;c_Gammaproteobacteria;o_Oceanospirillales;f_Nitrincolaceae;g_Amphritea;s_uncultured_bacterium_g_Amphritea	2.55542e-05	0.000127771	8.94397e-05
Bacteria;p_Pseudomonadota;c_Gammaproteobacteria;o_Ga0077536;f_norank_o_Ga0077536;g_norank_f_norank_o_Ga0077536;s_uncultured_gamma_proteobacterium_g_norank_f_norank_o_Ga0077536	7.66626e-05	0.000102217	6.38855e-05
Bacteria;p_Pseudomonadota;c_Gammaproteobacteria;o_Xanthomonadales;f_Rhodanobacteraceae;g_Rhodanobacter;s_uncultured_Xanthomonadaceae_bacterium_g_Rhodanobacter	0.000191657	2.55542e-05	2.55542e-05
Bacteria;p_SAR324_cladeMarine_group_B;c_norank_p_SAR324_cladeMarine_group_B;o_norank_c_norank_p_SAR324_cladeMarine_group_B;f_norank_o_norank_c_norank_p_SAR324_cladeMarine_group_B;g_norank_f_norank_o_norank_c_norank_p_SAR324_cladeMarine_group_B;s_SAR324_cluster_bacterium_JCVI-SC_AAA005	3.83313e-05	0.000114994	8.94397e-05
Bacteria;p_Pseudomonadota;c_Alphaproteobacteria;o_Kordiimonadales;f_Kordiimonadaceae;g_Kordiimonas;s_uncultured_bacterium_g_Kordiimonas	0.000140548	3.83313e-05	6.38855e-05
Bacteria;p_Fusobacteriota;c_Fusobacteriia;o_Fusobacteriales;f_Fusobacteriaceae;g_Propionigenium;s_unclassified_g_Propionigenium	0.000166102	6.38855e-05	1.27771e-05
Bacteria;p_Fibrobacterota;c_Fibrobacteria;o_Fibrobacterales;f_TG3;g_norank_f_TG3;s_unclassified_g_norank_f_TG3	5.11084e-05	8.94397e-05	0.000102217
Bacteria;p_Acidobacteriota;c_Acidobacteriae;o_PAUC26f;f_norank_o_PAUC26f;g_norank_f_norank_o_PAUC26f;s_uncultured_Acidobacteria_bacterium_g_norank_f_norank_o_PAUC26f	8.94397e-05	3.83313e-05	0.000114994
Bacteria;p_Pseudomonadota;c_Gammaproteobacteria;o_Alteromonadales;f_Pseudoalteromonadaceae;g_Pseudoalteromonas;s_unclassified_g_Pseudoalteromonas	5.11084e-05	6.38855e-05	0.000127771
Bacteria;p_Bdellovibrionota;c_Bdellovibrionia;o_Bacteriovoracales;f_Bacteriovoracaceae;g_norank_f_Bacteriovoracaceae;s_unclassified_g_norank_f_Bacteriovoracaceae	0.000140548	6.38855e-05	3.83313e-05
Bacteria;p_Pseudomonadota;c_Gammaproteobacteria;o_WD260;f_norank_o_WD260;g_norank_f_norank_o_WD260;s_unclassified_g_norank_f_norank_o_WD260	5.11084e-05	8.94397e-05	0.000102217
Bacteria;p_Acidobacteriota;c_Holophagae;o_Acanthopleuribacterales;f_Acanthopleuribacteraceae;g_Acanthopleuribacter;s_unclassified_g_Acanthopleuribacter	0.000114994	7.66626e-05	5.11084e-05
Bacteria;p_Bacteroidota;c_Kryptonia;o_Kryptoniales;f_BSV26;g_norank_f_BSV26;s_unclassified_g_norank_f_BSV26	7.66626e-05	8.94397e-05	7.66626e-05
Bacteria;p_Pseudomonadota;c_Alphaproteobacteria;o_Rhodobacterales;f_Rhodobacteraceae;g_Tropicimonas;s_uncultured_bacterium_g_Tropicimonas	5.11084e-05	0.000127771	6.38855e-05
Bacteria;p_Thermodesulfobacteriota;c_Desulfobaccia;o_Desulfobaccales;f_Desulfobaccaceae;g_Desulfobacca;s_unclassified_g_Desulfobacca	6.38855e-05	0.000114994	6.38855e-05
Bacteria;p_Bacillota;c_Clostridia;o_Peptostreptococcales-Tissierellales;f_Fusibacteraceae;g_Fusibacter;s_uncultured_bacterium_g_Fusibacter	2.55542e-05	6.38855e-05	0.000153325
Bacteria;p_Bacillota;c_Clostridia;o_Peptostreptococcales-Tissierellales;f_norank_o_Peptostreptococcales-Tissierellales;g_Keratinibaculum;s_uncultured_bacterium_g_Keratinibaculum	0.000102217	8.94397e-05	5.11084e-05
Bacteria;p_Pseudomonadota;c_Gammaproteobacteria;o_Burkholderiales;f_Nitrosomonadaceae;g_Ellin6067;s_unclassified_g_Ellin6067	7.66626e-05	0.000127771	3.83313e-05
Bacteria;p_Acidobacteriota;c_Thermoanaerobaculia;o_Thermoanaerobaculales;f_Thermoanaerobaculaceae;g_Subgroup_10;s_uncultured_Acidobacteriales_bacterium_g_Subgroup_10	0.000217211	0	2.55542e-05
Bacteria;p_Gemmatimonadota;c_BD2-11_terrestrial_group;o_norank_c_BD2-11_terrestrial_group;f_norank_o_norank_c_BD2-11_terrestrial_group;g_norank_f_norank_o_norank_c_BD2-11_terrestrial_group;s_uncultured_Gemmatimonadetes_bacterium_g_norank_f_norank_o_norank_c_BD2-11_terrestrial_group	0.000114994	6.38855e-05	6.38855e-05
Bacteria;p_Pseudomonadota;c_Gammaproteobacteria;o_Legionellales;f_Legionellaceae;g_Legionella;s_unclassified_g_Legionella	0.000178879	6.38855e-05	0
Bacteria;p_Calditrichota;c_Calditrichia;o_Calditrichales;f_Calditrichaceae;g_Caldithrix;s_uncultured_bacterium_g_Caldithrix	2.55542e-05	0.000140548	6.38855e-05
Bacteria;p_Pseudomonadota;c_Alphaproteobacteria;o_Rhodobacterales;f_Rhodobacteraceae;g_Sagittula;s_Sagittula_stellata	6.38855e-05	6.38855e-05	0.000102217
Bacteria;p_Marinimicrobia_SAR406_clade;c_norank_p_Marinimicrobia_SAR406_clade;o_norank_c_norank_p_Marinimicrobia_SAR406_clade;f_norank_o_norank_c_norank_p_Marinimicrobia_SAR406_clade;g_norank_f_norank_o_norank_c_norank_p_Marinimicrobia_SAR406_clade;s_uncultured_gamma_proteobacterium_g_norank_f_norank_o_norank_c_norank	5.11084e-05	0.000140548	3.83313e-05
Bacteria;p_Bacteroidota;c_Bacteroidia;o_Sphingobacteriales;f_Sphingobacteriaceae;g_unclassified_f_Sphingobacteriaceae;s_unclassified_f_Sphingobacteriaceae	0.000178879	2.55542e-05	2.55542e-05
Bacteria;p_Elusimicrobiota;c_Lineage_IIa;o_norank_c_Lineage_IIa;f_norank_o_norank_c_Lineage_IIa;g_norank_f_norank_o_norank_c_Lineage_IIa;s_unclassified_g_norank_f_norank_o_norank_c_Lineage_IIa	0.000166102	0	6.38855e-05
Bacteria;p_Verrucomicrobiota;c_Omnitrophia;o_Omnitrophales;f_norank_o_Omnitrophales;g_norank_f_norank_o_Omnitrophales;s_metagenome_g_norank_f_norank_o_Omnitrophales	6.38855e-05	8.94397e-05	7.66626e-05
Bacteria;p_Bacteroidota;c_Bacteroidia;o_Bacteroidales;f_Bacteroidetes_BD2-2;g_norank_f_Bacteroidetes_BD2-2;s_uncultured_sediment_bacterium_g_norank_f_Bacteroidetes_BD2-2	6.38855e-05	0.000102217	6.38855e-05
Bacteria;p_Patescibacteria;c_Parcubacteria;o_Candidatus_Kaiserbacteria;f_norank_o_Candidatus_Kaiserbacteria;g_norank_f_norank_o_Candidatus_Kaiserbacteria;s_uncultured_organism_g_norank_f_norank_o_Candidatus_Kaiserbacteria	6.38855e-05	7.66626e-05	8.94397e-05
Bacteria;p_Bacteroidota;c_Ignavibacteria;o_Ignavibacteriales;f_unclassified_o_Ignavibacteriales;g_unclassified_o_Ignavibacteriales;s_unclassified_o_Ignavibacteriales	0.000178879	1.27771e-05	3.83313e-05
Bacteria;p_Actinobacteriota;c_Acidimicrobiia;o_Actinomarinales;f_norank_o_Actinomarinales;g_norank_f_norank_o_Actinomarinales;s_uncultured_bacterium_g_norank_f_norank_o_Actinomarinales	0.000127771	5.11084e-05	5.11084e-05
Bacteria;p_Patescibacteria;c_Gracilibacteria;o_Candidatus_Abawacabacteria;f_norank_o_Candidatus_Abawacabacteria;g_norank_f_norank_o_Candidatus_Abawacabacteria;s_uncultured_bacterium_g_norank_f_norank_o_Candidatus_Abawacabacteria	6.38855e-05	0.000114994	5.11084e-05
Bacteria;p_Bacillota;c_Clostridia;o_Peptostreptococcales-Tissierellales;f_Fusibacteraceae;g_Fusibacter;s_unclassified_g_Fusibacter	0.000153325	3.83313e-05	3.83313e-05
Bacteria;p_Fibrobacterota;c_Fibrobacteria;o_Fibrobacterales;f_Candidatus_Raymondbacteria;g_norank_f_Candidatus_Raymondbacteria;s_uncultured_organism_g_norank_f_Candidatus_Raymondbacteria	2.55542e-05	0.000102217	0.000102217
Bacteria;p_Pseudomonadota;c_Gammaproteobacteria;o_Beggiatoales;f_Beggiatoaceae;g_norank_f_Beggiatoaceae;s_uncultured_bacterium_g_norank_f_Beggiatoaceae	7.66626e-05	6.38855e-05	8.94397e-05
Bacteria;p_Chloroflexi;c_KD4-96;o_norank_c_KD4-96;f_norank_o_norank_c_KD4-96;g_norank_f_norank_o_norank_c_KD4-96;s_uncultured_Gram-positive_bacterium_g_norank_f_norank_o_norank_c_KD4-96	0.000102217	7.66626e-05	5.11084e-05
Bacteria;p_Bacillota;c_Clostridia;o_Peptostreptococcales-Tissierellales;f_Fusibacteraceae;g_Fusibacter;s_bacterium_WH4-9	0.000102217	6.38855e-05	6.38855e-05
Bacteria;p_SAR324_cladeMarine_group_B;c_norank_p_SAR324_cladeMarine_group_B;o_norank_c_norank_p_SAR324_cladeMarine_group_B;f_norank_o_norank_c_norank_p_SAR324_cladeMarine_group_B;g_norank_f_norank_o_norank_c_norank_p_SAR324_cladeMarine_group_B;s_uncultured_gamma_proteobacterium_g_norank_f_norank_o_norank_c_norank_p_SAR324_cladeMarine_group_B	0.000102217	6.38855e-05	6.38855e-05
Bacteria;p_Pseudomonadota;c_Alphaproteobacteria;o_Rhodospirillales;f_Magnetospiraceae;g_Magnetospira;s_uncultured_Alphaproteobacteria_bacterium_g_Magnetospira	0.000102217	6.38855e-05	6.38855e-05
Bacteria;p_Thermodesulfobacteriota;c_Desulfobacteria;o_Desulfobacterales;f_Desulfobacteraceae;g_Desulfobacter;s_unclassified_g_Desulfobacter	0.000140548	2.55542e-05	6.38855e-05
Bacteria;p_Pseudomonadota;c_Gammaproteobacteria;o_Burkholderiales;f_Nitrosomonadaceae;g_Nitrosomonas;s_Nitrosomonas_sp._enrichment_culture_clone_Cb9	6.38855e-05	0.000102217	6.38855e-05
Bacteria;p_Bacteroidota;c_Bacteroidia;o_Chitinophagales;f_Saprospiraceae;g_Lewinella;s_unclassified_g_Lewinella	0.000114994	6.38855e-05	5.11084e-05
Bacteria;p_Myxococcota;c_Myxococcia;o_Myxococcales;f_unclassified_o_Myxococcales;g_unclassified_o_Myxococcales;s_unclassified_o_Myxococcales	0.000127771	6.38855e-05	3.83313e-05
Bacteria;p_Actinobacteriota;c_Actinobacteria;o_Propionibacteriales;f_Nocardioidaceae;g_Nocardioides;s_Nocardioides_alpinus	0.000102217	5.11084e-05	7.66626e-05
Bacteria;p_Pseudomonadota;c_Alphaproteobacteria;o_Elsterales;f_norank_o_Elsterales;g_norank_f_norank_o_Elsterales;s_uncultured_Rhodospirillales_bacterium_g_norank_f_norank_o_Elsterales	3.83313e-05	7.66626e-05	0.000114994
Bacteria;p_Chloroflexi;c_Dehalococcoidia;o_GIF9;f_AB-539-J10;g_SCGC-AB-539-J10;s_uncultured_bacterium_g_SCGC-AB-539-J10	5.11084e-05	8.94397e-05	8.94397e-05
Bacteria;p_Myxococcota;c_Polyangia;o_Polyangiales;f_Sandaracinaceae;g_Sandaracinus;s_unclassified_g_Sandaracinus	7.66626e-05	8.94397e-05	6.38855e-05
Bacteria;p_Pseudomonadota;c_Gammaproteobacteria;o_Cellvibrionales;f_Cellvibrionaceae;g_norank_f_Cellvibrionaceae;s_unclassified_g_norank_f_Cellvibrionaceae	8.94397e-05	7.66626e-05	6.38855e-05
Bacteria;p_Actinobacteriota;c_Actinobacteria;o_Frankiales;f_Frankiaceae;g_Jatrophihabitans;s_unclassified_g_Jatrophihabitans	8.94397e-05	0.000127771	1.27771e-05
Bacteria;p_Modulibacteria;c_Moduliflexia;o_Moduliflexales;f_Moduliflexaceae;g_norank_f_Moduliflexaceae;s_uncultured_marine_bacterium_g_norank_f_Moduliflexaceae	0.000114994	2.55542e-05	8.94397e-05
Bacteria;p_Acidobacteriota;c_Acidobacteriae;o_PAUC26f;f_norank_o_PAUC26f;g_norank_f_norank_o_PAUC26f;s_unclassified_g_norank_f_norank_o_PAUC26f	0.000153325	2.55542e-05	5.11084e-05
Bacteria;p_Kiritimatiellota;c_Kiritimatiellae;o_WCHB1-41;f_norank_o_WCHB1-41;g_norank_f_norank_o_WCHB1-41;s_uncultured_bacterium_AD45-G12	0.000114994	6.38855e-05	5.11084e-05
Bacteria;p_Pseudomonadota;c_Gammaproteobacteria;o_Enterobacterales;f_Erwiniaceae;g_Pantoea;s_unclassified_g_Pantoea	7.66626e-05	0.000127771	2.55542e-05
Bacteria;p_Bacteroidota;c_Rhodothermia;o_Rhodothermales;f_Rhodothermaceae;g_norank_f_Rhodothermaceae;s_uncultured_organism_g_norank_f_Rhodothermaceae	0.000102217	8.94397e-05	3.83313e-05
Bacteria;p_Bacillota;c_D8A-2;o_norank_c_D8A-2;f_norank_o_norank_c_D8A-2;g_norank_f_norank_o_norank_c_D8A-2;s_uncultured_Thermoanaerobacterales_bacterium_g_norank_f_norank_o_norank	0.000204434	2.55542e-05	0
Bacteria;p_Chloroflexi;c_Anaerolineae;o_MSB-5B2;f_norank_o_MSB-5B2;g_norank_f_norank_o_MSB-5B2;s_uncultured_bacterium_g_norank_f_norank_o_MSB-5B2	5.11084e-05	7.66626e-05	8.94397e-05
Bacteria;p_Bacillota;c_Clostridia;o_Lachnospirales;f_Lachnospiraceae;g_Herbinix;s_unclassified_g_Herbinix	5.11084e-05	8.94397e-05	7.66626e-05
Bacteria;p_Gemmatimonadota;c_BD2-11_terrestrial_group;o_norank_c_BD2-11_terrestrial_group;f_norank_o_norank_c_BD2-11_terrestrial_group;g_norank_f_norank_o_norank_c_BD2-11_terrestrial_group;s_uncultured_forest_soil_bacterium_g_norank_f_norank_o_norank_c_BD2-11_terrestrial_group	3.83313e-05	0.000102217	7.66626e-05
Bacteria;p_Verrucomicrobiota;c_Verrucomicrobiae;o_Pedosphaerales;f_Pedosphaeraceae;g_SCGC_AAA164-E04;s_unclassified_g_SCGC_AAA164-E04	7.66626e-05	7.66626e-05	6.38855e-05
Bacteria;p_Patescibacteria;c_Microgenomatia;o_Candidatus_Levybacteria;f_norank_o_Candidatus_Levybacteria;g_norank_f_norank_o_Candidatus_Levybacteria;s_uncultured_Microgenomates_group_bacterium_g_norank_f_norank_o_Candidatus_Levybacteria	0.000102217	6.38855e-05	5.11084e-05
Bacteria;p_Pseudomonadota;c_Gammaproteobacteria;o_Xanthomonadales;f_Xanthomonadaceae;g_Stenotrophomonas;s_unclassified_g_Stenotrophomonas	5.11084e-05	7.66626e-05	8.94397e-05
Bacteria;p_Actinobacteriota;c_Acidimicrobiia;o_Microtrichales;f_Ilumatobacteraceae;g_unclassified_f_Ilumatobacteraceae;s_unclassified_f_Ilumatobacteraceae	0.000204434	0	1.27771e-05
Bacteria;p_Actinobacteriota;c_Thermoleophilia;o_Solirubrobacterales;f_Solirubrobacteraceae;g_Conexibacter;s_uncultured_bacterium_g_Conexibacter	5.11084e-05	5.11084e-05	0.000114994
Bacteria;p_Pseudomonadota;c_Gammaproteobacteria;o_Thiotrichales;f_Thiotrichaceae;g_Cocleimonas;s_uncultured_bacterium_g_Cocleimonas	5.11084e-05	6.38855e-05	0.000102217
Bacteria;p_Acidobacteriota;c_Thermoanaerobaculia;o_Thermoanaerobaculales;f_Thermoanaerobaculaceae;g_Subgroup_10;s_uncultured_delta_proteobacterium_g_Subgroup_10	7.66626e-05	0.000114994	2.55542e-05
Bacteria;p_Pseudomonadota;c_Gammaproteobacteria;o_Gammaproteobacteria_Incertae_Sedis;f_unclassified_o_Gammaproteobacteria_Incertae_Sedis;g_Acidibacter;s_uncultured_bacterium_g_Acidibacter	3.83313e-05	0.000114994	6.38855e-05
Bacteria;p_Verrucomicrobiota;c_Chlamydiae;o_Chlamydiales;f_Simkaniaceae;g_unclassified_f_Simkaniaceae;s_unclassified_f_Simkaniaceae	0.000114994	3.83313e-05	6.38855e-05
Bacteria;p_Pseudomonadota;c_Gammaproteobacteria;o_Arenicellales;f_Arenicellaceae;g_norank_f_Arenicellaceae;s_unclassified_g_norank_f_Arenicellaceae	5.11084e-05	7.66626e-05	8.94397e-05
Bacteria;p_Pseudomonadota;c_Alphaproteobacteria;o_Rhizobiales;f_Stappiaceae;g_norank_f_Stappiaceae;s_uncultured_bacterium_g_norank_f_Stappiaceae	0.000127771	3.83313e-05	5.11084e-05
Bacteria;p_Bacteroidota;c_Bacteroidia;o_Flavobacteriales;f_Crocinitomicaceae;g_norank_f_Crocinitomicaceae;s_uncultured_Bacteroidetes_bacterium_g_norank_f_Crocinitomicaceae	3.83313e-05	0.000102217	7.66626e-05
Bacteria;p_Myxococcota;c_Myxococcia;o_Myxococcales;f_Myxococcaceae;g_unclassified_f_Myxococcaceae;s_unclassified_f_Myxococcaceae	0.000127771	5.11084e-05	3.83313e-05
Bacteria;p_Bacteroidota;c_Bacteroidia;o_Bacteroidales;f_Bacteroidetes_BD2-2;g_norank_f_Bacteroidetes_BD2-2;s_uncultured_Cytophaga_sp._g_norank_f_Bacteroidetes_BD2-2	6.38855e-05	6.38855e-05	8.94397e-05
Bacteria;p_Chloroflexi;c_Anaerolineae;o_Anaerolineales;f_Anaerolineaceae;g_ADurb.Bin120;s_uncultured_bacterium_g_ADurb.Bin120	5.11084e-05	0.000140548	2.55542e-05
Bacteria;p_Chloroflexi;c_Anaerolineae;o_SBR1031;f_A4b;g_norank_f_A4b;s_uncultured_bacterium_g_norank_f_A4b	7.66626e-05	2.55542e-05	0.000114994
Bacteria;p_Pseudomonadota;c_Alphaproteobacteria;o_Kordiimonadales;f_Kordiimonadaceae;g_Kordiimonas;s_unclassified_g_Kordiimonas	0.000102217	5.11084e-05	6.38855e-05
Bacteria;p_Elusimicrobiota;c_Lineage_IIb;o_norank_c_Lineage_IIb;f_norank_o_norank_c_Lineage_IIb;g_norank_f_norank_o_norank_c_Lineage_IIb;s_uncultured_archaeon_g_norank	5.11084e-05	7.66626e-05	8.94397e-05
Bacteria;p_Verrucomicrobiota;c_Verrucomicrobiae;o_Pedosphaerales;f_Pedosphaeraceae;g_norank_f_Pedosphaeraceae;s_uncultured_prokaryote_g_norank_f_Pedosphaeraceae	2.55542e-05	0.000166102	2.55542e-05
Bacteria;p_Acidobacteriota;c_Aminicenantia;o_Aminicenantales;f_norank_o_Aminicenantales;g_norank_f_norank_o_Aminicenantales;s_uncultured_Desulfovibrio_sp._g_norank_f_norank	6.38855e-05	8.94397e-05	6.38855e-05
Bacteria;p_Pseudomonadota;c_Alphaproteobacteria;o_Caulobacterales;f_Caulobacteraceae;g_Phenylobacterium;s_unclassified_g_Phenylobacterium	0.000102217	5.11084e-05	6.38855e-05
Bacteria;p_Acidobacteriota;c_Thermoanaerobaculia;o_Thermoanaerobaculales;f_Thermoanaerobaculaceae;g_Subgroup_23;s_uncultured_Acidobacterium_sp._g_Subgroup_23	5.11084e-05	8.94397e-05	7.66626e-05
Bacteria;p_Chloroflexi;c_Anaerolineae;o_norank_c_Anaerolineae;f_norank_o_norank_c_Anaerolineae;g_norank_f_norank_o_norank_c_Anaerolineae;s_uncultured_organism_g_norank_f_norank_o_norank_c_Anaerolineae	5.11084e-05	6.38855e-05	0.000102217
Bacteria;p_Campilobacterota;c_Campylobacteria;o_Campylobacterales;f_Arcobacteraceae;g_norank_f_Arcobacteraceae;s_unclassified_g_norank_f_Arcobacteraceae	0.000102217	3.83313e-05	7.66626e-05
Bacteria;p_Actinobacteriota;c_Thermoleophilia;o_Solirubrobacterales;f_67-14;g_norank_f_67-14;s_unclassified_g_norank_f_67-14	7.66626e-05	7.66626e-05	6.38855e-05
Bacteria;p_Bacteroidota;c_Bacteroidia;o_Chitinophagales;f_Saprospiraceae;g_Phaeodactylibacter;s_unclassified_g_Phaeodactylibacter	6.38855e-05	5.11084e-05	0.000102217
Bacteria;p_Pseudomonadota;c_Alphaproteobacteria;o_SAR11_clade;f_Clade_II;g_norank_f_Clade_II;s_unclassified_g_norank_f_Clade_II	3.83313e-05	2.55542e-05	0.000153325
Bacteria;p_Fibrobacterota;c_Fibrobacteria;o_Fibrobacterales;f_TG3;g_norank_f_TG3;s_uncultured_bacterium_g_norank_f_TG3	0.000102217	3.83313e-05	7.66626e-05
Bacteria;p_Pseudomonadota;c_Gammaproteobacteria;o_Nitrosococcales;f_Nitrosococcaceae;g_FS142-36B-02;s_uncultured_bacterium_g_FS142-36B-02	8.94397e-05	0.000102217	2.55542e-05
Bacteria;p_Bacteroidota;c_Bacteroidia;o_Bacteroidales;f_Bacteroidetes_BD2-2;g_norank_f_Bacteroidetes_BD2-2;s_uncultured_Bacteroidales_bacterium_g_norank_f_Bacteroidetes_BD2-2	6.38855e-05	6.38855e-05	8.94397e-05
Bacteria;p_Latescibacterota;c_norank_p_Latescibacterota;o_norank_c_norank_p_Latescibacterota;f_norank_o_norank_c_norank_p_Latescibacterota;g_norank_f_norank_o_norank_c_norank_p_Latescibacterota;s_uncultured_Verrucomicrobia_bacterium_g_norank_f_norank_o_norank_c_norank	7.66626e-05	8.94397e-05	5.11084e-05
Bacteria;p_Patescibacteria;c_ABY1;o_Candidatus_Kerfeldbacteria;f_norank_o_Candidatus_Kerfeldbacteria;g_norank_f_norank_o_Candidatus_Kerfeldbacteria;s_unclassified_g_norank_f_norank_o_Candidatus_Kerfeldbacteria	7.66626e-05	3.83313e-05	0.000102217
Bacteria;p_Bacillota;c_Clostridia;o_norank_c_Clostridia;f_Gracilibacteraceae;g_Lutispora;s_unclassified_g_Lutispora	1.27771e-05	0.000140548	6.38855e-05
Bacteria;p_Thermodesulfobacteriota;c_Desulfuromonadia;o_C8S-102;f_norank_o_C8S-102;g_norank_f_norank_o_C8S-102;s_uncultured_Desulfuromonadales_bacterium_g_norank_f_norank_o_C8S-102	5.11084e-05	6.38855e-05	0.000102217
Bacteria;p_Pseudomonadota;c_Gammaproteobacteria;o_Alteromonadales;f_Colwelliaceae;g_unclassified_f_Colwelliaceae;s_unclassified_f_Colwelliaceae	0.000153325	5.11084e-05	1.27771e-05
Bacteria;p_Verrucomicrobiota;c_Verrucomicrobiae;o_Opitutales;f_Opitutaceae;g_Opitutus;s_unclassified_g_Opitutus	0.000166102	1.27771e-05	3.83313e-05
Bacteria;p_Pseudomonadota;c_Alphaproteobacteria;o_Rhizobiales;f_Rhizobiales_Incertae_Sedis;g_norank_f_Rhizobiales_Incertae_Sedis;s_unclassified_g_norank_f_Rhizobiales_Incertae_Sedis	8.94397e-05	5.11084e-05	7.66626e-05
Bacteria;p_Latescibacterota;c_norank_p_Latescibacterota;o_norank_c_norank_p_Latescibacterota;f_norank_o_norank_c_norank_p_Latescibacterota;g_norank_f_norank_o_norank_c_norank_p_Latescibacterota;s_uncultured_prokaryote_g_norank_f_norank_o_norank_c_norank_p_Latescibacterota	7.66626e-05	7.66626e-05	6.38855e-05
Bacteria;p_Acidobacteriota;c_Subgroup_21;o_norank_c_Subgroup_21;f_norank_o_norank_c_Subgroup_21;g_norank_f_norank_o_norank_c_Subgroup_21;s_unclassified_g_norank_f_norank_o_norank_c_Subgroup_21	7.66626e-05	2.55542e-05	0.000114994
Bacteria;p_WOR-1;c_norank_p_WOR-1;o_norank_c_norank_p_WOR-1;f_norank_o_norank_c_norank_p_WOR-1;g_norank_f_norank_o_norank_c_norank_p_WOR-1;s_uncultured_bacterium_g_norank_f_norank_o_norank_c_norank_p_WOR-1	8.94397e-05	6.38855e-05	6.38855e-05
Bacteria;p_Patescibacteria;c_Parcubacteria;o_Candidatus_Jorgensenbacteria;f_norank_o_Candidatus_Jorgensenbacteria;g_norank_f_norank_o_Candidatus_Jorgensenbacteria;s_unclassified_g_norank_f_norank_o_Candidatus_Jorgensenbacteria	0.000102217	3.83313e-05	6.38855e-05
Bacteria;p_Pseudomonadota;c_Alphaproteobacteria;o_Holosporales;f_Holosporaceae;g_norank_f_Holosporaceae;s_uncultured_bacterium_g_norank_f_Holosporaceae	5.11084e-05	8.94397e-05	6.38855e-05
Bacteria;p_Myxococcota;c_Polyangia;o_Polyangiales;f_Sandaracinaceae;g_norank_f_Sandaracinaceae;s_uncultured_Sorangiineae_bacterium_g_norank_f_Sandaracinaceae	0.000140548	1.27771e-05	5.11084e-05
Bacteria;p_Planctomycetota;c_OM190;o_norank_c_OM190;f_norank_o_norank_c_OM190;g_norank_f_norank_o_norank_c_OM190;s_uncultured_marine_bacterium_g_norank_f_norank_o_norank_c_OM190	5.11084e-05	8.94397e-05	6.38855e-05
Bacteria;p_Pseudomonadota;c_Gammaproteobacteria;o_Diplorickettsiales;f_Diplorickettsiaceae;g_norank_f_Diplorickettsiaceae;s_metagenome_g_norank_f_Diplorickettsiaceae	2.55542e-05	7.66626e-05	0.000102217
Bacteria;p_Pseudomonadota;c_Gammaproteobacteria;o_Thiohalorhabdales;f_Thiohalorhabdaceae;g_norank_f_Thiohalorhabdaceae;s_unclassified_g_norank_f_Thiohalorhabdaceae	3.83313e-05	7.66626e-05	8.94397e-05
Bacteria;p_Patescibacteria;c_Microgenomatia;o_Candidatus_Levybacteria;f_norank_o_Candidatus_Levybacteria;g_norank_f_norank_o_Candidatus_Levybacteria;s_unclassified_g_norank_f_norank_o_Candidatus_Levybacteria	7.66626e-05	2.55542e-05	0.000102217
Bacteria;p_Bacillota;c_Bacilli;o_Acholeplasmatales;f_Acholeplasmataceae;g_Acholeplasma;s_uncultured_bacterium_g_Acholeplasma	7.66626e-05	3.83313e-05	8.94397e-05
Bacteria;p_Verrucomicrobiota;c_Lentisphaeria;o_Oligosphaerales;f_Oligosphaeraceae;g_SBZC-1223;s_unclassified_g_SBZC-1223	7.66626e-05	3.83313e-05	8.94397e-05
Bacteria;p_Myxococcota;c_Polyangia;o_Polyangiales;f_Phaselicystidaceae;g_Phaselicystis;s_uncultured_bacterium_g_Phaselicystis	5.11084e-05	7.66626e-05	7.66626e-05
Bacteria;p_Planctomycetota;c_Planctomycetes;o_Isosphaerales;f_Isosphaeraceae;g_unclassified_f_Isosphaeraceae;s_unclassified_f_Isosphaeraceae	0.000140548	1.27771e-05	5.11084e-05
Bacteria;p_Pseudomonadota;c_Alphaproteobacteria;o_norank_c_Alphaproteobacteria;f_norank_o_norank_c_Alphaproteobacteria;g_norank_f_norank_o_norank_c_Alphaproteobacteria;s_uncultured_Alphaproteobacteria_bacterium_g_norank_f_norank_o_norank	3.83313e-05	0.000102217	6.38855e-05
Bacteria;p_Pseudomonadota;c_Gammaproteobacteria;o_Xanthomonadales;f_Rhodanobacteraceae;g_Rhodanobacter;s_uncultured_Rudaea_sp.	0.000127771	5.11084e-05	2.55542e-05
Bacteria;p_Fusobacteriota;c_Fusobacteriia;o_Fusobacteriales;f_Leptotrichiaceae;g_Hypnocyclicus;s_uncultured_bacterium_g_Hypnocyclicus	8.94397e-05	5.11084e-05	6.38855e-05
Bacteria;p_Bacteroidota;c_Bacteroidia;o_Sphingobacteriales;f_unclassified_o_Sphingobacteriales;g_unclassified_o_Sphingobacteriales;s_unclassified_o_Sphingobacteriales	0.000127771	1.27771e-05	6.38855e-05
Bacteria;p_Dependentiae;c_Babeliae;o_Babeliales;f_norank_o_Babeliales;g_norank_f_norank_o_Babeliales;s_unclassified_g_norank_f_norank_o_Babeliales	0.000114994	6.38855e-05	2.55542e-05
Bacteria;p_Pseudomonadota;c_Gammaproteobacteria;o_Nitrosococcales;f_Methylophagaceae;g_norank_f_Methylophagaceae;s_unclassified_g_norank_f_Methylophagaceae	5.11084e-05	0.000114994	3.83313e-05
Bacteria;p_Planctomycetota;c_Planctomycetes;o_norank_c_Planctomycetes;f_norank_o_norank_c_Planctomycetes;g_norank_f_norank_o_norank_c_Planctomycetes;s_uncultured_bacterium_g_norank_f_norank_o_norank_c_Planctomycetes	3.83313e-05	0.000114994	5.11084e-05
Bacteria;p_Chloroflexi;c_Ktedonobacteria;o_Ktedonobacterales;f_Ktedonobacteraceae;g_HSB_OF53-F07;s_unclassified_g_HSB_OF53-F07	0.000114994	1.27771e-05	7.66626e-05
Bacteria;p_Thermodesulfobacteriota;c_Desulfobacteria;o_Desulfobacterales;f_Desulfolunaceae;g_norank_f_Desulfolunaceae;s_uncultured_delta_proteobacterium_g_norank_f_Desulfolunaceae	6.38855e-05	8.94397e-05	5.11084e-05
Bacteria;p_Thermodesulfobacteriota;c_Desulfobulbia;o_Desulfobulbales;f_Desulfurivibrionaceae;g_MSBL7;s_uncultured_bacterium_g_MSBL7	0.000114994	5.11084e-05	3.83313e-05
Bacteria;p_Bacteroidota;c_Bacteroidia;o_Sphingobacteriales;f_NS11-12_marine_group;g_norank_f_NS11-12_marine_group;s_unclassified_g_norank_f_NS11-12_marine_group	6.38855e-05	7.66626e-05	6.38855e-05
Bacteria;p_Bacteroidota;c_Bacteroidia;o_Chitinophagales;f_Saprospiraceae;g_norank_f_Saprospiraceae;s_uncultured_Flavobacterium_sp._g_norank_f_Saprospiraceae	5.11084e-05	0.000102217	5.11084e-05
Bacteria;p_Bacteroidota;c_Bacteroidia;o_Bacteroidales;f_Marinifilaceae;g_norank_f_Marinifilaceae;s_uncultured_Bacteroidetes_bacterium_g_norank_f_Marinifilaceae	6.38855e-05	6.38855e-05	7.66626e-05
Bacteria;p_Planctomycetota;c_Phycisphaerae;o_Tepidisphaerales;f_WD2101_soil_group;g_norank_f_WD2101_soil_group;s_unclassified_g_norank_f_WD2101_soil_group	8.94397e-05	7.66626e-05	3.83313e-05
Bacteria;p_Pseudomonadota;c_Gammaproteobacteria;o_Oceanospirillales;f_Endozoicomonadaceae;g_Endozoicomonas;s_unclassified_g_Endozoicomonas	6.38855e-05	7.66626e-05	6.38855e-05
Bacteria;p_Poribacteria;c_norank_p_Poribacteria;o_norank_c_norank_p_Poribacteria;f_norank_o_norank_c_norank_p_Poribacteria;g_norank_f_norank_o_norank_c_norank_p_Poribacteria;s_unclassified_g_norank_f_norank_o_norank_c_norank_p_Poribacteria	8.94397e-05	5.11084e-05	6.38855e-05
Bacteria;p_Elusimicrobiota;c_Elusimicrobia;o_Lineage_IV;f_norank_o_Lineage_IV;g_norank_f_norank_o_Lineage_IV;s_uncultured_Termite_group_1_bacterium_g_norank_f_norank_o_Lineage_IV	3.83313e-05	0.000102217	6.38855e-05
Bacteria;p_Actinobacteriota;c_Actinobacteria;o_Streptomycetales;f_Streptomycetaceae;g_Streptomyces;s_unclassified_g_Streptomyces	0.000102217	3.83313e-05	6.38855e-05
Bacteria;p_Bacillota;c_Bacilli;o_Bacillales;f_Bacillaceae;g_Bacillus;s_Bacillus_anthracis_g_Bacillus	3.83313e-05	8.94397e-05	7.66626e-05
Bacteria;p_Pseudomonadota;c_Gammaproteobacteria;o_Ectothiorhodospirales;f_Ectothiorhodospiraceae;g_Thiogranum;s_uncultured_sediment_bacterium_g_Thiogranum	6.38855e-05	7.66626e-05	6.38855e-05
Bacteria;p_Latescibacterota;c_Latescibacteria;o_Latescibacterales;f_Latescibacteraceae;g_Candidatus_Latescibacter;s_uncultured_bacterium_g_Candidatus_Latescibacter	8.94397e-05	6.38855e-05	5.11084e-05
Bacteria;p_Zixibacteria;c_norank_p_Zixibacteria;o_norank_c_norank_p_Zixibacteria;f_norank_o_norank_c_norank_p_Zixibacteria;g_norank_f_norank_o_norank_c_norank_p_Zixibacteria;s_uncultured_delta_proteobacterium_g_norank_f_norank_o_norank_c_norank_p_Zixibacteria	3.83313e-05	0.000102217	6.38855e-05
Bacteria;p_Planctomycetota;c_Pla3_lineage;o_norank_c_Pla3_lineage;f_norank_o_norank_c_Pla3_lineage;g_norank_f_norank_o_norank_c_Pla3_lineage;s_uncultured_organism_g_norank_f_norank_o_norank_c_Pla3_lineage	8.94397e-05	1.27771e-05	0.000102217
Bacteria;p_Bacteroidota;c_Bacteroidia;o_Chitinophagales;f_Chitinophagaceae;g_Segetibacter;s_uncultured_bacterium_g_Segetibacter	6.38855e-05	0.000102217	3.83313e-05
Bacteria;p_Elusimicrobiota;c_Elusimicrobia;o_unclassified_c_Elusimicrobia;f_unclassified_c_Elusimicrobia;g_unclassified_c_Elusimicrobia;s_unclassified_c_Elusimicrobia	0.000102217	2.55542e-05	6.38855e-05
Bacteria;p_Planctomycetota;c_Pla4_lineage;o_norank_c_Pla4_lineage;f_norank_o_norank_c_Pla4_lineage;g_norank_f_norank_o_norank_c_Pla4_lineage;s_uncultured_organism_g_norank_f_norank_o_norank_c_Pla4_lineage	3.83313e-05	8.94397e-05	6.38855e-05
Bacteria;p_Myxococcota;c_Polyangia;o_MidBa8;f_norank_o_MidBa8;g_norank_f_norank_o_MidBa8;s_uncultured_microorganism_g_norank_f_norank_o_MidBa8	2.55542e-05	7.66626e-05	8.94397e-05
Bacteria;p_GAL15;c_norank_p_GAL15;o_norank_c_norank_p_GAL15;f_norank_o_norank_c_norank_p_GAL15;g_norank_f_norank_o_norank_c_norank_p_GAL15;s_uncultured_Firmicutes_bacterium_g_norank_f_norank_o_norank_c_norank_p_GAL15	0.000114994	1.27771e-05	6.38855e-05
Bacteria;p_Gemmatimonadota;c_Gemmatimonadetes;o_Gemmatimonadales;f_Gemmatimonadaceae;g_norank_f_Gemmatimonadaceae;s_uncultured_organism_g_norank_f_Gemmatimonadaceae	2.55542e-05	2.55542e-05	0.000140548
Bacteria;p_Pseudomonadota;c_Alphaproteobacteria;o_Rhizobiales;f_Beijerinckiaceae;g_Methylovirgula;s_uncultured_bacterium_g_Methylovirgula	6.38855e-05	8.94397e-05	3.83313e-05
Bacteria;p_Pseudomonadota;c_Gammaproteobacteria;o_Burkholderiales;f_Burkholderiaceae;g_Burkholderia-Caballeronia-Paraburkholderia;s_Burkholderia_insecticola	7.66626e-05	2.55542e-05	8.94397e-05
Bacteria;p_Verrucomicrobiota;c_Verrucomicrobiae;o_Chthoniobacterales;f_Chthoniobacteraceae;g_Candidatus_Udaeobacter;s_unclassified_g_Candidatus_Udaeobacter	0.000102217	3.83313e-05	5.11084e-05
Bacteria;p_Pseudomonadota;c_Gammaproteobacteria;o_Cellvibrionales;f_BD2-7;g_norank_f_BD2-7;s_uncultured_gamma_proteobacterium_g_norank_f_BD2-7	5.11084e-05	5.11084e-05	8.94397e-05
Bacteria;p_Sva0485;c_norank_p_Sva0485;o_norank_c_norank_p_Sva0485;f_norank_o_norank_c_norank_p_Sva0485;g_norank_f_norank_o_norank_c_norank_p_Sva0485;s_bacterium_enrichment_culture_clone_56	7.66626e-05	5.11084e-05	6.38855e-05
Bacteria;p_Bacteroidota;c_Kapabacteria;o_Kapabacteriales;f_norank_o_Kapabacteriales;g_norank_f_norank_o_Kapabacteriales;s_unclassified_g_norank_f_norank_o_Kapabacteriales	6.38855e-05	8.94397e-05	3.83313e-05
Bacteria;p_Pseudomonadota;c_Alphaproteobacteria;o_Rhodobacterales;f_Rhodobacteraceae;g_Aliiroseovarius;s_unclassified_g_Aliiroseovarius	6.38855e-05	7.66626e-05	5.11084e-05
Bacteria;p_Spirochaetota;c_Spirochaetia;o_Spirochaetales;f_Spirochaetaceae;g_Spirochaeta;s_uncultured_spirochete_g_Spirochaeta	2.55542e-05	3.83313e-05	0.000127771
Bacteria;p_Thermodesulfobacteriota;c_Desulfobulbia;o_Desulfobulbales;f_Desulfocapsaceae;g_Desulfobacterium_catecholicum_group;s_unclassified_g_Desulfobacterium_catecholicum_group	5.11084e-05	5.11084e-05	8.94397e-05
Bacteria;p_Bacteroidota;c_Bacteroidia;o_Bacteroidales;f_Paludibacteraceae;g_norank_f_Paludibacteraceae;s_uncultured_bacterium_g_norank_f_Paludibacteraceae	3.83313e-05	7.66626e-05	7.66626e-05
Bacteria;p_Pseudomonadota;c_Gammaproteobacteria;o_Gammaproteobacteria_Incertae_Sedis;f_unclassified_o_Gammaproteobacteria_Incertae_Sedis;g_norank_f_unclassified;s_uncultured_gamma_proteobacterium_Sva0318	0.000166102	1.27771e-05	1.27771e-05
Bacteria;p_Pseudomonadota;c_Alphaproteobacteria;o_Alphaproteobacteria_Incertae_Sedis;f_unclassified_o_Alphaproteobacteria_Incertae_Sedis;g_norank_f_unclassified_o_Alphaproteobacteria_Incertae_Sedis;s_uncultured_Alphaproteobacteria_bacterium_g_norank_f_unclassified	2.55542e-05	8.94397e-05	7.66626e-05
Bacteria;p_Nitrospirota;c_Thermodesulfovibrionia;o_unclassified_c_Thermodesulfovibrionia;f_unclassified_c_Thermodesulfovibrionia;g_unclassified_c_Thermodesulfovibrionia;s_unclassified_c_Thermodesulfovibrionia	0.000114994	3.83313e-05	3.83313e-05
Bacteria;p_NKB15;c_norank_p_NKB15;o_norank_c_norank_p_NKB15;f_norank_o_norank_c_norank_p_NKB15;g_norank_f_norank_o_norank_c_norank_p_NKB15;s_uncultured_organism_g_norank_f_norank_o_norank_c_norank_p_NKB15	6.38855e-05	5.11084e-05	7.66626e-05
Bacteria;p_Thermodesulfobacteriota;c_Desulfobulbia;o_Desulfobulbales;f_Desulfobulbaceae;g_Candidatus_Electrothrix;s_uncultured_bacterium_g_Candidatus_Electrothrix	7.66626e-05	5.11084e-05	6.38855e-05
Bacteria;p_Pseudomonadota;c_Alphaproteobacteria;o_Caulobacterales;f_Caulobacteraceae;g_norank_f_Caulobacteraceae;s_unclassified_g_norank_f_Caulobacteraceae	5.11084e-05	6.38855e-05	7.66626e-05
Bacteria;p_Pseudomonadota;c_Alphaproteobacteria;o_Caulobacterales;f_Caulobacteraceae;g_Brevundimonas;s_uncultured_Alphaproteobacteria_bacterium_g_Brevundimonas	2.55542e-05	0.000102217	6.38855e-05
Bacteria;p_Actinobacteriota;c_Acidimicrobiia;o_IMCC26256;f_norank_o_IMCC26256;g_norank_f_norank_o_IMCC26256;s_bacterium_enrichment_culture_clone_auto73_4W	0.000140548	3.83313e-05	1.27771e-05
Bacteria;p_Myxococcota;c_Polyangia;o_Polyangiales;f_Polyangiaceae;g_unclassified_f_Polyangiaceae;s_unclassified_f_Polyangiaceae	8.94397e-05	3.83313e-05	6.38855e-05
Bacteria;p_Patescibacteria;c_Gracilibacteria;o_norank_c_Gracilibacteria;f_norank_o_norank_c_Gracilibacteria;g_norank_f_norank_o_norank_c_Gracilibacteria;s_uncultured_sediment_bacterium_g_norank_f_norank_o_norank_c_Gracilibacteria	7.66626e-05	5.11084e-05	6.38855e-05
Bacteria;p_Pseudomonadota;c_Alphaproteobacteria;o_Rhodobacterales;f_Rhodobacteraceae;g_Pseudorhodobacter;s_Pseudorhodobacter_ferrugineus	6.38855e-05	7.66626e-05	5.11084e-05
Bacteria;p_Myxococcota;c_Polyangia;o_Nannocystales;f_Nannocystaceae;g_norank_f_Nannocystaceae;s_uncultured_delta_proteobacterium_g_norank_f_Nannocystaceae	0.000102217	5.11084e-05	3.83313e-05
Bacteria;p_Chloroflexi;c_Dehalococcoidia;o_GIF9;f_norank_o_GIF9;g_norank_f_norank_o_GIF9;s_uncultured_bacterium_g_norank_f_norank_o_GIF9	5.11084e-05	7.66626e-05	6.38855e-05
Bacteria;p_Verrucomicrobiota;c_Chlamydiae;o_Chlamydiales;f_cvE6;g_norank_f_cvE6;s_unclassified_g_norank_f_cvE6	0.000153325	1.27771e-05	2.55542e-05
Bacteria;p_Gemmatimonadota;c_Gemmatimonadetes;o_Gemmatimonadales;f_Gemmatimonadaceae;g_norank_f_Gemmatimonadaceae;s_uncultured_deep-sea_bacterium_g_norank_f_Gemmatimonadaceae	8.94397e-05	2.55542e-05	7.66626e-05
Bacteria;p_Pseudomonadota;c_Alphaproteobacteria;o_Acetobacterales;f_Acetobacteraceae;g_norank_f_Acetobacteraceae;s_uncultured_soil_bacterium_g_norank_f_Acetobacteraceae	7.66626e-05	3.83313e-05	7.66626e-05
Bacteria;p_Bacteroidota;c_Kryptonia;o_Kryptoniales;f_BSV26;g_norank_f_BSV26;s_Ignavibacteria_bacterium_RIFCSPLOWO2_12_FULL_56_21	7.66626e-05	5.11084e-05	6.38855e-05
Bacteria;p_Pseudomonadota;c_Alphaproteobacteria;o_Rhizobiales;f_Labraceae;g_Labrys;s_Labrys_miyagiensis	7.66626e-05	5.11084e-05	6.38855e-05
Bacteria;p_Acidobacteriota;c_Acidobacteriae;o_Subgroup_2;f_norank_o_Subgroup_2;g_norank_f_norank_o_Subgroup_2;s_uncultured_bacterium_g_norank_f_norank_o_Subgroup_2	0.000102217	5.11084e-05	3.83313e-05
Bacteria;p_Verrucomicrobiota;c_Verrucomicrobiae;o_Verrucomicrobiales;f_DEV007;g_norank_f_DEV007;s_uncultured_organism_g_norank_f_DEV007	2.55542e-05	0.000102217	6.38855e-05
Bacteria;p_Chloroflexi;c_Anaerolineae;o_Thermoflexales;f_Thermoflexaceae;g_Thermoflexus;s_unclassified_g_Thermoflexus	3.83313e-05	0.000127771	2.55542e-05
Bacteria;p_SAR324_cladeMarine_group_B;c_norank_p_SAR324_cladeMarine_group_B;o_norank_c_norank_p_SAR324_cladeMarine_group_B;f_norank_o_norank_c_norank_p_SAR324_cladeMarine_group_B;g_norank_f_norank_o_norank_c_norank_p_SAR324_cladeMarine_group_B;s_uncultured_bacterium_g_norank_f_norank_o_norank_c_norank_p_SAR324_cladeMarine_group_B	6.38855e-05	8.94397e-05	2.55542e-05
Bacteria;p_Pseudomonadota;c_Gammaproteobacteria;o_UBA10353_marine_group;f_norank_o_UBA10353_marine_group;g_norank_f_norank_o_UBA10353_marine_group;s_marine_metagenome_g_norank_f_norank_o_UBA10353_marine_group	7.66626e-05	6.38855e-05	3.83313e-05
Bacteria;p_Pseudomonadota;c_Alphaproteobacteria;o_Rhizobiales;f_Methyloligellaceae;g_norank_f_Methyloligellaceae;s_unclassified_g_norank_f_Methyloligellaceae	6.38855e-05	7.66626e-05	3.83313e-05
Bacteria;p_Patescibacteria;c_Gracilibacteria;o_Candidatus_Peregrinibacteria;f_norank_o_Candidatus_Peregrinibacteria;g_norank_f_norank_o_Candidatus_Peregrinibacteria;s_unclassified_g_norank_f_norank_o_Candidatus_Peregrinibacteria	6.38855e-05	6.38855e-05	5.11084e-05
Bacteria;p_Pseudomonadota;c_Alphaproteobacteria;o_Rhodospirillales;f_norank_o_Rhodospirillales;g_norank_f_norank_o_Rhodospirillales;s_uncultured_proteobacterium_g_norank_f_norank_o_Rhodospirillales	1.27771e-05	0.000102217	6.38855e-05
Bacteria;p_Actinobacteriota;c_Actinobacteria;o_Pseudonocardiales;f_Pseudonocardiaceae;g_Crossiella;s_uncultured_bacterium_g_Crossiella	5.11084e-05	3.83313e-05	8.94397e-05
Bacteria;p_Gemmatimonadota;c_AKAU4049;o_norank_c_AKAU4049;f_norank_o_norank_c_AKAU4049;g_norank_f_norank_o_norank_c_AKAU4049;s_uncultured_bacterium_g_norank_f_norank_o_norank_c_AKAU4049	7.66626e-05	2.55542e-05	7.66626e-05
Bacteria;p_Bacillota;c_Clostridia;o_Peptostreptococcales-Tissierellales;f_Peptostreptococcaceae;g_Peptoclostridium;s_Peptoclostridium_litorale	3.83313e-05	6.38855e-05	7.66626e-05
Bacteria;p_Armatimonadota;c_DG-56;o_norank_c_DG-56;f_norank_o_norank_c_DG-56;g_norank_f_norank_o_norank_c_DG-56;s_uncultured_bacterium_g_norank_f_norank_o_norank_c_DG-56	1.27771e-05	7.66626e-05	8.94397e-05
Bacteria;p_Latescibacterota;c_norank_p_Latescibacterota;o_norank_c_norank_p_Latescibacterota;f_norank_o_norank_c_norank_p_Latescibacterota;g_norank_f_norank_o_norank_c_norank_p_Latescibacterota;s_uncultured_planctomycete_g_norank_f_norank_o_norank_c_norank	6.38855e-05	1.27771e-05	0.000102217
Bacteria;p_Thermodesulfobacteriota;c_Desulfuromonadia;o_norank_c_Desulfuromonadia;f_Geopsychrobacteraceae;g_Desulfuromusa;s_uncultured_delta_proteobacterium_g_Desulfuromusa	6.38855e-05	6.38855e-05	5.11084e-05
Bacteria;p_Acidobacteriota;c_Blastocatellia;o_Blastocatellales;f_Blastocatellaceae;g_unclassified_f_Blastocatellaceae;s_unclassified_f_Blastocatellaceae	0.000127771	1.27771e-05	3.83313e-05
Bacteria;p_Pseudomonadota;c_Alphaproteobacteria;o_Rhodospirillales;f_Magnetospiraceae;g_norank_f_Magnetospiraceae;s_unclassified_g_norank_f_Magnetospiraceae	6.38855e-05	8.94397e-05	2.55542e-05
Bacteria;p_Myxococcota;c_Polyangia;o_Blfdi19;f_norank_o_Blfdi19;g_norank_f_norank_o_Blfdi19;s_uncultured_bacterium_g_norank_f_norank_o_Blfdi19	6.38855e-05	6.38855e-05	5.11084e-05
Bacteria;p_Actinobacteriota;c_Actinobacteria;o_Catenulisporales;f_Actinospicaceae;g_Actinospica;s_bacterium_Ellin5012	7.66626e-05	6.38855e-05	3.83313e-05
Bacteria;p_Patescibacteria;c_Parcubacteria;o_Candidatus_Jorgensenbacteria;f_norank_o_Candidatus_Jorgensenbacteria;g_norank_f_norank_o_Candidatus_Jorgensenbacteria;s_Candidatus_Adlerbacteria_bacterium_GW2011_GWC1_50_9	0.000114994	3.83313e-05	2.55542e-05
Bacteria;p_Bacteroidota;c_Bacteroidia;o_Cytophagales;f_Cyclobacteriaceae;g_Marinoscillum;s_unclassified_g_Marinoscillum	6.38855e-05	5.11084e-05	6.38855e-05
Bacteria;p_Myxococcota;c_Polyangia;o_UASB-TL25;f_norank_o_UASB-TL25;g_norank_f_norank_o_UASB-TL25;s_uncultured_delta_proteobacterium_g_norank_f_norank_o_UASB-TL25	7.66626e-05	6.38855e-05	3.83313e-05
Bacteria;p_MBNT15;c_norank_p_MBNT15;o_norank_c_norank_p_MBNT15;f_norank_o_norank_c_norank_p_MBNT15;g_norank_f_norank_o_norank_c_norank_p_MBNT15;s_uncultured_delta_proteobacterium_g_norank_f_norank_o_norank_c_norank_p_MBNT15	7.66626e-05	5.11084e-05	5.11084e-05
Bacteria;p_Chloroflexi;c_Anaerolineae;o_Anaerolineales;f_Anaerolineaceae;g_Thermomarinilinea;s_uncultured_Chloroflexi_bacterium_g_Thermomarinilinea	2.55542e-05	5.11084e-05	0.000102217
Bacteria;p_Myxococcota;c_Polyangia;o_Polyangiales;f_Polyangiaceae;g_Pajaroellobacter;s_uncultured_bacterium_g_Pajaroellobacter	5.11084e-05	5.11084e-05	7.66626e-05
Bacteria;p_Pseudomonadota;c_Gammaproteobacteria;o_Burkholderiales;f_Nitrosomonadaceae;g_Nitrosomonas;s_uncultured_bacterium_g_Nitrosomonas	5.11084e-05	2.55542e-05	0.000102217
Bacteria;p_Latescibacterota;c_norank_p_Latescibacterota;o_norank_c_norank_p_Latescibacterota;f_norank_o_norank_c_norank_p_Latescibacterota;g_norank_f_norank_o_norank_c_norank_p_Latescibacterota;s_uncultured_proteobacterium_g_norank_f_norank_o_norank_c_norank_p_Latescibacterota	7.66626e-05	6.38855e-05	3.83313e-05
Bacteria;p_Pseudomonadota;c_Alphaproteobacteria;o_Sphingomonadales;f_Sphingomonadaceae;g_Sphingomonas;s_Sphingomonas_soli	5.11084e-05	8.94397e-05	3.83313e-05
Bacteria;p_Bacteroidota;c_Bacteroidia;o_Bacteroidales;f_Bacteroidetes_vadinHA17;g_norank_f_Bacteroidetes_vadinHA17;s_uncultured_bacterium_g_norank_f_Bacteroidetes_vadinHA17	0.000102217	1.27771e-05	6.38855e-05
Bacteria;p_Myxococcota;c_Polyangia;o_Haliangiales;f_Haliangiaceae;g_Haliangium;s_uncultured_prokaryote_g_Haliangium	2.55542e-05	0.000102217	5.11084e-05
Bacteria;p_Pseudomonadota;c_Gammaproteobacteria;o_Alteromonadales;f_Colwelliaceae;g_Thalassotalea;s_Thalassotalea_sp.	5.11084e-05	6.38855e-05	6.38855e-05
Bacteria;p_Acidobacteriota;c_Subgroup_22;o_norank_c_Subgroup_22;f_norank_o_norank_c_Subgroup_22;g_norank_f_norank_o_norank_c_Subgroup_22;s_uncultured_Acidobacterium_sp._g_norank_f_norank_o_norank_c_Subgroup_22	1.27771e-05	7.66626e-05	8.94397e-05
Bacteria;p_Pseudomonadota;c_Gammaproteobacteria;o_Oceanospirillales;f_Oleiphilaceae;g_Oleiphilus;s_uncultured_bacterium_g_Oleiphilus	7.66626e-05	5.11084e-05	5.11084e-05
Bacteria;p_Bacteroidota;c_Bacteroidia;o_Flavobacteriales;f_Flavobacteriaceae;g_Seonamhaeicola;s_Seonamhaeicola_sp._S2-3	3.83313e-05	6.38855e-05	7.66626e-05
Bacteria;p_Thermodesulfobacteriota;c_Desulfuromonadia;o_norank_c_Desulfuromonadia;f_norank_o_norank_c_Desulfuromonadia;g_norank_f_norank_o_norank_c_Desulfuromonadia;s_uncultured_bacterium_g_norank_f_norank_o_norank_c_Desulfuromonadia	7.66626e-05	7.66626e-05	2.55542e-05
Bacteria;p_Actinobacteriota;c_Actinobacteria;o_Micromonosporales;f_Micromonosporaceae;g_unclassified_f_Micromonosporaceae;s_unclassified_f_Micromonosporaceae	0.000102217	3.83313e-05	3.83313e-05
Bacteria;p_Chloroflexi;c_Dehalococcoidia;o_Napoli-4B-65;f_norank_o_Napoli-4B-65;g_norank_f_norank_o_Napoli-4B-65;s_unclassified_g_norank_f_norank_o_Napoli-4B-65	6.38855e-05	5.11084e-05	6.38855e-05
Bacteria;p_MBNT15;c_norank_p_MBNT15;o_norank_c_norank_p_MBNT15;f_norank_o_norank_c_norank_p_MBNT15;g_norank_f_norank_o_norank_c_norank_p_MBNT15;s_uncultured_organism_g_norank_f_norank_o_norank_c_norank_p_MBNT15	0.000114994	5.11084e-05	1.27771e-05
Bacteria;p_Acidobacteriota;c_Acidobacteriae;o_Acidobacteriales;f_Koribacteraceae;g_Candidatus_Koribacter;s_uncultured_bacterium_g_Candidatus_Koribacter	6.38855e-05	5.11084e-05	6.38855e-05
Bacteria;p_Thermodesulfobacteriota;c_Desulfobulbia;o_Desulfobulbales;f_Desulfobulbaceae;g_norank_f_Desulfobulbaceae;s_uncultured_Desulfobulbus_sp._g_norank	5.11084e-05	8.94397e-05	3.83313e-05
Bacteria;p_Pseudomonadota;c_Alphaproteobacteria;o_Rhizobiales;f_Hyphomicrobiaceae;g_Filomicrobium;s_unclassified_g_Filomicrobium	5.11084e-05	8.94397e-05	3.83313e-05
Bacteria;p_Chloroflexi;c_Dehalococcoidia;o_Sh765B-AG-111;f_norank_o_Sh765B-AG-111;g_norank_f_norank_o_Sh765B-AG-111;s_uncultured_bacterium_g_norank_f_norank_o_Sh765B-AG-111	6.38855e-05	2.55542e-05	8.94397e-05
Bacteria;p_Pseudomonadota;c_Gammaproteobacteria;o_Arenicellales;f_Arenicellaceae;g_unclassified_f_Arenicellaceae;s_unclassified_f_Arenicellaceae	8.94397e-05	7.66626e-05	1.27771e-05
Bacteria;p_Acidobacteriota;c_Acidobacteriae;o_Acidobacteriales;f_Acidobacteriaceae_Subgroup_1;g_Granulicella;s_bacterium_enrichment_culture_clone_auto39_4W	5.11084e-05	7.66626e-05	5.11084e-05
Bacteria;p_Chloroflexi;c_Ktedonobacteria;o_Ktedonobacterales;f_Ktedonobacteraceae;g_norank_f_Ktedonobacteraceae;s_uncultured_Thermosporothrix_sp._g_norank	3.83313e-05	1.27771e-05	0.000127771
Bacteria;p_Pseudomonadota;c_Gammaproteobacteria;o_Chromatiales;f_unclassified_o_Chromatiales;g_unclassified_o_Chromatiales;s_unclassified_o_Chromatiales	0.000102217	2.55542e-05	5.11084e-05
Bacteria;p_Pseudomonadota;c_Gammaproteobacteria;o_OM182_clade;f_norank_o_OM182_clade;g_norank_f_norank_o_OM182_clade;s_seawater_metagenome_g_norank	5.11084e-05	6.38855e-05	6.38855e-05
Bacteria;p_Calditrichota;c_Calditrichia;o_Calditrichales;f_Calditrichaceae;g_SM23-31;s_uncultured_bacterium_g_SM23-31	7.66626e-05	5.11084e-05	5.11084e-05
Bacteria;p_Pseudomonadota;c_Alphaproteobacteria;o_Rhodospirillales;f_Magnetospiraceae;g_norank_f_Magnetospiraceae;s_alpha_proteobacterium_endosymbiont_1c_of_Inanidrilus_leukodermatus	5.11084e-05	6.38855e-05	6.38855e-05
Bacteria;p_Bacteroidota;c_Bacteroidia;o_Flavobacteriales;f_Flavobacteriaceae;g_NS5_marine_group;s_uncultured_Bacteroidetes_bacterium_g_NS5_marine_group	5.11084e-05	7.66626e-05	5.11084e-05
Bacteria;p_Dependentiae;c_Babeliae;o_Babeliales;f_Vermiphilaceae;g_norank_f_Vermiphilaceae;s_uncultured_bacterium_g_norank_f_Vermiphilaceae	1.27771e-05	5.11084e-05	0.000114994
Bacteria;p_Bacteroidota;c_Ignavibacteria;o_Ignavibacteriales;f_Melioribacteraceae;g_IheB3-7;s_unclassified_g_IheB3-7	5.11084e-05	7.66626e-05	5.11084e-05
Bacteria;p_Verrucomicrobiota;c_Lentisphaeria;o_Lentisphaerales;f_Lentisphaeraceae;g_Lentisphaera;s_uncultured_bacterium_g_Lentisphaera	2.55542e-05	0.000114994	3.83313e-05
Bacteria;p_Sumerlaeota;c_Sumerlaeia;o_norank_c_Sumerlaeia;f_norank_o_norank_c_Sumerlaeia;g_norank_f_norank_o_norank_c_Sumerlaeia;s_uncultured_organism_g_norank_f_norank_o_norank_c_Sumerlaeia	0.000102217	3.83313e-05	3.83313e-05
Bacteria;p_Pseudomonadota;c_Gammaproteobacteria;o_Gammaproteobacteria_Incertae_Sedis;f_unclassified_o_Gammaproteobacteria_Incertae_Sedis;g_Endothiovibrio;s_uncultured_gamma_proteobacterium_g_Endothiovibrio	8.94397e-05	2.55542e-05	6.38855e-05
Bacteria;p_Verrucomicrobiota;c_Lentisphaeria;o_P.palmC41;f_norank_o_P.palmC41;g_norank_f_norank_o_P.palmC41;s_uncultured_bacterium_g_norank_f_norank_o_P.palmC41	6.38855e-05	3.83313e-05	7.66626e-05
Bacteria;p_Pseudomonadota;c_Gammaproteobacteria;o_JTB23;f_norank_o_JTB23;g_norank_f_norank_o_JTB23;s_uncultured_gamma_proteobacterium_g_norank_f_norank_o_JTB23	7.66626e-05	3.83313e-05	6.38855e-05
Bacteria;p_Bacillota;c_Bacilli;o_Erysipelotrichales;f_Erysipelatoclostridiaceae;g_UCG-004;s_Tenericutes_bacterium_ADurb.Bin239	3.83313e-05	5.11084e-05	8.94397e-05
Bacteria;p_Pseudomonadota;c_Gammaproteobacteria;o_Burkholderiales;f_Nitrosomonadaceae;g_IS-44;s_metagenome_g_IS-44	7.66626e-05	3.83313e-05	6.38855e-05
Bacteria;p_Bacteroidota;c_Bacteroidia;o_Flavobacteriales;f_Flavobacteriaceae;g_norank_f_Flavobacteriaceae;s_unclassified_g_norank_f_Flavobacteriaceae	6.38855e-05	3.83313e-05	7.66626e-05
Bacteria;p_Pseudomonadota;c_Gammaproteobacteria;o_Alteromonadales;f_Shewanellaceae;g_Shewanella;s_unclassified_g_Shewanella	7.66626e-05	5.11084e-05	5.11084e-05
Bacteria;p_Pseudomonadota;c_Gammaproteobacteria;o_Cellvibrionales;f_Halieaceae;g_OM60NOR5_clade;s_uncultured_sediment_bacterium_g_OM60NOR5_clade	7.66626e-05	5.11084e-05	5.11084e-05
Bacteria;p_Dadabacteria;c_Dadabacteriia;o_Dadabacteriales;f_norank_o_Dadabacteriales;g_norank_f_norank_o_Dadabacteriales;s_uncultured_organism_g_norank_f_norank_o_Dadabacteriales	2.55542e-05	6.38855e-05	8.94397e-05
Bacteria;p_Elusimicrobiota;c_Endomicrobia;o_Endomicrobiales;f_Endomicrobiaceae;g_Endomicrobium;s_uncultured_bacterium_g_Endomicrobium	0	7.66626e-05	8.94397e-05
Bacteria;p_Myxococcota;c_Polyangia;o_Nannocystales;f_Nannocystaceae;g_norank_f_Nannocystaceae;s_Enhygromyxa_sp._SHK-4	1.27771e-05	8.94397e-05	6.38855e-05
Bacteria;p_Thermodesulfobacteriota;c_Desulfobacteria;o_Desulfobacterales;f_Desulfosarcinaceae;g_SEEP-SRB1;s_uncultured_Desulfobacteraceae_bacterium_g_SEEP-SRB1	3.83313e-05	6.38855e-05	6.38855e-05
Bacteria;p_Thermodesulfobacteriota;c_Desulfobulbia;o_Desulfobulbales;f_Desulfurivibrionaceae;g_Desulfurivibrio;s_uncultured_bacterium_g_Desulfurivibrio	7.66626e-05	7.66626e-05	1.27771e-05
Bacteria;p_Thermodesulfobacteriota;c_Desulfuromonadia;o_C8S-102;f_norank_o_C8S-102;g_norank_f_norank_o_C8S-102;s_uncultured_bacterium_g_norank_f_norank_o_C8S-102	6.38855e-05	5.11084e-05	5.11084e-05
Bacteria;p_Thermodesulfobacteriota;c_Desulfobacteria;o_Desulfobacterales;f_Desulfosarcinaceae;g_Desulfatitalea;s_uncultured_Desulfobacteraceae_bacterium_g_Desulfatitalea	6.38855e-05	3.83313e-05	6.38855e-05
Bacteria;p_Pseudomonadota;c_Gammaproteobacteria;o_EPR3968-O8a-Bc78;f_norank_o_EPR3968-O8a-Bc78;g_norank_f_norank_o_EPR3968-O8a-Bc78;s_unclassified_g_norank_f_norank_o_EPR3968-O8a-Bc78	0.000102217	2.55542e-05	3.83313e-05
Bacteria;p_Pseudomonadota;c_Alphaproteobacteria;o_Rhodobacterales;f_Rhodobacteraceae;g_Limibaculum;s_uncultured_Alphaproteobacteria_bacterium_g_Limibaculum	1.27771e-05	6.38855e-05	8.94397e-05
Bacteria;p_Cyanobacteria;c_Cyanobacteriia;o_unclassified_c_Cyanobacteriia;f_unclassified_c_Cyanobacteriia;g_unclassified_c_Cyanobacteriia;s_unclassified_c_Cyanobacteriia	0.000102217	5.11084e-05	1.27771e-05
Bacteria;p_Myxococcota;c_Polyangia;o_mle1-27;f_norank_o_mle1-27;g_norank_f_norank_o_mle1-27;s_uncultured_Myxococcales_bacterium_g_norank_f_norank_o_mle1-27	6.38855e-05	5.11084e-05	5.11084e-05
Bacteria;p_Pseudomonadota;c_Alphaproteobacteria;o_Rhizobiales;f_Beijerinckiaceae;g_Roseiarcus;s_uncultured_bacterium_g_Roseiarcus	7.66626e-05	6.38855e-05	2.55542e-05
Bacteria;p_Pseudomonadota;c_Alphaproteobacteria;o_Sphingomonadales;f_Sphingomonadaceae;g_Erythrobacter;s_Erythrobacter_sp._g_Erythrobacter	6.38855e-05	5.11084e-05	5.11084e-05
Bacteria;p_Pseudomonadota;c_Alphaproteobacteria;o_Rhodobacterales;f_Rhodobacteraceae;g_norank_f_Rhodobacteraceae;s_uncultured_Alphaproteobacteria_bacterium_g_norank_f_Rhodobacteraceae	2.55542e-05	6.38855e-05	7.66626e-05
Bacteria;p_Actinobacteriota;c_Acidimicrobiia;o_Microtrichales;f_Ilumatobacteraceae;g_CL500-29_marine_group;s_uncultured_soil_bacterium_g_CL500-29_marine_group	8.94397e-05	3.83313e-05	3.83313e-05
Bacteria;p_Calditrichota;c_Calditrichia;o_Calditrichales;f_Calditrichaceae;g_SM23-31;s_unclassified_g_SM23-31	0.000102217	1.27771e-05	5.11084e-05
Bacteria;p_Spirochaetota;c_Leptospirae;o_Leptospirales;f_Leptospiraceae;g_RBG-16-49-21;s_unclassified_g_RBG-16-49-21	7.66626e-05	3.83313e-05	5.11084e-05
Bacteria;p_Pseudomonadota;c_Gammaproteobacteria;o_Cellvibrionales;f_Porticoccaceae;g_unclassified_f_Porticoccaceae;s_unclassified_f_Porticoccaceae	6.38855e-05	2.55542e-05	7.66626e-05
Bacteria;p_Chloroflexi;c_Anaerolineae;o_Ardenticatenales;f_norank_o_Ardenticatenales;g_norank_f_norank_o_Ardenticatenales;s_uncultured_Ardenticatenia_bacterium	3.83313e-05	7.66626e-05	5.11084e-05
Bacteria;p_Calditrichota;c_Calditrichia;o_Calditrichales;f_Calditrichaceae;g_Calorithrix;s_bacterium_enrichment_culture_clone_Anammox_9	7.66626e-05	6.38855e-05	2.55542e-05
Bacteria;p_Cyanobacteria;c_Cyanobacteriia;o_Cyanobacteriales;f_Chroococcidiopsaceae;g_Crinalium_SAG_22.89;s_Crinalium_epipsammum_PCC_9333	2.55542e-05	8.94397e-05	5.11084e-05
Bacteria;p_Planctomycetota;c_vadinHA49;o_norank_c_vadinHA49;f_norank_o_norank_c_vadinHA49;g_norank_f_norank_o_norank_c_vadinHA49;s_uncultured_organism_g_norank_f_norank_o_norank_c_vadinHA49	0.000102217	5.11084e-05	1.27771e-05
Bacteria;p_Pseudomonadota;c_Alphaproteobacteria;o_Rhizobiales;f_Devosiaceae;g_Devosia;s_Devosia_sp.	3.83313e-05	5.11084e-05	7.66626e-05
Bacteria;p_Chloroflexi;c_Dehalococcoidia;o_661239;f_norank_o_661239;g_norank_f_norank_o_661239;s_unclassified_g_norank_f_norank_o_661239	3.83313e-05	0.000102217	2.55542e-05
Bacteria;p_Planctomycetota;c_028H05-P-BN-P5;o_norank_c_028H05-P-BN-P5;f_norank_o_norank_c_028H05-P-BN-P5;g_norank_f_norank_o_norank_c_028H05-P-BN-P5;s_unclassified_g_norank_f_norank_o_norank_c_028H05-P-BN-P5	0.000102217	3.83313e-05	2.55542e-05
Bacteria;p_Planctomycetota;c_Pla3_lineage;o_norank_c_Pla3_lineage;f_norank_o_norank_c_Pla3_lineage;g_norank_f_norank_o_norank_c_Pla3_lineage;s_uncultured_deep-sea_bacterium_g_norank_f_norank_o_norank_c_Pla3_lineage	0.000102217	2.55542e-05	3.83313e-05
Bacteria;p_Actinobacteriota;c_Actinobacteria;o_Frankiales;f_Geodermatophilaceae;g_unclassified_f_Geodermatophilaceae;s_unclassified_f_Geodermatophilaceae	6.38855e-05	8.94397e-05	1.27771e-05
Bacteria;p_Bacteroidota;c_Bacteroidia;o_Chitinophagales;f_Chitinophagaceae;g_Edaphobaculum;s_unclassified_g_Edaphobaculum	8.94397e-05	3.83313e-05	3.83313e-05
Bacteria;p_Pseudomonadota;c_Gammaproteobacteria;o_Ectothiorhodospirales;f_Ectothiorhodospiraceae;g_unclassified_f_Ectothiorhodospiraceae;s_unclassified_f_Ectothiorhodospiraceae	5.11084e-05	5.11084e-05	6.38855e-05
Bacteria;p_Pseudomonadota;c_Alphaproteobacteria;o_Rhizobiales;f_Beijerinckiaceae;g_Methylobacterium-Methylorubrum;s_unclassified_g_Methylobacterium-Methylorubrum	6.38855e-05	2.55542e-05	7.66626e-05
Bacteria;p_Pseudomonadota;c_Gammaproteobacteria;o_Burkholderiales;f_SC-I-84;g_norank_f_SC-I-84;s_unclassified_g_norank_f_SC-I-84	0.000102217	5.11084e-05	1.27771e-05
Bacteria;p_Bacteroidota;c_Bacteroidia;o_Bacteroidales;f_Bacteroidetes_vadinHA17;g_norank_f_Bacteroidetes_vadinHA17;s_uncultured_Bacteroidetes_bacterium_g_norank_f_Bacteroidetes_vadinHA17	7.66626e-05	5.11084e-05	3.83313e-05
Bacteria;p_Pseudomonadota;c_Alphaproteobacteria;o_Caulobacterales;f_Caulobacteraceae;g_unclassified_f_Caulobacteraceae;s_unclassified_f_Caulobacteraceae	0.000127771	0	3.83313e-05
Bacteria;p_Verrucomicrobiota;c_Verrucomicrobiae;o_Verrucomicrobiales;f_unclassified_o_Verrucomicrobiales;g_unclassified_o_Verrucomicrobiales;s_unclassified_o_Verrucomicrobiales	0.000140548	0	2.55542e-05
Bacteria;p_Pseudomonadota;c_Alphaproteobacteria;o_Defluviicoccales;f_Defluviicoccaceae;g_Defluviicoccus;s_uncultured_Alphaproteobacteria_bacterium_g_Defluviicoccus	8.94397e-05	7.66626e-05	0
Bacteria;p_Bacteroidota;c_Bacteroidia;o_Chitinophagales;f_Chitinophagaceae;g_Ferruginibacter;s_unclassified_g_Ferruginibacter	0.000114994	2.55542e-05	2.55542e-05
Bacteria;p_Pseudomonadota;c_Gammaproteobacteria;o_Vibrionales;f_Vibrionaceae;g_Vibrio;s_Vibrio_comitans	5.11084e-05	8.94397e-05	2.55542e-05
Bacteria;p_Gemmatimonadota;c_Gemmatimonadetes;o_Gemmatimonadales;f_Gemmatimonadaceae;g_norank_f_Gemmatimonadaceae;s_metagenome_g_norank_f_Gemmatimonadaceae	5.11084e-05	2.55542e-05	8.94397e-05
Bacteria;p_Verrucomicrobiota;c_Verrucomicrobiae;o_Verrucomicrobiales;f_DEV007;g_norank_f_DEV007;s_uncultured_marine_bacterium_g_norank_f_DEV007	6.38855e-05	3.83313e-05	6.38855e-05
Bacteria;p_Bacillota;c_Clostridia;o_Christensenellales;f_Christensenellaceae;g_Christensenellaceae_R-7_group;s_unclassified_g_Christensenellaceae_R-7_group	0.000114994	3.83313e-05	1.27771e-05
Bacteria;p_Myxococcota;c_Myxococcia;o_Myxococcales;f_Myxococcaceae;g_P3OB-42;s_uncultured_deep-sea_bacterium_g_P3OB-42	6.38855e-05	5.11084e-05	5.11084e-05
Bacteria;p_Myxococcota;c_Polyangia;o_Nannocystales;f_Nannocystaceae;g_unclassified_f_Nannocystaceae;s_unclassified_f_Nannocystaceae	7.66626e-05	6.38855e-05	2.55542e-05
Bacteria;p_GAL15;c_norank_p_GAL15;o_norank_c_norank_p_GAL15;f_norank_o_norank_c_norank_p_GAL15;g_norank_f_norank_o_norank_c_norank_p_GAL15;s_uncultured_bacterium_g_norank_f_norank_o_norank_c_norank_p_GAL15	0.000114994	3.83313e-05	1.27771e-05
Bacteria;p_Myxococcota;c_Polyangia;o_Haliangiales;f_Haliangiaceae;g_Haliangium;s_metagenome_g_Haliangium	6.38855e-05	5.11084e-05	5.11084e-05
Bacteria;p_Pseudomonadota;c_Gammaproteobacteria;o_Vibrionales;f_Vibrionaceae;g_Photobacterium;s_Photobacterium_lipolyticum	6.38855e-05	3.83313e-05	6.38855e-05
Bacteria;p_TA06;c_norank_p_TA06;o_norank_c_norank_p_TA06;f_norank_o_norank_c_norank_p_TA06;g_norank_f_norank_o_norank_c_norank_p_TA06;s_uncultured_soil_bacterium_g_norank_f_norank_o_norank_c_norank_p_TA06	5.11084e-05	3.83313e-05	7.66626e-05
Bacteria;p_Margulisbacteria;c_norank_p_Margulisbacteria;o_norank_c_norank_p_Margulisbacteria;f_norank_o_norank_c_norank_p_Margulisbacteria;g_norank_f_norank_o_norank_c_norank_p_Margulisbacteria;s_unclassified_g_norank_f_norank_o_norank_c_norank_p_Margulisbacteria	0.000127771	1.27771e-05	2.55542e-05
Bacteria;p_Thermodesulfobacteriota;c_Desulfuromonadia;o_Sva1033;f_norank_o_Sva1033;g_norank_f_norank_o_Sva1033;s_uncultured_Desulfuromonadaceae_bacterium_g_norank_f_norank_o_Sva1033	0.000127771	0	2.55542e-05
Bacteria;p_Spirochaetota;c_Spirochaetia;o_Spirochaetales;f_Spirochaetaceae;g_GWE2-31-10;s_uncultured_bacterium_g_GWE2-31-10	7.66626e-05	5.11084e-05	2.55542e-05
Bacteria;p_Bdellovibrionota;c_Oligoflexia;o_0319-6G20;f_norank_o_0319-6G20;g_norank_f_norank_o_0319-6G20;s_uncultured_marine_bacterium_g_norank_f_norank_o_0319-6G20	7.66626e-05	3.83313e-05	3.83313e-05
Bacteria;p_Pseudomonadota;c_Gammaproteobacteria;o_Thiomicrospirales;f_unclassified_o_Thiomicrospirales;g_unclassified_o_Thiomicrospirales;s_unclassified_o_Thiomicrospirales	6.38855e-05	3.83313e-05	5.11084e-05
Bacteria;p_Chloroflexi;c_Ktedonobacteria;o_B12-WMSP1;f_norank_o_B12-WMSP1;g_norank_f_norank_o_B12-WMSP1;s_uncultured_bacterium_g_norank_f_norank_o_B12-WMSP1	6.38855e-05	2.55542e-05	6.38855e-05
Bacteria;p_Bacteroidota;c_Bacteroidia;o_Flavobacteriales;f_Cryomorphaceae;g_Vicingus;s_uncultured_bacterium_g_Vicingus	5.11084e-05	6.38855e-05	3.83313e-05
Bacteria;p_Pseudomonadota;c_Gammaproteobacteria;o_Alteromonadales;f_Psychromonadaceae;g_Agarivorans;s_Agarivorans_albus_g_Agarivorans	7.66626e-05	3.83313e-05	3.83313e-05
Bacteria;p_Pseudomonadota;c_Gammaproteobacteria;o_Burkholderiales;f_Methylophilaceae;g_unclassified_f_Methylophilaceae;s_unclassified_f_Methylophilaceae	2.55542e-05	2.55542e-05	0.000102217
Bacteria;p_Campilobacterota;c_Campylobacteria;o_Campylobacterales;f_Arcobacteraceae;g_Halarcobacter;s_unclassified_g_Halarcobacter	5.11084e-05	6.38855e-05	3.83313e-05
Bacteria;p_Pseudomonadota;c_Alphaproteobacteria;o_Rhizobiales;f_Rhizobiales_Incertae_Sedis;g_Bauldia;s_uncultured_Alphaproteobacteria_bacterium_g_Bauldia	2.55542e-05	3.83313e-05	8.94397e-05
Bacteria;p_Actinobacteriota;c_Actinobacteria;o_Frankiales;f_Geodermatophilaceae;g_Blastococcus;s_uncultured_bacterium_g_Blastococcus	3.83313e-05	3.83313e-05	7.66626e-05
Bacteria;p_Bacillota;c_Clostridia;o_Clostridiales;f_norank_o_Clostridiales;g_norank_f_norank_o_Clostridiales;s_uncultured_Natronoanaerobium_sp._g_norank	0.000102217	1.27771e-05	3.83313e-05
Bacteria;p_Pseudomonadota;c_Alphaproteobacteria;o_norank_c_Alphaproteobacteria;f_norank_o_norank_c_Alphaproteobacteria;g_norank_f_norank_o_norank_c_Alphaproteobacteria;s_uncultured_Rhizobiales_bacterium_g_norank_f_norank	1.27771e-05	5.11084e-05	8.94397e-05
Bacteria;p_Bacteroidota;c_Bacteroidia;o_Cytophagales;f_Cyclobacteriaceae;g_Fulvivirga;s_uncultured_bacterium_g_Fulvivirga	0	8.94397e-05	6.38855e-05
Bacteria;p_Planctomycetota;c_Planctomycetes;o_Pirellulales;f_Pirellulaceae;g_Pirellula;s_unclassified_g_Pirellula	8.94397e-05	2.55542e-05	3.83313e-05
Bacteria;p_Verrucomicrobiota;c_Verrucomicrobiae;o_Opitutales;f_Puniceicoccaceae;g_Cerasicoccus;s_uncultured_deep-sea_bacterium_g_Cerasicoccus	1.27771e-05	7.66626e-05	6.38855e-05
Bacteria;p_Bacillota;c_Clostridia;o_Peptostreptococcales-Tissierellales;f_norank_o_Peptostreptococcales-Tissierellales;g_Tissierella;s_unclassified_g_Tissierella	6.38855e-05	5.11084e-05	3.83313e-05
Bacteria;p_Cyanobacteria;c_Sericytochromatia;o_norank_c_Sericytochromatia;f_norank_o_norank_c_Sericytochromatia;g_norank_f_norank_o_norank_c_Sericytochromatia;s_unclassified_g_norank_f_norank_o_norank_c_Sericytochromatia	3.83313e-05	3.83313e-05	7.66626e-05
Bacteria;p_Myxococcota;c_Myxococcia;o_Myxococcales;f_Myxococcaceae;g_P3OB-42;s_uncultured_Sorangiineae_bacterium_g_P3OB-42	6.38855e-05	5.11084e-05	3.83313e-05
Bacteria;p_Myxococcota;c_Polyangia;o_Polyangiales;f_Sandaracinaceae;g_Sandaracinus;s_uncultured_bacterium_g_Sandaracinus	2.55542e-05	2.55542e-05	0.000102217
Bacteria;p_Thermodesulfobacteriota;c_Desulfobulbia;o_Desulfobulbales;f_norank_o_Desulfobulbales;g_norank_f_norank_o_Desulfobulbales;s_unclassified_g_norank_f_norank_o_Desulfobulbales	8.94397e-05	3.83313e-05	2.55542e-05
Bacteria;p_Myxococcota;c_Polyangia;o_UASB-TL25;f_norank_o_UASB-TL25;g_norank_f_norank_o_UASB-TL25;s_uncultured_Kofleriaceae_bacterium_g_norank_f_norank	6.38855e-05	2.55542e-05	6.38855e-05
Bacteria;p_FCPU426;c_norank_p_FCPU426;o_norank_c_norank_p_FCPU426;f_norank_o_norank_c_norank_p_FCPU426;g_norank_f_norank_o_norank_c_norank_p_FCPU426;s_uncultured_bacterium_g_norank_f_norank_o_norank_c_norank_p_FCPU426	6.38855e-05	5.11084e-05	3.83313e-05
Bacteria;p_Bacteroidota;c_Bacteroidia;o_Chitinophagales;f_Chitinophagaceae;g_Flavisolibacter;s_unclassified_g_Flavisolibacter	8.94397e-05	3.83313e-05	2.55542e-05
Bacteria;p_Thermodesulfobacteriota;c_Desulfobacteria;o_Desulfobacterales;f_Desulfolunaceae;g_Desulfofrigus;s_uncultured_bacterium_g_Desulfofrigus	5.11084e-05	5.11084e-05	5.11084e-05
Bacteria;p_Bacillota;c_Clostridia;o_Peptostreptococcales-Tissierellales;f_norank_o_Peptostreptococcales-Tissierellales;g_Tepidimicrobium;s_uncultured_bacterium_g_Tepidimicrobium	8.94397e-05	1.27771e-05	5.11084e-05
Bacteria;p_Patescibacteria;c_Gracilibacteria;o_Candidatus_Peribacteria;f_norank_o_Candidatus_Peribacteria;g_norank_f_norank_o_Candidatus_Peribacteria;s_uncultured_bacterium_g_norank_f_norank_o_Candidatus_Peribacteria	7.66626e-05	2.55542e-05	5.11084e-05
Bacteria;p_Bacteroidota;c_Bacteroidia;o_Flavobacteriales;f_Crocinitomicaceae;g_Crocinitomix;s_unclassified_g_Crocinitomix	6.38855e-05	6.38855e-05	2.55542e-05
Bacteria;p_Chloroflexi;c_Dehalococcoidia;o_vadinBA26;f_norank_o_vadinBA26;g_norank_f_norank_o_vadinBA26;s_uncultured_bacterium_g_norank_f_norank_o_vadinBA26	3.83313e-05	6.38855e-05	5.11084e-05
Bacteria;p_Pseudomonadota;c_Magnetococcia;o_Magnetococcales;f_Magnetococcaceae;g_Magnetococcus;s_unclassified_g_Magnetococcus	0.000102217	2.55542e-05	2.55542e-05
Bacteria;p_Armatimonadota;c_norank_p_Armatimonadota;o_norank_c_norank_p_Armatimonadota;f_norank_o_norank_c_norank_p_Armatimonadota;g_norank_f_norank_o_norank_c_norank_p_Armatimonadota;s_unclassified_g_norank_f_norank_o_norank_c_norank_p_Armatimonadota	0.000114994	2.55542e-05	1.27771e-05
Bacteria;p_Hydrogenedentes;c_Hydrogenedentia;o_Hydrogenedentiales;f_Hydrogenedensaceae;g_norank_f_Hydrogenedensaceae;s_uncultured_proteobacterium_g_norank_f_Hydrogenedensaceae	0.000114994	2.55542e-05	1.27771e-05
Bacteria;p_Bacteroidota;c_Bacteroidia;o_Flavobacteriales;f_NS9_marine_group;g_norank_f_NS9_marine_group;s_uncultured_bacterium_g_norank_f_NS9_marine_group	8.94397e-05	2.55542e-05	3.83313e-05
Bacteria;p_Bacteroidota;c_Bacteroidia;o_Cytophagales;f_Microscillaceae;g_unclassified_f_Microscillaceae;s_unclassified_f_Microscillaceae	0.000114994	1.27771e-05	2.55542e-05
Bacteria;p_Bacteroidota;c_Bacteroidia;o_Bacteroidales;f_Rikenellaceae;g_DMER64;s_unclassified_g_DMER64	2.55542e-05	2.55542e-05	0.000102217
Bacteria;p_Elusimicrobiota;c_unclassified_p_Elusimicrobiota;o_unclassified_p_Elusimicrobiota;f_unclassified_p_Elusimicrobiota;g_unclassified_p_Elusimicrobiota;s_unclassified_p_Elusimicrobiota	8.94397e-05	0	6.38855e-05
Bacteria;p_Campilobacterota;c_Campylobacteria;o_Campylobacterales;f_Sulfurimonadaceae;g_Sulfuricurvum;s_unclassified_g_Sulfuricurvum	0.000127771	2.55542e-05	0
Bacteria;p_Acidobacteriota;c_Acidobacteriae;o_Acidobacteriales;f_Acidobacteriaceae_Subgroup_1;g_Granulicella;s_uncultured_Edaphobacter_sp._g_Granulicella	0	7.66626e-05	7.66626e-05
Bacteria;p_Chloroflexi;c_Anaerolineae;o_Thermoflexales;f_Thermoflexaceae;g_Thermoflexus;s_uncultured_bacterium_g_Thermoflexus	2.55542e-05	6.38855e-05	6.38855e-05
Bacteria;p_Patescibacteria;c_ABY1;o_Candidatus_Falkowbacteria;f_norank_o_Candidatus_Falkowbacteria;g_norank_f_norank_o_Candidatus_Falkowbacteria;s_uncultured_Parcubacteria_group_bacterium_g_norank	2.55542e-05	5.11084e-05	7.66626e-05
Bacteria;p_Thermodesulfobacteriota;c_Desulfobacteria;o_Desulfobacterales;f_Desulfolunaceae;g_Desulfofrigus;s_unclassified_g_Desulfofrigus	3.83313e-05	0.000102217	1.27771e-05
Bacteria;p_Chloroflexi;c_AD3;o_norank_c_AD3;f_norank_o_norank_c_AD3;g_norank_f_norank_o_norank_c_AD3;s_uncultured_forest_soil_bacterium_g_norank_f_norank_o_norank_c_AD3	0.000153325	0	0
Bacteria;p_Actinobacteriota;c_Acidimicrobiia;o_Microtrichales;f_Ilumatobacteraceae;g_norank_f_Ilumatobacteraceae;s_unclassified_g_norank_f_Ilumatobacteraceae	8.94397e-05	2.55542e-05	3.83313e-05
Bacteria;p_Pseudomonadota;c_Gammaproteobacteria;o_Oceanospirillales;f_P13-46;g_norank_f_P13-46;s_uncultured_bacterium_g_norank_f_P13-46	3.83313e-05	6.38855e-05	5.11084e-05
Bacteria;p_Bacteroidota;c_Bacteroidia;o_Sphingobacteriales;f_Sphingobacteriaceae;g_Mucilaginibacter;s_uncultured_Mucilaginibacter_sp.	2.55542e-05	6.38855e-05	5.11084e-05
Bacteria;p_Actinobacteriota;c_Acidimicrobiia;o_norank_c_Acidimicrobiia;f_norank_o_norank_c_Acidimicrobiia;g_norank_f_norank_o_norank_c_Acidimicrobiia;s_unclassified_g_norank_f_norank_o_norank_c_Acidimicrobiia	6.38855e-05	2.55542e-05	5.11084e-05
Bacteria;p_Pseudomonadota;c_Alphaproteobacteria;o_Parvibaculales;f_PS1_clade;g_norank_f_PS1_clade;s_uncultured_Mesorhizobium_sp._g_norank_f_PS1_clade	8.94397e-05	5.11084e-05	0
Bacteria;p_Chloroflexi;c_Ktedonobacteria;o_Ktedonobacterales;f_Ktedonobacteraceae;g_FCPS473;s_uncultured_Ktedonobacter_sp._g_FCPS473	3.83313e-05	3.83313e-05	6.38855e-05
Bacteria;p_LCP-89;c_norank_p_LCP-89;o_norank_c_norank_p_LCP-89;f_norank_o_norank_c_norank_p_LCP-89;g_norank_f_norank_o_norank_c_norank_p_LCP-89;s_uncultured_candidate_division_KSB1_bacterium_g_norank_f_norank	0.000127771	1.27771e-05	0
Bacteria;p_Thermodesulfobacteriota;c_Desulfobacteria;o_Desulfobacterales;f_norank_o_Desulfobacterales;g_norank_f_norank_o_Desulfobacterales;s_uncultured_delta_proteobacterium_g_norank_f_norank_o_Desulfobacterales	2.55542e-05	6.38855e-05	5.11084e-05
Bacteria;p_Actinobacteriota;c_Acidimicrobiia;o_norank_c_Acidimicrobiia;f_norank_o_norank_c_Acidimicrobiia;g_norank_f_norank_o_norank_c_Acidimicrobiia;s_uncultured_forest_soil_bacterium_g_norank_f_norank_o_norank_c_Acidimicrobiia	6.38855e-05	5.11084e-05	2.55542e-05
Bacteria;p_Verrucomicrobiota;c_unclassified_p_Verrucomicrobiota;o_unclassified_p_Verrucomicrobiota;f_unclassified_p_Verrucomicrobiota;g_unclassified_p_Verrucomicrobiota;s_unclassified_p_Verrucomicrobiota	0.000114994	2.55542e-05	0
Bacteria;p_Acidobacteriota;c_Acidobacteriae;o_PAUC26f;f_norank_o_PAUC26f;g_norank_f_norank_o_PAUC26f;s_metagenome_g_norank_f_norank_o_PAUC26f	2.55542e-05	6.38855e-05	5.11084e-05
Bacteria;p_Bacteroidota;c_Bacteroidia;o_Chitinophagales;f_Saprospiraceae;g_norank_f_Saprospiraceae;s_uncultured_marine_bacterium_g_norank_f_Saprospiraceae	2.55542e-05	8.94397e-05	2.55542e-05
Bacteria;p_Thermodesulfobacteriota;c_Desulfarculia;o_Desulfarculales;f_Desulfarculaceae;g_Desulfocarbo;s_unclassified_g_Desulfocarbo	6.38855e-05	2.55542e-05	5.11084e-05
Bacteria;p_Acidobacteriota;c_Thermoanaerobaculia;o_Thermoanaerobaculales;f_Thermoanaerobaculaceae;g_Subgroup_10;s_uncultured_prokaryote_g_Subgroup_10	6.38855e-05	3.83313e-05	3.83313e-05
Bacteria;p_Pseudomonadota;c_Alphaproteobacteria;o_Rhizobiales;f_Rhizobiaceae;g_Cohaesibacter;s_uncultured_Alphaproteobacteria_bacterium_g_Cohaesibacter	3.83313e-05	2.55542e-05	7.66626e-05
Bacteria;p_Verrucomicrobiota;c_Verrucomicrobiae;o_Opitutales;f_unclassified_o_Opitutales;g_unclassified_o_Opitutales;s_unclassified_o_Opitutales	2.55542e-05	5.11084e-05	6.38855e-05
Bacteria;p_Nitrospinota;c_P9X2b3D02;o_norank_c_P9X2b3D02;f_norank_o_norank_c_P9X2b3D02;g_norank_f_norank_o_norank_c_P9X2b3D02;s_uncultured_prokaryote_g_norank_f_norank_o_norank_c_P9X2b3D02	1.27771e-05	3.83313e-05	8.94397e-05
Bacteria;p_Chloroflexi;c_Ktedonobacteria;o_Ktedonobacterales;f_Ktedonobacteraceae;g_norank_f_Ktedonobacteraceae;s_unclassified_g_norank_f_Ktedonobacteraceae	6.38855e-05	5.11084e-05	2.55542e-05
Bacteria;p_Chloroflexi;c_Ktedonobacteria;o_Ktedonobacterales;f_Ktedonobacteraceae;g_JG30a-KF-32;s_unclassified_g_JG30a-KF-32	6.38855e-05	2.55542e-05	5.11084e-05
Bacteria;p_Margulisbacteria;c_norank_p_Margulisbacteria;o_norank_c_norank_p_Margulisbacteria;f_norank_o_norank_c_norank_p_Margulisbacteria;g_norank_f_norank_o_norank_c_norank_p_Margulisbacteria;s_uncultured_organism_g_norank_f_norank_o_norank_c_norank_p_Margulisbacteria	8.94397e-05	5.11084e-05	0
Bacteria;p_Pseudomonadota;c_Gammaproteobacteria;o_Burkholderiales;f_Comamonadaceae;g_Delftia;s_unclassified_g_Delftia	0.000114994	0	2.55542e-05
Bacteria;p_Fibrobacterota;c_Fibrobacteria;o_Fibrobacterales;f_unclassified_o_Fibrobacterales;g_unclassified_o_Fibrobacterales;s_unclassified_o_Fibrobacterales	3.83313e-05	8.94397e-05	1.27771e-05
Bacteria;p_Caldatribacteriota;c_JS1;o_norank_c_JS1;f_norank_o_norank_c_JS1;g_norank_f_norank_o_norank_c_JS1;s_uncultured_bacterium_g_norank_f_norank_o_norank_c_JS1	5.11084e-05	2.55542e-05	6.38855e-05
Bacteria;p_Nitrospirota;c_Thermodesulfovibrionia;o_Thermodesulfovibrionales;f_Thermodesulfovibrionaceae;g_Thermodesulfovibrio;s_uncultured_bacterium_g_Thermodesulfovibrio	3.83313e-05	5.11084e-05	5.11084e-05
Bacteria;p_Thermodesulfobacteriota;c_Desulfobacteria;o_Desulfatiglandales;f_Desulfatiglandaceae;g_Desulfatiglans;s_uncultured_organism_g_Desulfatiglans	1.27771e-05	3.83313e-05	8.94397e-05
Bacteria;p_Bacteroidota;c_Bacteroidia;o_Bacteroidales;f_SB-5;g_norank_f_SB-5;s_uncultured_Cytophagales_bacterium_g_norank_f_SB-5	0	0.000102217	3.83313e-05
Bacteria;p_Actinobacteriota;c_Thermoleophilia;o_Solirubrobacterales;f_unclassified_o_Solirubrobacterales;g_unclassified_o_Solirubrobacterales;s_unclassified_o_Solirubrobacterales	0.000102217	2.55542e-05	1.27771e-05
Bacteria;p_Pseudomonadota;c_Gammaproteobacteria;o_Xanthomonadales;f_Rhodanobacteraceae;g_Chujaibacter;s_unclassified_g_Chujaibacter	0.000114994	2.55542e-05	0
Bacteria;p_Pseudomonadota;c_Alphaproteobacteria;o_Azospirillales;f_Inquilinaceae;g_Inquilinus;s_uncultured_Alphaproteobacteria_bacterium_g_Inquilinus	0.000102217	1.27771e-05	2.55542e-05
Bacteria;p_Thermodesulfobacteriota;c_Desulfobacteria;o_Desulfobacterales;f_Desulfosarcinaceae;g_Desulfatitalea;s_unclassified_g_Desulfatitalea	7.66626e-05	6.38855e-05	0
Bacteria;p_Patescibacteria;c_WWE3;o_norank_c_WWE3;f_norank_o_norank_c_WWE3;g_norank_f_norank_o_norank_c_WWE3;s_uncultured_candidate_division_WWE3_bacterium	3.83313e-05	3.83313e-05	6.38855e-05
Bacteria;p_Verrucomicrobiota;c_Verrucomicrobiae;o_Verrucomicrobiales;f_Rubritaleaceae;g_Haloferula;s_uncultured_bacterium_g_Haloferula	3.83313e-05	3.83313e-05	6.38855e-05
Bacteria;p_Cloacimonadota;c_Cloacimonadia;o_Cloacimonadales;f_MSBL8;g_norank_f_MSBL8;s_uncultured_bacterium_g_norank_f_MSBL8	7.66626e-05	0	6.38855e-05
Bacteria;p_Acidobacteriota;c_Acidobacteriae;o_Acidobacteriales;f_Acidobacteriaceae_Subgroup_1;g_Granulicella;s_uncultured_Acidobacteria_bacterium_g_Granulicella	3.83313e-05	2.55542e-05	7.66626e-05
Bacteria;p_Pseudomonadota;c_Gammaproteobacteria;o_KF-JG30-C25;f_norank_o_KF-JG30-C25;g_norank_f_norank_o_KF-JG30-C25;s_uncultured_gamma_proteobacterium_g_norank_f_norank_o_KF-JG30-C25	5.11084e-05	3.83313e-05	5.11084e-05
Bacteria;p_Verrucomicrobiota;c_Lentisphaeria;o_Lentisphaerales;f_Lentisphaeraceae;g_Lentisphaera;s_Lentisphaera_araneosa_HTCC2155	2.55542e-05	2.55542e-05	8.94397e-05
Bacteria;p_Coprothermobacterota;c_Coprothermobacteria;o_Coprothermobacterales;f_Coprothermobacteraceae;g_Coprothermobacter;s_uncultured_Symbiobacterium_sp._g_Coprothermobacter	0.000102217	2.55542e-05	1.27771e-05
Bacteria;p_Chloroflexi;c_Ktedonobacteria;o_Ktedonobacterales;f_Ktedonobacteraceae;g_Thermosporothrix;s_uncultured_bacterium_g_Thermosporothrix	7.66626e-05	3.83313e-05	2.55542e-05
Bacteria;p_Verrucomicrobiota;c_Verrucomicrobiae;o_Opitutales;f_Puniceicoccaceae;g_MB11C04_marine_group;s_unclassified_g_MB11C04_marine_group	8.94397e-05	5.11084e-05	0
Bacteria;p_Verrucomicrobiota;c_Verrucomicrobiae;o_Verrucomicrobiales;f_DEV007;g_norank_f_DEV007;s_uncultured_deep-sea_bacterium_g_norank_f_DEV007	7.66626e-05	1.27771e-05	5.11084e-05
Bacteria;p_Bacteroidota;c_Bacteroidia;o_Flavobacteriales;f_Flavobacteriaceae;g_Ulvibacter;s_unclassified_g_Ulvibacter	6.38855e-05	6.38855e-05	1.27771e-05
Bacteria;p_PAUC34f;c_norank_p_PAUC34f;o_norank_c_norank_p_PAUC34f;f_norank_o_norank_c_norank_p_PAUC34f;g_norank_f_norank_o_norank_c_norank_p_PAUC34f;s_unclassified_g_norank_f_norank_o_norank_c_norank_p_PAUC34f	0.000102217	2.55542e-05	1.27771e-05
Bacteria;p_Planctomycetota;c_OM190;o_norank_c_OM190;f_norank_o_norank_c_OM190;g_norank_f_norank_o_norank_c_OM190;s_marine_metagenome_g_norank_f_norank_o_norank_c_OM190	2.55542e-05	5.11084e-05	6.38855e-05
Bacteria;p_Acidobacteriota;c_Thermoanaerobaculia;o_Thermoanaerobaculales;f_Thermoanaerobaculaceae;g_unclassified_f_Thermoanaerobaculaceae;s_unclassified_f_Thermoanaerobaculaceae	0.000140548	0	0
Bacteria;p_Bacillota;c_Clostridia;o_Lachnospirales;f_unclassified_o_Lachnospirales;g_unclassified_o_Lachnospirales;s_unclassified_o_Lachnospirales	3.83313e-05	5.11084e-05	5.11084e-05
Bacteria;p_Fermentibacterota;c_Fermentibacteria;o_Fermentibacterales;f_Fermentibacteraceae;g_norank_f_Fermentibacteraceae;s_uncultured_sediment_bacterium_g_norank_f_Fermentibacteraceae	3.83313e-05	6.38855e-05	3.83313e-05
Bacteria;p_Acidobacteriota;c_Acidobacteriae;o_Subgroup_2;f_norank_o_Subgroup_2;g_norank_f_norank_o_Subgroup_2;s_uncultured_Acidobacteria_bacterium_g_norank_f_norank_o_Subgroup_2	5.11084e-05	3.83313e-05	5.11084e-05
Bacteria;p_Pseudomonadota;c_Gammaproteobacteria;o_EC3;f_norank_o_EC3;g_norank_f_norank_o_EC3;s_uncultured_bacterium_g_norank_f_norank_o_EC3	7.66626e-05	3.83313e-05	1.27771e-05
Bacteria;p_Patescibacteria;c_Parcubacteria;o_Candidatus_Campbellbacteria;f_norank_o_Candidatus_Campbellbacteria;g_norank_f_norank_o_Candidatus_Campbellbacteria;s_unclassified_g_norank_f_norank_o_Candidatus_Campbellbacteria	8.94397e-05	1.27771e-05	2.55542e-05
Bacteria;p_Pseudomonadota;c_Gammaproteobacteria;o_Chromatiales;f_Sedimenticolaceae;g_norank_f_Sedimenticolaceae;s_uncultured_gamma_proteobacterium_g_norank_f_Sedimenticolaceae	5.11084e-05	1.27771e-05	6.38855e-05
Bacteria;p_Pseudomonadota;c_Gammaproteobacteria;o_Burkholderiales;f_Chromobacteriaceae;g_unclassified_f_Chromobacteriaceae;s_unclassified_f_Chromobacteriaceae	8.94397e-05	1.27771e-05	2.55542e-05
Bacteria;p_Pseudomonadota;c_Gammaproteobacteria;o_Burkholderiales;f_Comamonadaceae;g_Caenimonas;s_unclassified_g_Caenimonas	7.66626e-05	1.27771e-05	3.83313e-05
Bacteria;p_Pseudomonadota;c_Alphaproteobacteria;o_Rhizobiales;f_Devosiaceae;g_Devosia;s_Devosia_sp._I507	1.27771e-05	3.83313e-05	7.66626e-05
Bacteria;p_Verrucomicrobiota;c_Verrucomicrobiae;o_Verrucomicrobiales;f_Rubritaleaceae;g_Luteolibacter;s_unclassified_g_Luteolibacter	6.38855e-05	2.55542e-05	3.83313e-05
Bacteria;p_Thermodesulfobacteriota;c_Desulfobulbia;o_Desulfobulbales;f_Desulfobulbaceae;g_norank_f_Desulfobulbaceae;s_uncultured_gamma_proteobacterium_g_norank_f_Desulfobulbaceae	3.83313e-05	0	8.94397e-05
Bacteria;p_Gemmatimonadota;c_Gemmatimonadetes;o_Gemmatimonadales;f_Gemmatimonadaceae;g_norank_f_Gemmatimonadaceae;s_uncultured_Gemmatimonas_sp._g_norank_f_Gemmatimonadaceae	2.55542e-05	6.38855e-05	3.83313e-05
Bacteria;p_Thermodesulfobacteriota;c_norank_p_Thermodesulfobacteriota;o_norank_c_norank_p_Thermodesulfobacteriota;f_norank_o_norank_c_norank_p_Thermodesulfobacteriota;g_norank_f_norank_o_norank_c_norank_p_Thermodesulfobacteriota;s_uncultured_delta_proteobacterium_g_norank_f_norank_o_norank_c_norank_p_Thermodesulfobacteriota	3.83313e-05	2.55542e-05	6.38855e-05
Bacteria;p_Thermodesulfobacteriota;c_Desulfobacteria;o_Desulfatiglandales;f_Desulfatiglandaceae;g_Desulfatiglans;s_marine_metagenome_g_Desulfatiglans	5.11084e-05	5.11084e-05	2.55542e-05
Bacteria;p_Patescibacteria;c_Microgenomatia;o_Candidatus_Roizmanbacteria;f_norank_o_Candidatus_Roizmanbacteria;g_norank_f_norank_o_Candidatus_Roizmanbacteria;s_unclassified_g_norank_f_norank_o_Candidatus_Roizmanbacteria	3.83313e-05	5.11084e-05	3.83313e-05
Bacteria;p_Campilobacterota;c_Campylobacteria;o_Campylobacterales;f_Arcobacteraceae;g_Arcobacter;s_Arcobacter_butzleri	3.83313e-05	7.66626e-05	1.27771e-05
Bacteria;p_Calditrichota;c_Calditrichia;o_Calditrichales;f_Calditrichaceae;g_SM23-31;s_Cloacimonetes_bacterium_JGI_0000039-G13	5.11084e-05	5.11084e-05	2.55542e-05
Bacteria;p_Myxococcota;c_bacteriap25;o_norank_c_bacteriap25;f_norank_o_norank_c_bacteriap25;g_norank_f_norank_o_norank_c_bacteriap25;s_uncultured_organism_g_norank_f_norank_o_norank_c_bacteriap25	7.66626e-05	1.27771e-05	3.83313e-05
Bacteria;p_Spirochaetota;c_Spirochaetia;o_Spirochaetales;f_Spirochaetaceae;g_Spirochaeta_2;s_uncultured_marine_bacterium_g_Spirochaeta_2	5.11084e-05	1.27771e-05	6.38855e-05
Bacteria;p_Bacillota;c_Desulfitobacteriia;o_Desulfitobacteriales;f_norank_o_Desulfitobacteriales;g_norank_f_norank_o_Desulfitobacteriales;s_uncultured_Firmicutes_bacterium_g_norank_f_norank_o_Desulfitobacteriales	5.11084e-05	2.55542e-05	5.11084e-05
Bacteria;p_Spirochaetota;c_V2072-189E03;o_norank_c_V2072-189E03;f_norank_o_norank_c_V2072-189E03;g_norank_f_norank_o_norank_c_V2072-189E03;s_uncultured_prokaryote_g_norank_f_norank_o_norank_c_V2072-189E03	6.38855e-05	2.55542e-05	3.83313e-05
Bacteria;p_Bdellovibrionota;c_Bdellovibrionia;o_Bacteriovoracales;f_Bacteriovoracaceae;g_norank_f_Bacteriovoracaceae;s_uncultured_delta_proteobacterium_g_norank_f_Bacteriovoracaceae	3.83313e-05	3.83313e-05	5.11084e-05
Bacteria;p_Pseudomonadota;c_Alphaproteobacteria;o_Rhodobacterales;f_Rhodobacteraceae;g_Maritimibacter;s_uncultured_bacterium_g_Maritimibacter	6.38855e-05	2.55542e-05	3.83313e-05
Bacteria;p_Actinobacteriota;c_Thermoleophilia;o_Gaiellales;f_unclassified_o_Gaiellales;g_unclassified_o_Gaiellales;s_unclassified_o_Gaiellales	8.94397e-05	3.83313e-05	0
Bacteria;p_Pseudomonadota;c_Gammaproteobacteria;o_Alteromonadales;f_Moritellaceae;g_Moritella;s_unclassified_g_Moritella	2.55542e-05	5.11084e-05	5.11084e-05
Bacteria;p_Bacteroidota;c_Bacteroidia;o_Chitinophagales;f_Saprospiraceae;g_Phaeodactylibacter;s_uncultured_bacterium_g_Phaeodactylibacter	5.11084e-05	2.55542e-05	5.11084e-05
Bacteria;p_SAR324_cladeMarine_group_B;c_norank_p_SAR324_cladeMarine_group_B;o_norank_c_norank_p_SAR324_cladeMarine_group_B;f_norank_o_norank_c_norank_p_SAR324_cladeMarine_group_B;g_norank_f_norank_o_norank_c_norank_p_SAR324_cladeMarine_group_B;s_uncultured_delta_proteobacterium_Sva0853	7.66626e-05	2.55542e-05	2.55542e-05
Bacteria;p_Latescibacterota;c_norank_p_Latescibacterota;o_norank_c_norank_p_Latescibacterota;f_norank_o_norank_c_norank_p_Latescibacterota;g_norank_f_norank_o_norank_c_norank_p_Latescibacterota;s_uncultured_bacterium_mle1-16	7.66626e-05	2.55542e-05	2.55542e-05
Bacteria;p_Verrucomicrobiota;c_Verrucomicrobiae;o_Opitutales;f_Puniceicoccaceae;g_Pelagicoccus;s_uncultured_bacterium_g_Pelagicoccus	3.83313e-05	5.11084e-05	3.83313e-05
Bacteria;p_Patescibacteria;c_Gracilibacteria;o_JGI_0000069-P22;f_norank_o_JGI_0000069-P22;g_norank_f_norank_o_JGI_0000069-P22;s_uncultured_Epsilonproteobacteria_bacterium_g_norank_f_norank_o_JGI_0000069-P22	7.66626e-05	2.55542e-05	2.55542e-05
Bacteria;p_Thermodesulfobacteriota;c_Desulfobulbia;o_Desulfobulbales;f_Desulfobulbaceae;g_Desulfobulbus;s_uncultured_bacterium_g_Desulfobulbus	1.27771e-05	7.66626e-05	3.83313e-05
Bacteria;p_Planctomycetota;c_Planctomycetes;o_Pirellulales;f_Pirellulaceae;g_unclassified_f_Pirellulaceae;s_unclassified_f_Pirellulaceae	5.11084e-05	6.38855e-05	1.27771e-05
Bacteria;p_Fibrobacterota;c_Fibrobacteria;o_Fibrobacterales;f_norank_o_Fibrobacterales;g_norank_f_norank_o_Fibrobacterales;s_uncultured_bacterium_g_norank_f_norank_o_Fibrobacterales	7.66626e-05	3.83313e-05	1.27771e-05
Bacteria;p_SAR324_cladeMarine_group_B;c_norank_p_SAR324_cladeMarine_group_B;o_norank_c_norank_p_SAR324_cladeMarine_group_B;f_norank_o_norank_c_norank_p_SAR324_cladeMarine_group_B;g_norank_f_norank_o_norank_c_norank_p_SAR324_cladeMarine_group_B;s_uncultured_proteobacterium_g_norank_f_norank_o_norank_c_norank_p_SAR324_cladeMarine_group_B	2.55542e-05	2.55542e-05	7.66626e-05
Bacteria;p_Spirochaetota;c_Leptospirae;o_Leptospirales;f_Leptospiraceae;g_RBG-16-49-21;s_metagenome_g_RBG-16-49-21	1.27771e-05	5.11084e-05	6.38855e-05
Bacteria;p_Actinobacteriota;c_Actinobacteria;o_Propionibacteriales;f_Nocardioidaceae;g_Kribbella;s_unclassified_g_Kribbella	6.38855e-05	5.11084e-05	1.27771e-05
Bacteria;p_Verrucomicrobiota;c_Verrucomicrobiae;o_Verrucomicrobiales;f_Rubritaleaceae;g_unclassified_f_Rubritaleaceae;s_unclassified_f_Rubritaleaceae	5.11084e-05	6.38855e-05	1.27771e-05
Bacteria;p_Pseudomonadota;c_Alphaproteobacteria;o_Azospirillales;f_Inquilinaceae;g_Inquilinus;s_unclassified_g_Inquilinus	7.66626e-05	0	5.11084e-05
Bacteria;p_Bdellovibrionota;c_Bdellovibrionia;o_Bdellovibrionales;f_Bdellovibrionaceae;g_Bdellovibrio;s_metagenome_g_Bdellovibrio	1.27771e-05	5.11084e-05	6.38855e-05
Bacteria;p_Planctomycetota;c_Phycisphaerae;o_Phycisphaerales;f_Phycisphaeraceae;g_norank_f_Phycisphaeraceae;s_uncultured_organism_g_norank_f_Phycisphaeraceae	0	6.38855e-05	6.38855e-05
Bacteria;p_Bacteroidota;c_Ignavibacteria;o_Ignavibacteriales;f_PHOS-HE36;g_norank_f_PHOS-HE36;s_unclassified_g_norank_f_PHOS-HE36	0.000102217	1.27771e-05	1.27771e-05
Bacteria;p_Planctomycetota;c_Phycisphaerae;o_Phycisphaerales;f_Phycisphaeraceae;g_Phycisphaera;s_uncultured_Planctomycetales_bacterium_g_Phycisphaera	0	2.55542e-05	0.000102217
Bacteria;p_Pseudomonadota;c_Gammaproteobacteria;o_Oceanospirillales;f_Kangiellaceae;g_Aliikangiella;s_unclassified_g_Aliikangiella	0.000102217	0	2.55542e-05
Bacteria;p_Pseudomonadota;c_Alphaproteobacteria;o_Micavibrionales;f_Micavibrionaceae;g_norank_f_Micavibrionaceae;s_uncultured_bacterium_g_norank_f_Micavibrionaceae	7.66626e-05	2.55542e-05	2.55542e-05
Bacteria;p_Pseudomonadota;c_Alphaproteobacteria;o_Reyranellales;f_Reyranellaceae;g_Reyranella;s_metagenome_g_Reyranella	2.55542e-05	3.83313e-05	6.38855e-05
Bacteria;p_Actinobacteriota;c_Acidimicrobiia;o_Actinomarinales;f_norank_o_Actinomarinales;g_norank_f_norank_o_Actinomarinales;s_marine_metagenome_g_norank_f_norank_o_Actinomarinales	0.000102217	2.55542e-05	0
Bacteria;p_Pseudomonadota;c_Alphaproteobacteria;o_Rhizobiales;f_Methyloligellaceae;g_norank_f_Methyloligellaceae;s_uncultured_bacterium_g_norank_f_Methyloligellaceae	6.38855e-05	2.55542e-05	3.83313e-05
Bacteria;p_Actinobacteriota;c_Actinobacteria;o_Frankiales;f_Acidothermaceae;g_Acidothermus;s_uncultured_Thermomonosporaceae_bacterium	7.66626e-05	5.11084e-05	0
Bacteria;p_Bacteroidota;c_Bacteroidia;o_Chitinophagales;f_Chitinophagaceae;g_Terrimonas;s_unclassified_g_Terrimonas	8.94397e-05	1.27771e-05	2.55542e-05
Bacteria;p_Thermodesulfobacteriota;c_Desulfobulbia;o_Desulfobulbales;f_Desulfurivibrionaceae;g_MSBL7;s_unclassified_g_MSBL7	5.11084e-05	1.27771e-05	6.38855e-05
Bacteria;p_Acidobacteriota;c_Holophagae;o_Holophagales;f_Holophagaceae;g_Holophaga;s_unclassified_g_Holophaga	7.66626e-05	1.27771e-05	3.83313e-05
Bacteria;p_Kiritimatiellota;c_Kiritimatiellae;o_WCHB1-41;f_norank_o_WCHB1-41;g_norank_f_norank_o_WCHB1-41;s_uncultured_bacterium_AD249-B8	2.55542e-05	8.94397e-05	1.27771e-05
Bacteria;p_Acidobacteriota;c_Thermoanaerobaculia;o_Thermoanaerobaculales;f_Thermoanaerobaculaceae;g_Subgroup_23;s_uncultured_sediment_bacterium_g_Subgroup_23	0.000102217	0	2.55542e-05
Bacteria;p_Bacteroidota;c_Bacteroidia;o_Flavobacteriales;f_Flavobacteriaceae;g_Robiginitalea;s_uncultured_bacterium_g_Robiginitalea	3.83313e-05	5.11084e-05	3.83313e-05
Bacteria;p_Pseudomonadota;c_Gammaproteobacteria;o_Xanthomonadales;f_Rhodanobacteraceae;g_Rudaea;s_unclassified_g_Rudaea	5.11084e-05	2.55542e-05	5.11084e-05
Bacteria;p_Acetothermia;c_Acetothermiia;o_norank_c_Acetothermiia;f_norank_o_norank_c_Acetothermiia;g_norank_f_norank_o_norank_c_Acetothermiia;s_bacterium_enrichment_culture_clone_AOM-SR-B11	1.27771e-05	2.55542e-05	8.94397e-05
Bacteria;p_Calditrichota;c_Calditrichia;o_Calditrichales;f_Calditrichaceae;g_unclassified_f_Calditrichaceae;s_unclassified_f_Calditrichaceae	0.000114994	0	1.27771e-05
Bacteria;p_Elusimicrobiota;c_Elusimicrobia;o_Lineage_IV;f_norank_o_Lineage_IV;g_norank_f_norank_o_Lineage_IV;s_unclassified_g_norank_f_norank_o_Lineage_IV	3.83313e-05	0	8.94397e-05
Bacteria;p_CK-2C2-2;c_norank_p_CK-2C2-2;o_norank_c_norank_p_CK-2C2-2;f_norank_o_norank_c_norank_p_CK-2C2-2;g_norank_f_norank_o_norank_c_norank_p_CK-2C2-2;s_uncultured_delta_proteobacterium_g_norank_f_norank_o_norank_c_norank_p_CK-2C2-2	6.38855e-05	6.38855e-05	0
Bacteria;p_Acidobacteriota;c_AT-s3-28;o_norank_c_AT-s3-28;f_norank_o_norank_c_AT-s3-28;g_norank_f_norank_o_norank_c_AT-s3-28;s_uncultured_Acidobacteria_bacterium_g_norank_f_norank_o_norank_c_AT-s3-28	0	0.000114994	1.27771e-05
Bacteria;p_Nitrospinota;c_Nitrospinia;o_Nitrospinales;f_Nitrospinaceae;g_norank_f_Nitrospinaceae;s_unclassified_g_norank_f_Nitrospinaceae	5.11084e-05	2.55542e-05	5.11084e-05
Bacteria;p_Bacteroidota;c_unclassified_p_Bacteroidota;o_unclassified_p_Bacteroidota;f_unclassified_p_Bacteroidota;g_unclassified_p_Bacteroidota;s_unclassified_p_Bacteroidota	0.000127771	0	0
Bacteria;p_Bacillota;c_Clostridia;o_Lachnospirales;f_Lachnospiraceae;g_unclassified_f_Lachnospiraceae;s_unclassified_f_Lachnospiraceae	5.11084e-05	6.38855e-05	1.27771e-05
Bacteria;p_Pseudomonadota;c_Alphaproteobacteria;o_Rhodospirillales;f_AEGEAN-169_marine_group;g_norank_f_AEGEAN-169_marine_group;s_unclassified_g_norank_f_AEGEAN-169_marine_group	0.000102217	0	2.55542e-05
Bacteria;p_Pseudomonadota;c_Gammaproteobacteria;o_Beggiatoales;f_Beggiatoaceae;g_unclassified_f_Beggiatoaceae;s_unclassified_f_Beggiatoaceae	6.38855e-05	2.55542e-05	3.83313e-05
Bacteria;p_Thermodesulfobacteriota;c_Desulfobacteria;o_Desulfobacterales;f_Desulfococcaceae;g_Desulfonema;s_unclassified_g_Desulfonema	3.83313e-05	2.55542e-05	6.38855e-05
Bacteria;p_Gemmatimonadota;c_Gemmatimonadetes;o_Gemmatimonadales;f_Gemmatimonadaceae;g_Gemmatimonas;s_uncultured_Gemmatimonadetes_bacterium_g_Gemmatimonas	5.11084e-05	5.11084e-05	2.55542e-05
Bacteria;p_Chloroflexi;c_Ktedonobacteria;o_unclassified_c_Ktedonobacteria;f_unclassified_c_Ktedonobacteria;g_unclassified_c_Ktedonobacteria;s_unclassified_c_Ktedonobacteria	0.000114994	1.27771e-05	0
Bacteria;p_Bacteroidota;c_Bacteroidia;o_Chitinophagales;f_Chitinophagaceae;g_Chitinophaga;s_unclassified_g_Chitinophaga	7.66626e-05	2.55542e-05	2.55542e-05
Bacteria;p_Pseudomonadota;c_Gammaproteobacteria;o_PLTA13;f_norank_o_PLTA13;g_norank_f_norank_o_PLTA13;s_uncultured_bacterium_g_norank_f_norank_o_PLTA13	2.55542e-05	6.38855e-05	3.83313e-05
Bacteria;p_Bdellovibrionota;c_Oligoflexia;o_0319-6G20;f_norank_o_0319-6G20;g_norank_f_norank_o_0319-6G20;s_Olavius_ilvae_associated_proteobacterium_Delta_7	3.83313e-05	7.66626e-05	1.27771e-05
Bacteria;p_Pseudomonadota;c_Alphaproteobacteria;o_Defluviicoccales;f_norank_o_Defluviicoccales;g_norank_f_norank_o_Defluviicoccales;s_uncultured_organism_g_norank_f_norank_o_Defluviicoccales	6.38855e-05	3.83313e-05	2.55542e-05
Bacteria;p_Actinobacteriota;c_Actinobacteria;o_Micrococcales;f_Intrasporangiaceae;g_unclassified_f_Intrasporangiaceae;s_unclassified_f_Intrasporangiaceae	5.11084e-05	5.11084e-05	2.55542e-05
Bacteria;p_Thermodesulfobacteriota;c_norank_p_Thermodesulfobacteriota;o_norank_c_norank_p_Thermodesulfobacteriota;f_norank_o_norank_c_norank_p_Thermodesulfobacteriota;g_norank_f_norank_o_norank_c_norank_p_Thermodesulfobacteriota;s_Desulfarculaceae_bacterium_JdFR-97	1.27771e-05	7.66626e-05	3.83313e-05
Bacteria;p_Cyanobacteria;c_Cyanobacteriia;o_Cyanobacteriales;f_Phormidiaceae;g_Tychonema_CCAP_1459-11B;s_unclassified_g_Tychonema_CCAP_1459-11B	0.000127771	0	0
Bacteria;p_Patescibacteria;c_ABY1;o_Candidatus_Magasanikbacteria;f_norank_o_Candidatus_Magasanikbacteria;g_norank_f_norank_o_Candidatus_Magasanikbacteria;s_unclassified_g_norank_f_norank_o_Candidatus_Magasanikbacteria	6.38855e-05	2.55542e-05	3.83313e-05
Bacteria;p_Pseudomonadota;c_Gammaproteobacteria;o_Ectothiorhodospirales;f_Thioalkalispiraceae;g_Thiohalophilus;s_uncultured_Thioalkalispiraceae_bacterium_g_Thiohalophilus	3.83313e-05	0	7.66626e-05
Bacteria;p_Acidobacteriota;c_Vicinamibacteria;o_Vicinamibacterales;f_Vicinamibacteraceae;g_norank_f_Vicinamibacteraceae;s_uncultured_bacterium_gp6_g_norank_f_Vicinamibacteraceae	6.38855e-05	3.83313e-05	1.27771e-05
Bacteria;p_Pseudomonadota;c_Gammaproteobacteria;o_Oceanospirillales;f_Halomonadaceae;g_Halomonas;s_unclassified_g_Halomonas	6.38855e-05	1.27771e-05	3.83313e-05
Bacteria;p_Pseudomonadota;c_Gammaproteobacteria;o_Thiotrichales;f_Thiotrichaceae;g_norank_f_Thiotrichaceae;s_uncultured_marine_bacterium_g_norank_f_Thiotrichaceae	3.83313e-05	5.11084e-05	2.55542e-05
Bacteria;p_Spirochaetota;c_Leptospirae;o_Leptospirales;f_Leptospiraceae;g_Turneriella;s_uncultured_bacterium_g_Turneriella	7.66626e-05	1.27771e-05	2.55542e-05
Bacteria;p_Chloroflexi;c_Ktedonobacteria;o_Ktedonobacterales;f_Ktedonobacteraceae;g_1921-3;s_unclassified_g_1921-3	5.11084e-05	2.55542e-05	3.83313e-05
Bacteria;p_Chloroflexi;c_Anaerolineae;o_RBG-13-54-9;f_norank_o_RBG-13-54-9;g_norank_f_norank_o_RBG-13-54-9;s_uncultured_bacterium_g_norank_f_norank_o_RBG-13-54-9	5.11084e-05	2.55542e-05	3.83313e-05
Bacteria;p_Verrucomicrobiota;c_Verrucomicrobiae;o_Pedosphaerales;f_Pedosphaeraceae;g_Ellin516;s_unclassified_g_Ellin516	7.66626e-05	2.55542e-05	1.27771e-05
Bacteria;p_Pseudomonadota;c_Gammaproteobacteria;o_Aeromonadales;f_Aeromonadaceae;g_Oceanimonas;s_Oceanimonas_doudoroffii	2.55542e-05	6.38855e-05	2.55542e-05
Bacteria;p_Verrucomicrobiota;c_Lentisphaeria;o_Oligosphaerales;f_Lenti-02;g_norank_f_Lenti-02;s_uncultured_Lentisphaerae_bacterium_g_norank_f_Lenti-02	5.11084e-05	0	6.38855e-05
Bacteria;p_Pseudomonadota;c_Gammaproteobacteria;o_Methylococcales;f_Methylomonadaceae;g_Methyloprofundus;s_uncultured_Myxococcales_bacterium_g_Methyloprofundus	1.27771e-05	5.11084e-05	5.11084e-05
Bacteria;p_Chloroflexi;c_Anaerolineae;o_Anaerolineales;f_Anaerolineaceae;g_GWD2-49-16;s_Chloroflexi_bacterium_GWD2_49_16	2.55542e-05	1.27771e-05	7.66626e-05
Bacteria;p_Verrucomicrobiota;c_Verrucomicrobiae;o_Opitutales;f_Opitutaceae;g_unclassified_f_Opitutaceae;s_unclassified_f_Opitutaceae	8.94397e-05	1.27771e-05	1.27771e-05
Bacteria;p_Pseudomonadota;c_Gammaproteobacteria;o_Gammaproteobacteria_Incertae_Sedis;f_unclassified_o_Gammaproteobacteria_Incertae_Sedis;g_unclassified_o_Gammaproteobacteria_Incertae_Sedis;s_unclassified_o_Gammaproteobacteria_Incertae_Sedis	0.000102217	1.27771e-05	0
Bacteria;p_Bacteroidota;c_Bacteroidia;o_Bacteroidales;f_Marinifilaceae;g_norank_f_Marinifilaceae;s_uncultured_Saccharicrinis_sp.	3.83313e-05	3.83313e-05	3.83313e-05
Bacteria;p_Pseudomonadota;c_Alphaproteobacteria;o_Rhodospirillales;f_Magnetospiraceae;g_Magnetospira;s_unclassified_g_Magnetospira	2.55542e-05	3.83313e-05	5.11084e-05
Bacteria;p_Verrucomicrobiota;c_Verrucomicrobiae;o_Pedosphaerales;f_Pedosphaeraceae;g_SH3-11;s_unclassified_g_SH3-11	2.55542e-05	5.11084e-05	3.83313e-05
Bacteria;p_Bacteroidota;c_Bacteroidia;o_Chitinophagales;f_Saprospiraceae;g_norank_f_Saprospiraceae;s_uncultured_soil_bacterium_g_norank_f_Saprospiraceae	3.83313e-05	3.83313e-05	3.83313e-05
Bacteria;p_Bacillota;c_Clostridia;o_Peptostreptococcales-Tissierellales;f_Anaerovoracaceae;g_norank_f_Anaerovoracaceae;s_uncultured_bacterium_g_norank_f_Anaerovoracaceae	2.55542e-05	3.83313e-05	5.11084e-05
Bacteria;p_Bacteroidota;c_Bacteroidia;o_Cytophagales;f_Cyclobacteriaceae;g_norank_f_Cyclobacteriaceae;s_uncultured_Sphingobacteriia_bacterium_g_norank_f_Cyclobacteriaceae	0.000102217	1.27771e-05	0
Bacteria;p_Pseudomonadota;c_Gammaproteobacteria;o_Nitrosococcales;f_Nitrosococcaceae;g_Cm1-21;s_uncultured_sediment_bacterium_g_Cm1-21	6.38855e-05	2.55542e-05	2.55542e-05
Bacteria;p_Pseudomonadota;c_Gammaproteobacteria;o_Oceanospirillales;f_Pseudohongiellaceae;g_Pseudohongiella;s_uncultured_bacterium_g_Pseudohongiella	3.83313e-05	5.11084e-05	2.55542e-05
Bacteria;p_Actinobacteriota;c_Actinobacteria;o_Micrococcales;f_Microbacteriaceae;g_Parafrigoribacterium;s_uncultured_bacterium_g_Parafrigoribacterium	2.55542e-05	5.11084e-05	3.83313e-05
Bacteria;p_Patescibacteria;c_Parcubacteria;o_Candidatus_Nealsonbacteria;f_norank_o_Candidatus_Nealsonbacteria;g_norank_f_norank_o_Candidatus_Nealsonbacteria;s_unclassified_g_norank_f_norank_o_Candidatus_Nealsonbacteria	5.11084e-05	3.83313e-05	2.55542e-05
Bacteria;p_Pseudomonadota;c_Gammaproteobacteria;o_Xanthomonadales;f_Rhodanobacteraceae;g_Rhodanobacter;s_unclassified_g_Rhodanobacter	7.66626e-05	0	3.83313e-05
Bacteria;p_Chloroflexi;c_Ktedonobacteria;o_Ktedonobacterales;f_Ktedonobacteraceae;g_FCPS473;s_uncultured_Ktedobacteria_bacterium_g_FCPS473	8.94397e-05	2.55542e-05	0
Bacteria;p_Pseudomonadota;c_Gammaproteobacteria;o_Alteromonadales;f_Alteromonadaceae;g_Glaciecola;s_uncultured_bacterium_g_Glaciecola	5.11084e-05	3.83313e-05	2.55542e-05
Bacteria;p_Bacillota;c_Clostridia;o_norank_c_Clostridia;f_Hungateiclostridiaceae;g_unclassified_f_Hungateiclostridiaceae;s_unclassified_f_Hungateiclostridiaceae	8.94397e-05	0	2.55542e-05
Bacteria;p_Pseudomonadota;c_Alphaproteobacteria;o_Puniceispirillales;f_SAR116_clade;g_norank_f_SAR116_clade;s_unclassified_g_norank_f_SAR116_clade	6.38855e-05	2.55542e-05	2.55542e-05
Bacteria;p_Planctomycetota;c_BD7-11;o_norank_c_BD7-11;f_norank_o_norank_c_BD7-11;g_norank_f_norank_o_norank_c_BD7-11;s_uncultured_Planctomycetales_bacterium_g_norank_f_norank_o_norank_c_BD7-11	8.94397e-05	0	2.55542e-05
Bacteria;p_Bacteroidota;c_Bacteroidia;o_Bacteroidales;f_Marinifilaceae;g_norank_f_Marinifilaceae;s_uncultured_bacterium_g_norank_f_Marinifilaceae	2.55542e-05	3.83313e-05	5.11084e-05
Bacteria;p_Calditrichota;c_Calditrichia;o_Calditrichales;f_Calditrichaceae;g_JdFR-76;s_unclassified_g_JdFR-76	6.38855e-05	3.83313e-05	1.27771e-05
Bacteria;p_Thermodesulfobacteriota;c_Desulfobacteria;o_Desulfobacterales;f_norank_o_Desulfobacterales;g_norank_f_norank_o_Desulfobacterales;s_uncultured_bacterium_g_norank_f_norank_o_Desulfobacterales	5.11084e-05	6.38855e-05	0
Bacteria;p_Pseudomonadota;c_Alphaproteobacteria;o_Rhodobacterales;f_Rhodobacteraceae;g_Roseobacter;s_uncultured_bacterium_g_Roseobacter	2.55542e-05	7.66626e-05	1.27771e-05
Bacteria;p_Pseudomonadota;c_Gammaproteobacteria;o_Oceanospirillales;f_Nitrincolaceae;g_Marinobacterium;s_uncultured_bacterium_g_Marinobacterium	3.83313e-05	3.83313e-05	3.83313e-05
Bacteria;p_Bacteroidota;c_Bacteroidia;o_Cytophagales;f_Cyclobacteriaceae;g_Ekhidna;s_uncultured_bacterium_g_Ekhidna	3.83313e-05	2.55542e-05	5.11084e-05
Bacteria;p_Actinobacteriota;c_Actinobacteria;o_Micromonosporales;f_Micromonosporaceae;g_Micromonospora;s_Micromonospora_echinospora	3.83313e-05	1.27771e-05	6.38855e-05
Bacteria;p_Pseudomonadota;c_Gammaproteobacteria;o_Thiotrichales;f_Thiotrichaceae;g_Cocleimonas;s_unclassified_g_Cocleimonas	2.55542e-05	1.27771e-05	7.66626e-05
Bacteria;p_Thermodesulfobacteriota;c_Desulfobulbia;o_Desulfobulbales;f_Desulfocapsaceae;g_Desulfobacterium_catecholicum_group;s_uncultured_Desulfobulbaceae_bacterium_g_Desulfobacterium_catecholicum_group	1.27771e-05	6.38855e-05	3.83313e-05
Bacteria;p_Actinobacteriota;c_Coriobacteriia;o_unclassified_c_Coriobacteriia;f_unclassified_c_Coriobacteriia;g_unclassified_c_Coriobacteriia;s_unclassified_c_Coriobacteriia	3.83313e-05	5.11084e-05	2.55542e-05
Bacteria;p_Bacillota;c_Clostridia;o_norank_c_Clostridia;f_Hungateiclostridiaceae;g_UCG-012;s_uncultured_Firmicutes_bacterium_g_UCG-012	1.27771e-05	2.55542e-05	7.66626e-05
Bacteria;p_Pseudomonadota;c_Alphaproteobacteria;o_Rhodobacterales;f_Rhodobacteraceae;g_Jannaschia;s_unclassified_g_Jannaschia	6.38855e-05	1.27771e-05	3.83313e-05
Bacteria;p_RCP2-54;c_norank_p_RCP2-54;o_norank_c_norank_p_RCP2-54;f_norank_o_norank_c_norank_p_RCP2-54;g_norank_f_norank_o_norank_c_norank_p_RCP2-54;s_hydrothermal_vent_metagenome_g_norank_f_norank_o_norank_c_norank_p_RCP2-54	5.11084e-05	1.27771e-05	5.11084e-05
Bacteria;p_Pseudomonadota;c_Alphaproteobacteria;o_Rhodobacterales;f_Rhodobacteraceae;g_Yoonia-Loktanella;s_uncultured_bacterium_g_Yoonia-Loktanella	3.83313e-05	6.38855e-05	1.27771e-05
Bacteria;p_Pseudomonadota;c_Gammaproteobacteria;o_Burkholderiales;f_Rhodocyclaceae;g_unclassified_f_Rhodocyclaceae;s_unclassified_f_Rhodocyclaceae	0.000102217	0	1.27771e-05
Bacteria;p_Pseudomonadota;c_Alphaproteobacteria;o_AT-s3-44;f_norank_o_AT-s3-44;g_norank_f_norank_o_AT-s3-44;s_unclassified_g_norank_f_norank_o_AT-s3-44	5.11084e-05	3.83313e-05	2.55542e-05
Bacteria;p_Sumerlaeota;c_Sumerlaeia;o_Sumerlaeales;f_Sumerlaeaceae;g_Sumerlaea;s_uncultured_deep-sea_bacterium_g_Sumerlaea	7.66626e-05	1.27771e-05	2.55542e-05
Bacteria;p_Myxococcota;c_Polyangia;o_Blfdi19;f_norank_o_Blfdi19;g_norank_f_norank_o_Blfdi19;s_uncultured_Cystobacterineae_bacterium_g_norank	7.66626e-05	1.27771e-05	2.55542e-05
Bacteria;p_Myxococcota;c_Polyangia;o_Nannocystales;f_Nannocystaceae;g_norank_f_Nannocystaceae;s_uncultured_Enhygromyxa_sp.	0	3.83313e-05	7.66626e-05
Bacteria;p_Pseudomonadota;c_Gammaproteobacteria;o_Cellvibrionales;f_Cellvibrionaceae;g_unclassified_f_Cellvibrionaceae;s_unclassified_f_Cellvibrionaceae	5.11084e-05	5.11084e-05	1.27771e-05
Bacteria;p_Pseudomonadota;c_Alphaproteobacteria;o_Micropepsales;f_Micropepsaceae;g_norank_f_Micropepsaceae;s_uncultured_bacterium_g_norank_f_Micropepsaceae	5.11084e-05	2.55542e-05	3.83313e-05
Bacteria;p_Thermodesulfobacteriota;c_norank_p_Thermodesulfobacteriota;o_norank_c_norank_p_Thermodesulfobacteriota;f_norank_o_norank_c_norank_p_Thermodesulfobacteriota;g_norank_f_norank_o_norank_c_norank_p_Thermodesulfobacteriota;s_Myxococcales_bacterium_enrichment_culture_clone_11380	2.55542e-05	3.83313e-05	5.11084e-05
Bacteria;p_Pseudomonadota;c_Gammaproteobacteria;o_Cellvibrionales;f_Porticoccaceae;g_C1-B045;s_unclassified_g_C1-B045	6.38855e-05	1.27771e-05	3.83313e-05
Bacteria;p_Entotheonellaeota;c_Entotheonellia;o_Entotheonellales;f_Entotheonellaceae;g_norank_f_Entotheonellaceae;s_unclassified_g_norank_f_Entotheonellaceae	6.38855e-05	3.83313e-05	1.27771e-05
Bacteria;p_Chloroflexi;c_Dehalococcoidia;o_GIF3;f_norank_o_GIF3;g_norank_f_norank_o_GIF3;s_unclassified_g_norank_f_norank_o_GIF3	5.11084e-05	2.55542e-05	3.83313e-05
Bacteria;p_Acidobacteriota;c_Subgroup_26;o_norank_c_Subgroup_26;f_norank_o_norank_c_Subgroup_26;g_norank_f_norank_o_norank_c_Subgroup_26;s_unclassified_g_norank_f_norank_o_norank_c_Subgroup_26	6.38855e-05	3.83313e-05	1.27771e-05
Bacteria;p_Chloroflexi;c_JG30-KF-CM66;o_norank_c_JG30-KF-CM66;f_norank_o_norank_c_JG30-KF-CM66;g_norank_f_norank_o_norank_c_JG30-KF-CM66;s_uncultured_bacterium_g_norank_f_norank_o_norank_c_JG30-KF-CM66	2.55542e-05	6.38855e-05	2.55542e-05
Bacteria;p_Pseudomonadota;c_Gammaproteobacteria;o_Cellvibrionales;f_Spongiibacteraceae;g_norank_f_Spongiibacteraceae;s_uncultured_bacterium_g_norank_f_Spongiibacteraceae	0	3.83313e-05	7.66626e-05
Bacteria;p_Gemmatimonadota;c_S0134_terrestrial_group;o_norank_c_S0134_terrestrial_group;f_norank_o_norank_c_S0134_terrestrial_group;g_norank_f_norank_o_norank_c_S0134_terrestrial_group;s_uncultured_Gemmatimonadetes_bacterium_g_norank_f_norank_o_norank_c_S0134_terrestrial_group	1.27771e-05	5.11084e-05	5.11084e-05
Bacteria;p_Pseudomonadota;c_Gammaproteobacteria;o_Xanthomonadales;f_unclassified_o_Xanthomonadales;g_unclassified_o_Xanthomonadales;s_unclassified_o_Xanthomonadales	0.000114994	0	0
Bacteria;p_Pseudomonadota;c_Gammaproteobacteria;o_Gammaproteobacteria_Incertae_Sedis;f_unclassified_o_Gammaproteobacteria_Incertae_Sedis;g_Acidibacter;s_uncultured_eubacterium_WD2124	0.000102217	1.27771e-05	0
Bacteria;p_Patescibacteria;c_ABY1;o_Candidatus_Magasanikbacteria;f_norank_o_Candidatus_Magasanikbacteria;g_norank_f_norank_o_Candidatus_Magasanikbacteria;s_uncultured_bacterium_g_norank_f_norank_o_Candidatus_Magasanikbacteria	3.83313e-05	1.27771e-05	6.38855e-05
Bacteria;p_Bacillota;c_Clostridia;o_Peptostreptococcales-Tissierellales;f_norank_o_Peptostreptococcales-Tissierellales;g_Sporanaerobacter;s_uncultured_Firmicutes_bacterium_g_Sporanaerobacter	3.83313e-05	2.55542e-05	3.83313e-05
Bacteria;p_Pseudomonadota;c_Gammaproteobacteria;o_Oceanospirillales;f_Nitrincolaceae;g_norank_f_Nitrincolaceae;s_uncultured_bacterium_g_norank_f_Nitrincolaceae	5.11084e-05	5.11084e-05	0
Bacteria;p_Kiritimatiellota;c_Kiritimatiellae;o_Kiritimatiellales;f_Kiritimatiellaceae;g_R76-B128;s_uncultured_Kiritimatiellaeota_bacterium_g_R76-B128	0.000102217	0	0
Bacteria;p_Bacteroidota;c_Bacteroidia;o_Cytophagales;f_Cyclobacteriaceae;g_Ekhidna;s_uncultured_deep-sea_bacterium_g_Ekhidna	1.27771e-05	5.11084e-05	3.83313e-05
Bacteria;p_Pseudomonadota;c_Gammaproteobacteria;o_Pseudomonadales;f_Moraxellaceae;g_Acinetobacter;s_Acinetobacter_johnsonii	2.55542e-05	5.11084e-05	2.55542e-05
Bacteria;p_Thermodesulfobacteriota;c_Desulfobacteria;o_Desulfobacterales;f_Desulfosarcinaceae;g_Desulfatirhabdium;s_unclassified_g_Desulfatirhabdium	6.38855e-05	1.27771e-05	2.55542e-05
Bacteria;p_Spirochaetota;c_Spirochaetia;o_Spirochaetales;f_Spirochaetaceae;g_GWE2-31-10;s_uncultured_organism_g_GWE2-31-10	6.38855e-05	1.27771e-05	2.55542e-05
Bacteria;p_Verrucomicrobiota;c_Verrucomicrobiae;o_Pedosphaerales;f_Pedosphaeraceae;g_norank_f_Pedosphaeraceae;s_metagenome_g_norank_f_Pedosphaeraceae	2.55542e-05	1.27771e-05	6.38855e-05
Bacteria;p_Bacteroidota;c_Bacteroidia;o_Bacteroidales;f_Marinifilaceae;g_Marinifilum;s_Marinifilum_sp._JNU-J034	2.55542e-05	5.11084e-05	2.55542e-05
Bacteria;p_Pseudomonadota;c_Alphaproteobacteria;o_Acetobacterales;f_Acetobacteraceae;g_Rhodovastum;s_metagenome_g_Rhodovastum	0	7.66626e-05	2.55542e-05
Bacteria;p_Bacillota;c_Bacilli;o_Izemoplasmatales;f_norank_o_Izemoplasmatales;g_norank_f_norank_o_Izemoplasmatales;s_uncultured_bacterium_g_norank_f_norank_o_Izemoplasmatales	1.27771e-05	7.66626e-05	1.27771e-05
Bacteria;p_Nitrospinota;c_Nitrospinia;o_Nitrospinales;f_Nitrospinaceae;g_Nitrospina;s_Nitrospina_sp._enrichment_culture_clone_Cb12	1.27771e-05	3.83313e-05	5.11084e-05
Bacteria;p_Bacteroidota;c_Bacteroidia;o_Cytophagales;f_Cyclobacteriaceae;g_norank_f_Cyclobacteriaceae;s_uncultured_Flexibacteraceae_bacterium_g_norank_f_Cyclobacteriaceae	5.11084e-05	2.55542e-05	2.55542e-05
Bacteria;p_Pseudomonadota;c_Gammaproteobacteria;o_Ga0077536;f_norank_o_Ga0077536;g_norank_f_norank_o_Ga0077536;s_uncultured_sulfur-oxidizing_symbiont_bacterium_g_norank_f_norank	3.83313e-05	5.11084e-05	1.27771e-05
Bacteria;p_Myxococcota;c_Polyangia;o_VHS-B4-70;f_norank_o_VHS-B4-70;g_norank_f_norank_o_VHS-B4-70;s_uncultured_Kofleriaceae_bacterium_g_norank	2.55542e-05	5.11084e-05	2.55542e-05
Bacteria;p_Actinobacteriota;c_Thermoleophilia;o_Gaiellales;f_norank_o_Gaiellales;g_norank_f_norank_o_Gaiellales;s_metagenome_g_norank_f_norank_o_Gaiellales	3.83313e-05	5.11084e-05	1.27771e-05
Bacteria;p_Pseudomonadota;c_Gammaproteobacteria;o_Cellvibrionales;f_Spongiibacteraceae;g_norank_f_Spongiibacteraceae;s_uncultured_gamma_proteobacterium_g_norank_f_Spongiibacteraceae	1.27771e-05	5.11084e-05	3.83313e-05
Bacteria;p_Bacillota;c_Bacilli;o_Bacillales;f_Planococcaceae;g_Sporosarcina;s_Sporosarcina_saromensis	0	6.38855e-05	3.83313e-05
Bacteria;p_Chloroflexi;c_Ktedonobacteria;o_Ktedonobacterales;f_Ktedonobacteraceae;g_norank_f_Ktedonobacteraceae;s_uncultured_soil_bacterium_g_norank_f_Ktedonobacteraceae	6.38855e-05	2.55542e-05	1.27771e-05
Bacteria;p_Bacteroidota;c_Bacteroidia;o_Cytophagales;f_Amoebophilaceae;g_norank_f_Amoebophilaceae;s_uncultured_bacterium_g_norank_f_Amoebophilaceae	2.55542e-05	3.83313e-05	3.83313e-05
Bacteria;p_Thermodesulfobacteriota;c_Desulfobacteria;o_Desulfobacterales;f_Desulfosarcinaceae;g_Sva0081_sediment_group;s_uncultured_Desulfosarcina_sp._g_Sva0081_sediment_group	7.66626e-05	0	2.55542e-05
Bacteria;p_Pseudomonadota;c_Gammaproteobacteria;o_Oceanospirillales;f_Endozoicomonadaceae;g_Endozoicomonas;s_Endozoicomonas_sp.	0	5.11084e-05	5.11084e-05
Bacteria;p_Pseudomonadota;c_Gammaproteobacteria;o_Steroidobacterales;f_Steroidobacteraceae;g_Steroidobacter;s_unclassified_g_Steroidobacter	3.83313e-05	1.27771e-05	5.11084e-05
Bacteria;p_Bacillota;c_Bacilli;o_Lactobacillales;f_Streptococcaceae;g_Lactococcus;s_unclassified_g_Lactococcus	5.11084e-05	2.55542e-05	2.55542e-05
Bacteria;p_Myxococcota;c_Polyangia;o_VHS-B3-70;f_norank_o_VHS-B3-70;g_norank_f_norank_o_VHS-B3-70;s_uncultured_delta_proteobacterium_g_norank_f_norank_o_VHS-B3-70	1.27771e-05	3.83313e-05	5.11084e-05
Bacteria;p_Chloroflexi;c_Ktedonobacteria;o_Ktedonobacterales;f_Ktedonobacteraceae;g_1921-2;s_unclassified_g_1921-2	2.55542e-05	3.83313e-05	3.83313e-05
Bacteria;p_Patescibacteria;c_Parcubacteria;o_Candidatus_Kaiserbacteria;f_norank_o_Candidatus_Kaiserbacteria;g_norank_f_norank_o_Candidatus_Kaiserbacteria;s_metagenome_g_norank_f_norank_o_Candidatus_Kaiserbacteria	2.55542e-05	5.11084e-05	2.55542e-05
Bacteria;p_Pseudomonadota;c_Gammaproteobacteria;o_Xanthomonadales;f_Rhodanobacteraceae;g_Ahniella;s_metagenome_g_Ahniella	2.55542e-05	6.38855e-05	1.27771e-05
Bacteria;p_Spirochaetota;c_Leptospirae;o_Leptospirales;f_Leptospiraceae;g_norank_f_Leptospiraceae;s_uncultured_Spirochaetes_bacterium_g_norank_f_Leptospiraceae	3.83313e-05	2.55542e-05	3.83313e-05
Bacteria;p_Bacteroidota;c_Bacteroidia;o_Chitinophagales;f_Saprospiraceae;g_Portibacter;s_uncultured_bacterium_g_Portibacter	6.38855e-05	2.55542e-05	1.27771e-05
Bacteria;p_Pseudomonadota;c_Gammaproteobacteria;o_OM182_clade;f_norank_o_OM182_clade;g_norank_f_norank_o_OM182_clade;s_uncultured_gamma_proteobacterium_g_norank_f_norank_o_OM182_clade	2.55542e-05	1.27771e-05	6.38855e-05
Bacteria;p_Nitrospirota;c_4-29-1;o_norank_c_4-29-1;f_norank_o_norank_c_4-29-1;g_norank_f_norank_o_norank_c_4-29-1;s_uncultured_bacterium_g_norank_f_norank_o_norank_c_4-29-1	6.38855e-05	2.55542e-05	1.27771e-05
Bacteria;p_Verrucomicrobiota;c_Verrucomicrobiae;o_Methylacidiphilales;f_Methylacidiphilaceae;g_norank_f_Methylacidiphilaceae;s_uncultured_bacterium_g_norank_f_Methylacidiphilaceae	6.38855e-05	1.27771e-05	2.55542e-05
Bacteria;p_Verrucomicrobiota;c_Verrucomicrobiae;o_Verrucomicrobiales;f_Rubritaleaceae;g_Rubritalea;s_unclassified_g_Rubritalea	2.55542e-05	5.11084e-05	2.55542e-05
Bacteria;p_Marinimicrobia_SAR406_clade;c_norank_p_Marinimicrobia_SAR406_clade;o_norank_c_norank_p_Marinimicrobia_SAR406_clade;f_norank_o_norank_c_norank_p_Marinimicrobia_SAR406_clade;g_norank_f_norank_o_norank_c_norank_p_Marinimicrobia_SAR406_clade;s_Candidatus_Marinimicrobia_bacterium_CG1_02_48_14	5.11084e-05	2.55542e-05	2.55542e-05
Bacteria;p_Pseudomonadota;c_Alphaproteobacteria;o_Rhizobiales;f_Beijerinckiaceae;g_Methylobacterium-Methylorubrum;s_Methylobacterium_sp._17SD2-17	1.27771e-05	6.38855e-05	2.55542e-05
Bacteria;p_Planctomycetota;c_OM190;o_norank_c_OM190;f_norank_o_norank_c_OM190;g_norank_f_norank_o_norank_c_OM190;s_uncultured_Planctomycetaceae_bacterium_g_norank_f_norank	1.27771e-05	6.38855e-05	2.55542e-05
Bacteria;p_Acidobacteriota;c_Vicinamibacteria;o_Subgroup_17;f_norank_o_Subgroup_17;g_norank_f_norank_o_Subgroup_17;s_uncultured_Acidobacterium_sp._g_norank_f_norank_o_Subgroup_17	0	3.83313e-05	6.38855e-05
Bacteria;p_Bacillota;c_Clostridia;o_Christensenellales;f_Christensenellaceae;g_norank_f_Christensenellaceae;s_unclassified_g_norank_f_Christensenellaceae	3.83313e-05	3.83313e-05	2.55542e-05
Bacteria;p_Myxococcota;c_Polyangia;o_PS-B29;f_norank_o_PS-B29;g_norank_f_norank_o_PS-B29;s_uncultured_delta_proteobacterium_g_norank_f_norank_o_PS-B29	1.27771e-05	1.27771e-05	7.66626e-05
Bacteria;p_Actinobacteriota;c_Actinobacteria;o_Corynebacteriales;f_Mycobacteriaceae;g_Mycobacterium;s_Mycobacterium_celatum_g_Mycobacterium	3.83313e-05	3.83313e-05	2.55542e-05
Bacteria;p_Pseudomonadota;c_Alphaproteobacteria;o_Rhizobiales;f_Xanthobacteraceae;g_norank_f_Xanthobacteraceae;s_uncultured_bacterium_g_norank_f_Xanthobacteraceae	0	7.66626e-05	2.55542e-05
Bacteria;p_Pseudomonadota;c_Alphaproteobacteria;o_Rhodobacterales;f_Rhodobacteraceae;g_Shimia;s_uncultured_bacterium_g_Shimia	1.27771e-05	6.38855e-05	2.55542e-05
Bacteria;p_Bacillota;c_Clostridia;o_Clostridia_UCG-014;f_norank_o_Clostridia_UCG-014;g_norank_f_norank_o_Clostridia_UCG-014;s_unclassified_g_norank_f_norank_o_Clostridia_UCG-014	6.38855e-05	0	3.83313e-05
Bacteria;p_Pseudomonadota;c_Gammaproteobacteria;o_EPR3968-O8a-Bc78;f_norank_o_EPR3968-O8a-Bc78;g_norank_f_norank_o_EPR3968-O8a-Bc78;s_uncultured_gamma_proteobacterium_g_norank_f_norank_o_EPR3968-O8a-Bc78	1.27771e-05	7.66626e-05	1.27771e-05
Bacteria;p_Bacteroidota;c_Bacteroidia;o_Flavobacteriales;f_Flavobacteriaceae;g_Lutibacter;s_marine_bacterium_K20-20	2.55542e-05	3.83313e-05	3.83313e-05
Bacteria;p_Bacillota;c_Clostridia;o_Clostridiales;f_Clostridiaceae;g_unclassified_f_Clostridiaceae;s_unclassified_f_Clostridiaceae	8.94397e-05	0	1.27771e-05
Bacteria;p_Acidobacteriota;c_Subgroup_20;o_norank_c_Subgroup_20;f_norank_o_norank_c_Subgroup_20;g_norank_f_norank_o_norank_c_Subgroup_20;s_uncultured_bacterium_g_norank_f_norank_o_norank_c_Subgroup_20	1.27771e-05	5.11084e-05	3.83313e-05
Bacteria;p_Chloroflexi;c_AD3;o_norank_c_AD3;f_norank_o_norank_c_AD3;g_norank_f_norank_o_norank_c_AD3;s_uncultured_organism_g_norank_f_norank_o_norank_c_AD3	7.66626e-05	0	2.55542e-05
Bacteria;p_Pseudomonadota;c_Gammaproteobacteria;o_Thiomicrospirales;f_Thiomicrospiraceae;g_endosymbionts_f_Thiomicrospiraceae;s_uncultured_gamma_proteobacterium_g_endosymbionts	2.55542e-05	3.83313e-05	3.83313e-05
Bacteria;p_Pseudomonadota;c_Gammaproteobacteria;o_Oceanospirillales;f_Litoricolaceae;g_Litoricola;s_uncultured_bacterium_g_Litoricola	2.55542e-05	3.83313e-05	3.83313e-05
Bacteria;p_Thermodesulfobacteriota;c_Desulfobulbia;o_Desulfobulbales;f_Desulfocapsaceae;g_Desulfofustis;s_unclassified_g_Desulfofustis	3.83313e-05	2.55542e-05	3.83313e-05
Bacteria;p_Verrucomicrobiota;c_Verrucomicrobiae;o_Opitutales;f_Puniceicoccaceae;g_Pelagicoccus;s_uncultured_marine_bacterium_g_Pelagicoccus	3.83313e-05	2.55542e-05	3.83313e-05
Bacteria;p_Pseudomonadota;c_Alphaproteobacteria;o_Defluviicoccales;f_norank_o_Defluviicoccales;g_norank_f_norank_o_Defluviicoccales;s_metagenome_g_norank_f_norank_o_Defluviicoccales	3.83313e-05	2.55542e-05	3.83313e-05
Bacteria;p_Armatimonadota;c_Chthonomonadetes;o_Chthonomonadales;f_Chthonomonadaceae;g_Chthonomonas;s_uncultured_bacterium_g_Chthonomonas	5.11084e-05	1.27771e-05	3.83313e-05
Bacteria;p_Bacteroidota;c_Bacteroidia;o_Chitinophagales;f_Saprospiraceae;g_Phaeodactylibacter;s_uncultured_Saprospiraceae_bacterium_g_Phaeodactylibacter	2.55542e-05	5.11084e-05	2.55542e-05
Bacteria;p_Bacteroidota;c_Bacteroidia;o_Cytophagales;f_Microscillaceae;g_norank_f_Microscillaceae;s_Bacteroidetes_bacterium_N2	5.11084e-05	2.55542e-05	2.55542e-05
Bacteria;p_Acidobacteriota;c_Blastocatellia;o_Pyrinomonadales;f_Pyrinomonadaceae;g_RB41;s_metagenome_g_RB41	1.27771e-05	6.38855e-05	2.55542e-05
Bacteria;p_Chloroflexi;c_Anaerolineae;o_SBR1031;f_norank_o_SBR1031;g_norank_f_norank_o_SBR1031;s_uncultured_bacterium_SJA-101	3.83313e-05	1.27771e-05	5.11084e-05
Bacteria;p_NB1-j;c_norank_p_NB1-j;o_norank_c_norank_p_NB1-j;f_norank_o_norank_c_norank_p_NB1-j;g_norank_f_norank_o_norank_c_norank_p_NB1-j;s_uncultured_Gemmatimonadetes_bacterium_g_norank	3.83313e-05	3.83313e-05	2.55542e-05
Bacteria;p_Pseudomonadota;c_Alphaproteobacteria;o_Rhizobiales;f_Devosiaceae;g_unclassified_f_Devosiaceae;s_unclassified_f_Devosiaceae	6.38855e-05	0	3.83313e-05
Bacteria;p_Pseudomonadota;c_Alphaproteobacteria;o_norank_c_Alphaproteobacteria;f_norank_o_norank_c_Alphaproteobacteria;g_norank_f_norank_o_norank_c_Alphaproteobacteria;s_Rhodospirillaceae_bacterium_L34	5.11084e-05	0	5.11084e-05
Bacteria;p_Pseudomonadota;c_Alphaproteobacteria;o_Rhodobacterales;f_Rhodobacteraceae;g_Aliiroseovarius;s_uncultured_bacterium_g_Aliiroseovarius	1.27771e-05	2.55542e-05	6.38855e-05
Bacteria;p_Nitrospirota;c_Thermodesulfovibrionia;o_norank_c_Thermodesulfovibrionia;f_norank_o_norank_c_Thermodesulfovibrionia;g_norank_f_norank_o_norank_c_Thermodesulfovibrionia;s_Nitrospirae_bacterium_GWF2_44_13	1.27771e-05	6.38855e-05	2.55542e-05
Bacteria;p_Bacteroidota;c_Bacteroidia;o_Bacteroidales;f_Prolixibacteraceae;g_Roseimarinus;s_unclassified_g_Roseimarinus	6.38855e-05	1.27771e-05	2.55542e-05
Bacteria;p_Pseudomonadota;c_Alphaproteobacteria;o_Rickettsiales;f_SM2D12;g_norank_f_SM2D12;s_unclassified_g_norank_f_SM2D12	7.66626e-05	1.27771e-05	1.27771e-05
Bacteria;p_Hydrogenedentes;c_Hydrogenedentia;o_Hydrogenedentiales;f_Hydrogenedensaceae;g_norank_f_Hydrogenedensaceae;s_uncultured_sediment_bacterium_g_norank_f_Hydrogenedensaceae	3.83313e-05	2.55542e-05	3.83313e-05
Bacteria;p_Methylomirabilota;c_Methylomirabilia;o_Methylomirabilales;f_Methylomirabilaceae;g_Candidatus_Methylomirabilis;s_uncultured_Firmicutes_bacterium_g_Candidatus_Methylomirabilis	0	2.55542e-05	7.66626e-05
Bacteria;p_Bacteroidota;c_Bacteroidia;o_Bacteroidales;f_Marinilabiliaceae;g_Labilibacter;s_uncultured_bacterium_g_Labilibacter	0	7.66626e-05	2.55542e-05
Bacteria;p_Planctomycetota;c_vadinHA49;o_norank_c_vadinHA49;f_norank_o_norank_c_vadinHA49;g_norank_f_norank_o_norank_c_vadinHA49;s_uncultured_microorganism_g_norank_f_norank_o_norank_c_vadinHA49	1.27771e-05	5.11084e-05	3.83313e-05
Bacteria;p_Bacteroidota;c_Bacteroidia;o_Flavobacteriales;f_Flavobacteriaceae;g_Pibocella;s_uncultured_bacterium_g_Pibocella	5.11084e-05	2.55542e-05	2.55542e-05
Bacteria;p_Verrucomicrobiota;c_Chlamydiae;o_LD1-PA32;f_norank_o_LD1-PA32;g_norank_f_norank_o_LD1-PA32;s_unclassified_g_norank_f_norank_o_LD1-PA32	2.55542e-05	3.83313e-05	3.83313e-05
Bacteria;p_Elusimicrobiota;c_Endomicrobia;o_Endomicrobiales;f_Endomicrobiaceae;g_Endomicrobium;s_unclassified_g_Endomicrobium	2.55542e-05	3.83313e-05	3.83313e-05
Bacteria;p_Pseudomonadota;c_Alphaproteobacteria;o_Sphingomonadales;f_Sphingomonadaceae;g_Erythrobacter;s_Erythrobacter_longus	3.83313e-05	5.11084e-05	1.27771e-05
Bacteria;p_Verrucomicrobiota;c_Verrucomicrobiae;o_Pedosphaerales;f_Pedosphaeraceae;g_Ellin516;s_metagenome_g_Ellin516	2.55542e-05	3.83313e-05	3.83313e-05
Bacteria;p_Verrucomicrobiota;c_Verrucomicrobiae;o_Pedosphaerales;f_Pedosphaeraceae;g_SCGC_AAA164-E04;s_uncultured_bacterium_g_SCGC_AAA164-E04	3.83313e-05	2.55542e-05	3.83313e-05
Bacteria;p_Myxococcota;c_Myxococcia;o_Myxococcales;f_Myxococcaceae;g_norank_f_Myxococcaceae;s_uncultured_delta_proteobacterium_g_norank_f_Myxococcaceae	2.55542e-05	0	7.66626e-05
Bacteria;p_Planctomycetota;c_Planctomycetes;o_Gemmatales;f_Gemmataceae;g_norank_f_Gemmataceae;s_uncultured_thermal_soil_bacterium_g_norank_f_Gemmataceae	7.66626e-05	0	2.55542e-05
Bacteria;p_Chloroflexi;c_Ktedonobacteria;o_Ktedonobacterales;f_Ktedonobacteraceae;g_G12-WMSP1;s_uncultured_bacterium_g_G12-WMSP1	0	5.11084e-05	5.11084e-05
Bacteria;p_Thermodesulfobacteriota;c_Desulfuromonadia;o_PB19;f_norank_o_PB19;g_norank_f_norank_o_PB19;s_uncultured_delta_proteobacterium_g_norank_f_norank_o_PB19	0	3.83313e-05	6.38855e-05
Bacteria;p_Nitrospirota;c_Nitrospiria;o_Nitrospirales;f_Nitrospiraceae;g_Nitrospira;s_Nitrospira_bacterium_SG8_3	8.94397e-05	0	1.27771e-05
Bacteria;p_Pseudomonadota;c_Alphaproteobacteria;o_Rhodobacterales;f_Rhodobacteraceae;g_Sulfitobacter;s_uncultured_Roseobacter_sp._g_Sulfitobacter	2.55542e-05	2.55542e-05	5.11084e-05
Bacteria;p_Patescibacteria;c_Gracilibacteria;o_Absconditabacteriales_SR1;f_norank_o_Absconditabacteriales_SR1;g_norank_f_norank_o_Absconditabacteriales_SR1;s_unclassified_g_norank_f_norank_o_Absconditabacteriales_SR1	5.11084e-05	2.55542e-05	2.55542e-05
Bacteria;p_Bacteroidota;c_SJA-28;o_norank_c_SJA-28;f_norank_o_norank_c_SJA-28;g_norank_f_norank_o_norank_c_SJA-28;s_uncultured_bacterium_g_norank_f_norank_o_norank_c_SJA-28	6.38855e-05	2.55542e-05	1.27771e-05
Bacteria;p_Bacteroidota;c_Bacteroidia;o_Bacteroidales;f_SB-5;g_norank_f_SB-5;s_uncultured_bacterium_g_norank_f_SB-5	1.27771e-05	2.55542e-05	6.38855e-05
Bacteria;p_Pseudomonadota;c_Gammaproteobacteria;o_Salinisphaerales;f_Solimonadaceae;g_Polycyclovorans;s_uncultured_gamma_proteobacterium_g_Polycyclovorans	3.83313e-05	2.55542e-05	3.83313e-05
Bacteria;p_Pseudomonadota;c_Alphaproteobacteria;o_Rhodobacterales;f_Rhodobacteraceae;g_Roseovarius;s_uncultured_Alphaproteobacteria_bacterium_g_Roseovarius	5.11084e-05	2.55542e-05	2.55542e-05
Bacteria;p_Pseudomonadota;c_Gammaproteobacteria;o_Gammaproteobacteria_Incertae_Sedis;f_unclassified_o_Gammaproteobacteria_Incertae_Sedis;g_norank_f_unclassified;s_uncultured_deep-sea_bacterium_g_norank_f_unclassified	5.11084e-05	5.11084e-05	0
Bacteria;p_Bacteroidota;c_Bacteroidia;o_Cytophagales;f_Cyclobacteriaceae;g_Algoriphagus;s_unclassified_g_Algoriphagus	8.94397e-05	0	0
Bacteria;p_Myxococcota;c_Polyangia;o_Polyangiales;f_Phaselicystidaceae;g_Phaselicystis;s_unclassified_g_Phaselicystis	2.55542e-05	5.11084e-05	1.27771e-05
Bacteria;p_Pseudomonadota;c_Alphaproteobacteria;o_norank_c_Alphaproteobacteria;f_norank_o_norank_c_Alphaproteobacteria;g_norank_f_norank_o_norank_c_Alphaproteobacteria;s_uncultured_deep-sea_bacterium_g_norank_f_norank_o_norank_c_Alphaproteobacteria	7.66626e-05	1.27771e-05	0
Bacteria;p_Pseudomonadota;c_Alphaproteobacteria;o_Reyranellales;f_Reyranellaceae;g_Reyranella;s_unclassified_g_Reyranella	7.66626e-05	0	1.27771e-05
Bacteria;p_Fibrobacterota;c_Fibrobacteria;o_Fibrobacterales;f_Fibrobacteraceae;g_possible_genus_04;s_metagenome_g_possible_genus_04	2.55542e-05	5.11084e-05	1.27771e-05
Bacteria;p_Patescibacteria;c_Gracilibacteria;o_Absconditabacteriales_SR1;f_norank_o_Absconditabacteriales_SR1;g_norank_f_norank_o_Absconditabacteriales_SR1;s_candidate_division_CPR1_bacterium_ADurb.Bin160	2.55542e-05	3.83313e-05	2.55542e-05
Bacteria;p_Pseudomonadota;c_Gammaproteobacteria;o_Methylococcales;f_Cycloclasticaceae;g_Cycloclasticus;s_uncultured_bacterium_g_Cycloclasticus	1.27771e-05	2.55542e-05	5.11084e-05
Bacteria;p_WS1;c_norank_p_WS1;o_norank_c_norank_p_WS1;f_norank_o_norank_c_norank_p_WS1;g_norank_f_norank_o_norank_c_norank_p_WS1;s_uncultured_bacterium_g_norank_f_norank_o_norank_c_norank_p_WS1	6.38855e-05	2.55542e-05	0
Bacteria;p_Pseudomonadota;c_Gammaproteobacteria;o_Burkholderiales;f_Nitrosomonadaceae;g_MND1;s_metagenome_g_MND1	2.55542e-05	3.83313e-05	2.55542e-05
Bacteria;p_Latescibacterota;c_norank_p_Latescibacterota;o_norank_c_norank_p_Latescibacterota;f_norank_o_norank_c_norank_p_Latescibacterota;g_norank_f_norank_o_norank_c_norank_p_Latescibacterota;s_uncultured_Bacteroidetes_bacterium_g_norank_f_norank_o_norank_c_norank	3.83313e-05	3.83313e-05	1.27771e-05
Bacteria;p_Bacteroidota;c_Bacteroidia;o_Bacteroidales;f_Dysgonomonadaceae;g_Proteiniphilum;s_uncultured_Porphyromonadaceae_bacterium_g_Proteiniphilum	3.83313e-05	2.55542e-05	2.55542e-05
Bacteria;p_Dadabacteria;c_Dadabacteriia;o_Dadabacteriales;f_norank_o_Dadabacteriales;g_norank_f_norank_o_Dadabacteriales;s_uncultured_archaeon_g_norank_f_norank	0	3.83313e-05	5.11084e-05
Bacteria;p_Pseudomonadota;c_Gammaproteobacteria;o_BD7-8;f_norank_o_BD7-8;g_norank_f_norank_o_BD7-8;s_uncultured_proteobacterium_g_norank_f_norank_o_BD7-8	6.38855e-05	2.55542e-05	0
Bacteria;p_Actinobacteriota;c_Acidimicrobiia;o_Actinomarinales;f_norank_o_Actinomarinales;g_norank_f_norank_o_Actinomarinales;s_uncultured_Actinomycetales_bacterium_g_norank_f_norank_o_Actinomarinales	5.11084e-05	2.55542e-05	1.27771e-05
Bacteria;p_Acidobacteriota;c_Blastocatellia;o_unclassified_c_Blastocatellia;f_unclassified_c_Blastocatellia;g_unclassified_c_Blastocatellia;s_unclassified_c_Blastocatellia	8.94397e-05	0	0
Bacteria;p_Actinobacteriota;c_Actinobacteria;o_Micrococcales;f_Microbacteriaceae;g_unclassified_f_Microbacteriaceae;s_unclassified_f_Microbacteriaceae	7.66626e-05	1.27771e-05	0
Bacteria;p_Caldatribacteriota;c_Caldatribacteriia;o_Caldatribacteriales;f_Caldatribacteriaceae;g_Candidatus_Caldatribacterium;s_anaerobic_digester_metagenome_g_Candidatus_Caldatribacterium	3.83313e-05	1.27771e-05	3.83313e-05
Bacteria;p_Patescibacteria;c_ABY1;o_Candidatus_Buchananbacteria;f_norank_o_Candidatus_Buchananbacteria;g_norank_f_norank_o_Candidatus_Buchananbacteria;s_unclassified_g_norank_f_norank_o_Candidatus_Buchananbacteria	6.38855e-05	2.55542e-05	0
Bacteria;p_Pseudomonadota;c_Alphaproteobacteria;o_Rhizobiales;f_Pleomorphomonadaceae;g_norank_f_Pleomorphomonadaceae;s_unclassified_g_norank_f_Pleomorphomonadaceae	2.55542e-05	3.83313e-05	2.55542e-05
Bacteria;p_Patescibacteria;c_Parcubacteria;o_norank_c_Parcubacteria;f_norank_o_norank_c_Parcubacteria;g_norank_f_norank_o_norank_c_Parcubacteria;s_uncultured_bacterium_g_norank_f_norank_o_norank_c_Parcubacteria	8.94397e-05	0	0
Bacteria;p_Bacteroidota;c_Bacteroidia;o_Sphingobacteriales;f_AKYH767;g_norank_f_AKYH767;s_uncultured_bacterium_g_norank_f_AKYH767	2.55542e-05	2.55542e-05	3.83313e-05
Bacteria;p_Acidobacteriota;c_Subgroup_22;o_norank_c_Subgroup_22;f_norank_o_norank_c_Subgroup_22;g_norank_f_norank_o_norank_c_Subgroup_22;s_uncultured_organism_g_norank_f_norank_o_norank_c_Subgroup_22	5.11084e-05	2.55542e-05	1.27771e-05
Bacteria;p_Bacteroidota;c_Bacteroidia;o_Flavobacteriales;f_Flavobacteriaceae;g_Maritimimonas;s_Maritimimonas_rapanae	2.55542e-05	2.55542e-05	3.83313e-05
Bacteria;p_Verrucomicrobiota;c_Lentisphaeria;o_Victivallales;f_BD2-3;g_norank_f_BD2-3;s_uncultured_Verrucomicrobia_bacterium_g_norank_f_BD2-3	2.55542e-05	0	6.38855e-05
Bacteria;p_Pseudomonadota;c_Alphaproteobacteria;o_Rhizobiales;f_Stappiaceae;g_Labrenzia;s_Labrenzia_marina	3.83313e-05	3.83313e-05	1.27771e-05
Bacteria;p_Pseudomonadota;c_Gammaproteobacteria;o_Burkholderiales;f_Gallionellaceae;g_Candidatus_Nitrotoga;s_uncultured_bacterium_g_Candidatus_Nitrotoga	0	2.55542e-05	6.38855e-05
Bacteria;p_Pseudomonadota;c_Gammaproteobacteria;o_Alteromonadales;f_Alteromonadaceae;g_unclassified_f_Alteromonadaceae;s_unclassified_f_Alteromonadaceae	5.11084e-05	2.55542e-05	1.27771e-05
Bacteria;p_Gemmatimonadota;c_Gemmatimonadetes;o_Gemmatimonadales;f_Gemmatimonadaceae;g_norank_f_Gemmatimonadaceae;s_uncultured_bacterium_contig00007	0	5.11084e-05	3.83313e-05
Bacteria;p_LCP-89;c_norank_p_LCP-89;o_norank_c_norank_p_LCP-89;f_norank_o_norank_c_norank_p_LCP-89;g_norank_f_norank_o_norank_c_norank_p_LCP-89;s_saltmarsh_clone_LCP-89	2.55542e-05	3.83313e-05	2.55542e-05
Bacteria;p_Verrucomicrobiota;c_Chlamydiae;o_LD1-PA32;f_norank_o_LD1-PA32;g_norank_f_norank_o_LD1-PA32;s_uncultured_Verrucomicrobia_bacterium_g_norank_f_norank_o_LD1-PA32	0	2.55542e-05	6.38855e-05
Bacteria;p_Bacteroidota;c_Bacteroidia;o_Bacteroidales;f_Bacteroidetes_BD2-2;g_norank_f_Bacteroidetes_BD2-2;s_uncultured_Cytophaga_Sva1038	1.27771e-05	2.55542e-05	5.11084e-05
Bacteria;p_Verrucomicrobiota;c_Lentisphaeria;o_Oligosphaerales;f_unclassified_o_Oligosphaerales;g_unclassified_o_Oligosphaerales;s_unclassified_o_Oligosphaerales	6.38855e-05	2.55542e-05	0
Bacteria;p_Pseudomonadota;c_Alphaproteobacteria;o_Rickettsiales;f_unclassified_o_Rickettsiales;g_unclassified_o_Rickettsiales;s_unclassified_o_Rickettsiales	2.55542e-05	0	6.38855e-05
Bacteria;p_Pseudomonadota;c_Alphaproteobacteria;o_Rhizobiales;f_Rhizobiales_Incertae_Sedis;g_Nordella;s_Nordella_oligomobilis	2.55542e-05	6.38855e-05	0
Bacteria;p_Marinimicrobia_SAR406_clade;c_norank_p_Marinimicrobia_SAR406_clade;o_norank_c_norank_p_Marinimicrobia_SAR406_clade;f_norank_o_norank_c_norank_p_Marinimicrobia_SAR406_clade;g_norank_f_norank_o_norank_c_norank_p_Marinimicrobia_SAR406_clade;s_uncultured_bacterium_g_norank_f_norank_o_norank_c_norank_p_Marinimicrobia_SAR406_clade	3.83313e-05	2.55542e-05	2.55542e-05
Bacteria;p_Patescibacteria;c_Parcubacteria;o_Candidatus_Colwellbacteria;f_norank_o_Candidatus_Colwellbacteria;g_norank_f_norank_o_Candidatus_Colwellbacteria;s_uncultured_bacterium_g_norank_f_norank_o_Candidatus_Colwellbacteria	2.55542e-05	2.55542e-05	3.83313e-05
Bacteria;p_Pseudomonadota;c_Alphaproteobacteria;o_Caulobacterales;f_Caulobacteraceae;g_Brevundimonas;s_unclassified_g_Brevundimonas	8.94397e-05	0	0
Bacteria;p_Chloroflexi;c_Ktedonobacteria;o_Ktedonobacterales;f_Ktedonobacteraceae;g_JG30a-KF-32;s_uncultured_bacterium_g_JG30a-KF-32	5.11084e-05	2.55542e-05	1.27771e-05
Bacteria;p_Bdellovibrionota;c_Oligoflexia;o_0319-6G20;f_norank_o_0319-6G20;g_norank_f_norank_o_0319-6G20;s_uncultured_delta_proteobacterium_g_norank_f_norank_o_0319-6G20	5.11084e-05	3.83313e-05	0
Bacteria;p_Latescibacterota;c_norank_p_Latescibacterota;o_norank_c_norank_p_Latescibacterota;f_norank_o_norank_c_norank_p_Latescibacterota;g_norank_f_norank_o_norank_c_norank_p_Latescibacterota;s_metagenome_g_norank_f_norank_o_norank_c_norank_p_Latescibacterota	1.27771e-05	3.83313e-05	3.83313e-05
Bacteria;p_Actinobacteriota;c_Actinobacteria;o_Streptosporangiales;f_Thermomonosporaceae;g_Actinomadura;s_unclassified_g_Actinomadura	5.11084e-05	1.27771e-05	2.55542e-05
Bacteria;p_Planctomycetota;c_Phycisphaerae;o_CCM11a;f_norank_o_CCM11a;g_norank_f_norank_o_CCM11a;s_uncultured_bacterium_g_norank_f_norank_o_CCM11a	1.27771e-05	2.55542e-05	5.11084e-05
Bacteria;p_Pseudomonadota;c_Gammaproteobacteria;o_Cellvibrionales;f_Porticoccaceae;g_Porticoccus;s_metagenome_g_Porticoccus	3.83313e-05	3.83313e-05	1.27771e-05
Bacteria;p_Pseudomonadota;c_Gammaproteobacteria;o_KF-JG30-C25;f_norank_o_KF-JG30-C25;g_norank_f_norank_o_KF-JG30-C25;s_uncultured_soil_bacterium_g_norank_f_norank_o_KF-JG30-C25	3.83313e-05	3.83313e-05	1.27771e-05
Bacteria;p_Thermodesulfobacteriota;c_norank_p_Thermodesulfobacteriota;o_norank_c_norank_p_Thermodesulfobacteriota;f_norank_o_norank_c_norank_p_Thermodesulfobacteriota;g_norank_f_norank_o_norank_c_norank_p_Thermodesulfobacteriota;s_uncultured_bacterium_g_norank_f_norank_o_norank_c_norank_p_Thermodesulfobacteriota	1.27771e-05	2.55542e-05	5.11084e-05
Bacteria;p_Thermodesulfobacteriota;c_Desulfobacteria;o_Desulfobacterales;f_Desulfosarcinaceae;g_norank_f_Desulfosarcinaceae;s_uncultured_sediment_bacterium_g_norank_f_Desulfosarcinaceae	2.55542e-05	2.55542e-05	3.83313e-05
Bacteria;p_Pseudomonadota;c_Gammaproteobacteria;o_Oceanospirillales;f_Alcanivoracaceae1;g_Alcanivorax;s_unclassified_g_Alcanivorax	5.11084e-05	2.55542e-05	1.27771e-05
Bacteria;p_Pseudomonadota;c_Alphaproteobacteria;o_Caulobacterales;f_Hyphomonadaceae;g_norank_f_Hyphomonadaceae;s_uncultured_Alphaproteobacteria_bacterium_g_norank_f_Hyphomonadaceae	3.83313e-05	2.55542e-05	2.55542e-05
Bacteria;p_Bdellovibrionota;c_Oligoflexia;o_Silvanigrellales;f_Silvanigrellaceae;g_Silvanigrella;s_uncultured_bacterium_g_Silvanigrella	0	3.83313e-05	5.11084e-05
Bacteria;p_SAR324_cladeMarine_group_B;c_norank_p_SAR324_cladeMarine_group_B;o_norank_c_norank_p_SAR324_cladeMarine_group_B;f_norank_o_norank_c_norank_p_SAR324_cladeMarine_group_B;g_norank_f_norank_o_norank_c_norank_p_SAR324_cladeMarine_group_B;s_uncultured_soil_bacterium_g_norank_f_norank_o_norank_c_norank_p_SAR324_cladeMarine_group_B	5.11084e-05	0	3.83313e-05
Bacteria;p_Bacteroidota;c_Bacteroidia;o_Sphingobacteriales;f_NS11-12_marine_group;g_norank_f_NS11-12_marine_group;s_uncultured_bacterium_g_norank_f_NS11-12_marine_group	6.38855e-05	1.27771e-05	1.27771e-05
Bacteria;p_Pseudomonadota;c_Gammaproteobacteria;o_Xanthomonadales;f_Rhodanobacteraceae;g_Pseudofulvimonas;s_uncultured_soil_bacterium_g_Pseudofulvimonas	2.55542e-05	5.11084e-05	1.27771e-05
Bacteria;p_Pseudomonadota;c_Gammaproteobacteria;o_EC3;f_norank_o_EC3;g_norank_f_norank_o_EC3;s_unclassified_g_norank_f_norank_o_EC3	3.83313e-05	2.55542e-05	2.55542e-05
Bacteria;p_Pseudomonadota;c_Gammaproteobacteria;o_Ga0077536;f_norank_o_Ga0077536;g_norank_f_norank_o_Ga0077536;s_unclassified_g_norank_f_norank_o_Ga0077536	5.11084e-05	2.55542e-05	1.27771e-05
Bacteria;p_Pseudomonadota;c_Gammaproteobacteria;o_Burkholderiales;f_Methylophilaceae;g_OM43_clade;s_unclassified_g_OM43_clade	2.55542e-05	5.11084e-05	1.27771e-05
Bacteria;p_Pseudomonadota;c_Gammaproteobacteria;o_Salinisphaerales;f_Solimonadaceae;g_Nevskia;s_unclassified_g_Nevskia	3.83313e-05	1.27771e-05	3.83313e-05
Bacteria;p_Bacteroidota;c_Bacteroidia;o_Chitinophagales;f_Chitinophagaceae;g_Sediminibacterium;s_uncultured_bacterium_g_Sediminibacterium	3.83313e-05	2.55542e-05	2.55542e-05
Bacteria;p_Bacteroidota;c_Bacteroidia;o_Flavobacteriales;f_Flavobacteriaceae;g_Arenibacter;s_Arenibacter_latericius	5.11084e-05	1.27771e-05	2.55542e-05
Bacteria;p_Acidobacteriota;c_Vicinamibacteria;o_Subgroup_17;f_norank_o_Subgroup_17;g_norank_f_norank_o_Subgroup_17;s_metagenome_g_norank_f_norank_o_Subgroup_17	8.94397e-05	0	0
Bacteria;p_Bacillota;c_Clostridia;o_norank_c_Clostridia;f_Hungateiclostridiaceae;g_HN-HF0106;s_unclassified_g_HN-HF0106	3.83313e-05	1.27771e-05	3.83313e-05
Bacteria;p_Cyanobacteria;c_Cyanobacteriia;o_Chloroplast;f_norank_o_Chloroplast;g_norank_f_norank_o_Chloroplast;s_uncultured_diatom	0	5.11084e-05	3.83313e-05
Bacteria;p_Dependentiae;c_Babeliae;o_Babeliales;f_Babeliaceae;g_norank_f_Babeliaceae;s_unclassified_g_norank_f_Babeliaceae	2.55542e-05	2.55542e-05	3.83313e-05
Bacteria;p_Chloroflexi;c_Anaerolineae;o_SJA-15;f_norank_o_SJA-15;g_norank_f_norank_o_SJA-15;s_unclassified_g_norank_f_norank_o_SJA-15	1.27771e-05	6.38855e-05	1.27771e-05
Bacteria;p_Bacteroidota;c_Rhodothermia;o_Rhodothermales;f_Rhodothermaceae;g_norank_f_Rhodothermaceae;s_uncultured_Sphingobacteriales_bacterium_g_norank_f_Rhodothermaceae	8.94397e-05	0	0
Bacteria;p_Pseudomonadota;c_Alphaproteobacteria;o_Caulobacterales;f_Hyphomonadaceae;g_unclassified_f_Hyphomonadaceae;s_unclassified_f_Hyphomonadaceae	2.55542e-05	2.55542e-05	3.83313e-05
Bacteria;p_Patescibacteria;c_Gracilibacteria;o_Candidatus_Abawacabacteria;f_norank_o_Candidatus_Abawacabacteria;g_norank_f_norank_o_Candidatus_Abawacabacteria;s_uncultured_organism_g_norank_f_norank_o_Candidatus_Abawacabacteria	3.83313e-05	2.55542e-05	2.55542e-05
Bacteria;p_Chloroflexi;c_Ktedonobacteria;o_Ktedonobacterales;f_JG30-KF-AS9;g_norank_f_JG30-KF-AS9;s_uncultured_soil_bacterium_g_norank_f_JG30-KF-AS9	1.27771e-05	3.83313e-05	3.83313e-05
Bacteria;p_Bacillota;c_Bacilli;o_Lactobacillales;f_Leuconostocaceae;g_Leuconostoc;s_unclassified_g_Leuconostoc	2.55542e-05	0	6.38855e-05
Bacteria;p_Nitrospirota;c_Nitrospiria;o_Nitrospirales;f_Nitrospiraceae;g_Nitrospira;s_uncultured_bacterium_g_Nitrospira	5.11084e-05	1.27771e-05	2.55542e-05
Bacteria;p_Bacillota;c_Clostridia;o_Lachnospirales;f_Defluviitaleaceae;g_Defluviitaleaceae_UCG-011;s_unclassified_g_Defluviitaleaceae_UCG-011	3.83313e-05	0	5.11084e-05
Bacteria;p_Myxococcota;c_Polyangia;o_VHS-B3-70;f_norank_o_VHS-B3-70;g_norank_f_norank_o_VHS-B3-70;s_uncultured_marine_bacterium_g_norank_f_norank_o_VHS-B3-70	3.83313e-05	3.83313e-05	1.27771e-05
Bacteria;p_Bacteroidota;c_Bacteroidia;o_Flavobacteriales;f_Flavobacteriaceae;g_Bizionia;s_Bizionia_paragorgiae	0	5.11084e-05	3.83313e-05
Bacteria;p_Pseudomonadota;c_Gammaproteobacteria;o_Oceanospirillales;f_Alcanivoracaceae;g_Ketobacter;s_uncultured_bacterium_g_Ketobacter	3.83313e-05	2.55542e-05	2.55542e-05
Bacteria;p_Acidobacteriota;c_Acidobacteriae;o_Bryobacterales;f_Bryobacteraceae;g_Bryobacter;s_Acidobacteriaceae_bacterium_KBS_96	6.38855e-05	2.55542e-05	0
Bacteria;p_Patescibacteria;c_Saccharimonadia;o_Saccharimonadales;f_norank_o_Saccharimonadales;g_norank_f_norank_o_Saccharimonadales;s_uncultured_soil_bacterium_g_norank_f_norank_o_Saccharimonadales	2.55542e-05	3.83313e-05	2.55542e-05
Bacteria;p_Bacteroidota;c_Bacteroidia;o_Flavobacteriales;f_Flavobacteriaceae;g_NS4_marine_group;s_uncultured_bacterium_g_NS4_marine_group	1.27771e-05	2.55542e-05	5.11084e-05
Bacteria;p_Nitrospinota;c_Nitrospinia;o_Nitrospinales;f_Nitrospinaceae;g_Nitrospina;s_unclassified_g_Nitrospina	8.94397e-05	0	0
Bacteria;p_Patescibacteria;c_Gracilibacteria;o_Candidatus_Peribacteria;f_norank_o_Candidatus_Peribacteria;g_norank_f_norank_o_Candidatus_Peribacteria;s_unclassified_g_norank_f_norank_o_Candidatus_Peribacteria	7.66626e-05	0	1.27771e-05
Bacteria;p_Patescibacteria;c_ABY1;o_Candidatus_Kerfeldbacteria;f_norank_o_Candidatus_Kerfeldbacteria;g_norank_f_norank_o_Candidatus_Kerfeldbacteria;s_Candidatus_Kerfeldbacteria_bacterium_RIFCSPLOWO2_01_FULL_48_11	1.27771e-05	6.38855e-05	1.27771e-05
Bacteria;p_Acidobacteriota;c_Vicinamibacteria;o_Vicinamibacterales;f_Vicinamibacteraceae;g_norank_f_Vicinamibacteraceae;s_uncultured_prokaryote_g_norank_f_Vicinamibacteraceae	7.66626e-05	1.27771e-05	0
Bacteria;p_Bacillota;c_Clostridia;o_Peptostreptococcales-Tissierellales;f_norank_o_Peptostreptococcales-Tissierellales;g_Anaerosphaera;s_uncultured_bacterium_g_Anaerosphaera	2.55542e-05	6.38855e-05	0
Bacteria;p_Acidobacteriota;c_Acidobacteriae;o_Acidobacteriales;f_Acidobacteriaceae_Subgroup_1;g_Occallatibacter;s_bacterium_enrichment_culture_clone_auto19_4W	8.94397e-05	0	0
Bacteria;p_Planctomycetota;c_Planctomycetes;o_Isosphaerales;f_Isosphaeraceae;g_norank_f_Isosphaeraceae;s_unclassified_g_norank_f_Isosphaeraceae	1.27771e-05	2.55542e-05	5.11084e-05
Bacteria;p_Pseudomonadota;c_Gammaproteobacteria;o_Xanthomonadales;f_Rhodanobacteraceae;g_Dokdonella;s_unclassified_g_Dokdonella	3.83313e-05	0	5.11084e-05
Bacteria;p_Pseudomonadota;c_Gammaproteobacteria;o_Run-SP154;f_norank_o_Run-SP154;g_norank_f_norank_o_Run-SP154;s_uncultured_gamma_proteobacterium_g_norank_f_norank_o_Run-SP154	0	6.38855e-05	2.55542e-05
Bacteria;p_Pseudomonadota;c_Alphaproteobacteria;o_Rhodospirillales;f_Magnetospiraceae;g_norank_f_Magnetospiraceae;s_uncultured_Rhodospirillaceae_bacterium_g_norank_f_Magnetospiraceae	3.83313e-05	2.55542e-05	2.55542e-05
Bacteria;p_Bdellovibrionota;c_Bdellovibrionia;o_Bacteriovoracales;f_Bacteriovoracaceae;g_Halobacteriovorax;s_uncultured_bacterium_g_Halobacteriovorax	3.83313e-05	2.55542e-05	2.55542e-05
Bacteria;p_Pseudomonadota;c_Gammaproteobacteria;o_Burkholderiales;f_Comamonadaceae;g_Limnohabitans;s_unclassified_g_Limnohabitans	3.83313e-05	1.27771e-05	3.83313e-05
Bacteria;p_Spirochaetota;c_Spirochaetia;o_Spirochaetales;f_Spirochaetaceae;g_Spirochaeta_2;s_uncultured_Spirochaetes_bacterium_g_Spirochaeta_2	3.83313e-05	1.27771e-05	3.83313e-05
Bacteria;p_Elusimicrobiota;c_Lineage_IIc;o_norank_c_Lineage_IIc;f_norank_o_norank_c_Lineage_IIc;g_norank_f_norank_o_norank_c_Lineage_IIc;s_unclassified_g_norank_f_norank_o_norank_c_Lineage_IIc	3.83313e-05	2.55542e-05	2.55542e-05
Bacteria;p_Pseudomonadota;c_Gammaproteobacteria;o_MBMPE27;f_norank_o_MBMPE27;g_norank_f_norank_o_MBMPE27;s_uncultured_bacterium_g_norank_f_norank_o_MBMPE27	1.27771e-05	3.83313e-05	3.83313e-05
Bacteria;p_Pseudomonadota;c_Alphaproteobacteria;o_Elsterales;f_unclassified_o_Elsterales;g_unclassified_o_Elsterales;s_unclassified_o_Elsterales	7.66626e-05	1.27771e-05	0
Bacteria;p_LCP-89;c_norank_p_LCP-89;o_norank_c_norank_p_LCP-89;f_norank_o_norank_c_norank_p_LCP-89;g_norank_f_norank_o_norank_c_norank_p_LCP-89;s_uncultured_Deferribacteres_bacterium_g_norank_f_norank	2.55542e-05	2.55542e-05	3.83313e-05
Bacteria;p_Acidobacteriota;c_Subgroup_26;o_norank_c_Subgroup_26;f_norank_o_norank_c_Subgroup_26;g_norank_f_norank_o_norank_c_Subgroup_26;s_uncultured_marine_bacterium_g_norank_f_norank_o_norank_c_Subgroup_26	8.94397e-05	0	0
Bacteria;p_Bacteroidota;c_Rhodothermia;o_Rhodothermales;f_Rhodothermaceae;g_norank_f_Rhodothermaceae;s_uncultured_Cytophaga_sp._g_norank_f_Rhodothermaceae	2.55542e-05	2.55542e-05	3.83313e-05
Bacteria;p_Pseudomonadota;c_Alphaproteobacteria;o_Acetobacterales;f_Acetobacteraceae;g_Acidocella;s_uncultured_bacterium_g_Acidocella	5.11084e-05	3.83313e-05	0
Bacteria;p_Cyanobacteria;c_Cyanobacteriia;o_Chloroplast;f_norank_o_Chloroplast;g_norank_f_norank_o_Chloroplast;s_Heterosigma_akashiwo_g_norank_f_norank	1.27771e-05	3.83313e-05	3.83313e-05
Bacteria;p_Acidobacteriota;c_Acidobacteriae;o_norank_c_Acidobacteriae;f_norank_o_norank_c_Acidobacteriae;g_Paludibaculum;s_metagenome_g_Paludibaculum	0	5.11084e-05	3.83313e-05
Bacteria;p_Bdellovibrionota;c_Bdellovibrionia;o_Bacteriovoracales;f_Bacteriovoracaceae;g_Halobacteriovorax;s_unclassified_g_Halobacteriovorax	0	2.55542e-05	6.38855e-05
Bacteria;p_Pseudomonadota;c_Gammaproteobacteria;o_MBAE14;f_norank_o_MBAE14;g_norank_f_norank_o_MBAE14;s_uncultured_bacterium_g_norank_f_norank_o_MBAE14	0	3.83313e-05	5.11084e-05
Bacteria;p_Bacteroidota;c_Bacteroidia;o_Chitinophagales;f_Chitinophagaceae;g_Dinghuibacter;s_Dinghuibacter_silviterrae	6.38855e-05	2.55542e-05	0
Bacteria;p_Bacillota;c_Bacilli;o_Bacillales;f_Bacillaceae;g_unclassified_f_Bacillaceae;s_unclassified_f_Bacillaceae	6.38855e-05	1.27771e-05	1.27771e-05
Bacteria;p_Actinobacteriota;c_Actinobacteria;o_Pseudonocardiales;f_Pseudonocardiaceae;g_unclassified_f_Pseudonocardiaceae;s_unclassified_f_Pseudonocardiaceae	5.11084e-05	0	2.55542e-05
Bacteria;p_Spirochaetota;c_Spirochaetia;o_Spirochaetales;f_Spirochaetaceae;g_norank_f_Spirochaetaceae;s_Ruditapes_philippinarum	3.83313e-05	1.27771e-05	2.55542e-05
Bacteria;p_Pseudomonadota;c_Gammaproteobacteria;o_Cellvibrionales;f_BD2-7;g_norank_f_BD2-7;s_uncultured_bacterium_g_norank_f_BD2-7	3.83313e-05	1.27771e-05	2.55542e-05
Bacteria;p_Pseudomonadota;c_Alphaproteobacteria;o_Kordiimonadales;f_Kordiimonadaceae;g_Kordiimonas;s_uncultured_deep-sea_bacterium_g_Kordiimonas	3.83313e-05	1.27771e-05	2.55542e-05
Bacteria;p_Gemmatimonadota;c_Gemmatimonadetes;o_Gemmatimonadales;f_Gemmatimonadaceae;g_norank_f_Gemmatimonadaceae;s_uncultured_Gemmatimonadetes_bacterium_g_norank_f_Gemmatimonadaceae	2.55542e-05	1.27771e-05	3.83313e-05
Bacteria;p_Myxococcota;c_Polyangia;o_mle1-27;f_norank_o_mle1-27;g_norank_f_norank_o_mle1-27;s_uncultured_bacterium_g_norank_f_norank_o_mle1-27	5.11084e-05	2.55542e-05	0
Bacteria;p_Armatimonadota;c_unclassified_p_Armatimonadota;o_unclassified_p_Armatimonadota;f_unclassified_p_Armatimonadota;g_unclassified_p_Armatimonadota;s_unclassified_p_Armatimonadota	2.55542e-05	3.83313e-05	1.27771e-05
Bacteria;p_Actinobacteriota;c_Acidimicrobiia;o_Microtrichales;f_Ilumatobacteraceae;g_CL500-29_marine_group;s_uncultured_Ilumatobacter_sp._g_CL500-29_marine_group	5.11084e-05	0	2.55542e-05
Bacteria;p_Actinobacteriota;c_Actinobacteria;o_Micrococcales;f_unclassified_o_Micrococcales;g_unclassified_o_Micrococcales;s_unclassified_o_Micrococcales	6.38855e-05	1.27771e-05	0
Bacteria;p_Thermodesulfobacteriota;c_Desulfarculia;o_Desulfarculales;f_Desulfarculaceae;g_Desulfocarbo;s_Desulfocarbo_indianensis	1.27771e-05	2.55542e-05	3.83313e-05
Bacteria;p_Thermodesulfobacteriota;c_Desulfuromonadia;o_norank_c_Desulfuromonadia;f_Geopsychrobacteraceae;g_Geopsychrobacter;s_uncultured_bacterium_g_Geopsychrobacter	2.55542e-05	2.55542e-05	2.55542e-05
Bacteria;p_Verrucomicrobiota;c_Verrucomicrobiae;o_S-BQ2-57_soil_group;f_norank_o_S-BQ2-57_soil_group;g_norank_f_norank_o_S-BQ2-57_soil_group;s_uncultured_bacterium_g_norank_f_norank_o_S-BQ2-57_soil_group	1.27771e-05	3.83313e-05	2.55542e-05
Bacteria;p_Bacteroidota;c_Bacteroidia;o_Chitinophagales;f_Chitinophagaceae;g_Puia;s_uncultured_bacterium_g_Puia	3.83313e-05	2.55542e-05	1.27771e-05
Bacteria;p_Pseudomonadota;c_Gammaproteobacteria;o_Burkholderiales;f_Burkholderiaceae;g_Burkholderia-Caballeronia-Paraburkholderia;s_Paraburkholderia_phenoliruptrix_BR3459a	1.27771e-05	2.55542e-05	3.83313e-05
Bacteria;p_Chloroflexi;c_AD3;o_norank_c_AD3;f_norank_o_norank_c_AD3;g_norank_f_norank_o_norank_c_AD3;s_uncultured_Firmicutes_bacterium_g_norank_f_norank_o_norank_c_AD3	7.66626e-05	0	0
Bacteria;p_Pseudomonadota;c_Gammaproteobacteria;o_Alteromonadales;f_Shewanellaceae;g_Ferrimonas;s_Ferrimonas_kyonanensis	1.27771e-05	1.27771e-05	5.11084e-05
Bacteria;p_Cyanobacteria;c_Cyanobacteriia;o_Cyanobacteriales;f_Cyanobacteriaceae;g_Symphothece_PCC-7002;s_unclassified_g_Symphothece_PCC-7002	1.27771e-05	1.27771e-05	5.11084e-05
Bacteria;p_Pseudomonadota;c_Gammaproteobacteria;o_Oceanospirillales;f_Kangiellaceae;g_Aliikangiella;s_uncultured_bacterium_g_Aliikangiella	2.55542e-05	2.55542e-05	2.55542e-05
Bacteria;p_Verrucomicrobiota;c_Verrucomicrobiae;o_Opitutales;f_Puniceicoccaceae;g_Lentimonas;s_uncultured_marine_bacterium_g_Lentimonas	2.55542e-05	1.27771e-05	3.83313e-05
Bacteria;p_Pseudomonadota;c_Gammaproteobacteria;o_Ectothiorhodospirales;f_Ectothiorhodospiraceae;g_norank_f_Ectothiorhodospiraceae;s_uncultured_marine_bacterium_g_norank_f_Ectothiorhodospiraceae	0	5.11084e-05	2.55542e-05
Bacteria;p_Pseudomonadota;c_Gammaproteobacteria;o_Burkholderiales;f_Burkholderiaceae;g_Burkholderia-Caballeronia-Paraburkholderia;s_Candidatus_Paraburkholderia_kirkii	2.55542e-05	1.27771e-05	3.83313e-05
Bacteria;p_Planctomycetota;c_Planctomycetes;o_Pirellulales;f_Pirellulaceae;g_norank_f_Pirellulaceae;s_unclassified_g_norank_f_Pirellulaceae	2.55542e-05	1.27771e-05	3.83313e-05
Bacteria;p_Verrucomicrobiota;c_Lentisphaeria;o_Victivallales;f_PRD18C08;g_norank_f_PRD18C08;s_unclassified_g_norank_f_PRD18C08	5.11084e-05	2.55542e-05	0
Bacteria;p_Pseudomonadota;c_Alphaproteobacteria;o_Parvibaculales;f_PS1_clade;g_norank_f_PS1_clade;s_unclassified_g_norank_f_PS1_clade	2.55542e-05	2.55542e-05	2.55542e-05
Bacteria;p_Cyanobacteria;c_Vampirivibrionia;o_Gastranaerophilales;f_norank_o_Gastranaerophilales;g_norank_f_norank_o_Gastranaerophilales;s_uncultured_organism_g_norank_f_norank_o_Gastranaerophilales	3.83313e-05	2.55542e-05	1.27771e-05
Bacteria;p_Sumerlaeota;c_Sumerlaeia;o_norank_c_Sumerlaeia;f_norank_o_norank_c_Sumerlaeia;g_norank_f_norank_o_norank_c_Sumerlaeia;s_uncultured_Candidatus_Sumerlaeota_bacterium_g_norank	3.83313e-05	2.55542e-05	1.27771e-05
Bacteria;p_Armatimonadota;c_Armatimonadia;o_Armatimonadales;f_norank_o_Armatimonadales;g_norank_f_norank_o_Armatimonadales;s_uncultured_Chloroflexi_bacterium_g_norank_f_norank_o_Armatimonadales	5.11084e-05	2.55542e-05	0
Bacteria;p_Verrucomicrobiota;c_Verrucomicrobiae;o_Verrucomicrobiales;f_Rubritaleaceae;g_Roseibacillus;s_uncultured_Verrucomicrobium_sp._g_Roseibacillus	5.11084e-05	1.27771e-05	1.27771e-05
Bacteria;p_Planctomycetota;c_Planctomycetes;o_Pirellulales;f_Pirellulaceae;g_Pir4_lineage;s_unclassified_g_Pir4_lineage	6.38855e-05	0	1.27771e-05
Bacteria;p_Bacteroidota;c_Bacteroidia;o_Chitinophagales;f_Chitinophagaceae;g_Chitinophaga;s_Chitinophaga_sp._K2CV101002-2	3.83313e-05	0	3.83313e-05
Bacteria;p_Acidobacteriota;c_Acidobacteriae;o_Acidobacteriales;f_Acidobacteriaceae_Subgroup_1;g_Edaphobacter;s_uncultured_Acidobacteria_bacterium_g_Edaphobacter	2.55542e-05	3.83313e-05	1.27771e-05
Bacteria;p_Pseudomonadota;c_Gammaproteobacteria;o_Burkholderiales;f_Methylophilaceae;g_OM43_clade;s_uncultured_bacterium_g_OM43_clade	3.83313e-05	0	3.83313e-05
Bacteria;p_Thermodesulfobacteriota;c_Desulfobacteria;o_Desulfobacterales;f_Desulfosarcinaceae;g_Desulfosarcina;s_uncultured_Desulfobacterales_bacterium_g_Desulfosarcina	7.66626e-05	0	0
Bacteria;p_Bacteroidota;c_Bacteroidia;o_Bacteroidales;f_Bacteroidetes_vadinHA17;g_norank_f_Bacteroidetes_vadinHA17;s_unclassified_g_norank_f_Bacteroidetes_vadinHA17	7.66626e-05	0	0
Bacteria;p_Nitrospirota;c_Nitrospiria;o_Nitrospirales;f_Nitrospiraceae;g_Nitrospira;s_Nitrospira_sp._enrichment_culture_clone_M1-9	1.27771e-05	6.38855e-05	0
Bacteria;p_Chloroflexi;c_Dehalococcoidia;o_norank_c_Dehalococcoidia;f_norank_o_norank_c_Dehalococcoidia;g_norank_f_norank_o_norank_c_Dehalococcoidia;s_uncultured_bacterium_g_norank_f_norank_o_norank_c_Dehalococcoidia	6.38855e-05	0	1.27771e-05
Bacteria;p_Cyanobacteria;c_Cyanobacteriia;o_Chloroplast;f_norank_o_Chloroplast;g_norank_f_norank_o_Chloroplast;s_Coscinodiscus_radiatus	6.38855e-05	1.27771e-05	0
Bacteria;p_Pseudomonadota;c_Alphaproteobacteria;o_Rhizobiales;f_Hyphomicrobiaceae;g_Hyphomicrobium;s_unclassified_g_Hyphomicrobium	3.83313e-05	1.27771e-05	2.55542e-05
Bacteria;p_Actinobacteriota;c_Acidimicrobiia;o_Microtrichales;f_Ilumatobacteraceae;g_norank_f_Ilumatobacteraceae;s_uncultured_bacterium_g_norank_f_Ilumatobacteraceae	0	2.55542e-05	5.11084e-05
Bacteria;p_Spirochaetota;c_Spirochaetia;o_Spirochaetales;f_Spirochaetaceae;g_Spirochaeta_2;s_uncultured_bacterium_g_Spirochaeta_2	3.83313e-05	1.27771e-05	2.55542e-05
Bacteria;p_Bacteroidota;c_Bacteroidia;o_Flavobacteriales;f_Crocinitomicaceae;g_norank_f_Crocinitomicaceae;s_unclassified_g_norank_f_Crocinitomicaceae	5.11084e-05	2.55542e-05	0
Bacteria;p_NB1-j;c_norank_p_NB1-j;o_norank_c_norank_p_NB1-j;f_norank_o_norank_c_norank_p_NB1-j;g_norank_f_norank_o_norank_c_norank_p_NB1-j;s_uncultured_gamma_proteobacterium_g_norank_f_norank	3.83313e-05	2.55542e-05	1.27771e-05
Bacteria;p_Verrucomicrobiota;c_Chlamydiae;o_Chlamydiales;f_Simkaniaceae;g_norank_f_Simkaniaceae;s_metagenome_g_norank_f_Simkaniaceae	0	2.55542e-05	5.11084e-05
Bacteria;p_Chloroflexi;c_Dehalococcoidia;o_FW22;f_norank_o_FW22;g_norank_f_norank_o_FW22;s_unclassified_g_norank_f_norank_o_FW22	0	3.83313e-05	3.83313e-05
Bacteria;p_Pseudomonadota;c_Alphaproteobacteria;o_Rhodobacterales;f_Rhodobacteraceae;g_Pseudophaeobacter;s_unclassified_g_Pseudophaeobacter	2.55542e-05	0	5.11084e-05
Bacteria;p_Pseudomonadota;c_Alphaproteobacteria;o_Elsterales;f_norank_o_Elsterales;g_norank_f_norank_o_Elsterales;s_uncultured_bacterium_g_norank_f_norank_o_Elsterales	2.55542e-05	3.83313e-05	1.27771e-05
Bacteria;p_Patescibacteria;c_Microgenomatia;o_norank_c_Microgenomatia;f_norank_o_norank_c_Microgenomatia;g_norank_f_norank_o_norank_c_Microgenomatia;s_uncultured_bacterium_g_norank_f_norank_o_norank_c_Microgenomatia	2.55542e-05	2.55542e-05	2.55542e-05
Bacteria;p_Thermodesulfobacteriota;c_Desulfobacteria;o_Desulfobacterales;f_Desulfosarcinaceae;g_norank_f_Desulfosarcinaceae;s_bacterium_enrichment_culture_clone_Oil_10	6.38855e-05	1.27771e-05	0
Bacteria;p_Pseudomonadota;c_Alphaproteobacteria;o_Rhodospirillales;f_Terasakiellaceae;g_Aestuariispira;s_uncultured_Alphaproteobacteria_bacterium_g_Aestuariispira	1.27771e-05	2.55542e-05	3.83313e-05
Bacteria;p_Gemmatimonadota;c_BD2-11_terrestrial_group;o_norank_c_BD2-11_terrestrial_group;f_norank_o_norank_c_BD2-11_terrestrial_group;g_norank_f_norank_o_norank_c_BD2-11_terrestrial_group;s_uncultured_deep-sea_bacterium_g_norank_f_norank_o_norank_c_BD2-11_terrestrial_group	3.83313e-05	2.55542e-05	1.27771e-05
Bacteria;p_Elusimicrobiota;c_Elusimicrobia;o_MVP-88;f_norank_o_MVP-88;g_norank_f_norank_o_MVP-88;s_unclassified_g_norank_f_norank_o_MVP-88	2.55542e-05	2.55542e-05	2.55542e-05
Bacteria;p_Pseudomonadota;c_Gammaproteobacteria;o_Oceanospirillales;f_Saccharospirillaceae;g_Gynuella;s_uncultured_bacterium_g_Gynuella	1.27771e-05	2.55542e-05	3.83313e-05
Bacteria;p_Chloroflexi;c_Chloroflexia;o_Thermomicrobiales;f_JG30-KF-CM45;g_norank_f_JG30-KF-CM45;s_bacterium_Ellin6537	5.11084e-05	2.55542e-05	0
Bacteria;p_Spirochaetota;c_Spirochaetia;o_Spirochaetales;f_Spirochaetaceae;g_norank_f_Spirochaetaceae;s_uncultured_organism_g_norank_f_Spirochaetaceae	3.83313e-05	2.55542e-05	1.27771e-05
Bacteria;p_Fibrobacterota;c_Fibrobacteria;o_Fibrobacterales;f_norank_o_Fibrobacterales;g_BBMC-4;s_unclassified_g_BBMC-4	2.55542e-05	1.27771e-05	3.83313e-05
Bacteria;p_Actinobacteriota;c_WCHB1-81;o_norank_c_WCHB1-81;f_norank_o_norank_c_WCHB1-81;g_norank_f_norank_o_norank_c_WCHB1-81;s_uncultured_actinobacterium_g_norank_f_norank_o_norank_c_WCHB1-81	2.55542e-05	1.27771e-05	3.83313e-05
Bacteria;p_Kiritimatiellota;c_Kiritimatiellae;o_Kiritimatiellales;f_Kiritimatiellaceae;g_R76-B128;s_uncultured_organism_g_R76-B128	0	5.11084e-05	2.55542e-05
Bacteria;p_Pseudomonadota;c_Alphaproteobacteria;o_Kiloniellales;f_Kiloniellaceae;g_norank_f_Kiloniellaceae;s_uncultured_Azospirillum_sp._g_norank	3.83313e-05	1.27771e-05	2.55542e-05
Bacteria;p_Verrucomicrobiota;c_Verrucomicrobiae;o_Pedosphaerales;f_Pedosphaeraceae;g_SCGC_AAA164-E04;s_bacterium_SH5-3	7.66626e-05	0	0
Bacteria;p_Planctomycetota;c_Planctomycetes;o_unclassified_c_Planctomycetes;f_unclassified_c_Planctomycetes;g_unclassified_c_Planctomycetes;s_unclassified_c_Planctomycetes	3.83313e-05	2.55542e-05	1.27771e-05
Bacteria;p_Thermodesulfobacteriota;c_Desulfuromonadia;o_Bradymonadales;f_Bradymonadaceae;g_Bradymonas;s_Bradymonas_sediminis	7.66626e-05	0	0
Bacteria;p_Bacillota;c_Bacilli;o_unclassified_c_Bacilli;f_unclassified_c_Bacilli;g_unclassified_c_Bacilli;s_unclassified_c_Bacilli	7.66626e-05	0	0
Bacteria;p_Bacillota;c_Bacilli;o_Alicyclobacillales;f_Alicyclobacillaceae;g_Tumebacillus;s_unclassified_g_Tumebacillus	5.11084e-05	0	2.55542e-05
Bacteria;p_Thermodesulfobacteriota;c_Syntrophia;o_Syntrophales;f_Smithellaceae;g_Smithella;s_unclassified_g_Smithella	7.66626e-05	0	0
Bacteria;p_Bacteroidota;c_Kapabacteria;o_Kapabacteriales;f_norank_o_Kapabacteriales;g_norank_f_norank_o_Kapabacteriales;s_uncultured_organism_g_norank_f_norank_o_Kapabacteriales	2.55542e-05	3.83313e-05	1.27771e-05
Bacteria;p_Spirochaetota;c_unclassified_p_Spirochaetota;o_unclassified_p_Spirochaetota;f_unclassified_p_Spirochaetota;g_unclassified_p_Spirochaetota;s_unclassified_p_Spirochaetota	7.66626e-05	0	0
Bacteria;p_Bacteroidota;c_Bacteroidia;o_Flavobacteriales;f_Flavobacteriaceae;g_Gramella;s_unclassified_g_Gramella	0	3.83313e-05	3.83313e-05
Bacteria;p_Kiritimatiellota;c_Kiritimatiellae;o_Kiritimatiellales;f_Kiritimatiellaceae;g_R76-B128;s_uncultured_Lentisphaerae_bacterium_g_R76-B128	5.11084e-05	2.55542e-05	0
Bacteria;p_NKB15;c_norank_p_NKB15;o_norank_c_norank_p_NKB15;f_norank_o_norank_c_norank_p_NKB15;g_norank_f_norank_o_norank_c_norank_p_NKB15;s_uncultured_hydrocarbon_seep_bacterium_BPC065	2.55542e-05	3.83313e-05	1.27771e-05
Bacteria;p_Kiritimatiellota;c_Kiritimatiellae;o_unclassified_c_Kiritimatiellae;f_unclassified_c_Kiritimatiellae;g_unclassified_c_Kiritimatiellae;s_unclassified_c_Kiritimatiellae	2.55542e-05	5.11084e-05	0
Bacteria;p_Pseudomonadota;c_Gammaproteobacteria;o_Oceanospirillales;f_Oceanospirillaceae;g_Oceanospirillum;s_unclassified_g_Oceanospirillum	3.83313e-05	3.83313e-05	0
Bacteria;p_Bacteroidota;c_Bacteroidia;o_Flavobacteriales;f_Flavobacteriaceae;g_Pseudofulvibacter;s_uncultured_bacterium_g_Pseudofulvibacter	6.38855e-05	1.27771e-05	0
Bacteria;p_Bacillota;c_Clostridia;o_Clostridiales;f_Clostridiaceae;g_norank_f_Clostridiaceae;s_Clostridium_sp._r54	0	2.55542e-05	5.11084e-05
Bacteria;p_Patescibacteria;c_Parcubacteria;o_Candidatus_Yanofskybacteria;f_norank_o_Candidatus_Yanofskybacteria;g_norank_f_norank_o_Candidatus_Yanofskybacteria;s_uncultured_organism_g_norank_f_norank_o_Candidatus_Yanofskybacteria	1.27771e-05	5.11084e-05	1.27771e-05
Bacteria;p_Planctomycetota;c_Phycisphaerae;o_Phycisphaerales;f_Phycisphaeraceae;g_SM1A02;s_uncultured_organism_g_SM1A02	5.11084e-05	1.27771e-05	1.27771e-05
Bacteria;p_Pseudomonadota;c_Gammaproteobacteria;o_Diplorickettsiales;f_Diplorickettsiaceae;g_Aquicella;s_uncultured_bacterium_g_Aquicella	2.55542e-05	1.27771e-05	3.83313e-05
Bacteria;p_Chloroflexi;c_Ktedonobacteria;o_Ktedonobacterales;f_Ktedonobacteraceae;g_norank_f_Ktedonobacteraceae;s_uncultured_Ktedobacteria_bacterium_g_norank	5.11084e-05	1.27771e-05	1.27771e-05
Bacteria;p_Planctomycetota;c_vadinHA49;o_norank_c_vadinHA49;f_norank_o_norank_c_vadinHA49;g_norank_f_norank_o_norank_c_vadinHA49;s_uncultured_planctomycete_g_norank_f_norank_o_norank_c_vadinHA49	2.55542e-05	3.83313e-05	1.27771e-05
Bacteria;p_Verrucomicrobiota;c_Verrucomicrobiae;o_Arctic97B-4_marine_group;f_norank_o_Arctic97B-4_marine_group;g_norank_f_norank_o_Arctic97B-4_marine_group;s_metagenome_g_norank_f_norank_o_Arctic97B-4_marine_group	2.55542e-05	5.11084e-05	0
Bacteria;p_Pseudomonadota;c_Gammaproteobacteria;o_Legionellales;f_Legionellaceae;g_norank_f_Legionellaceae;s_uncultured_bacterium_g_norank_f_Legionellaceae	0	5.11084e-05	2.55542e-05
Bacteria;p_Bacteroidota;c_Bacteroidia;o_Flavobacteriales;f_Flavobacteriaceae;g_Lutimonas;s_uncultured_bacterium_g_Lutimonas	5.11084e-05	1.27771e-05	1.27771e-05
Bacteria;p_Bdellovibrionota;c_Bdellovibrionia;o_Bacteriovoracales;f_Bacteriovoracaceae;g_Bacteriovorax;s_unclassified_g_Bacteriovorax	5.11084e-05	1.27771e-05	1.27771e-05
Bacteria;p_Bdellovibrionota;c_Bdellovibrionia;o_Bdellovibrionales;f_Bdellovibrionaceae;g_OM27_clade;s_uncultured_delta_proteobacterium_g_OM27_clade	3.83313e-05	3.83313e-05	0
Bacteria;p_Pseudomonadota;c_Gammaproteobacteria;o_Alteromonadales;f_Pseudoalteromonadaceae;g_norank_f_Pseudoalteromonadaceae;s_unclassified_g_norank_f_Pseudoalteromonadaceae	3.83313e-05	1.27771e-05	2.55542e-05
Bacteria;p_Bacillota;c_Bacilli;o_Bacillales;f_Bacillaceae;g_Bacillus;s_Bacillus_cellulasensis	2.55542e-05	3.83313e-05	1.27771e-05
Bacteria;p_Acidobacteriota;c_Holophagae;o_Holophagales;f_Holophagaceae;g_unclassified_f_Holophagaceae;s_unclassified_f_Holophagaceae	2.55542e-05	1.27771e-05	3.83313e-05
Bacteria;p_Bacteroidota;c_Bacteroidia;o_Chitinophagales;f_Chitinophagaceae;g_Segetibacter;s_unclassified_g_Segetibacter	5.11084e-05	1.27771e-05	1.27771e-05
Bacteria;p_Actinobacteriota;c_Actinobacteria;o_Micromonosporales;f_Micromonosporaceae;g_Micromonospora;s_unclassified_g_Micromonospora	7.66626e-05	0	0
Bacteria;p_Pseudomonadota;c_Gammaproteobacteria;o_Nitrosococcales;f_Nitrosococcaceae;g_Cm1-21;s_uncultured_bacterium_g_Cm1-21	2.55542e-05	3.83313e-05	1.27771e-05
Bacteria;p_Actinobacteriota;c_Actinobacteria;o_Catenulisporales;f_Actinospicaceae;g_Actinospica;s_Actinocrinis_puniceicyclus	2.55542e-05	2.55542e-05	2.55542e-05
Bacteria;p_FCPU426;c_norank_p_FCPU426;o_norank_c_norank_p_FCPU426;f_norank_o_norank_c_norank_p_FCPU426;g_norank_f_norank_o_norank_c_norank_p_FCPU426;s_unclassified_g_norank_f_norank_o_norank_c_norank_p_FCPU426	3.83313e-05	2.55542e-05	1.27771e-05
Bacteria;p_Thermodesulfobacteriota;c_Desulfuromonadia;o_Bradymonadales;f_norank_o_Bradymonadales;g_norank_f_norank_o_Bradymonadales;s_uncultured_delta_proteobacterium_g_norank_f_norank_o_Bradymonadales	3.83313e-05	1.27771e-05	2.55542e-05
Bacteria;p_Patescibacteria;c_Saccharimonadia;o_Saccharimonadales;f_LWQ8;g_norank_f_LWQ8;s_unclassified_g_norank_f_LWQ8	2.55542e-05	0	5.11084e-05
Bacteria;p_Bacillota;c_Clostridia;o_Clostridiales;f_Clostridiaceae;g_Oceanirhabdus;s_uncultured_bacterium_g_Oceanirhabdus	0	3.83313e-05	3.83313e-05
Bacteria;p_Gemmatimonadota;c_BD2-11_terrestrial_group;o_norank_c_BD2-11_terrestrial_group;f_norank_o_norank_c_BD2-11_terrestrial_group;g_norank_f_norank_o_norank_c_BD2-11_terrestrial_group;s_metagenome_g_norank_f_norank_o_norank_c_BD2-11_terrestrial_group	6.38855e-05	0	1.27771e-05
Bacteria;p_Pseudomonadota;c_Gammaproteobacteria;o_Alteromonadales;f_Colwelliaceae;g_Thalassotalea;s_uncultured_bacterium_g_Thalassotalea	5.11084e-05	2.55542e-05	0
Bacteria;p_Pseudomonadota;c_Gammaproteobacteria;o_MBAE14;f_norank_o_MBAE14;g_norank_f_norank_o_MBAE14;s_unclassified_g_norank_f_norank_o_MBAE14	2.55542e-05	5.11084e-05	0
Bacteria;p_WPS-2;c_norank_p_WPS-2;o_norank_c_norank_p_WPS-2;f_norank_o_norank_c_norank_p_WPS-2;g_norank_f_norank_o_norank_c_norank_p_WPS-2;s_bacterium_ADurb.Bin236	6.38855e-05	1.27771e-05	0
Bacteria;p_Pseudomonadota;c_Alphaproteobacteria;o_Rhizobiales;f_Beijerinckiaceae;g_Bosea;s_unclassified_g_Bosea	5.11084e-05	0	2.55542e-05
Bacteria;p_Bdellovibrionota;c_Oligoflexia;o_norank_c_Oligoflexia;f_norank_o_norank_c_Oligoflexia;g_norank_f_norank_o_norank_c_Oligoflexia;s_uncultured_delta_proteobacterium_g_norank_f_norank_o_norank_c_Oligoflexia	1.27771e-05	5.11084e-05	1.27771e-05
Bacteria;p_Pseudomonadota;c_Gammaproteobacteria;o_Cellvibrionales;f_Cellvibrionaceae;g_Umboniibacter;s_Umboniibacter_roseus	3.83313e-05	1.27771e-05	2.55542e-05
Bacteria;p_Pseudomonadota;c_Gammaproteobacteria;o_Arenicellales;f_Arenicellaceae;g_norank_f_Arenicellaceae;s_uncultured_sediment_bacterium_g_norank_f_Arenicellaceae	3.83313e-05	1.27771e-05	2.55542e-05
Bacteria;p_Chloroflexi;c_Dehalococcoidia;o_GIF9;f_AB-539-J10;g_norank_f_AB-539-J10;s_uncultured_Dehalococcoidia_bacterium_g_norank	3.83313e-05	0	3.83313e-05
Bacteria;p_Fibrobacterota;c_Fibrobacteria;o_Fibrobacterales;f_MAT-CR-H6-H10;g_norank_f_MAT-CR-H6-H10;s_uncultured_organism_g_norank_f_MAT-CR-H6-H10	2.55542e-05	2.55542e-05	2.55542e-05
Bacteria;p_Pseudomonadota;c_Alphaproteobacteria;o_Kiloniellales;f_Kiloniellaceae;g_Limibacillus;s_uncultured_bacterium_g_Limibacillus	3.83313e-05	2.55542e-05	1.27771e-05
Bacteria;p_Chloroflexi;c_Anaerolineae;o_Anaerolineales;f_Anaerolineaceae;g_norank_f_Anaerolineaceae;s_uncultured_prokaryote_g_norank_f_Anaerolineaceae	5.11084e-05	0	2.55542e-05
Bacteria;p_Pseudomonadota;c_Gammaproteobacteria;o_Oceanospirillales;f_Nitrincolaceae;g_Amphritea;s_unclassified_g_Amphritea	3.83313e-05	0	3.83313e-05
Bacteria;p_Spirochaetota;c_Leptospirae;o_Leptospirales;f_Leptospiraceae;g_Turneriella;s_unclassified_g_Turneriella	5.11084e-05	0	2.55542e-05
Bacteria;p_Pseudomonadota;c_Alphaproteobacteria;o_Rhizobiales;f_KF-JG30-B3;g_norank_f_KF-JG30-B3;s_unclassified_g_norank_f_KF-JG30-B3	6.38855e-05	0	1.27771e-05
Bacteria;p_Entotheonellaeota;c_Entotheonellia;o_Entotheonellales;f_Entotheonellaceae;g_Candidatus_Entotheonella;s_unclassified_g_Candidatus_Entotheonella	1.27771e-05	5.11084e-05	1.27771e-05
Bacteria;p_Acidobacteriota;c_Blastocatellia;o_Pyrinomonadales;f_Pyrinomonadaceae;g_RB41;s_unclassified_g_RB41	1.27771e-05	1.27771e-05	3.83313e-05
Bacteria;p_Bacteroidota;c_Bacteroidia;o_Sphingobacteriales;f_NS11-12_marine_group;g_norank_f_NS11-12_marine_group;s_uncultured_Bacteroidetes_bacterium_g_norank_f_NS11-12_marine_group	2.55542e-05	1.27771e-05	2.55542e-05
Bacteria;p_Nitrospirota;c_BMS9AB35;o_norank_c_BMS9AB35;f_norank_o_norank_c_BMS9AB35;g_norank_f_norank_o_norank_c_BMS9AB35;s_unclassified_g_norank_f_norank_o_norank_c_BMS9AB35	2.55542e-05	1.27771e-05	2.55542e-05
Bacteria;p_Verrucomicrobiota;c_Verrucomicrobiae;o_Arctic97B-4_marine_group;f_norank_o_Arctic97B-4_marine_group;g_norank_f_norank_o_Arctic97B-4_marine_group;s_marine_metagenome_g_norank_f_norank	3.83313e-05	0	2.55542e-05
Bacteria;p_Myxococcota;c_Polyangia;o_mle1-27;f_norank_o_mle1-27;g_norank_f_norank_o_mle1-27;s_unclassified_g_norank_f_norank_o_mle1-27	1.27771e-05	0	5.11084e-05
Bacteria;p_Actinobacteriota;c_WCHB1-81;o_norank_c_WCHB1-81;f_norank_o_norank_c_WCHB1-81;g_norank_f_norank_o_norank_c_WCHB1-81;s_uncultured_bacterium_g_norank_f_norank_o_norank_c_WCHB1-81	3.83313e-05	1.27771e-05	1.27771e-05
Bacteria;p_Pseudomonadota;c_Gammaproteobacteria;o_SS1-B-09-64;f_norank_o_SS1-B-09-64;g_norank_f_norank_o_SS1-B-09-64;s_uncultured_gamma_proteobacterium_g_norank_f_norank_o_SS1-B-09-64	5.11084e-05	1.27771e-05	0
Bacteria;p_Chloroflexi;c_Dehalococcoidia;o_S085;f_norank_o_S085;g_norank_f_norank_o_S085;s_metagenome_g_norank_f_norank_o_S085	3.83313e-05	1.27771e-05	1.27771e-05
Bacteria;p_Pseudomonadota;c_Alphaproteobacteria;o_Rickettsiales;f_AB1;g_norank_f_AB1;s_Sinorickettsia_chlamys	0	5.11084e-05	1.27771e-05
Bacteria;p_Pseudomonadota;c_Alphaproteobacteria;o_Rhodobacterales;f_Rhodobacteraceae;g_norank_f_Rhodobacteraceae;s_Rhodobacterales_bacterium_CB1025	2.55542e-05	3.83313e-05	0
Bacteria;p_Actinobacteriota;c_Acidimicrobiia;o_Actinomarinales;f_norank_o_Actinomarinales;g_norank_f_norank_o_Actinomarinales;s_mixed_culture_isolate_koll13	6.38855e-05	0	0
Bacteria;p_Patescibacteria;c_Parcubacteria;o_Candidatus_Liptonbacteria;f_norank_o_Candidatus_Liptonbacteria;g_norank_f_norank_o_Candidatus_Liptonbacteria;s_unclassified_g_norank_f_norank_o_Candidatus_Liptonbacteria	2.55542e-05	2.55542e-05	1.27771e-05
Bacteria;p_Acidobacteriota;c_Vicinamibacteria;o_Vicinamibacterales;f_norank_o_Vicinamibacterales;g_norank_f_norank_o_Vicinamibacterales;s_metagenome_g_norank_f_norank_o_Vicinamibacterales	3.83313e-05	1.27771e-05	1.27771e-05
Bacteria;p_Myxococcota;c_Myxococcia;o_Myxococcales;f_27F-1492R;g_norank_f_27F-1492R;s_uncultured_bacterium_g_norank_f_27F-1492R	2.55542e-05	0	3.83313e-05
Bacteria;p_Dependentiae;c_Babeliae;o_Babeliales;f_UBA12409;g_norank_f_UBA12409;s_unclassified_g_norank_f_UBA12409	0	6.38855e-05	0
Bacteria;p_Bacteroidota;c_Bacteroidia;o_Flavobacteriales;f_NS9_marine_group;g_norank_f_NS9_marine_group;s_unclassified_g_norank_f_NS9_marine_group	5.11084e-05	0	1.27771e-05
Bacteria;p_Pseudomonadota;c_Gammaproteobacteria;o_Chromatiales;f_Chromatiaceae;g_Lamprocystis;s_uncultured_gamma_proteobacterium_g_Lamprocystis	2.55542e-05	2.55542e-05	1.27771e-05
Bacteria;p_Thermodesulfobacteriota;c_Desulfomonilia;o_Desulfomonilales;f_Desulfomonilaceae;g_Desulfomonile;s_uncultured_bacterium_g_Desulfomonile	1.27771e-05	3.83313e-05	1.27771e-05
Bacteria;p_Bacteroidota;c_Bacteroidia;o_Cytophagales;f_Cytophagaceae;g_unclassified_f_Cytophagaceae;s_unclassified_f_Cytophagaceae	2.55542e-05	2.55542e-05	1.27771e-05
Bacteria;p_Pseudomonadota;c_Alphaproteobacteria;o_Rhizobiales;f_Rhizobiaceae;g_Nitratireductor;s_Nitratireductor_sp._g_Nitratireductor	2.55542e-05	0	3.83313e-05
Bacteria;p_Acetothermia;c_Acetothermiia;o_norank_c_Acetothermiia;f_norank_o_norank_c_Acetothermiia;g_norank_f_norank_o_norank_c_Acetothermiia;s_unclassified_g_norank_f_norank_o_norank_c_Acetothermiia	0	2.55542e-05	3.83313e-05
Bacteria;p_Myxococcota;c_Myxococcia;o_Myxococcales;f_Myxococcaceae;g_norank_f_Myxococcaceae;s_metagenome_g_norank_f_Myxococcaceae	1.27771e-05	1.27771e-05	3.83313e-05
Bacteria;p_Pseudomonadota;c_Alphaproteobacteria;o_Rhodobacterales;f_Rhodobacteraceae;g_Octadecabacter;s_unclassified_g_Octadecabacter	3.83313e-05	1.27771e-05	1.27771e-05
Bacteria;p_Myxococcota;c_Polyangia;o_Polyangiales;f_Phaselicystidaceae;g_Phaselicystis;s_uncultured_prokaryote_g_Phaselicystis	1.27771e-05	2.55542e-05	2.55542e-05
Bacteria;p_Pseudomonadota;c_Gammaproteobacteria;o_Burkholderiales;f_Burkholderiaceae;g_Ralstonia;s_Ralstonia_pickettii	0	1.27771e-05	5.11084e-05
Bacteria;p_Actinobacteriota;c_Thermoleophilia;o_Gaiellales;f_norank_o_Gaiellales;g_norank_f_norank_o_Gaiellales;s_uncultured_prokaryote_g_norank_f_norank_o_Gaiellales	2.55542e-05	2.55542e-05	1.27771e-05
Bacteria;p_Acidobacteriota;c_Acidobacteriae;o_Subgroup_13;f_norank_o_Subgroup_13;g_norank_f_norank_o_Subgroup_13;s_uncultured_Holophaga_sp._g_norank_f_norank_o_Subgroup_13	2.55542e-05	2.55542e-05	1.27771e-05
Bacteria;p_Bacteroidota;c_Bacteroidia;o_Sphingobacteriales;f_SBYC-2600;g_norank_f_SBYC-2600;s_uncultured_organism_g_norank_f_SBYC-2600	5.11084e-05	1.27771e-05	0
Bacteria;p_Pseudomonadota;c_Alphaproteobacteria;o_Puniceispirillales;f_norank_o_Puniceispirillales;g_norank_f_norank_o_Puniceispirillales;s_uncultured_bacterium_g_norank_f_norank_o_Puniceispirillales	2.55542e-05	3.83313e-05	0
Bacteria;p_Modulibacteria;c_Moduliflexia;o_Moduliflexales;f_Moduliflexaceae;g_norank_f_Moduliflexaceae;s_uncultured_organism_g_norank_f_Moduliflexaceae	1.27771e-05	1.27771e-05	3.83313e-05
Bacteria;p_Pseudomonadota;c_Gammaproteobacteria;o_Gammaproteobacteria_Incertae_Sedis;f_unclassified_o_Gammaproteobacteria_Incertae_Sedis;g_Candidatus_Berkiella;s_unclassified_g_Candidatus_Berkiella	3.83313e-05	0	2.55542e-05
Bacteria;p_Pseudomonadota;c_Alphaproteobacteria;o_Rhodobacterales;f_Rhodobacteraceae;g_Thalassobius;s_uncultured_bacterium_g_Thalassobius	2.55542e-05	1.27771e-05	2.55542e-05
Bacteria;p_Acidobacteriota;c_Acidobacteriae;o_Subgroup_2;f_norank_o_Subgroup_2;g_norank_f_norank_o_Subgroup_2;s_bacterium_Ellin7509	0	5.11084e-05	1.27771e-05
Bacteria;p_Chloroflexi;c_Ktedonobacteria;o_Ktedonobacterales;f_JG30-KF-AS9;g_norank_f_JG30-KF-AS9;s_uncultured_Thermosporothrix_sp._g_norank_f_JG30-KF-AS9	3.83313e-05	1.27771e-05	1.27771e-05
Bacteria;p_Pseudomonadota;c_Gammaproteobacteria;o_Acidiferrobacterales;f_Acidiferrobacteraceae;g_norank_f_Acidiferrobacteraceae;s_uncultured_sediment_bacterium_g_norank_f_Acidiferrobacteraceae	1.27771e-05	5.11084e-05	0
Bacteria;p_Planctomycetota;c_Phycisphaerae;o_Phycisphaerales;f_Phycisphaeraceae;g_Urania-1B-19_marine_sediment_group;s_uncultured_Planctomycetales_bacterium_g_Urania-1B-19_marine_sediment_group	1.27771e-05	0	5.11084e-05
Bacteria;p_Patescibacteria;c_Microgenomatia;o_norank_c_Microgenomatia;f_norank_o_norank_c_Microgenomatia;g_norank_f_norank_o_norank_c_Microgenomatia;s_uncultured_Microgenomates_group_bacterium_g_norank_f_norank_o_norank	1.27771e-05	1.27771e-05	3.83313e-05
Bacteria;p_Pseudomonadota;c_Gammaproteobacteria;o_Nitrosococcales;f_Nitrosococcaceae;g_AqS1;s_uncultured_bacterium_g_AqS1	1.27771e-05	2.55542e-05	2.55542e-05
Bacteria;p_Planctomycetota;c_Phycisphaerae;o_Phycisphaerales;f_Phycisphaeraceae;g_SM1A02;s_uncultured_Algisphaera_sp.	0	5.11084e-05	1.27771e-05
Bacteria;p_Bacteroidota;c_Bacteroidia;o_Chitinophagales;f_Saprospiraceae;g_norank_f_Saprospiraceae;s_Saccharina_japonica_g_norank_f_Saprospiraceae	2.55542e-05	1.27771e-05	2.55542e-05
Bacteria;p_Pseudomonadota;c_Alphaproteobacteria;o_Rhodobacterales;f_Rhodobacteraceae;g_Tateyamaria;s_unclassified_g_Tateyamaria	3.83313e-05	1.27771e-05	1.27771e-05
Bacteria;p_Thermodesulfobacteriota;c_Desulfobacteria;o_Desulfobacterales;f_Desulfococcaceae;g_unclassified_f_Desulfococcaceae;s_unclassified_f_Desulfococcaceae	2.55542e-05	0	3.83313e-05
Bacteria;p_Pseudomonadota;c_Zetaproteobacteria;o_Mariprofundales;f_Mariprofundaceae;g_Mariprofundus;s_uncultured_bacterium_g_Mariprofundus	2.55542e-05	2.55542e-05	1.27771e-05
Bacteria;p_Chloroflexi;c_Gitt-GS-136;o_norank_c_Gitt-GS-136;f_norank_o_norank_c_Gitt-GS-136;g_norank_f_norank_o_norank_c_Gitt-GS-136;s_uncultured_Caldilineaceae_bacterium_g_norank_f_norank	6.38855e-05	0	0
Bacteria;p_Pseudomonadota;c_Gammaproteobacteria;o_Steroidobacterales;f_Woeseiaceae;g_Woeseia;s_uncultured_deep-sea_bacterium_g_Woeseia	1.27771e-05	3.83313e-05	1.27771e-05
Bacteria;p_Patescibacteria;c_Gracilibacteria;o_norank_c_Gracilibacteria;f_norank_o_norank_c_Gracilibacteria;g_norank_f_norank_o_norank_c_Gracilibacteria;s_uncultured_organism_g_norank_f_norank_o_norank_c_Gracilibacteria	0	2.55542e-05	3.83313e-05
Bacteria;p_Fibrobacterota;c_Fibrobacteria;o_Fibrobacterales;f_B5-096;g_norank_f_B5-096;s_unclassified_g_norank_f_B5-096	5.11084e-05	1.27771e-05	0
Bacteria;p_CK-2C2-2;c_norank_p_CK-2C2-2;o_norank_c_norank_p_CK-2C2-2;f_norank_o_norank_c_norank_p_CK-2C2-2;g_norank_f_norank_o_norank_c_norank_p_CK-2C2-2;s_Candidatus_Cloacimonetes_bacterium_4572_55	6.38855e-05	0	0
Bacteria;p_Planctomycetota;c_Phycisphaerae;o_unclassified_c_Phycisphaerae;f_unclassified_c_Phycisphaerae;g_unclassified_c_Phycisphaerae;s_unclassified_c_Phycisphaerae	6.38855e-05	0	0
Bacteria;p_Chloroflexi;c_Ktedonobacteria;o_Ktedonobacterales;f_Ktedonobacteraceae;g_1921-2;s_uncultured_Ktedonobacterales_bacterium_g_1921-2	2.55542e-05	2.55542e-05	1.27771e-05
Bacteria;p_Armatimonadota;c_Armatimonadia;o_Armatimonadales;f_norank_o_Armatimonadales;g_norank_f_norank_o_Armatimonadales;s_unclassified_g_norank_f_norank_o_Armatimonadales	3.83313e-05	2.55542e-05	0
Bacteria;p_Pseudomonadota;c_Gammaproteobacteria;o_Burkholderiales;f_Alcaligenaceae;g_Alcaligenes;s_unclassified_g_Alcaligenes	2.55542e-05	3.83313e-05	0
Bacteria;p_Chloroflexi;c_Anaerolineae;o_SBR1031;f_A4b;g_norank_f_A4b;s_uncultured_soil_bacterium_g_norank_f_A4b	0	6.38855e-05	0
Bacteria;p_Elusimicrobiota;c_Lineage_IIb;o_norank_c_Lineage_IIb;f_norank_o_norank_c_Lineage_IIb;g_norank_f_norank_o_norank_c_Lineage_IIb;s_uncultured_Lentisphaerae_bacterium_g_norank_f_norank_o_norank	0	0	6.38855e-05
Bacteria;p_Bacteroidota;c_Bacteroidia;o_Chitinophagales;f_Saprospiraceae;g_Phaeodactylibacter;s_uncultured_Bacteroidetes_bacterium_g_Phaeodactylibacter	3.83313e-05	0	2.55542e-05
Bacteria;p_Pseudomonadota;c_Gammaproteobacteria;o_Enterobacterales;f_unclassified_o_Enterobacterales;g_unclassified_o_Enterobacterales;s_unclassified_o_Enterobacterales	6.38855e-05	0	0
Bacteria;p_Pseudomonadota;c_Alphaproteobacteria;o_Thalassobaculales;f_norank_o_Thalassobaculales;g_norank_f_norank_o_Thalassobaculales;s_uncultured_marine_bacterium_g_norank_f_norank_o_Thalassobaculales	6.38855e-05	0	0
Bacteria;p_Verrucomicrobiota;c_Lentisphaeria;o_Victivallales;f_Arctic95B-14;g_norank_f_Arctic95B-14;s_uncultured_Lentisphaerae_bacterium_g_norank_f_Arctic95B-14	3.83313e-05	1.27771e-05	1.27771e-05
Bacteria;p_Campilobacterota;c_Campylobacteria;o_Campylobacterales;f_Arcobacteraceae;g_Halarcobacter;s_Halarcobacter_bivalviorum	3.83313e-05	2.55542e-05	0
Bacteria;p_Pseudomonadota;c_Gammaproteobacteria;o_Pseudomonadales;f_Pseudomonadaceae;g_Pseudomonas;s_Pseudomonas_yamanorum	3.83313e-05	1.27771e-05	1.27771e-05
Bacteria;p_Bacteroidota;c_Bacteroidia;o_Bacteroidales;f_Bacteroidetes_BD2-2;g_norank_f_Bacteroidetes_BD2-2;s_uncultured_BacteroidetesChlorobi_group_bacterium_g_norank_f_Bacteroidetes_BD2-2	3.83313e-05	0	2.55542e-05
Bacteria;p_Pseudomonadota;c_Gammaproteobacteria;o_Ectothiorhodospirales;f_Ectothiorhodospiraceae;g_norank_f_Ectothiorhodospiraceae;s_uncultured_sediment_bacterium_g_norank_f_Ectothiorhodospiraceae	2.55542e-05	1.27771e-05	2.55542e-05
Bacteria;p_Planctomycetota;c_Phycisphaerae;o_CCM11a;f_norank_o_CCM11a;g_norank_f_norank_o_CCM11a;s_uncultured_Planctomycetaceae_bacterium_g_norank_f_norank_o_CCM11a	3.83313e-05	2.55542e-05	0
Bacteria;p_Patescibacteria;c_Gracilibacteria;o_Candidatus_Peribacteria;f_norank_o_Candidatus_Peribacteria;g_norank_f_norank_o_Candidatus_Peribacteria;s_uncultured_organism_g_norank_f_norank_o_Candidatus_Peribacteria	1.27771e-05	0	5.11084e-05
Bacteria;p_Pseudomonadota;c_Gammaproteobacteria;o_Alteromonadales;f_Pseudoalteromonadaceae;g_norank_f_Pseudoalteromonadaceae;s_uncultured_bacterium_g_norank_f_Pseudoalteromonadaceae	2.55542e-05	2.55542e-05	1.27771e-05
Bacteria;p_Pseudomonadota;c_Alphaproteobacteria;o_Micropepsales;f_Micropepsaceae;g_norank_f_Micropepsaceae;s_uncultured_forest_soil_bacterium_g_norank_f_Micropepsaceae	3.83313e-05	2.55542e-05	0
Bacteria;p_Pseudomonadota;c_Gammaproteobacteria;o_Burkholderiales;f_Burkholderiaceae;g_Limnobacter;s_uncultured_bacterium_g_Limnobacter	3.83313e-05	0	2.55542e-05
Bacteria;p_Pseudomonadota;c_Gammaproteobacteria;o_Gammaproteobacteria_Incertae_Sedis;f_unclassified_o_Gammaproteobacteria_Incertae_Sedis;g_Marinicella;s_uncultured_bacterium_g_Marinicella	0	2.55542e-05	3.83313e-05
Bacteria;p_Actinobacteriota;c_Acidimicrobiia;o_Microtrichales;f_Microtrichaceae;g_unclassified_f_Microtrichaceae;s_unclassified_f_Microtrichaceae	2.55542e-05	1.27771e-05	2.55542e-05
Bacteria;p_Pseudomonadota;c_Gammaproteobacteria;o_Arenicellales;f_Arenicellaceae;g_norank_f_Arenicellaceae;s_Olavius_algarvensis_Gamma_3_endosymbiont	6.38855e-05	0	0
Bacteria;p_Actinobacteriota;c_MB-A2-108;o_norank_c_MB-A2-108;f_norank_o_norank_c_MB-A2-108;g_norank_f_norank_o_norank_c_MB-A2-108;s_unclassified_g_norank_f_norank_o_norank_c_MB-A2-108	5.11084e-05	1.27771e-05	0
Bacteria;p_NB1-j;c_norank_p_NB1-j;o_norank_c_norank_p_NB1-j;f_norank_o_norank_c_norank_p_NB1-j;g_norank_f_norank_o_norank_c_norank_p_NB1-j;s_marine_metagenome_g_norank_f_norank_o_norank	1.27771e-05	3.83313e-05	1.27771e-05
Bacteria;p_Acidobacteriota;c_Acidobacteriae;o_Acidobacteriales;f_norank_o_Acidobacteriales;g_norank_f_norank_o_Acidobacteriales;s_bacterium_Ellin6527	3.83313e-05	0	2.55542e-05
Bacteria;p_Bacteroidota;c_Bacteroidia;o_Flavobacteriales;f_Flavobacteriaceae;g_Mesonia;s_unclassified_g_Mesonia	2.55542e-05	1.27771e-05	2.55542e-05
Bacteria;p_Pseudomonadota;c_Gammaproteobacteria;o_Gammaproteobacteria_Incertae_Sedis;f_unclassified_o_Gammaproteobacteria_Incertae_Sedis;g_norank_f_unclassified;s_uncultured_Chromatiales_bacterium_g_norank_f_unclassified	5.11084e-05	0	1.27771e-05
Bacteria;p_Bacteroidota;c_Bacteroidia;o_Bacteroidales;f_Prolixibacteraceae;g_Sunxiuqinia;s_unclassified_g_Sunxiuqinia	2.55542e-05	2.55542e-05	1.27771e-05
Bacteria;p_Verrucomicrobiota;c_Chlamydiae;o_Chlamydiales;f_cvE6;g_norank_f_cvE6;s_uncultured_bacterium_g_norank_f_cvE6	3.83313e-05	1.27771e-05	1.27771e-05
Bacteria;p_Myxococcota;c_Polyangia;o_VHS-B3-70;f_norank_o_VHS-B3-70;g_norank_f_norank_o_VHS-B3-70;s_uncultured_Geobacter_sp._g_norank_f_norank_o_VHS-B3-70	1.27771e-05	2.55542e-05	2.55542e-05
Bacteria;p_Spirochaetota;c_norank_p_Spirochaetota;o_norank_c_norank_p_Spirochaetota;f_norank_o_norank_c_norank_p_Spirochaetota;g_norank_f_norank_o_norank_c_norank_p_Spirochaetota;s_metagenome_g_norank_f_norank_o_norank_c_norank_p_Spirochaetota	3.83313e-05	1.27771e-05	1.27771e-05
Bacteria;p_Pseudomonadota;c_Gammaproteobacteria;o_Burkholderiales;f_Nitrosomonadaceae;g_mle1-7;s_uncultured_bacterium_g_mle1-7	2.55542e-05	1.27771e-05	2.55542e-05
Bacteria;p_10bav-F6;c_norank_p_10bav-F6;o_norank_c_norank_p_10bav-F6;f_norank_o_norank_c_norank_p_10bav-F6;g_norank_f_norank_o_norank_c_norank_p_10bav-F6;s_uncultured_bacterium_g_norank_f_norank_o_norank_c_norank_p_10bav-F6	0	2.55542e-05	3.83313e-05
Bacteria;p_Pseudomonadota;c_Gammaproteobacteria;o_Burkholderiales;f_Alcaligenaceae;g_Bordetella;s_uncultured_Bordetella_sp._g_Bordetella	2.55542e-05	0	3.83313e-05
Bacteria;p_Pseudomonadota;c_Gammaproteobacteria;o_Thiomicrospirales;f_Thioglobaceae;g_SUP05_cluster;s_unclassified_g_SUP05_cluster	3.83313e-05	0	2.55542e-05
Bacteria;p_Thermodesulfobacteriota;c_Desulfuromonadia;o_norank_c_Desulfuromonadia;f_Syntrophotaleaceae;g_Syntrophotalea;s_uncultured_bacterium_g_Syntrophotalea	3.83313e-05	0	2.55542e-05
Bacteria;p_Pseudomonadota;c_Alphaproteobacteria;o_Kiloniellales;f_Kiloniellaceae;g_Tagaea;s_uncultured_bacterium_g_Tagaea	5.11084e-05	0	1.27771e-05
Bacteria;p_Pseudomonadota;c_Gammaproteobacteria;o_Cellvibrionales;f_Microbulbiferaceae;g_Microbulbifer;s_Microbulbifer_hydrolyticus	2.55542e-05	2.55542e-05	1.27771e-05
Bacteria;p_Bacillota;c_Bacilli;o_Paenibacillales;f_Paenibacillaceae;g_Cohnella;s_unclassified_g_Cohnella	6.38855e-05	0	0
Bacteria;p_Acidobacteriota;c_Thermoanaerobaculia;o_Thermoanaerobaculales;f_Thermoanaerobaculaceae;g_TPD-58;s_uncultured_bacterium_g_TPD-58	2.55542e-05	1.27771e-05	2.55542e-05
Bacteria;p_Gemmatimonadota;c_PAUC43f_marine_benthic_group;o_norank_c_PAUC43f_marine_benthic_group;f_norank_o_norank_c_PAUC43f_marine_benthic_group;g_norank_f_norank_o_norank_c_PAUC43f_marine_benthic_group;s_saltmarsh_clone_LCP-68	6.38855e-05	0	0
Bacteria;p_Bacillota;c_Clostridia;o_Peptostreptococcales-Tissierellales;f_Dethiosulfatibacteraceae;g_Dethiosulfatibacter;s_uncultured_bacterium_g_Dethiosulfatibacter	1.27771e-05	3.83313e-05	1.27771e-05
Bacteria;p_Bacteroidota;c_Bacteroidia;o_Sphingobacteriales;f_Sphingobacteriaceae;g_Mucilaginibacter;s_Mucilaginibacter_kameinonensis	3.83313e-05	1.27771e-05	1.27771e-05
Bacteria;p_Fusobacteriota;c_Fusobacteriia;o_Fusobacteriales;f_Fusobacteriaceae;g_Psychrilyobacter;s_unclassified_g_Psychrilyobacter	6.38855e-05	0	0
Bacteria;p_Planctomycetota;c_vadinHA49;o_norank_c_vadinHA49;f_norank_o_norank_c_vadinHA49;g_norank_f_norank_o_norank_c_vadinHA49;s_uncultured_deep-sea_bacterium_g_norank_f_norank_o_norank_c_vadinHA49	1.27771e-05	3.83313e-05	1.27771e-05
Bacteria;p_Spirochaetota;c_Spirochaetia;o_Spirochaetales;f_Spirochaetaceae;g_Spirochaeta_2;s_Spirochaeta_cellobiosiphila	1.27771e-05	5.11084e-05	0
Bacteria;p_Thermodesulfobacteriota;c_Desulfobaccia;o_Desulfobaccales;f_Desulfobaccaceae;g_Desulfobacca;s_uncultured_delta_proteobacterium_g_Desulfobacca	2.55542e-05	0	3.83313e-05
Bacteria;p_Planctomycetota;c_Phycisphaerae;o_Phycisphaerales;f_AKAU3564_sediment_group;g_norank_f_AKAU3564_sediment_group;s_uncultured_planctomycete_g_norank_f_AKAU3564_sediment_group	1.27771e-05	1.27771e-05	3.83313e-05
Bacteria;p_Pseudomonadota;c_Alphaproteobacteria;o_Caulobacterales;f_Caulobacteraceae;g_Brevundimonas;s_Brevundimonas_bullata	0	3.83313e-05	2.55542e-05
Bacteria;p_Chloroflexi;c_P2-11E;o_norank_c_P2-11E;f_norank_o_norank_c_P2-11E;g_norank_f_norank_o_norank_c_P2-11E;s_uncultured_bacterium_g_norank_f_norank_o_norank_c_P2-11E	2.55542e-05	0	3.83313e-05
Bacteria;p_Pseudomonadota;c_Gammaproteobacteria;o_Burkholderiales;f_Comamonadaceae;g_Caenimonas;s_Caenimonas_terrae	3.83313e-05	2.55542e-05	0
Bacteria;p_Bacteroidota;c_Bacteroidia;o_Cytophagales;f_Microscillaceae;g_OLB12;s_uncultured_prokaryote_g_OLB12	6.38855e-05	0	0
Bacteria;p_Planctomycetota;c_Planctomycetes;o_Gemmatales;f_Gemmataceae;g_unclassified_f_Gemmataceae;s_unclassified_f_Gemmataceae	3.83313e-05	0	2.55542e-05
Bacteria;p_Bdellovibrionota;c_Bdellovibrionia;o_Bdellovibrionales;f_Bdellovibrionaceae;g_Bdellovibrio;s_uncultured_marine_bacterium_g_Bdellovibrio	1.27771e-05	1.27771e-05	3.83313e-05
Bacteria;p_Verrucomicrobiota;c_Verrucomicrobiae;o_Opitutales;f_Puniceicoccaceae;g_Coraliomargarita;s_uncultured_bacterium_g_Coraliomargarita	0	1.27771e-05	5.11084e-05
Bacteria;p_Dependentiae;c_Babeliae;o_Babeliales;f_UBA12411;g_norank_f_UBA12411;s_unclassified_g_norank_f_UBA12411	1.27771e-05	2.55542e-05	2.55542e-05
Bacteria;p_Pseudomonadota;c_Gammaproteobacteria;o_Alteromonadales;f_Colwelliaceae;g_Colwellia;s_unclassified_g_Colwellia	3.83313e-05	2.55542e-05	0
Bacteria;p_Pseudomonadota;c_Gammaproteobacteria;o_Alteromonadales;f_Shewanellaceae;g_Ferrimonas;s_unclassified_g_Ferrimonas	5.11084e-05	0	1.27771e-05
Bacteria;p_Chloroflexi;c_Anaerolineae;o_SBR1031;f_norank_o_SBR1031;g_norank_f_norank_o_SBR1031;s_toluene-degrading_methanogenic_consortium_bacterium_g_norank_f_norank	5.11084e-05	1.27771e-05	0
Bacteria;p_Calditrichota;c_Calditrichia;o_Calditrichales;f_Calditrichaceae;g_SM23-31;s_uncultured_Deferribacteres_bacterium_g_SM23-31	2.55542e-05	3.83313e-05	0
Bacteria;p_Patescibacteria;c_Parcubacteria;o_Candidatus_Moranbacteria;f_norank_o_Candidatus_Moranbacteria;g_norank_f_norank_o_Candidatus_Moranbacteria;s_Candidatus_Moranbacteria_bacterium_GW2011_GWE2_35_2-	2.55542e-05	1.27771e-05	2.55542e-05
Bacteria;p_Thermodesulfobacteriota;c_Desulfobulbia;o_Desulfobulbales;f_Desulfocapsaceae;g_norank_f_Desulfocapsaceae;s_uncultured_Desulfocapsa_sp._g_norank	2.55542e-05	1.27771e-05	2.55542e-05
Bacteria;p_Bacteroidota;c_Bacteroidia;o_Cytophagales;f_Cyclobacteriaceae;g_Persicobacter;s_Persicobacter_psychrovividus	0	3.83313e-05	2.55542e-05
Bacteria;p_Pseudomonadota;c_Gammaproteobacteria;o_Cellvibrionales;f_Spongiibacteraceae;g_BD1-7_clade;s_uncultured_organism_g_BD1-7_clade	2.55542e-05	3.83313e-05	0
Bacteria;p_Acidobacteriota;c_Holophagae;o_Holophagales;f_Holophagaceae;g_norank_f_Holophagaceae;s_metagenome_g_norank_f_Holophagaceae	1.27771e-05	1.27771e-05	3.83313e-05
Bacteria;p_Pseudomonadota;c_Gammaproteobacteria;o_SAR86_clade;f_norank_o_SAR86_clade;g_norank_f_norank_o_SAR86_clade;s_marine_metagenome_g_norank_f_norank_o_SAR86_clade	1.27771e-05	2.55542e-05	2.55542e-05
Bacteria;p_Spirochaetota;c_Leptospirae;o_Leptospirales;f_Leptospiraceae;g_norank_f_Leptospiraceae;s_unclassified_g_norank_f_Leptospiraceae	2.55542e-05	2.55542e-05	1.27771e-05
Bacteria;p_Myxococcota;c_Polyangia;o_Polyangiales;f_Eel-36e1D6;g_norank_f_Eel-36e1D6;s_uncultured_delta_proteobacterium_g_norank_f_Eel-36e1D6	1.27771e-05	2.55542e-05	2.55542e-05
Bacteria;p_Actinobacteriota;c_Actinobacteria;o_Catenulisporales;f_Actinospicaceae;g_Actinospica;s_uncultured_bacterium_g_Actinospica	3.83313e-05	1.27771e-05	1.27771e-05
Bacteria;p_Bacteroidota;c_Bacteroidia;o_Sphingobacteriales;f_KD3-93;g_norank_f_KD3-93;s_metagenome_g_norank_f_KD3-93	2.55542e-05	2.55542e-05	1.27771e-05
Bacteria;p_Pseudomonadota;c_Alphaproteobacteria;o_Rhodobacterales;f_Rhodobacteraceae;g_Tropicibacter;s_uncultured_bacterium_g_Tropicibacter	3.83313e-05	2.55542e-05	0
Bacteria;p_Pseudomonadota;c_Alphaproteobacteria;o_Sphingomonadales;f_Sphingomonadaceae;g_Sphingopyxis;s_unclassified_g_Sphingopyxis	2.55542e-05	1.27771e-05	2.55542e-05
Bacteria;p_Acidobacteriota;c_Acidobacteriae;o_Subgroup_2;f_norank_o_Subgroup_2;g_norank_f_norank_o_Subgroup_2;s_uncultured_Holophaga_sp._g_norank_f_norank_o_Subgroup_2	2.55542e-05	2.55542e-05	1.27771e-05
Bacteria;p_Bdellovibrionota;c_Bdellovibrionia;o_Bacteriovoracales;f_Bacteriovoracaceae;g_Peredibacter;s_uncultured_Peredibacter_sp.	5.11084e-05	0	1.27771e-05
Bacteria;p_Bacillota;c_Clostridia;o_norank_c_Clostridia;f_Hungateiclostridiaceae;g_UCG-012;s_uncultured_bacterium_g_UCG-012	3.83313e-05	1.27771e-05	1.27771e-05
Bacteria;p_Bacteroidota;c_Bacteroidia;o_Flavobacteriales;f_Cryomorphaceae;g_norank_f_Cryomorphaceae;s_uncultured_Bacteroidetes_bacterium_g_norank_f_Cryomorphaceae	0	2.55542e-05	3.83313e-05
Bacteria;p_Verrucomicrobiota;c_Verrucomicrobiae;o_Opitutales;f_Puniceicoccaceae;g_Pelagicoccus;s_unclassified_g_Pelagicoccus	5.11084e-05	0	0
Bacteria;p_Entotheonellaeota;c_Entotheonellia;o_Entotheonellales;f_Entotheonellaceae;g_norank_f_Entotheonellaceae;s_uncultured_bacterium_g_norank_f_Entotheonellaceae	1.27771e-05	3.83313e-05	0
Bacteria;p_Planctomycetota;c_vadinHA49;o_norank_c_vadinHA49;f_norank_o_norank_c_vadinHA49;g_norank_f_norank_o_norank_c_vadinHA49;s_uncultured_soil_bacterium_g_norank_f_norank_o_norank_c_vadinHA49	0	3.83313e-05	1.27771e-05
Bacteria;p_Pseudomonadota;c_Gammaproteobacteria;o_Gammaproteobacteria_Incertae_Sedis;f_unclassified_o_Gammaproteobacteria_Incertae_Sedis;g_norank_f_unclassified;s_uncultured_hydrocarbon_seep_bacterium_BPC022	2.55542e-05	2.55542e-05	0
Bacteria;p_Patescibacteria;c_Saccharimonadia;o_Saccharimonadales;f_norank_o_Saccharimonadales;g_norank_f_norank_o_Saccharimonadales;s_soil_bacterium_WF55	2.55542e-05	2.55542e-05	0
Bacteria;p_Bacillota;c_Clostridia;o_Peptostreptococcales-Tissierellales;f_norank_o_Peptostreptococcales-Tissierellales;g_Soehngenia;s_uncultured_bacterium_g_Soehngenia	3.83313e-05	1.27771e-05	0
Bacteria;p_Pseudomonadota;c_Alphaproteobacteria;o_Rhizobiales;f_Xanthobacteraceae;g_Variibacter;s_unclassified_g_Variibacter	1.27771e-05	0	3.83313e-05
Bacteria;p_Pseudomonadota;c_Alphaproteobacteria;o_Sphingomonadales;f_Sphingomonadaceae;g_Erythrobacter;s_unclassified_g_Erythrobacter	1.27771e-05	3.83313e-05	0
Bacteria;p_Planctomycetota;c_Phycisphaerae;o_Phycisphaerales;f_AKAU3564_sediment_group;g_norank_f_AKAU3564_sediment_group;s_uncultured_organism_g_norank_f_AKAU3564_sediment_group	2.55542e-05	0	2.55542e-05
Bacteria;p_Nitrospirota;c_Nitrospiria;o_Nitrospirales;f_Nitrospiraceae;g_Nitrospira;s_uncultured_Nitrospira_sp._g_Nitrospira	1.27771e-05	3.83313e-05	0
Bacteria;p_Chloroflexi;c_Ktedonobacteria;o_C0119;f_norank_o_C0119;g_norank_f_norank_o_C0119;s_unclassified_g_norank_f_norank_o_C0119	3.83313e-05	0	1.27771e-05
Bacteria;p_Verrucomicrobiota;c_Verrucomicrobiae;o_Pedosphaerales;f_Pedosphaeraceae;g_DEV114;s_uncultured_bacterium_g_DEV114	2.55542e-05	2.55542e-05	0
Bacteria;p_Pseudomonadota;c_Alphaproteobacteria;o_Rhodobacterales;f_Rhodobacteraceae;g_Tateyamaria;s_uncultured_bacterium_g_Tateyamaria	1.27771e-05	2.55542e-05	1.27771e-05
[truncated: 1,715 more rows]
