# Supplementary material for: Cultivating the uncultured: Harnessing the “sandwich agar plate” approach to isolate heme‐dependent bacteria from marine sediment
Source: mLife. 2024 Jan 18;3(1):143–55. doi: 10.1002/mlf2.12093 (PMC11139205; doi:10.1002/mlf2.12093)
Supplement: Supplementary file 3 — Table S2 Abundance of helper species in sediment samples from Jingzi Harbor. [file MLF2-3-143-s017.xlsx]

## Sheet: Table S2
The lables of the helper species	The helper species	Abundance in sample 1	Abundance in sample 2	Abundance in sample 3
NJS001	Lysobacter tolerans	0	0	0
NJS003	Halobacillus kuroshimensis	0	0	0
NJS005	Winogradskyella damuponensis	0	0	0
NJS007	Arenibacter latericius	5.11e-05	1.28e-05	2.56e-05
NJS008	Colwellia aestuarii	0	0	0
NJS011	Roseibacterium beibuensis	0	0	0
NJS013	Pseudoalteromonas aliena	0	0	0
NJS014	Bacillus drentensis	0	0	0
NJS015	Pseudohalocynthiibacter aestuariivivens	1.28e-05	0	0
NJS017	Bacillus cibi	0	0	0
NJS020	Formosa spongicola	0	0	0
NJS023	Algibacter mikhailovii	0	0	0
NJS025	Litoreibacter halocynthiae	0	0	0
NJS026	Shewanella decolorationis	0	0	0
NJS027	Oceanobacillus luteolus	0	0	0
NJS028	Sulfitobacter litoralis	0	0	0
NJS029	Pseudoruegeria sabulilitoris	0	0	0
NJS030	Winogradskyella poriferorum	0	0	0
NJS031	Bacillus flexus	0	0	0
NJS033	Shewanella schlegeliana	0	0	0
NJS035	Microbulbifer elongatus	0	0	0
NJS036	Tenacibaculum lutimaris	0	0	0
NJS039	Virgibacillus halodenitrificans	0	0	0
NJS040	Litoreibacter arenae	0	0	0
NJS041	Litoreibacter ponti	0	0	0
NJS044	Streptomyces flavoviridis	0	0	0
NJS046	Labilibacter aurantiacus	0	0	0
NJS047	Marinobacter algicola	0	0	0
NJS048	Roseovarius nanhaiticus	0	0	0
NJS049	Virgibacillus dokdonensis	0	0	0
NJS050	Oceanobacillus picturae	0	0	0
NJS052	Lysobacter spongiicola	0	0	0
NJS053	Bacillus licheniformis	0	0	0
NJS055	Tenacibaculum litoreum	0	0	0
NJS058	Ruegeria faecimaris	0	0	0
NJS060	Salipiger mucosus	0	0	0
NJS063	Cribrihabitans marinus	0	0	0
NJS064	Algibacter pectinivorans	0	0	0
NJS068	Roseovarius aestuarii	1.28e-05	0	0
NJS070	Microbulbifer agarilyticus	0	0	0
NJS071	Vibrio toranzoniae	0	0	0
NJS073	Roseovarius halocynthiae	0	0	0
NJS077	Vibrio alginolyticus	0	0	0
NJS081	Pseudoseohaeicola caenipelagi	0	0	0
NJS083	Sulfitobacter marinus	0	0	0
NJS085	Vibrio chagasii	0	0	0
NJS092	Bacillus algicola	0	0	0
NJS096	Actibacterium pelagium	0	0	0
NJS098	Psychrobacter marincola	0	0	2.56e-05
NJS099	Ruegeria meonggei	0	0	0
NJS101	Microbulbifer agarilyticus	0	0	0
NJS103	Tenacibaculum ascidiaceicola	0	0	0
NJS107	Roseovarius albus	0	0	0
NJS109	Salinicoccus roseus	0	0	1.28e-05
NJS110	Bizionia paragorgiae	0	5.11e-05	3.83e-05
NJS113	Cellulosimicrobium marinum	0	0	0
NJS115	Microbulbifer echini	0	0	0
NJS120	Ruegeria conchae	0	0	0
NJS121	Ruegeria atlantica	1.28e-05	1.28e-05	0
NJS122	Cellulosimicrobium cellulans	0	0	0
NJS125	Lutimonas halocynthiae	2.56e-05	0	0
NJS126	Erythrobacter longus	3.83e-05	5.11e-05	1.28e-05
NJS127	Algibacter aquimarinus	0	0	0
NJS129	Kordia zosterae	0	0	0
NJS136	Ruegeria arenilitoris	0	0	0
NJS139	Marinitalea sucinacia	0	0	0
NJS143	Shewanella pneumatophori	0	0	0
NJS144	Ornithinimicrobium kibberense	0	0	0
