# Supplementary material for: Cultivating the uncultured: Harnessing the “sandwich agar plate” approach to isolate heme‐dependent bacteria from marine sediment
Source: mLife. 2024 Jan 18;3(1):143–55. doi: 10.1002/mlf2.12093 (PMC11139205; doi:10.1002/mlf2.12093)
Supplement: Supplementary file 4 — Table S3 The detailed information of each isolate (ending with note). [file MLF2-3-143-s020.xlsx]

## Sheet: Table S3
Strain number	Hepler strain	Identity (%) of 16S rRNA sequence	Genus_Species	Strain	Accession	Taxonomy	mark same species	candidates novel species
S6313	Cribrihabitans marinus S63	96.48	Acidimangrovimonas sediminis	MS2-2(T)	KX099618	Proteobacteria;Alphaproteobacteria;Rhodobacterales;Rhodobacteraceae;Acidimangrovimonas	1	Yes
F11229	Roseibacterium beibuensis S11	98.373	Acuticoccus yangtzensis	JL1095(T)	MJUX01000023	Proteobacteria;Alphaproteobacteria;Rhizobiales;Acuticoccaceae;Acuticoccus	2	Yes
S2608	Shewanella xiamenensis S26	96.92	Aequorivita capsosiphonis	DSM_23843(T)	AUBG01000003	Bacteroidetes;Flavobacteriia;Flavobacteriales;Flavobacteriaceae;Aequorivita	3	Yes
F08192	Colwellia aestuarii S08	99.859	Aequorivita viscosa	CGMCC_1.11023(T)	jgi.1076166	Bacteroidetes;Flavobacteriia;Flavobacteriales;Flavobacteriaceae;Aequorivita	4	No
F2682	Shewanella xiamenensis S26	100	Aequorivita viscosa	CGMCC_1.11023(T)	jgi.1076166	Bacteroidetes;Flavobacteriia;Flavobacteriales;Flavobacteriaceae;Aequorivita	4	No
S2004L	Formosa spongicola S20	97.442	Aequorivita viscosa	CGMCC_1.11023(T)	jgi.1076166	Bacteroidetes;Flavobacteriia;Flavobacteriales;Flavobacteriaceae;Aequorivita	5	Yes
S2629	Shewanella xiamenensis S26	97.443	Aequorivita viscosa	CGMCC_1.11023(T)	jgi.1076166	Bacteroidetes;Flavobacteriia;Flavobacteriales;Flavobacteriaceae;Aequorivita	5	Yes
S2004D	Formosa spongicola S20	97.445	Aequorivita viscosa	CGMCC_1.11023(T)	jgi.1076166	Bacteroidetes;Flavobacteriia;Flavobacteriales;Flavobacteriaceae;Aequorivita	5	Yes
F63158	Cribrihabitans marinus S63	97.49	Aequorivita viscosa	CGMCC_1.11023(T)	jgi.1076166	Bacteroidetes;Flavobacteriia;Flavobacteriales;Flavobacteriaceae;Aequorivita	5	Yes
F63197	Cribrihabitans marinus S63	97.49	Aequorivita viscosa	CGMCC_1.11023(T)	jgi.1076166	Bacteroidetes;Flavobacteriia;Flavobacteriales;Flavobacteriaceae;Aequorivita	5	Yes
S6323	Cribrihabitans marinus S63	97.506	Aequorivita viscosa	CGMCC_1.11023(T)	jgi.1076166	Bacteroidetes;Flavobacteriia;Flavobacteriales;Flavobacteriaceae;Aequorivita	5	Yes
S6322	Cribrihabitans marinus S63	97.566	Aequorivita viscosa	CGMCC_1.11023(T)	jgi.1076166	Bacteroidetes;Flavobacteriia;Flavobacteriales;Flavobacteriaceae;Aequorivita	5	Yes
DS0126	-	97.584	Aequorivita viscosa	CGMCC_1.11023(T)	jgi.1076166	Bacteroidetes;Flavobacteriia;Flavobacteriales;Flavobacteriaceae;Aequorivita	5	Yes
F11160	Roseibacterium beibuensis S11	97.584	Aequorivita viscosa	CGMCC_1.11023(T)	jgi.1076166	Bacteroidetes;Flavobacteriia;Flavobacteriales;Flavobacteriaceae;Aequorivita	5	Yes
S6004	Salipiger mucosus S60	97.593	Aequorivita viscosa	CGMCC_1.11023(T)	jgi.1076166	Bacteroidetes;Flavobacteriia;Flavobacteriales;Flavobacteriaceae;Aequorivita	5	Yes
S6411	Algibacter pectinivorans S64	97.609	Aequorivita viscosa	CGMCC_1.11023(T)	jgi.1076166	Bacteroidetes;Flavobacteriia;Flavobacteriales;Flavobacteriaceae;Aequorivita	5	Yes
F08189	Colwellia aestuarii S08	97.612	Aequorivita viscosa	CGMCC_1.11023(T)	jgi.1076166	Bacteroidetes;Flavobacteriia;Flavobacteriales;Flavobacteriaceae;Aequorivita	5	Yes
F6434	Algibacter pectinivorans S64	97.654	Aequorivita viscosa	CGMCC_1.11023(T)	jgi.1076166	Bacteroidetes;Flavobacteriia;Flavobacteriales;Flavobacteriaceae;Aequorivita	5	Yes
DFD39	-	97.75	Aequorivita viscosa	CGMCC_1.11023(T)	jgi.1076166	Bacteroidetes;Flavobacteriia;Flavobacteriales;Flavobacteriaceae;Aequorivita	5	Yes
F08184	Colwellia aestuarii S08	97.75	Aequorivita viscosa	CGMCC_1.11023(T)	jgi.1076166	Bacteroidetes;Flavobacteriia;Flavobacteriales;Flavobacteriaceae;Aequorivita	5	Yes
F63248L	Cribrihabitans marinus S63	97.75	Aequorivita viscosa	CGMCC_1.11023(T)	jgi.1076166	Bacteroidetes;Flavobacteriia;Flavobacteriales;Flavobacteriaceae;Aequorivita	5	Yes
S4721	Marinobacter algicola S47	97.905	Aequorivita viscosa	CGMCC_1.11023(T)	jgi.1076166	Bacteroidetes;Flavobacteriia;Flavobacteriales;Flavobacteriaceae;Aequorivita	5	Yes
F47244	Marinobacter algicola S47	97.984	Aequorivita viscosa	CGMCC_1.11023(T)	jgi.1076166	Bacteroidetes;Flavobacteriia;Flavobacteriales;Flavobacteriaceae;Aequorivita	5	Yes
F2672	Shewanella xiamenensis S26	97.988	Aequorivita viscosa	CGMCC_1.11023(T)	jgi.1076166	Bacteroidetes;Flavobacteriia;Flavobacteriales;Flavobacteriaceae;Aequorivita	5	Yes
F1133L	Roseibacterium beibuensis S11	98.054	Aequorivita viscosa	CGMCC_1.11023(T)	jgi.1076166	Bacteroidetes;Flavobacteriia;Flavobacteriales;Flavobacteriaceae;Aequorivita	5	Yes
F47161	Marinobacter algicola S47	97.507	Aequorivita viscosa	CGMCC_1.11023(T)	jgi.1076166	Bacteroidetes;Flavobacteriia;Flavobacteriales;Flavobacteriaceae;Aequorivita	6	Yes
F2630	Shewanella xiamenensis S26	97.72	Aequorivita viscosa	CGMCC_1.11023(T)	jgi.1076166	Bacteroidetes;Flavobacteriia;Flavobacteriales;Flavobacteriaceae;Aequorivita	6	Yes
F6058	Salipiger mucosus S60	98.223	Aequorivita viscosa	CGMCC_1.11023(T)	jgi.1076166	Bacteroidetes;Flavobacteriia;Flavobacteriales;Flavobacteriaceae;Aequorivita	7	Yes
F64183	Algibacter pectinivorans S64	98.453	Aequorivita viscosa	CGMCC_1.11023(T)	jgi.1076166	Bacteroidetes;Flavobacteriia;Flavobacteriales;Flavobacteriaceae;Aequorivita	7	Yes
S6021	Salipiger mucosus S60	96.484	Aequorivita viscosa	CGMCC_1.11023(T)	jgi.1076166	Bacteroidetes;Flavobacteriia;Flavobacteriales;Flavobacteriaceae;Aequorivita	8	Yes
F60148	Salipiger mucosus S60	100	Aequorivita vladivostokensis	KMM_3516(T)	JSVU01000012	Bacteroidetes;Flavobacteriia;Flavobacteriales;Flavobacteriaceae;Aequorivita	9	No
DL05	-	100	Aestuariibius insulae	DBTF-13(T)	MG641160	Proteobacteria;Alphaproteobacteria;Rhodobacterales;Rhodobacteraceae;Aestuariibius	10	No
F6438L	Algibacter pectinivorans S64	95.09	Aestuariivita boseongensis	BS-B2(T)	jgi.1108058	Proteobacteria;Alphaproteobacteria;Rhodobacterales;Rhodobacteraceae;Cognatiyoonia	11	Yes
S6006D	Salipiger mucosus S60	94.113	Agarivorans albus	MKT_106(T)	BARX01000062	Proteobacteria;Gammaproteobacteria;Alteromonadales;Alteromonadaceae;Agarivorans	12	Yes
F47136	Marinobacter algicola S47	99.014	Agrococcus baldri	IAM_15147(T)	FOZN01000001	Actinobacteria;Actinomycetia;Microbacteriales;Microbacteriaceae;Agrococcus	13	No
F1194	Roseibacterium beibuensis S11	99.096	Agrococcus carbonis	DSM_22965(T)	LT629734	Actinobacteria;Actinomycetia;Microbacteriales;Microbacteriaceae;Agrococcus	14	No
F4770	Marinobacter algicola S47	99.014	Agrococcus carbonis	DSM_22965(T)	LT629734	Actinobacteria;Actinomycetia;Microbacteriales;Microbacteriaceae;Agrococcus	14	No
F4777	Marinobacter algicola S47	99.155	Agrococcus carbonis	DSM_22965(T)	LT629734	Actinobacteria;Actinomycetia;Microbacteriales;Microbacteriaceae;Agrococcus	14	No
F64171	Algibacter pectinivorans S64	99.155	Agrococcus carbonis	DSM_22965(T)	LT629734	Actinobacteria;Actinomycetia;Microbacteriales;Microbacteriaceae;Agrococcus	14	No
F20376	Formosa spongicola S20	100	Agrococcus citreus	IAM_15145(T)	AB279547	Actinobacteria;Actinomycetia;Microbacteriales;Microbacteriaceae;Agrococcus	15	No
F63213	Cribrihabitans marinus S63	100	Agrococcus citreus	IAM_15145(T)	AB279547	Actinobacteria;Actinomycetia;Microbacteriales;Microbacteriaceae;Agrococcus	15	No
F64237	Algibacter pectinivorans S64	100	Agrococcus citreus	IAM_15145(T)	AB279547	Actinobacteria;Actinomycetia;Microbacteriales;Microbacteriaceae;Agrococcus	15	No
F20127	Formosa spongicola S20	97.162	Agromyces aureus	AR33(T)	CP013979	Actinobacteria;Actinobacteria_c;Micrococcales;Microbacteriaceae;Agromyces	16	Yes
S6019	Salipiger mucosus S60	97.351	Agromyces aureus	AR33(T)	CP013979	Actinobacteria;Actinomycetia;Microbacteriales;Microbacteriaceae;Agromyces	16	Yes
F0866	Colwellia aestuarii S08	97.41	Agromyces aureus	AR33(T)	CP013979	Actinobacteria;Actinobacteria_c;Micrococcales;Microbacteriaceae;Agromyces	16	Yes
F26159	Shewanella xiamenensis S26	98.875	Agromyces iriomotensis	IY07-20(T)	AB546308	Actinobacteria;Actinomycetia;Microbacteriales;Microbacteriaceae;Agromyces	17	No
F20406	Formosa spongicola S20	97.88	Agromyces mediolanus	DSM 20152(T)	X77449	Actinobacteria;Actinobacteria_c;Micrococcales;Microbacteriaceae;Agromyces	18	Yes
DZF66	-	98.867	Ahrensia marina	LZD062(T)	JXMU01000021	Proteobacteria;Alphaproteobacteria;Rhizobiales;Phyllobacteriaceae;Ahrensia	19	No
S6340L	Cribrihabitans marinus S63	96.01	Albimonas pacifica	CGMCC_1.11030(T)	jgi.1076172	Proteobacteria;Alphaproteobacteria;Rhodobacterales;Rhodobacteraceae;Albimonas	20	Yes
S4738	Marinobacter algicola S47	96.107	Albimonas pacifica	CGMCC_1.11030(T)	jgi.1076172	Proteobacteria;Alphaproteobacteria;Rhodobacterales;Rhodobacteraceae;Albimonas	20	Yes
S0850	Colwellia aestuarii S08	100	Alcanivorax borkumensis	SK2(T)	AM286690	Proteobacteria;Gammaproteobacteria;Oceanospirillales;Alcanivoracaceae;Alcanivorax	21	No
S1124	Roseibacterium beibuensis S11	99.577	Alcanivorax borkumensis	SK2(T)	AM286690	Proteobacteria;Gammaproteobacteria;Oceanospirillales;Alcanivoracaceae;Alcanivorax	21	No
S4715L	Marinobacter algicola S47	99.859	Alcanivorax borkumensis	SK2(T)	AM286690	Proteobacteria;Gammaproteobacteria;Oceanospirillales;Alcanivoracaceae;Alcanivorax	21	No
S1111L1	Roseibacterium beibuensis S11	97.887	Alcanivorax borkumensis	SK2(T)	AM286690	Proteobacteria;Gammaproteobacteria;Oceanospirillales;Alcanivoracaceae;Alcanivorax	22	Yes
F2014	Formosa spongicola S20	97.2	Alcanivorax jadensis	T9(T)	ARXU01000026	Proteobacteria;Gammaproteobacteria;Oceanospirillales;Alcanivoracaceae;Alcanivorax	23	Yes
S2016	Formosa spongicola S20	97.61	Alcanivorax jadensis	T9(T)	ARXU01000026	Proteobacteria;Gammaproteobacteria;Oceanospirillales;Alcanivoracaceae;Alcanivorax	23	Yes
F2074	Formosa spongicola S20	97.642	Alcanivorax jadensis	T9(T)	ARXU01000026	Proteobacteria;Gammaproteobacteria;Oceanospirillales;Alcanivoracaceae;Alcanivorax	23	Yes
S2007L	Formosa spongicola S20	97.69	Alcanivorax jadensis	T9(T)	ARXU01000026	Proteobacteria;Gammaproteobacteria;Oceanospirillales;Alcanivoracaceae;Alcanivorax	23	Yes
S2086	Formosa spongicola S20	98.767	Alcanivorax nanhaiticus	19-m-6(T)	KM453740	Proteobacteria;Gammaproteobacteria;Oceanospirillales;Alcanivoracaceae;Alcanivorax	24	No
S6407	Algibacter pectinivorans S64	98.97	Alcanivorax nanhaiticus	19-m-6(T)	KM453740	Proteobacteria;Gammaproteobacteria;Oceanospirillales;Alcanivoracaceae;Alcanivorax	25	Yes
S2610	Shewanella xiamenensis S26	97.958	Alcanivorax profundi	MTEO17(T)	KY352038	Proteobacteria;Gammaproteobacteria;Oceanospirillales;Alcanivoracaceae;Alcanivorax	26	Yes
DD206	-	97.07	Algibacter aestuarii	KYW371(T)	HQ405792	Bacteroidetes;Flavobacteriia;Flavobacteriales;Flavobacteriaceae;Algibacter	27	Yes
F2607	Shewanella xiamenensis S26	97.105	Algibacter alginicilyticus	HZ22(T)	JN620360	Bacteroidetes;Flavobacteriia;Flavobacteriales;Flavobacteriaceae;Algibacter	29	Yes
DZF37_2	-	100	Algibacter aquimarinus	KYW589(T)	JQ259859	Bacteroidetes;Flavobacteriia;Flavobacteriales;Flavobacteriaceae;Algibacter	30	No
F2045	Formosa spongicola S20	98.875	Algibacter mikhailovii	LMG_23988(T)	AM491809	Bacteroidetes;Flavobacteriia;Flavobacteriales;Flavobacteriaceae;Algibacter	31	No
F60242	Salipiger mucosus S60	99.014	Algibacter mikhailovii	LMG_23988(T)	AM491809	Bacteroidetes;Flavobacteriia;Flavobacteriales;Flavobacteriaceae;Algibacter	31	No
F6064	Salipiger mucosus S60	99.014	Algibacter mikhailovii	LMG_23988(T)	AM491809	Bacteroidetes;Flavobacteriia;Flavobacteriales;Flavobacteriaceae;Algibacter	31	No
S1135	Roseibacterium beibuensis S11	98.873	Algibacter mikhailovii	LMG_23988(T)	AM491809	Bacteroidetes;Flavobacteriia;Flavobacteriales;Flavobacteriaceae;Algibacter	31	No
DZF44	-	100	Algibacter miyuki	WS-MY6(T)	KC662118	Bacteroidetes;Flavobacteriia;Flavobacteriales;Flavobacteriaceae;Algibacter	32	No
DS0128	-	100	Algibacter pectinivorans	DSM_25730(T)	jgi.1055420	Bacteroidetes;Flavobacteriia;Flavobacteriales;Flavobacteriaceae;Algibacter	33	No
F08194	Colwellia aestuarii S08	100	Algibacter pectinivorans	DSM_25730(T)	jgi.1055420	Bacteroidetes;Flavobacteriia;Flavobacteriales;Flavobacteriaceae;Algibacter	33	No
F2083	Formosa spongicola S20	100	Algibacter pectinivorans	DSM_25730(T)	jgi.1055420	Bacteroidetes;Flavobacteriia;Flavobacteriales;Flavobacteriaceae;Algibacter	33	No
F2084	Formosa spongicola S20	99.719	Algibacter pectinivorans	DSM_25730(T)	jgi.1055420	Bacteroidetes;Flavobacteriia;Flavobacteriales;Flavobacteriaceae;Algibacter	33	No
F47131	Marinobacter algicola S47	100	Algibacter pectinivorans	DSM_25730(T)	jgi.1055420	Bacteroidetes;Flavobacteriia;Flavobacteriales;Flavobacteriaceae;Algibacter	33	No
F47166	Marinobacter algicola S47	99.859	Algibacter pectinivorans	DSM_25730(T)	jgi.1055420	Bacteroidetes;Flavobacteriia;Flavobacteriales;Flavobacteriaceae;Algibacter	33	No
F60305	Salipiger mucosus S60	99.859	Algibacter pectinivorans	DSM_25730(T)	jgi.1055420	Bacteroidetes;Flavobacteriia;Flavobacteriales;Flavobacteriaceae;Algibacter	33	No
F63236	Cribrihabitans marinus S63	100	Algibacter wandonensis	WS-MY22(T)	KC987358	Bacteroidetes;Flavobacteriia;Flavobacteriales;Flavobacteriaceae;Algibacter	34	No
S4722	Marinobacter algicola S47	93.557	Aliagarivorans marinus	AAM1(T)	FJ167390	Proteobacteria;Gammaproteobacteria;Alteromonadales;Alteromonadaceae;Aliagarivorans	35	Yes
F2016	Formosa spongicola S20	94.273	Aliikangiella marina	GYP-15(T)	KR078283	Proteobacteria;Gammaproteobacteria;Oceanospirillales;Kangiellaceae;Aliikangiella	36	Yes
F08179	Colwellia aestuarii S08	99.296	Aliiroseovarius crassostreae	CV919-312(T)	LKBA01000006	Proteobacteria;Alphaproteobacteria;Rhodobacterales;Rhodobacteraceae;Aliiroseovarius	37	No
F1186	Roseibacterium beibuensis S11	99.296	Aliiroseovarius crassostreae	CV919-312(T)	LKBA01000006	Proteobacteria;Alphaproteobacteria;Rhodobacterales;Rhodobacteraceae;Aliiroseovarius	37	No
F20322	Formosa spongicola S20	99.296	Aliiroseovarius crassostreae	CV919-312(T)	LKBA01000006	Proteobacteria;Alphaproteobacteria;Rhodobacterales;Rhodobacteraceae;Aliiroseovarius	37	No
F0852	Colwellia aestuarii S08	98.732	Aliiroseovarius halocynthiae	MA1-10(T)	HQ852039	Proteobacteria;Alphaproteobacteria;Rhodobacterales;Rhodobacteraceae;Aliiroseovarius	38	No
F11151	Roseibacterium beibuensis S11	98.974	Aliiroseovarius halocynthiae	MA1-10(T)	HQ852039	Proteobacteria;Alphaproteobacteria;Rhodobacterales;Rhodobacteraceae;Aliiroseovarius	38	No
F60290	Salipiger mucosus S60	98.873	Aliiroseovarius halocynthiae	MA1-10(T)	HQ852039	Proteobacteria;Alphaproteobacteria;Rhodobacterales;Rhodobacteraceae;Aliiroseovarius	38	No
F63118	Cribrihabitans marinus S63	98.978	Aliiroseovarius halocynthiae	MA1-10(T)	HQ852039	Proteobacteria;Alphaproteobacteria;Rhodobacterales;Rhodobacteraceae;Aliiroseovarius	38	No
F64124	Algibacter pectinivorans S64	98.852	Aliiroseovarius halocynthiae	MA1-10(T)	HQ852039	Proteobacteria;Alphaproteobacteria;Rhodobacterales;Rhodobacteraceae;Aliiroseovarius	38	No
F64125	Algibacter pectinivorans S64	99	Aliiroseovarius halocynthiae	MA1-10(T)	HQ852039	Proteobacteria;Alphaproteobacteria;Rhodobacterales;Rhodobacteraceae;Aliiroseovarius	38	No
S6013L	Salipiger mucosus S60	99	Aliiroseovarius halocynthiae	MA1-10(T)	HQ852039	Proteobacteria;Alphaproteobacteria;Rhodobacterales;Rhodobacteraceae;Aliiroseovarius	38	No
F20200	Formosa spongicola S20	98.451	Aliiroseovarius halocynthiae	MA1-10(T)	HQ852039	Proteobacteria;Alphaproteobacteria;Rhodobacterales;Rhodobacteraceae;Aliiroseovarius	39	Yes
F20344	Formosa spongicola S20	99.268	Aliiroseovarius halocynthiae	MA1-10(T)	HQ852039	Proteobacteria;Alphaproteobacteria;Rhodobacterales;Rhodobacteraceae;Aliiroseovarius	40	Yes
F11257L2	Roseibacterium beibuensis S11	98.852	Aliiroseovarius marinus	A6024(T)	MK095627	Proteobacteria;Alphaproteobacteria;Rhodobacterales;Rhodobacteraceae;Aliiroseovarius	41	No
F20217	Formosa spongicola S20	98.732	Aliiroseovarius marinus	A6024(T)	MK095627	Proteobacteria;Alphaproteobacteria;Rhodobacterales;Rhodobacteraceae;Aliiroseovarius	41	No
F26198	Shewanella xiamenensis S26	98.862	Aliiroseovarius marinus	A6024(T)	MK095627	Proteobacteria;Alphaproteobacteria;Rhodobacterales;Rhodobacteraceae;Aliiroseovarius	41	No
F2622	Shewanella xiamenensis S26	98.732	Aliiroseovarius marinus	A6024(T)	MK095627	Proteobacteria;Alphaproteobacteria;Rhodobacterales;Rhodobacteraceae;Aliiroseovarius	41	No
F47118	Marinobacter algicola S47	98.732	Aliiroseovarius marinus	A6024(T)	MK095627	Proteobacteria;Alphaproteobacteria;Rhodobacterales;Rhodobacteraceae;Aliiroseovarius	41	No
F4757	Marinobacter algicola S47	98.732	Aliiroseovarius marinus	A6024(T)	MK095627	Proteobacteria;Alphaproteobacteria;Rhodobacterales;Rhodobacteraceae;Aliiroseovarius	41	No
S0802	Colwellia aestuarii S08	99.235	Aliiroseovarius marinus	A6024(T)	MK095627	Proteobacteria;Alphaproteobacteria;Rhodobacterales;Rhodobacteraceae;Aliiroseovarius	41	No
S1125	Roseibacterium beibuensis S11	98.732	Aliiroseovarius marinus	A6024(T)	MK095627	Proteobacteria;Alphaproteobacteria;Rhodobacterales;Rhodobacteraceae;Aliiroseovarius	41	No
F26101L	Shewanella xiamenensis S26	96.456	Aliiroseovarius marinus	A6024(T)	MK095627	Proteobacteria;Alphaproteobacteria;Rhodobacterales;Rhodobacteraceae;Aliiroseovarius	42	Yes
F26181L	Shewanella xiamenensis S26	97.183	Aliiroseovarius marinus	A6024(T)	MK095627	Proteobacteria;Alphaproteobacteria;Rhodobacterales;Rhodobacteraceae;Aliiroseovarius	42	Yes
F47106	Marinobacter algicola S47	96.25	Aliiroseovarius marinus	A6024	HQ852039	Proteobacteria;Alphaproteobacteria;Rhodobacterales;Rhodobacteraceae;Aliiroseovarius	43	Yes
S1123	Roseibacterium beibuensis S11	98.92	Aliiroseovarius marinus	A6024	HQ852039	Proteobacteria;Alphaproteobacteria;Rhodobacterales;Rhodobacteraceae;Aliiroseovarius	44	Yes
F08173	Colwellia aestuarii S08	99.296	Aliiroseovarius pelagivivens	GYSW-22(T)	KP662554	Proteobacteria;Alphaproteobacteria;Rhodobacterales;Rhodobacteraceae;Aliiroseovarius	45	No
F11231	Roseibacterium beibuensis S11	100	Aliiroseovarius pelagivivens	GYSW-22(T)	KP662554	Proteobacteria;Alphaproteobacteria;Rhodobacterales;Rhodobacteraceae;Aliiroseovarius	45	No
F60255	Salipiger mucosus S60	100	Aliiroseovarius pelagivivens	GYSW-22(T)	KP662554	Proteobacteria;Alphaproteobacteria;Rhodobacterales;Rhodobacteraceae;Aliiroseovarius	45	No
F47127	Marinobacter algicola S47	98.873	Aliiroseovarius sediminilitoris	DSM_29439(T)	FOJB01000004	Proteobacteria;Alphaproteobacteria;Rhodobacterales;Rhodobacteraceae;Aliiroseovarius	46	No
F63148	Cribrihabitans marinus S63	100	Aliiroseovarius sediminilitoris	DSM_29439(T)	FOJB01000004	Proteobacteria;Alphaproteobacteria;Rhodobacterales;Rhodobacteraceae;Aliiroseovarius	46	No
S2029	Formosa spongicola S20	97.56	Aliiroseovarius sediminilitoris	DSM_29439(T)	FOJB01000004	Proteobacteria;Alphaproteobacteria;Rhodobacterales;Rhodobacteraceae;Aliiroseovarius	47	Yes
S6039	Salipiger mucosus S60	98.002	Aliiroseovarius sediminilitoris	DSM_29439(T)	FOJB01000004	Proteobacteria;Alphaproteobacteria;Rhodobacterales;Rhodobacteraceae;Aliiroseovarius	47	Yes
S0831L	Colwellia aestuarii S08	98.094	Aliiroseovarius sediminilitoris	DSM_29439(T)	FOJB01000004	Proteobacteria;Alphaproteobacteria;Rhodobacterales;Rhodobacteraceae;Aliiroseovarius	47	Yes
F2639L	Shewanella xiamenensis S26	98.27	Aliiroseovarius sediminilitoris	DSM_29439(T)	FOJB01000004	Proteobacteria;Alphaproteobacteria;Rhodobacterales;Rhodobacteraceae;Aliiroseovarius	48	Yes
F2631	Shewanella xiamenensis S26	97.62	Aliiroseovarius sediminilitoris	DSM_29439(T)	FOJB01000004	Proteobacteria;Alphaproteobacteria;Rhodobacterales;Rhodobacteraceae;Aliiroseovarius	49	Yes
F47248L	Marinobacter algicola S47	99.07	Aliiroseovarius sediminilitoris	DSM_29439(T)	FOJB01000004	Proteobacteria;Alphaproteobacteria;Rhodobacterales;Rhodobacteraceae;Aliiroseovarius	50	Yes
F6420	Algibacter pectinivorans S64	97.16	Aliishimia ponticola	MYP11(T)	MK353796	Proteobacteria;Alphaproteobacteria;Rhodobacterales;Rhodobacteraceae;Aliishimia	51	Yes
F2043	Formosa spongicola S20	100	Alisedimentitalea scapharcae	MA2-16(T)	KJ889016	Proteobacteria;Alphaproteobacteria;Rhodobacterales;Rhodobacteraceae;Alisedimentitalea	52	No
F6468L	Algibacter pectinivorans S64	100	Alisedimentitalea scapharcae	MA2-16(T)	KJ889016	Proteobacteria;Alphaproteobacteria;Rhodobacterales;Rhodobacteraceae;Alisedimentitalea	52	No
F2671L	Shewanella xiamenensis S26	96.479	Alisedimentitalea scapharcae	MA2-16(T)	KJ889016	Proteobacteria;Alphaproteobacteria;Rhodobacterales;Rhodobacteraceae;Alisedimentitalea	53	Yes
S0801L1	Colwellia aestuarii S08	97.465	Alisedimentitalea scapharcae	MA2-16(T)	KJ889016	Proteobacteria;Alphaproteobacteria;Rhodobacterales;Rhodobacteraceae;Alisedimentitalea	54	Yes
S4758	Marinobacter algicola S47	97.487	Alisedimentitalea scapharcae	MA2-16(T)	KJ889016	Proteobacteria;Alphaproteobacteria;Rhodobacterales;Rhodobacteraceae;Alisedimentitalea	54	Yes
S4750	Marinobacter algicola S47	96.83	Alisedimentitalea scapharcae	MA2-16(T)	KJ889016	Proteobacteria;Alphaproteobacteria;Rhodobacterales;Rhodobacteraceae;Alisedimentitalea	55	Yes
S4774	Marinobacter algicola S47	96.873	Alisedimentitalea scapharcae	MA2-16(T)	KJ889016	Proteobacteria;Alphaproteobacteria;Rhodobacterales;Rhodobacteraceae;Alisedimentitalea	55	Yes
F2666L	Shewanella xiamenensis S26	96.9	Alisedimentitalea scapharcae	MA2-16(T)	KJ889016	Proteobacteria;Alphaproteobacteria;Rhodobacterales;Rhodobacteraceae;Alisedimentitalea	55	Yes
F20215	Formosa spongicola S20	96.37	Alkalihalobacillus alcalophilus	DSM 485(T)	X60603	Firmicutes;Bacilli;Bacillales;Bacillaceae;Alkalihalobacillus	56	Yes
DS0107	-	99.155	Alkalihalobacillus algicola	KMM_3737(T)	AY228462	Firmicutes;Bacilli;Bacillales;Bacillaceae;Alkalihalobacillus	57	No
DS0134	-	99.186	Alkalihalobacillus algicola	KMM 3737(T)	AY228462	Firmicutes;Bacilli;Bacillales;Bacillaceae;Alkalihalobacillus	57	No
F08114	Colwellia aestuarii S08	99.296	Alkalihalobacillus algicola	KMM_3737(T)	AY228462	Firmicutes;Bacilli;Bacillales;Bacillaceae;Alkalihalobacillus	57	No
F08160	Colwellia aestuarii S08	98.923	Alkalihalobacillus algicola	KMM_3737(T)	AY228462	Firmicutes;Bacilli;Bacillales;Bacillaceae;Alkalihalobacillus	57	No
F11112	Roseibacterium beibuensis S11	99.014	Alkalihalobacillus algicola	KMM_3737(T)	AY228462	Firmicutes;Bacilli;Bacillales;Bacillaceae;Alkalihalobacillus	57	No
F1131	Roseibacterium beibuensis S11	99.859	Alkalihalobacillus algicola	KMM_3737(T)	AY228462	Firmicutes;Bacilli;Bacillales;Bacillaceae;Alkalihalobacillus	57	No
F20386	Formosa spongicola S20	99.859	Alkalihalobacillus algicola	KMM_3737(T)	AY228462	Firmicutes;Bacilli;Bacillales;Bacillaceae;Alkalihalobacillus	57	No
F20386L	Formosa spongicola S20	99.859	Alkalihalobacillus algicola	KMM_3737(T)	AY228462	Firmicutes;Bacilli;Bacillales;Bacillaceae;Alkalihalobacillus	57	No
F2608L1	Shewanella xiamenensis S26	98.834	Alkalihalobacillus algicola	KMM_3737(T)	AY228462	Firmicutes;Bacilli;Bacillales;Bacillaceae;Alkalihalobacillus	57	No
F2658	Shewanella xiamenensis S26	99.014	Alkalihalobacillus algicola	KMM_3737(T)	AY228462	Firmicutes;Bacilli;Bacillales;Bacillaceae;Alkalihalobacillus	57	No
F47278	Marinobacter algicola S47	98.711	Alkalihalobacillus algicola	KMM_3737(T)	AY228462	Firmicutes;Bacilli;Bacillales;Bacillaceae;Alkalihalobacillus	57	No
F60213	Salipiger mucosus S60	98.736	Alkalihalobacillus algicola	KMM_3737(T)	AY228462	Firmicutes;Bacilli;Bacillales;Bacillaceae;Alkalihalobacillus	57	No
F6086	Salipiger mucosus S60	99.577	Alkalihalobacillus algicola	KMM_3737(T)	AY228462	Firmicutes;Bacilli;Bacillales;Bacillaceae;Alkalihalobacillus	57	No
F63203	Cribrihabitans marinus S63	99.155	Alkalihalobacillus algicola	KMM_3737(T)	AY228462	Firmicutes;Bacilli;Bacillales;Bacillaceae;Alkalihalobacillus	57	No
F63220	Cribrihabitans marinus S63	98.973	Alkalihalobacillus algicola	KMM_3737(T)	AY228462	Firmicutes;Bacilli;Bacillales;Bacillaceae;Alkalihalobacillus	57	No
F6356	Cribrihabitans marinus S63	99.084	Alkalihalobacillus algicola	KMM_3737(T)	AY228462	Firmicutes;Bacilli;Bacillales;Bacillaceae;Alkalihalobacillus	57	No
F6447	Algibacter pectinivorans S64	99.014	Alkalihalobacillus algicola	KMM_3737(T)	AY228462	Firmicutes;Bacilli;Bacillales;Bacillaceae;Alkalihalobacillus	57	No
F6491	Algibacter pectinivorans S64	99.615	Alkalihalobacillus algicola	KMM_3737(T)	AY228462	Firmicutes;Bacilli;Bacillales;Bacillaceae;Alkalihalobacillus	57	No
F2038	Formosa spongicola S20	98.49	Alkalihalobacillus algicola	KMM 3737(T)	AY228462	Firmicutes;Bacilli;Bacillales;Bacillaceae;Alkalihalobacillus	58	Yes
F63163	Cribrihabitans marinus S63	98.013	Alkalihalobacillus algicola	KMM_3737(T)	AY228462	Firmicutes;Bacilli;Bacillales;Bacillaceae;Alkalihalobacillus	59	Yes
DL35	-	98.42	Alkalihalobacillus algicola	KMM 3737(T)	AY228462	Firmicutes;Bacilli;Bacillales;Bacillaceae;Alkalihalobacillus	60	Yes
F08170	Colwellia aestuarii S08	98.305	Alkalihalobacillus algicola	KMM_3737(T)	AY228462	Firmicutes;Bacilli;Bacillales;Bacillaceae;Alkalihalobacillus	61	Yes
F60314	Salipiger mucosus S60	98.331	Alkalihalobacillus algicola	KMM_3737(T)	AY228462	Firmicutes;Bacilli;Bacillales;Bacillaceae;Alkalihalobacillus	62	Yes
F47280	Marinobacter algicola S47	98.492	Alkalihalobacillus algicola	KMM_3737(T)	AY228462	Firmicutes;Bacilli;Bacillales;Bacillaceae;Alkalihalobacillus	62	Yes
F6416	Algibacter pectinivorans S64	98.592	Alkalihalobacillus algicola	KMM_3737(T)	AY228462	Firmicutes;Bacilli;Bacillales;Bacillaceae;Alkalihalobacillus	62	Yes
F60158	Salipiger mucosus S60	99.743	Alkalihalobacillus berkeleyi	KMM_6244(T)	JN187498	Firmicutes;Bacilli;Bacillales;Bacillaceae;Alkalihalobacillus	63	No
F63155	Cribrihabitans marinus S63	97.467	Alkalihalobacillus hunanensis	JSM_081003(T)	HM054473	Firmicutes;Bacilli;Bacillales;Bacillaceae;Alkalihalobacillus	64	Yes
F6343	Cribrihabitans marinus S63	99.859	Alkalihalobacillus hunanensis	JSM_081003(T)	HM054473	Firmicutes;Bacilli;Bacillales;Bacillaceae;Alkalihalobacillus	65	No
DZF70	-	99.577	Alkalihalobacillus hwajinpoensis	SW-72(T)	AF541966	Firmicutes;Bacilli;Bacillales;Bacillaceae;Alkalihalobacillus	66	No
F0844	Colwellia aestuarii S08	99.859	Alkalihalobacillus hwajinpoensis	SW-72(T)	AF541966	Firmicutes;Bacilli;Bacillales;Bacillaceae;Alkalihalobacillus	66	No
F11202	Roseibacterium beibuensis S11	99.859	Alkalihalobacillus hwajinpoensis	SW-72(T)	AF541966	Firmicutes;Bacilli;Bacillales;Bacillaceae;Alkalihalobacillus	66	No
F11291L	Roseibacterium beibuensis S11	98.682	Alkalihalobacillus hwajinpoensis	SW-72(T)	AF541966	Firmicutes;Bacilli;Bacillales;Bacillaceae;Alkalihalobacillus	66	No
F20390	Formosa spongicola S20	100	Alkalihalobacillus hwajinpoensis	SW-72(T)	AF541966	Firmicutes;Bacilli;Bacillales;Bacillaceae;Alkalihalobacillus	66	No
F26187	Shewanella xiamenensis S26	99.859	Alkalihalobacillus hwajinpoensis	SW-72(T)	AF541966	Firmicutes;Bacilli;Bacillales;Bacillaceae;Alkalihalobacillus	66	No
F2695	Shewanella xiamenensis S26	100	Alkalihalobacillus hwajinpoensis	SW-72(T)	AF541966	Firmicutes;Bacilli;Bacillales;Bacillaceae;Alkalihalobacillus	66	No
F47220	Marinobacter algicola S47	99.015	Alkalihalobacillus hwajinpoensis	SW-72(T)	AF541966	Firmicutes;Bacilli;Bacillales;Bacillaceae;Alkalihalobacillus	66	No
F6094	Salipiger mucosus S60	99.859	Alkalihalobacillus hwajinpoensis	SW-72(T)	AF541966	Firmicutes;Bacilli;Bacillales;Bacillaceae;Alkalihalobacillus	66	No
F63243	Cribrihabitans marinus S63	99.859	Alkalihalobacillus hwajinpoensis	SW-72(T)	AF541966	Firmicutes;Bacilli;Bacillales;Bacillaceae;Alkalihalobacillus	66	No
F64120	Algibacter pectinivorans S64	99.245	Alkalihalobacillus hwajinpoensis	SW-72(T)	AF541966	Firmicutes;Bacilli;Bacillales;Bacillaceae;Alkalihalobacillus	66	No
S6449	Algibacter pectinivorans S64	93.509	Alkalihalobacillus ligniniphilus	L1(T)	ANNK01000138	Firmicutes;Bacilli;Bacillales;Bacillaceae;Alkalihalobacillus	67	Yes
F6403	Algibacter pectinivorans S64	93.585	Alkalihalobacillus ligniniphilus	L1(T)	ANNK01000138	Firmicutes;Bacilli;Bacillales;Bacillaceae;Alkalihalobacillus	67	Yes
S0812	Colwellia aestuarii S08	93.81	Alkalihalobacillus ligniniphilus	L1(T)	ANNK01000138	Firmicutes;Bacilli;Bacillales;Bacillaceae;Alkalihalobacillus	67	Yes
F4729	Marinobacter algicola S47	98.736	Alkalihalobacillus trypoxylicola	SU1(T)	AB434284	Firmicutes;Bacilli;Bacillales;Bacillaceae;Alkalihalobacillus	68	No
S0819	Colwellia aestuarii S08	95.014	Alkalilimnicola ehrlichii	MLHE-1(T)	CP000453	Proteobacteria;Gammaproteobacteria;Chromatiales;Ectothiorhodospiraceae ;Alkalilimnicola	69	Yes
S1147	Roseibacterium beibuensis S11	99.014	Alkalimarinus sediminis	FA028(T)	KP178167	Proteobacteria;Gammaproteobacteria;Oceanospirillales;Oleiphilaceae;Alkalimarinus	70	No
S1153	Roseibacterium beibuensis S11	99.014	Alkalimarinus sediminis	FA028(T)	KP178167	Proteobacteria;Gammaproteobacteria;Oceanospirillales;Oleiphilaceae;Alkalimarinus	70	No
F4780	Marinobacter algicola S47	99.155	Allobacillus halotolerans	B3A(T)	FJ347755	Firmicutes;Bacilli;Bacillales;Bacillaceae;Allobacillus	71	No
F64261	Algibacter pectinivorans S64	99.155	Allobacillus halotolerans	B3A(T)	FJ347755	Firmicutes;Bacilli;Bacillales;Bacillaceae;Allobacillus	71	No
F4723L	Marinobacter algicola S47	98.267	AlterQipengyuania aquaemixtae	JSSK-8(T)	KY614064	Proteobacteria;Alphaproteobacteria;Sphingomonadales;Qipengyuaniaaceae;AlterQipengyuania	72	Yes
DL28	-	98.502	AlterQipengyuania insulae	BPTF-M16(T)	MH206217	Proteobacteria;Alphaproteobacteria;Sphingomonadales;Qipengyuaniaaceae;AlterQipengyuania	73	Yes
S6009	Salipiger mucosus S60	98.647	AlterQipengyuania insulae	BPTF-M16(T)	MH206217	Proteobacteria;Alphaproteobacteria;Sphingomonadales;Qipengyuaniaaceae;AlterQipengyuania	73	Yes
DZC29	-	99.155	AlterQipengyuania insulae	BPTF-M16(T)	MH206217	Proteobacteria;Alphaproteobacteria;Sphingomonadales;Qipengyuaniaaceae;AlterQipengyuania	74	No
F11264	Roseibacterium beibuensis S11	100	AlterQipengyuania insulae	BPTF-M16(T)	MH206217	Proteobacteria;Alphaproteobacteria;Sphingomonadales;Qipengyuaniaaceae;AlterQipengyuania	74	No
F60172	Salipiger mucosus S60	100	AlterQipengyuania insulae	BPTF-M16(T)	MH206217	Proteobacteria;Alphaproteobacteria;Sphingomonadales;Qipengyuaniaaceae;AlterQipengyuania	74	No
F63153	Cribrihabitans marinus S63	100	AlterQipengyuania insulae	BPTF-M16(T)	MH206217	Proteobacteria;Alphaproteobacteria;Sphingomonadales;Qipengyuaniaaceae;AlterQipengyuania	74	No
F63193	Cribrihabitans marinus S63	100	AlterQipengyuania insulae	BPTF-M16(T)	MH206217	Proteobacteria;Alphaproteobacteria;Sphingomonadales;Qipengyuaniaaceae;AlterQipengyuania	74	No
DL22	-	98.028	AlterQipengyuania ishigakiensis	ATCC_BAA-2084(T)	jgi.1047199	Proteobacteria;Alphaproteobacteria;Sphingomonadales;Qipengyuaniaaceae;AlterQipengyuania	75	Yes
DFD06	-	98.873	AlterQipengyuania rhizovicinus	AY-3R(T)	SDPV01000001	Proteobacteria;Alphaproteobacteria;Sphingomonadales;Qipengyuaniaaceae;AlterQipengyuania	76	No
DD211	-	99.925	AlterQipengyuania xiamenensis	CGMCC_1.12494(T)	FXWG01000001	Proteobacteria;Alphaproteobacteria;Sphingomonadales;Qipengyuaniaaceae;AlterQipengyuania	77	No
F63212	Cribrihabitans marinus S63	99.859	AlterQipengyuania xiamenensis	CGMCC_1.12494(T)	FXWG01000001	Proteobacteria;Alphaproteobacteria;Sphingomonadales;Qipengyuaniaaceae;AlterQipengyuania	77	No
F60121	Salipiger mucosus S60	96.24	Amaricoccus kaplicensis	Ben101(T)	U88041	Proteobacteria;Alphaproteobacteria;Rhodobacterales;Rhodobacteraceae;Amaricoccus	78	Yes
S2014	Formosa spongicola S20	97.47	Amphritea balenae	JAMM_1525(T)	RQXV01000023	Proteobacteria;Gammaproteobacteria;Oceanospirillales;Oceanospirillaceae;Amphritea	79	Yes
S2068	Formosa spongicola S20	97.669	Amphritea balenae	JAMM_1525(T)	RQXV01000023	Proteobacteria;Gammaproteobacteria;Oceanospirillales;Oceanospirillaceae;Amphritea	79	Yes
S6439	Algibacter pectinivorans S64	97.84	Amphritea balenae	JAMM_1525(T)	RQXV01000023	Proteobacteria;Gammaproteobacteria;Oceanospirillales;Oceanospirillaceae;Amphritea	79	Yes
DFD22L	-	96.933	Amylibacter lutimaris	m18(T)	MF113253	Proteobacteria;Alphaproteobacteria;Rhodobacterales;Rhodobacteraceae;Amylibacter	80	Yes
S6012	Salipiger mucosus S60	97.465	Amylibacter lutimaris	m18(T)	MF113253	Proteobacteria;Alphaproteobacteria;Rhodobacterales;Rhodobacteraceae;Amylibacter	81	Yes
F2646	Shewanella xiamenensis S26	97.754	Anderseniella baltica	BA141(T)	AM712634	Proteobacteria;Alphaproteobacteria;Rhizobiales;Hyphomicrobiaceae;Anderseniella	82	Yes
F26143	Shewanella xiamenensis S26	97.887	Anderseniella baltica	BA141(T)	AM712634	Proteobacteria;Alphaproteobacteria;Rhizobiales;Hyphomicrobiaceae;Anderseniella	82	Yes
F0825	Colwellia aestuarii S08	99.244	Anderseniella baltica	BA141(T)	AM712634	Proteobacteria;Alphaproteobacteria;Rhizobiales;Hyphomicrobiaceae;Anderseniella	83	No
S1192L	Roseibacterium beibuensis S11	97.042	Antarcticimicrobium luteum	318-1(T)	MK246204	Proteobacteria;Alphaproteobacteria;Rhodobacterales;Rhodobacteraceae;Antarcticimicrobium	84	Yes
S0826	Colwellia aestuarii S08	97.96	Antarctobacter jejuensis	13-2-B6(T)	KF986570	Proteobacteria;Alphaproteobacteria;Rhodobacterales;Rhodobacteraceae;Antarctobacter	85	Yes
DL07	-	98.969	Aquibacillus koreensis	BH30097(T)	AY616012	Firmicutes;Bacilli;Bacillales;Bacillaceae;Aquibacillus	86	No
S6058	Salipiger mucosus S60	93.648	Aquimarina intermedia	DSM_17527(T)	jgi.1107908	Bacteroidetes;Flavobacteriia;Flavobacteriales;Flavobacteriaceae;Aquimarina	87	Yes
F63205	Cribrihabitans marinus S63	96.88	Arcticiflavibacter luteus	SM1212(T)	KF711856	Bacteroidetes;Flavobacteriia;Flavobacteriales;Flavobacteriaceae;Arcticiflavibacter	88	Yes
F63249	Cribrihabitans marinus S63	96.88	Arcticiflavibacter luteus	SM1212(T)	KF711856	Bacteroidetes;Flavobacteriia;Flavobacteriales;Flavobacteriaceae;Arcticiflavibacter	88	Yes
F4713	Marinobacter algicola S47	99.859	Arenibacter algicola	TG409(T)	JPOO01000003	Bacteroidetes;Flavobacteriia;Flavobacteriales;Flavobacteriaceae;Arenibacter	89	No
F63262	Cribrihabitans marinus S63	98.846	Arenibacter algicola	TG409(T)	JPOO01000003	Bacteroidetes;Flavobacteriia;Flavobacteriales;Flavobacteriaceae;Arenibacter	89	No
F64272L	Algibacter pectinivorans S64	98.617	Arenibacter algicola	TG409(T)	JPOO01000003	Bacteroidetes;Flavobacteriia;Flavobacteriales;Flavobacteriaceae;Arenibacter	90	Yes
F26102	Shewanella xiamenensis S26	98.89	Arenibacter catalasegens	P308H10(T)	MG183691	Bacteroidetes;Flavobacteriia;Flavobacteriales;Flavobacteriaceae;Arenibacter	91	Yes
S6351L	Cribrihabitans marinus S63	99.03	Arenibacter catalasegens	P308H10(T)	MG183691	Bacteroidetes;Flavobacteriia;Flavobacteriales;Flavobacteriaceae;Arenibacter	91	Yes
F20364	Formosa spongicola S20	98.81	Arenibacter echinorum	KMM_6032(T)	EF536748	Bacteroidetes;Flavobacteriia;Flavobacteriales;Flavobacteriaceae;Arenibacter	92	Yes
DZD237	-	99.296	Arenibacter echinorum	KMM_6032(T)	EF536748	Bacteroidetes;Flavobacteriia;Flavobacteriales;Flavobacteriaceae;Arenibacter	93	No
F64268L	Algibacter pectinivorans S64	99.014	Arenibacter hampyeongensis	HP12(T)	JF751052	Bacteroidetes;Flavobacteriia;Flavobacteriales;Flavobacteriaceae;Arenibacter	94	No
DZD203	-	99.859	Arenibacter latericius	KMM_426(T)	AF052742	Bacteroidetes;Flavobacteriia;Flavobacteriales;Flavobacteriaceae;Arenibacter	95	No
F08211	Colwellia aestuarii S08	100	Arenibacter latericius	KMM_426(T)	AF052742	Bacteroidetes;Flavobacteriia;Flavobacteriales;Flavobacteriaceae;Arenibacter	95	No
F1119	Roseibacterium beibuensis S11	100	Arenibacter latericius	KMM_426(T)	AF052742	Bacteroidetes;Flavobacteriia;Flavobacteriales;Flavobacteriaceae;Arenibacter	95	No
F1136	Roseibacterium beibuensis S11	100	Arenibacter latericius	KMM_426(T)	AF052742	Bacteroidetes;Flavobacteriia;Flavobacteriales;Flavobacteriaceae;Arenibacter	95	No
F1184	Roseibacterium beibuensis S11	99.859	Arenibacter latericius	KMM_426(T)	AF052742	Bacteroidetes;Flavobacteriia;Flavobacteriales;Flavobacteriaceae;Arenibacter	95	No
F20398	Formosa spongicola S20	100	Arenibacter latericius	KMM_426(T)	AF052742	Bacteroidetes;Flavobacteriia;Flavobacteriales;Flavobacteriaceae;Arenibacter	95	No
F26238	Shewanella xiamenensis S26	99.859	Arenibacter latericius	KMM_426(T)	AF052742	Bacteroidetes;Flavobacteriia;Flavobacteriales;Flavobacteriaceae;Arenibacter	95	No
F4788	Marinobacter algicola S47	99.719	Arenibacter latericius	KMM_426(T)	AF052742	Bacteroidetes;Flavobacteriia;Flavobacteriales;Flavobacteriaceae;Arenibacter	95	No
F4789	Marinobacter algicola S47	100	Arenibacter latericius	KMM_426(T)	AF052742	Bacteroidetes;Flavobacteriia;Flavobacteriales;Flavobacteriaceae;Arenibacter	95	No
F6063	Salipiger mucosus S60	99.859	Arenibacter latericius	KMM_426(T)	AF052742	Bacteroidetes;Flavobacteriia;Flavobacteriales;Flavobacteriaceae;Arenibacter	95	No
F6366	Cribrihabitans marinus S63	100	Arenibacter latericius	KMM_426(T)	AF052742	Bacteroidetes;Flavobacteriia;Flavobacteriales;Flavobacteriaceae;Arenibacter	95	No
F6421	Algibacter pectinivorans S64	99.859	Arenibacter latericius	KMM_426(T)	AF052742	Bacteroidetes;Flavobacteriia;Flavobacteriales;Flavobacteriaceae;Arenibacter	95	No
F64225	Algibacter pectinivorans S64	100	Arenibacter latericius	KMM_426(T)	AF052742	Bacteroidetes;Flavobacteriia;Flavobacteriales;Flavobacteriaceae;Arenibacter	95	No
S2001	Formosa spongicola S20	99.718	Arenibacter latericius	KMM_426(T)	AF052742	Bacteroidetes;Flavobacteriia;Flavobacteriales;Flavobacteriaceae;Arenibacter	95	No
DZF88	-	99.635	Arenibacter nanhaiticus	NH36A(T)	EU999955	Bacteroidetes;Flavobacteriia;Flavobacteriales;Flavobacteriaceae;Arenibacter	96	No
F6330	Cribrihabitans marinus S63	99.437	Arenibacter nanhaiticus	NH36A(T)	EU999955	Bacteroidetes;Flavobacteriia;Flavobacteriales;Flavobacteriaceae;Arenibacter	96	No
F0872	Colwellia aestuarii S08	100	Arenibacter palladensis	LMG_21972(T)	AJ575643	Bacteroidetes;Flavobacteriia;Flavobacteriales;Flavobacteriaceae;Arenibacter	97	No
F63126	Cribrihabitans marinus S63	100	Arenibacter palladensis	LMG_21972(T)	AJ575643	Bacteroidetes;Flavobacteriia;Flavobacteriales;Flavobacteriaceae;Arenibacter	97	No
F6308	Cribrihabitans marinus S63	99.859	Arthrobacter crystallopoietes	DSM_20117(T)	FNKH01000002	Actinobacteria;Actinomycetia;Micrococcales;Micrococcaceae;Arthrobacter	98	No
F6044	Salipiger mucosus S60	100	Arthrobacter subterraneus	CH7(T)	DQ097525	Actinobacteria;Actinomycetia;Micrococcales;Micrococcaceae;Arthrobacter	99	No
F64219	Algibacter pectinivorans S64	100	Arthrobacter tumbae	LMG_19501(T)	AJ315069	Actinobacteria;Actinomycetia;Micrococcales;Micrococcaceae;Arthrobacter	100	No
S2005L	Formosa spongicola S20	97.088	Ascidiaceihabitans donghaensis	RSS1-M3(T)	KJ729028	Proteobacteria;Alphaproteobacteria;Rhodobacterales;Rhodobacteraceae;Ascidiaceihabitans	101	Yes
S0854	Colwellia aestuarii S08	96.12	Aureibacillus halotolerans	S1203(T)	KJ620986	Firmicutes;Bacilli;Bacillales;Bacillaceae;Aureibacillus	102	Yes
F26148	Shewanella xiamenensis S26	96.19	Aureibacillus halotolerans	S1203(T)	KJ620986	Firmicutes;Bacilli;Bacillales;Bacillaceae;Aureibacillus	102	Yes
F6468L1	Algibacter pectinivorans S64	96.19	Aureibacillus halotolerans	S1203(T)	KJ620986	Firmicutes;Bacilli;Bacillales;Bacillaceae;Aureibacillus	102	Yes
F2623	Shewanella xiamenensis S26	96.2	Aureibacillus halotolerans	S1203(T)	KJ620986	Firmicutes;Bacilli;Bacillales;Bacillaceae;Aureibacillus	102	Yes
S6333L	Cribrihabitans marinus S63	96.317	Aureibacillus halotolerans	S1203(T)	KJ620986	Firmicutes;Bacilli;Bacillales;Bacillaceae;Aureibacillus	102	Yes
F6449D	Algibacter pectinivorans S64	96.365	Aureibacillus halotolerans	S1203(T)	KJ620986	Firmicutes;Bacilli;Bacillales;Bacillaceae;Aureibacillus	102	Yes
F60111	Salipiger mucosus S60	98.969	Aureibacillus halotolerans	S1203(T)	KJ620986	Firmicutes;Bacilli;Bacillales;Bacillaceae;Aureibacillus	103	No
F08102	Colwellia aestuarii S08	93.89	Aureibaculum marinum	BH-SD17(T)	MG775051	Bacteroidetes;Flavobacteriia;Flavobacteriales;Flavobacteriaceae;Aureibaculum	104	Yes
DS0123	-	98.732	Bacillus acidinfaciens	3-2-2(T)	QYTV02000021	Firmicutes;Bacilli;Bacillales;Bacillaceae;Bacillus	105	No
F20250	Formosa spongicola S20	99.859	Bacillus aequororis	M-8(T)	KC686697	Firmicutes;Bacilli;Bacillales;Bacillaceae;Bacillus	106	No
F26190	Shewanella xiamenensis S26	99.577	Bacillus aequororis	M-8(T)	KC686697	Firmicutes;Bacilli;Bacillales;Bacillaceae;Bacillus	106	No
F2683	Shewanella xiamenensis S26	99.577	Bacillus aequororis	M-8(T)	KC686697	Firmicutes;Bacilli;Bacillales;Bacillaceae;Bacillus	106	No
F6301	Cribrihabitans marinus S63	100	Bacillus aequororis	M-8(T)	KC686697	Firmicutes;Bacilli;Bacillales;Bacillaceae;Bacillus	106	No
F26196	Shewanella xiamenensis S26	99.21	Bacillus algicola	KMM_3737(T)	AY228462	Firmicutes;Bacilli;Bacillales;Bacillaceae;Bacillus	107	No
DFD38	-	99.874	Bacillus altitudinis	41KF2b(T)	ASJC01000029	Firmicutes;Bacilli;Bacillales;Bacillaceae;Bacillus	108	No
DS0139	-	99.488	Bacillus altitudinis	41KF2b(T)	ASJC01000029	Firmicutes;Bacilli;Bacillales;Bacillaceae;Bacillus	108	No
F08149	Colwellia aestuarii S08	100	Bacillus altitudinis	41KF2b(T)	ASJC01000029	Firmicutes;Bacilli;Bacillales;Bacillaceae;Bacillus	108	No
F08209	Colwellia aestuarii S08	100	Bacillus altitudinis	41KF2b(T)	ASJC01000029	Firmicutes;Bacilli;Bacillales;Bacillaceae;Bacillus	108	No
F11282	Roseibacterium beibuensis S11	99.859	Bacillus altitudinis	41KF2b(T)	ASJC01000029	Firmicutes;Bacilli;Bacillales;Bacillaceae;Bacillus	108	No
F2030	Formosa spongicola S20	100	Bacillus altitudinis	41KF2b(T)	ASJC01000029	Firmicutes;Bacilli;Bacillales;Bacillaceae;Bacillus	108	No
F2673	Shewanella xiamenensis S26	100	Bacillus altitudinis	41KF2b(T)	ASJC01000029	Firmicutes;Bacilli;Bacillales;Bacillaceae;Bacillus	108	No
F63159	Cribrihabitans marinus S63	100	Bacillus altitudinis	41KF2b(T)	ASJC01000029	Firmicutes;Bacilli;Bacillales;Bacillaceae;Bacillus	108	No
F64135	Algibacter pectinivorans S64	100	Bacillus altitudinis	41KF2b(T)	ASJC01000029	Firmicutes;Bacilli;Bacillales;Bacillaceae;Bacillus	108	No
F60192	Salipiger mucosus S60	99.212	Bacillus aquimaris	TF-12(T)	AF483625	Firmicutes;Bacilli;Bacillales;Bacillaceae;Bacillus	109	No
S1142L	Roseibacterium beibuensis S11	99.379	Bacillus aquimaris	TF-12(T)	AF483625	Firmicutes;Bacilli;Bacillales;Bacillaceae;Bacillus	109	No
F20100	Formosa spongicola S20	98.5	Bacillus aquimaris	TF-12(T)	AF483625	Firmicutes;Bacilli;Bacillales;Bacillaceae;Bacillus	110	Yes
F6087	Salipiger mucosus S60	98.284	Bacillus berkeleyi	KMM_6244(T)	JN187498	Firmicutes;Bacilli;Bacillales;Bacillaceae;Bacillus	111	Yes
F26254	Shewanella xiamenensis S26	99.212	Bacillus boroniphilus	JCM_21738(T)	BAUW01000204	Firmicutes;Bacilli;Bacillales;Bacillaceae;Bacillus	112	No
F4734L1	Marinobacter algicola S47	98.529	Bacillus caccae	Marseille-P3604(T)	LT714169	Firmicutes;Bacilli;Bacillales;Bacillaceae;Mesobacillus	113	Yes
F11273	Roseibacterium beibuensis S11	99.859	Bacillus caccae	Marseille-P3604(T)	LT714169	Firmicutes;Bacilli;Bacillales;Bacillaceae;Mesobacillus	114	No
F20359	Formosa spongicola S20	99.577	Bacillus catenulatus	18C(T)	LT617055	Firmicutes;Bacilli;Bacillales;Bacillaceae;Bacillus	115	No
F47104	Marinobacter algicola S47	99.61	Bacillus catenulatus	18C(T)	LT617055	Firmicutes;Bacilli;Bacillales;Bacillaceae;Bacillus	115	No
F47117L	Marinobacter algicola S47	98.843	Bacillus circulans	ATCC_4513(T)	AY724690	Firmicutes;Bacilli;Bacillales;Bacillaceae;Bacillus	116	No
F2050	Formosa spongicola S20	99.859	Bacillus cohnii	NBRC_15565(T)	BCUW01000190	Firmicutes;Bacilli;Bacillales;Bacillaceae;Bacillus	117	No
F63169	Cribrihabitans marinus S63	97.98	Bacillus ectoiniformans	NE-14(T)	KJ461712	Firmicutes;Bacilli;Bacillales;Bacillaceae;Bacillus	118	Yes
DZF55_2	-	100	Bacillus flexus	NBRC_15715(T)	BCVD01000224	Firmicutes;Bacilli;Bacillales;Bacillaceae;Bacillus	119	No
F08200	Colwellia aestuarii S08	100	Bacillus flexus	NBRC_15715(T)	BCVD01000224	Firmicutes;Bacilli;Bacillales;Bacillaceae;Bacillus	119	No
F1135	Roseibacterium beibuensis S11	99.859	Bacillus flexus	NBRC_15715(T)	BCVD01000224	Firmicutes;Bacilli;Bacillales;Bacillaceae;Bacillus	119	No
F2053	Formosa spongicola S20	100	Bacillus flexus	NBRC_15715(T)	BCVD01000224	Firmicutes;Bacilli;Bacillales;Bacillaceae;Bacillus	119	No
F26103	Shewanella xiamenensis S26	100	Bacillus flexus	NBRC_15715(T)	BCVD01000224	Firmicutes;Bacilli;Bacillales;Bacillaceae;Bacillus	119	No
F26133	Shewanella xiamenensis S26	99.859	Bacillus flexus	NBRC_15715(T)	BCVD01000224	Firmicutes;Bacilli;Bacillales;Bacillaceae;Bacillus	119	No
F47120	Marinobacter algicola S47	99.872	Bacillus flexus	NBRC_15715(T)	BCVD01000224	Firmicutes;Bacilli;Bacillales;Bacillaceae;Bacillus	119	No
F60307	Salipiger mucosus S60	100	Bacillus flexus	NBRC_15715(T)	BCVD01000224	Firmicutes;Bacilli;Bacillales;Bacillaceae;Bacillus	119	No
F6096	Salipiger mucosus S60	100	Bacillus flexus	NBRC_15715(T)	BCVD01000224	Firmicutes;Bacilli;Bacillales;Bacillaceae;Bacillus	119	No
F64146L	Algibacter pectinivorans S64	100	Bacillus flexus	NBRC_15715(T)	BCVD01000224	Firmicutes;Bacilli;Bacillales;Bacillaceae;Bacillus	119	No
F64616_1	Algibacter pectinivorans S64	100	Bacillus flexus	NBRC_15715(T)	BCVD01000224	Firmicutes;Bacilli;Bacillales;Bacillaceae;Bacillus	119	No
S6353	Cribrihabitans marinus S63	97.204	Bacillus haikouensis	C-89(T)	KJ868191	Firmicutes;Bacilli;Bacillales;Bacillaceae;Bacillus	120	Yes
F08201	Colwellia aestuarii S08	99.014	Bacillus haikouensis	C-89(T)	KJ868191	Firmicutes;Bacilli;Bacillales;Bacillaceae;Bacillus	121	No
F1108	Roseibacterium beibuensis S11	99.014	Bacillus haikouensis	C-89(T)	KJ868191	Firmicutes;Bacilli;Bacillales;Bacillaceae;Bacillus	121	No
F60311	Salipiger mucosus S60	99.014	Bacillus haikouensis	C-89(T)	KJ868191	Firmicutes;Bacilli;Bacillales;Bacillaceae;Bacillus	121	No
F6353	Cribrihabitans marinus S63	99.103	Bacillus haikouensis	C-89(T)	KJ868191	Firmicutes;Bacilli;Bacillales;Bacillaceae;Bacillus	121	No
F6438	Algibacter pectinivorans S64	99.014	Bacillus haikouensis	C-89(T)	KJ868191	Firmicutes;Bacilli;Bacillales;Bacillaceae;Bacillus	121	No
DZF29	-	99.493	Bacillus licheniformis	ATCC_14580(T)	AE017333	Firmicutes;Bacilli;Bacillales;Bacillaceae;Bacillus	122	No
F26250L	Shewanella xiamenensis S26	100	Bacillus marisflavi	JCM_11544(T)	LGUE01000011	Firmicutes;Bacilli;Bacillales;Bacillaceae;Bacillus	123	No
F6032	Salipiger mucosus S60	100	Bacillus marisflavi	JCM_11544(T)	LGUE01000011	Firmicutes;Bacilli;Bacillales;Bacillaceae;Bacillus	123	No
F6069	Salipiger mucosus S60	100	Bacillus marisflavi	JCM_11544(T)	LGUE01000011	Firmicutes;Bacilli;Bacillales;Bacillaceae;Bacillus	123	No
S0811	Colwellia aestuarii S08	97.606	Bacillus mesophilum	IITR-54(T)	JN210567	Firmicutes;Bacilli;Bacillales;Bacillaceae;Cytobacillus	124	Yes
S6310	Cribrihabitans marinus S63	97.701	Bacillus mesophilum	IITR-54(T)	JN210567	Firmicutes;Bacilli;Bacillales;Bacillaceae;Cytobacillus	124	Yes
S6014	Salipiger mucosus S60	98.319	Bacillus oceanisediminis	H2(T)	GQ292772	Firmicutes;Bacilli;Bacillales;Bacillaceae;Bacillus	125	Yes
F26234L	Shewanella xiamenensis S26	98.326	Bacillus oceanisediminis	H2(T)	GQ292772	Firmicutes;Bacilli;Bacillales;Bacillaceae;Bacillus	125	Yes
F4742	Marinobacter algicola S47	98.776	Bacillus onubensis	0911MAR22V3(T)	NSEB01000017	Firmicutes;Bacilli;Bacillales;Bacillaceae;Bacillus	126	No
F60116	Salipiger mucosus S60	99.859	Bacillus onubensis	0911MAR22V3(T)	NSEB01000017	Firmicutes;Bacilli;Bacillales;Bacillaceae;Bacillus	126	No
F64114	Algibacter pectinivorans S64	98.19	Bacillus oryzaecorticis	R1(T)	KF548480	Firmicutes;Bacilli;Bacillales;Bacillaceae;Bacillus	127	Yes
F4794	Marinobacter algicola S47	100	Bacillus paramycoides	NH24A2(T)	MAOI01000012	Firmicutes;Bacilli;Bacillales;Bacillaceae;Bacillus	128	No
F64224	Algibacter pectinivorans S64	100	Bacillus pseudomycoides	DSM_12442(T)	ACMX01000133	Firmicutes;Bacilli;Bacillales;Bacillaceae;Bacillus	129	No
F20210	Formosa spongicola S20	100	Bacillus safensis subsp. osmophilus	BC09(T)	KY990920	Firmicutes;Bacilli;Bacillales;Bacillaceae;Bacillus	130	No
F26200	Shewanella xiamenensis S26	100	Bacillus safensis subsp. osmophilus	BC09(T)	KY990920	Firmicutes;Bacilli;Bacillales;Bacillaceae;Bacillus	130	No
F60206	Salipiger mucosus S60	100	Bacillus safensis subsp. osmophilus	BC09(T)	KY990920	Firmicutes;Bacilli;Bacillales;Bacillaceae;Bacillus	130	No
F64105	Algibacter pectinivorans S64	100	Bacillus safensis subsp. osmophilus	BC09(T)	KY990920	Firmicutes;Bacilli;Bacillales;Bacillaceae;Bacillus	130	No
F11279	Roseibacterium beibuensis S11	98.873	Bacillus salacetis	SKP7-4(T)	LC367333	Firmicutes;Bacilli;Bacillales;Bacillaceae;Bacillus	131	No
F1196	Roseibacterium beibuensis S11	98.873	Bacillus salacetis	SKP7-4(T)	LC367333	Firmicutes;Bacilli;Bacillales;Bacillaceae;Bacillus	131	No
F20276	Formosa spongicola S20	98.856	Bacillus salacetis	SKP7-4(T)	LC367333	Firmicutes;Bacilli;Bacillales;Bacillaceae;Bacillus	131	No
F20294	Formosa spongicola S20	98.873	Bacillus salacetis	SKP7-4(T)	LC367333	Firmicutes;Bacilli;Bacillales;Bacillaceae;Bacillus	131	No
F4743	Marinobacter algicola S47	98.94	Bacillus salacetis	SKP7-4(T)	LC367333	Firmicutes;Bacilli;Bacillales;Bacillaceae;Bacillus	131	No
S4704D	Marinobacter algicola S47	98.846	Bacillus salacetis	SKP7-4(T)	LC367333	Firmicutes;Bacilli;Bacillales;Bacillaceae;Bacillus	131	No
F11177	Roseibacterium beibuensis S11	96.257	Bacillus taeanensis	BH030017(T)	AY603978	Firmicutes;Bacilli;Bacillales;Bacillaceae;Bacillus	132	Yes
F20281	Formosa spongicola S20	99.155	Bacillus tianshenii	YIM_M13235(T)	KF811034	Firmicutes;Bacilli;Bacillales;Bacillaceae;Bacillus	133	No
F47239	Marinobacter algicola S47	99.437	Bacillus tianshenii	YIM_M13235(T)	KF811034	Firmicutes;Bacilli;Bacillales;Bacillaceae;Bacillus	133	No
F60181	Salipiger mucosus S60	98.298	Bacillus vietnamensis	15-1(T)	AB099708	Firmicutes;Bacilli;Bacillales;Bacillaceae;Bacillus	134	Yes
S0810	Colwellia aestuarii S08	98.73	Bacillus vietnamensis	15-1(T)	AB099708	Firmicutes;Bacilli;Bacillales;Bacillaceae;Bacillus	135	No
F63149	Cribrihabitans marinus S63	100	Bacillus zhangzhouensis	DW5-4(T)	JOTP01000061	Firmicutes;Bacilli;Bacillales;Bacillaceae;Bacillus	136	No
S4704	Marinobacter algicola S47	100	Bacillus zhangzhouensis	DW5-4(T)	JOTP01000061	Firmicutes;Bacilli;Bacillales;Bacillaceae;Bacillus	136	No
S60K4	Salipiger mucosus S60	100	Bacillus zhangzhouensis	DW5-4(T)	JOTP01000061	Firmicutes;Bacilli;Bacillales;Bacillaceae;Bacillus	136	No
F64253	Algibacter pectinivorans S64	99.718	Bhargavaea changchunensis	201802YP6(T)	MH094655	Firmicutes;Bacilli;Bacillales;Planococcaceae;Bhargavaea	137	No
F11117	Roseibacterium beibuensis S11	100	Bhargavaea ginsengi	ge14(T)	EF371375	Firmicutes;Bacilli;Bacillales;Planococcaceae;Bhargavaea	138	No
F60125	Salipiger mucosus S60	100	Bhargavaea ginsengi	ge14(T)	EF371375	Firmicutes;Bacilli;Bacillales;Planococcaceae;Bhargavaea	138	No
F6463	Algibacter pectinivorans S64	97.891	Bizionia arctica	SM1203(T)	KJ508751	Bacteroidetes;Flavobacteriia;Flavobacteriales;Flavobacteriaceae;Bizionia	139	Yes
S1137	Roseibacterium beibuensis S11	100	Bizionia echini	DSM_23925(T)	jgi.1058936	Bacteroidetes;Flavobacteriia;Flavobacteriales;Flavobacteriaceae;Bizionia	140	No
F0856	Colwellia aestuarii S08	100	Bizionia hallyeonensis	T-y7(T)	JN885199	Bacteroidetes;Flavobacteriia;Flavobacteriales;Flavobacteriaceae;Bizionia	141	No
DFD34	-	99.234	Bizionia paragorgiae	KMM_6029(T)	AY651070	Bacteroidetes;Flavobacteriia;Flavobacteriales;Flavobacteriaceae;Bizionia	142	No
DZF156	-	99.668	Bizionia paragorgiae	KMM_6029(T)	AY651070	Bacteroidetes;Flavobacteriia;Flavobacteriales;Flavobacteriaceae;Bizionia	142	No
F0883L	Colwellia aestuarii S08	99.37	Bizionia paragorgiae	KMM_6029(T)	AY651070	Bacteroidetes;Flavobacteriia;Flavobacteriales;Flavobacteriaceae;Bizionia.	142	No
F20101	Formosa spongicola S20	99.296	Bizionia paragorgiae	KMM_6029(T)	AY651070	Bacteroidetes;Flavobacteriia;Flavobacteriales;Flavobacteriaceae;Bizionia	142	No
F20106	Formosa spongicola S20	99.155	Bizionia paragorgiae	KMM_6029(T)	AY651070	Bacteroidetes;Flavobacteriia;Flavobacteriales;Flavobacteriaceae;Bizionia	142	No
F26246L	Shewanella xiamenensis S26	99.155	Bizionia paragorgiae	KMM_6029(T)	AY651070	Bacteroidetes;Flavobacteriia;Flavobacteriales;Flavobacteriaceae;Bizionia	142	No
F4771	Marinobacter algicola S47	99.155	Bizionia paragorgiae	KMM_6029(T)	AY651070	Bacteroidetes;Flavobacteriia;Flavobacteriales;Flavobacteriaceae;Bizionia	142	No
F6072	Salipiger mucosus S60	99.437	Bizionia paragorgiae	KMM_6029(T)	AY651070	Bacteroidetes;Flavobacteriia;Flavobacteriales;Flavobacteriaceae;Bizionia	142	No
F63218	Cribrihabitans marinus S63	99.577	Bizionia paragorgiae	KMM_6029(T)	AY651070	Bacteroidetes;Flavobacteriia;Flavobacteriales;Flavobacteriaceae;Bizionia	142	No
F63241	Cribrihabitans marinus S63	99.577	Bizionia paragorgiae	KMM_6029(T)	AY651070	Bacteroidetes;Flavobacteriia;Flavobacteriales;Flavobacteriaceae;Bizionia	142	No
F64213	Algibacter pectinivorans S64	98.972	Bizionia paragorgiae	KMM_6029(T)	AY651070	Bacteroidetes;Flavobacteriia;Flavobacteriales;Flavobacteriaceae;Bizionia	142	No
S0861	Colwellia aestuarii S08	99.632	Bizionia paragorgiae	KMM_6029(T)	AY651070	Bacteroidetes;Flavobacteriia;Flavobacteriales;Flavobacteriaceae;Bizionia	142	No
DZF11	-	96.851	Boseongicola aestuarii	CECT_8489(T)	FXXQ01000007	Proteobacteria;Alphaproteobacteria;Rhodobacterales;Rhodobacteraceae;Boseongicola	143	Yes
S6026	Salipiger mucosus S60	96.901	Boseongicola aestuarii	CECT_8489(T)	FXXQ01000007	Proteobacteria;Alphaproteobacteria;Rhodobacterales;Rhodobacteraceae;Boseongicola	144	Yes
F20381	Formosa spongicola S20	98.973	Brevibacterium antiquum	VKM_Ac-2118(T)	AY243344	Actinobacteria;Actinomycetia;Brevibacteriales;Brevibacteriaceae;Brevibacterium	145	No
F6414N1	Algibacter pectinivorans S64	99.486	Brevibacterium casei	NCDO_2048(T)	X76564	Actinobacteria;Actinomycetia;Brevibacteriales;Brevibacteriaceae;Brevibacterium	146	No
DFD01	-	100	Brevibacterium frigoritolerans	DSM_8801(T)	AM747813	Firmicutes;Bacilli;Bacillales;Bacillaceae;Peribacillus	147	No
F60318	Salipiger mucosus S60	99.871	Brevibacterium frigoritolerans	DSM_8801(T)	AM747813	Firmicutes;Bacilli;Bacillales;Bacillaceae;Peribacillus	147	No
F6057	Salipiger mucosus S60	100	Brevibacterium frigoritolerans	DSM_8801(T)	AM747813	Firmicutes;Bacilli;Bacillales;Bacillaceae;Peribacillus	147	No
F6432	Algibacter pectinivorans S64	99.859	Brevibacterium frigoritolerans	DSM_8801(T)	AM747813	Firmicutes;Bacilli;Bacillales;Bacillaceae;Peribacillus	147	No
F20233	Formosa spongicola S20	99.868	Brevundimonas diminuta	ATCC_11568(T)	GL883089	Proteobacteria;Alphaproteobacteria;Caulobacterales;Caulobacteraceae;Brevundimonas	148	No
F2601	Shewanella xiamenensis S26	98.269	Brumimicrobium mesophilum	YH207(T)	DQ660382	Bacteroidetes;Flavobacteriia;Flavobacteriales;Crocinitomicaceae;Brumimicrobium	149	Yes
S2640	Shewanella xiamenensis S26	100	Brumimicrobium mesophilum	YH207(T)	DQ660382	Bacteroidetes;Flavobacteriia;Flavobacteriales;Crocinitomicaceae;Brumimicrobium	150	No
S4701	Marinobacter algicola S47	97.99	Brumimicrobium salinarum	LHR20(T)	MG978989	Bacteroidetes;Flavobacteriia;Flavobacteriales;Crocinitomicaceae;Brumimicrobium	151	Yes
S1143	Roseibacterium beibuensis S11	97.065	Carboxylicivirga flava	Q15(T)	KR809872	Bacteroidetes;Bacteroidia;Marinilabiliales;Marinilabiliaceae;Carboxylicivirga	152	Yes
F2070	Formosa spongicola S20	97.5	Cellulophaga fucicola	NN015860(T)	AJ005973	Bacteroidetes;Flavobacteriia;Flavobacteriales;Flavobacteriaceae;Cellulophaga	153	Yes
F20283	Formosa spongicola S20	98.312	Cellulophaga fucicola	NN015860(T)	AJ005973	Bacteroidetes;Flavobacteriia;Flavobacteriales;Flavobacteriaceae;Cellulophaga	154	Yes
F20128	Formosa spongicola S20	98.89	Cellulophaga fucicola	NN015860(T)	AJ005973	Bacteroidetes;Flavobacteriia;Flavobacteriales;Flavobacteriaceae;Cellulophaga	155	Yes
S2609	Shewanella xiamenensis S26	100	Cellulophaga lytica	DSM_7489(T)	CP002534	Bacteroidetes;Flavobacteriia;Flavobacteriales;Flavobacteriaceae;Cellulophaga	156	No
DFD03	-	99.859	Cellulosimicrobium cellulans	LMG_16121(T)	CAOI01000359	Actinobacteria;Actinomycetia;Cellulomonadales;Promicromonosporaceae;Cellulosimicrobium	157	No
F11133	Roseibacterium beibuensis S11	98.839	Cellulosimicrobium cellulans	LMG_16121(T)	CAOI01000359	Actinobacteria;Actinomycetia;Cellulomonadales;Promicromonosporaceae;Cellulosimicrobium	157	No
F20133L	Formosa spongicola S20	99.859	Cellulosimicrobium cellulans	LMG_16121(T)	CAOI01000359	Actinobacteria;Actinomycetia;Cellulomonadales;Promicromonosporaceae;Cellulosimicrobium	157	No
F47245	Marinobacter algicola S47	100	Cellulosimicrobium cellulans	LMG_16121(T)	CAOI01000359	Actinobacteria;Actinomycetia;Cellulomonadales;Promicromonosporaceae;Cellulosimicrobium	157	No
F6433	Algibacter pectinivorans S64	99.487	Cellulosimicrobium cellulans	LMG_16121(T)	CAOI01000359	Actinobacteria;Actinomycetia;Cellulomonadales;Promicromonosporaceae;Cellulosimicrobium	157	No
F64269	Algibacter pectinivorans S64	97.829	Cellulosimicrobium funkei	ATCC_BAA-886(T)	AY501364	Actinobacteria;Actinomycetia;Cellulomonadales;Promicromonosporaceae;Cellulosimicrobium	158	Yes
F4748	Marinobacter algicola S47	99.872	Cellulosimicrobium funkei	ATCC_BAA-886(T)	AY501364	Actinobacteria;Actinomycetia;Cellulomonadales;Promicromonosporaceae;Cellulosimicrobium	159	No
DZC14	-	99.577	Cellulosimicrobium marinum	RS-7-4(T)	LC042213	Actinobacteria;Actinomycetia;Cellulomonadales;Promicromonosporaceae;Cellulosimicrobium	160	No
F64271	Algibacter pectinivorans S64	99.859	Cellulosimicrobium marinum	RS-7-4(T)	LC042213	Actinobacteria;Actinomycetia;Cellulomonadales;Promicromonosporaceae;Cellulosimicrobium	160	No
F11284	Roseibacterium beibuensis S11	99.718	Cellulosimicrobium terreum	DS-61(T)	EF076760	Actinobacteria;Actinomycetia;Cellulomonadales;Promicromonosporaceae;Cellulosimicrobium	161	No
F0824	Colwellia aestuarii S08	93.706	Cesiribacter roseus	311(T)	CP004371	Bacteroidetes;Cytophagia;Cytophagales;Cesiribacteraceae;Cesiribacter	162	Yes
F0884	Colwellia aestuarii S08	95.35	Cesiribacter roseus	311(T)	CP004371	Bacteroidetes;Cytophagia;Cytophagales;Cesiribacteraceae;Cesiribacter	162	Yes
F6429	Algibacter pectinivorans S64	99.483	Citricoccus zhacaiensis	FS24(T)	EU305672	Actinobacteria;Actinomycetia;Micrococcales;Micrococcaceae;Citricoccus	163	No
F08166	Colwellia aestuarii S08	99.718	Cocleimonas flava	KMM_3898(T)	AB495251	Proteobacteria;Gammaproteobacteria;Thiotrichales;Thiotrichaceae;Cocleimonas	164	No
F11192	Roseibacterium beibuensis S11	99.718	Cocleimonas flava	KMM_3898(T)	AB495251	Proteobacteria;Gammaproteobacteria;Thiotrichales;Thiotrichaceae;Cocleimonas	164	No
F20124	Formosa spongicola S20	100	Cocleimonas flava	KMM_3898(T)	AB495251	Proteobacteria;Gammaproteobacteria;Thiotrichales;Thiotrichaceae;Cocleimonas	164	No
F60207	Salipiger mucosus S60	100	Cocleimonas flava	KMM_3898(T)	AB495251	Proteobacteria;Gammaproteobacteria;Thiotrichales;Thiotrichaceae;Cocleimonas	164	No
F6061	Salipiger mucosus S60	99.859	Cocleimonas flava	KMM_3898(T)	AB495251	Proteobacteria;Gammaproteobacteria;Thiotrichales;Thiotrichaceae;Cocleimonas	164	No
F6031	Salipiger mucosus S60	97.844	Cognatishimia maritima	DSM_28223(T)	jgi.1055312	Proteobacteria;Alphaproteobacteria;Rhodobacterales;Rhodobacteraceae;Cognatishimia	165	Yes
F2071	Formosa spongicola S20	98.55	Cognatishimia maritima	DSM_28223(T)	jgi.1055312	Proteobacteria;Alphaproteobacteria;Rhodobacterales;Rhodobacteraceae;Cognatishimia	166	Yes
F63182	Cribrihabitans marinus S63	97.98	Cognatiyoonia koreensis	DSM_17925(T)	jgi.1058906	Proteobacteria;Alphaproteobacteria;Rhodobacterales;Rhodobacteraceae;Cognatiyoonia	167	Yes
F2001L	Formosa spongicola S20	100	Cohaesibacter gelatinilyticus	DSM_18289(T)	OBEL01000012	Proteobacteria;Alphaproteobacteria;Rhizobiales;Cohaesibacteraceae;Cohaesibacter	168	No
DFD07	-	100	Colwellia aestuarii	CGMCC1.6965（T）	NBOD01000019	Proteobacteria;Gammaproteobacteria;Alteromonadales;Colwelliaceae;Colwellia	169	No
F47191	Marinobacter algicola S47	100	Colwellia aestuarii	CGMCC1.6965（T）	NBOD01000019	Proteobacteria;Gammaproteobacteria;Alteromonadales;Colwelliaceae;Colwellia	169	No
S0826L2	Colwellia aestuarii S08	98.625	Colwellia meonggei	MA1-3(T)	KF193862	Proteobacteria;Gammaproteobacteria;Alteromonadales;Colwelliaceae;Colwellia	170	Yes
S0809	Colwellia aestuarii S08	99.718	Confluentimicrobium lipolyticum	CECT_8621(T)	FXYE01000002	Proteobacteria;Alphaproteobacteria;Rhodobacterales;Rhodobacteraceae;Confluentimicrobium	171	No
F6004	Salipiger mucosus S60	100	Corynebacterium casei	LMG_S-19264(T)	CP004350	Actinobacteria;Actinomycetia;Mycobacteriales;Corynebacteriaceae;Corynebacterium	172	No
S6335	Cribrihabitans marinus S63	99.745	Cribrihabitans marinus	DSM_29340(T)	jgi.1108068	Proteobacteria;Alphaproteobacteria;Rhodobacterales;Rhodobacteraceae;Cribrihabitans	174	No
DZF192	-	99.745	Cribrihabitans marinus	DSM_29340(T)	jgi.1108068	Proteobacteria;Alphaproteobacteria;Rhodobacterales;Rhodobacteraceae;Cribrihabitans	174	No
S6374L	Cribrihabitans marinus S63	97.158	Cribrihabitans marinus	DSM_29340(T)	jgi.1108068	Proteobacteria;Alphaproteobacteria;Rhodobacterales;Rhodobacteraceae;Cribrihabitans	173	Yes
S4730L	Marinobacter algicola S47	97.9	Croceicoccus mobilis	Ery22(T)	LYWZ01000022	Proteobacteria;Alphaproteobacteria;Sphingomonadales;Qipengyuaniaaceae;Croceicoccus	175	Yes
F26191	Shewanella xiamenensis S26	97.468	Cytobacillus depressus	BZ1(T)	KP259553	Firmicutes;Bacilli;Bacillales;Bacillaceae;Cytobacillus	176	Yes
DFD08	-	99.231	Cytobacillus firmus	NBRC_15306(T)	BCUY01000205	Firmicutes;Bacilli;Bacillales;Bacillaceae;Cytobacillus	177	No
F08210	Colwellia aestuarii S08	99.157	Cytobacillus firmus	NBRC_15306(T)	BCUY01000205	Firmicutes;Bacilli;Bacillales;Bacillaceae;Cytobacillus	177	No
F20287L	Formosa spongicola S20	99.157	Cytobacillus firmus	NBRC_15306(T)	BCUY01000205	Firmicutes;Bacilli;Bacillales;Bacillaceae;Cytobacillus	177	No
F20334	Formosa spongicola S20	99.157	Cytobacillus firmus	NBRC_15306(T)	BCUY01000205	Firmicutes;Bacilli;Bacillales;Bacillaceae;Cytobacillus	177	No
F60141	Salipiger mucosus S60	99.157	Cytobacillus firmus	NBRC_15306(T)	BCUY01000205	Firmicutes;Bacilli;Bacillales;Bacillaceae;Cytobacillus	177	No
F60254	Salipiger mucosus S60	99.157	Cytobacillus firmus	NBRC_15306(T)	BCUY01000205	Firmicutes;Bacilli;Bacillales;Bacillaceae;Cytobacillus	177	No
F63181	Cribrihabitans marinus S63	99.157	Cytobacillus firmus	NBRC_15306(T)	BCUY01000205	Firmicutes;Bacilli;Bacillales;Bacillaceae;Cytobacillus	177	No
F64305	Algibacter pectinivorans S64	99.157	Cytobacillus firmus	NBRC_15306(T)	BCUY01000205	Firmicutes;Bacilli;Bacillales;Bacillaceae;Cytobacillus	177	No
F11205	Roseibacterium beibuensis S11	97.183	Cytobacillus oceanisediminis	H2(T)	GQ292772	Firmicutes;Bacilli;Bacillales;Bacillaceae;Cytobacillus	178	Yes
S6008L	Salipiger mucosus S60	97.183	Cytobacillus oceanisediminis	H2(T)	GQ292772	Firmicutes;Bacilli;Bacillales;Bacillaceae;Cytobacillus	178	Yes
S2010	Formosa spongicola S20	97.324	Cytobacillus oceanisediminis	H2(T)	GQ292772	Firmicutes;Bacilli;Bacillales;Bacillaceae;Cytobacillus	178	Yes
S0810L	Colwellia aestuarii S08	97.978	Cytobacillus oceanisediminis	H2(T)	GQ292772	Firmicutes;Bacilli;Bacillales;Bacillaceae;Cytobacillus	178	Yes
F2679	Shewanella xiamenensis S26	98.272	Cytobacillus oceanisediminis	H2(T)	GQ292772	Firmicutes;Bacilli;Bacillales;Bacillaceae;Cytobacillus	178	Yes
S6021L	Salipiger mucosus S60	98.338	Cytobacillus oceanisediminis	H2(T)	GQ292772	Firmicutes;Bacilli;Bacillales;Bacillaceae;Cytobacillus	178	Yes
F6474D	Algibacter pectinivorans S64	98.415	Cytobacillus oceanisediminis	H2(T)	GQ292772	Firmicutes;Bacilli;Bacillales;Bacillaceae;Cytobacillus	178	Yes
F47191L	Marinobacter algicola S47	100	Cytobacillus oceanisediminis	H2(T)	GQ292772	Firmicutes;Bacilli;Bacillales;Bacillaceae;Cytobacillus	179	No
F64174	Algibacter pectinivorans S64	99.577	Cytobacillus oceanisediminis	H2(T)	GQ292772	Firmicutes;Bacilli;Bacillales;Bacillaceae;Cytobacillus	179	No
S6015	Salipiger mucosus S60	96.203	Dasania marina	DSM_21967(T)	KB891588	Proteobacteria;Gammaproteobacteria;Cellvibrionales;Spongiibacteraceae;Dasania	180	Yes
S4705L	Marinobacter algicola S47	96.308	Dasania marina	DSM_21967(T)	KB891588	Proteobacteria;Gammaproteobacteria;Cellvibrionales;Spongiibacteraceae;Dasania	180	Yes
F20333L	Formosa spongicola S20	99.718	Demequina activiva	BS-12M(T)	KM591918	Actinobacteria;Actinomycetia;Demequinales;Demequinaceae;Demequina	181	No
S6317	Cribrihabitans marinus S63	97.746	Demequina globuliformis	NBRC_106266(T)	BBRG01000007	Actinobacteria;Actinomycetia;Demequinales;Demequinaceae;Demequina	182	Yes
S6425	Algibacter pectinivorans S64	97.746	Demequina maris	NBRC_109392(T)	BBLX01000020	Actinobacteria;Actinomycetia;Demequinales;Demequinaceae;Demequina	183	Yes
DZF97	-	100	Dietzia kunjamensis subsp. kunjamensis	DSM_44907(T)	RAQB01000007	Actinobacteria;Actinomycetia;Mycobacteriales;Dietziaceae;Dietzia	184	No
S0822L	Colwellia aestuarii S08	100	Dietzia kunjamensis subsp. kunjamensis	DSM 44907(T)	RAQB01000007	Actinobacteria;Actinomycetia;Mycobacteriales;Dietziaceae;Dietzia	184	No
F20171	Formosa spongicola S20	100	Dietzia maris	DSM_43672(T)	X79290	Actinobacteria;Actinomycetia;Mycobacteriales;Dietziaceae;Dietzia	185	No
F20174L	Formosa spongicola S20	100	Dietzia maris	DSM_43672(T)	X79290	Actinobacteria;Actinomycetia;Mycobacteriales;Dietziaceae;Dietzia	185	No
F6319L	Cribrihabitans marinus S63	99.718	Dongshaea marina	DM2(T)	CP028897	Proteobacteria;Gammaproteobacteria;Aeromonadales;Aeromonadaceae;Dongshaea	186	No
S0853	Colwellia aestuarii S08	99.014	Endozoicomonas elysicola	DSM_22380(T)	JOJP01000001	Proteobacteria;Gammaproteobacteria;Oceanospirillales;Endozoicomonadaceae;Endozoicomonas	187	No
F6422L	Algibacter pectinivorans S64	98.13	Enteractinococcus lamae	YIM_101617(T)	KJ735096	Actinobacteria;Actinobacteria_c;Micrococcales;Yaniellaceae;Enteractinococcus	188	Yes
S6303	Cribrihabitans marinus S63	98.13	Enteractinococcus lamae	YIM 101617(T)	JF507603	Actinobacteria;Actinomycetia;Micrococcales;Micrococcaceae;Enteractinococcus	188	Yes
F1112	Roseibacterium beibuensis S11	99.363	Enterobacter quasihormaechei	WCHEs120003(T)	MK567958	Proteobacteria;Gammaproteobacteria;Enterobacterales;Enterobacteriaceae;Enterobacter	189	No
S2022L	Formosa spongicola S20	97.627	Epibacterium scottomollicae	LMG_24367(T)	AM905330	Proteobacteria;Alphaproteobacteria;Rhodobacterales;Rhodobacteraceae;Epibacterium	190	Yes
F6033	Salipiger mucosus S60	100	Erythrobacter insulae	HTCC2594	jgi.1058038	Proteobacteria;Alphaproteobacteria;Sphingomonadales;Erythrobacteraceae;Erythrobacter	191	Yes
F47148	Marinobacter algicola S47	100	Fictibacillus aquaticus	GDSW-R2A3(T)	NOII01000042	Firmicutes;Bacilli;Bacillales;Bacillaceae;Fictibacillus	192	No
F20168	Formosa spongicola S20	99.859	Fictibacillus arsenicus	Con_a/3(T)	MQMF01000023	Firmicutes;Bacilli;Bacillales;Bacillaceae;Fictibacillus	193	No
S4719	Marinobacter algicola S47	99.72	Fictibacillus arsenicus	Con a/3	MQMF01000023	Firmicutes;Bacilli;Bacillales;Bacillaceae;Fictibacillus	193	No
F0806	Colwellia aestuarii S08	97.889	Fictibacillus halophilus	AS8(T)	KP265300	Firmicutes;Bacilli;Bacillales;Bacillaceae;Fictibacillus	194	Yes
F08213	Colwellia aestuarii S08	99.478	Fictibacillus halophilus	AS8(T)	KP265300	Firmicutes;Bacilli;Bacillales;Bacillaceae;Fictibacillus	195	No
F20282	Formosa spongicola S20	99.859	Fictibacillus halophilus	AS8(T)	KP265300	Firmicutes;Bacilli;Bacillales;Bacillaceae;Fictibacillus	195	No
F2615	Shewanella xiamenensis S26	99.718	Fictibacillus halophilus	AS8(T)	KP265300	Firmicutes;Bacilli;Bacillales;Bacillaceae;Fictibacillus	195	No
F47207	Marinobacter algicola S47	100	Fictibacillus halophilus	AS8(T)	KP265300	Firmicutes;Bacilli;Bacillales;Bacillaceae;Fictibacillus	195	No
F60101	Salipiger mucosus S60	100	Fictibacillus halophilus	AS8(T)	KP265300	Firmicutes;Bacilli;Bacillales;Bacillaceae;Fictibacillus	195	No
F64246	Algibacter pectinivorans S64	100	Fictibacillus halophilus	AS8(T)	KP265300	Firmicutes;Bacilli;Bacillales;Bacillaceae;Fictibacillus	195	No
F64307	Algibacter pectinivorans S64	100	Fictibacillus halophilus	AS8(T)	KP265300	Firmicutes;Bacilli;Bacillales;Bacillaceae;Fictibacillus	195	No
S1103	Roseibacterium beibuensis S11	100	Fictibacillus halophilus	AS8(T)	KP265300	Firmicutes;Bacilli;Bacillales;Bacillaceae;Fictibacillus	195	No
S2002	Formosa spongicola S20	100	Fictibacillus halophilus	AS8(T)	KP265300	Firmicutes;Bacilli;Bacillales;Bacillaceae;Fictibacillus	195	No
F64197	Algibacter pectinivorans S64	97.22	Filibacter tadaridae	TB-66(T)	MK290395	Firmicutes;Bacilli;Bacillales;Planococcaceae;Sporosarcina	196	Yes
F0843	Colwellia aestuarii S08	98.732	Filibacter tadaridae	TB-66(T)	MK290395	Firmicutes;Bacilli;Bacillales;Planococcaceae;Sporosarcina	197	No
F08128	Colwellia aestuarii S08	97.415	Flaviflexus salsibiostraticola	KCTC_33148(T)	CP034438	Actinobacteria;Actinobacteria_c;Actinomycetales;Actinomycetaceae;Flaviflexus	198	Yes
F63196	Cribrihabitans marinus S63	99.859	Flaviramulus ichthyoenteri	Th78(T)	AUYN01000006	Bacteroidetes;Flavobacteriia;Flavobacteriales;Flavobacteriaceae;Flaviramulus	199	No
F60150	Salipiger mucosus S60	94.93	Flavivirga jejuensis	EC2D5(T)	KX245374	Bacteroidetes;Flavobacteriia;Flavobacteriales;Flavobacteriaceae;Flavivirga	200	Yes
F6340L	Cribrihabitans marinus S63	95.798	Flavivirga jejuensis	JC2682(T)	HM475139	Bacteroidetes;Flavobacteriia;Flavobacteriales;Flavobacteriaceae;Flavivirga	200	Yes
F60150N	Salipiger mucosus S60	96.24	Flavivirga jejuensis	JC2682(T)	KX245374	Bacteroidetes;Flavobacteriia;Flavobacteriales;Flavobacteriaceae;Flavivirga	200	Yes
F6376	Cribrihabitans marinus S63	96.348	Flavivirga jejuensis	JC2682(T)	HM475139	Bacteroidetes;Flavobacteriia;Flavobacteriales;Flavobacteriaceae;Flavivirga	200	Yes
S6455	Algibacter pectinivorans S64	98.353	Flavivirga jejuensis	JC2682(T)	HM475139	Bacteroidetes;Flavobacteriia;Flavobacteriales;Flavobacteriaceae;Flavivirga	201	Yes
S4757	Marinobacter algicola S47	96.315	Flavobacterium sediminis	MEBiC07310(T)	CP029463	Bacteroidetes;Flavobacteriia;Flavobacteriales;Flavobacteriaceae;Flavobacterium	202	Yes
S4751	Marinobacter algicola S47	96.66	Flavobacterium sediminis	MEBiC07310(T)	CP029463	Bacteroidetes;Flavobacteriia;Flavobacteriales;Flavobacteriaceae;Flavobacterium	202	Yes
F20147	Formosa spongicola S20	97.66	Formosa haliotis	LMG_28520(T)	BDEL01000001	Bacteroidetes;Flavobacteriia;Flavobacteriales;Flavobacteriaceae;Formosa	203	Yes
F20411	Formosa spongicola S20	97.737	Formosa haliotis	LMG_28520(T)	BDEL01000001	Bacteroidetes;Flavobacteriia;Flavobacteriales;Flavobacteriaceae;Formosa	203	Yes
F20150	Formosa spongicola S20	97.807	Formosa haliotis	LMG_28520(T)	BDEL01000001	Bacteroidetes;Flavobacteriia;Flavobacteriales;Flavobacteriaceae;Formosa	203	Yes
S1153L	Roseibacterium beibuensis S11	95.465	Formosa maritima	1494(T)	MN116002	Bacteroidetes;Flavobacteriia;Flavobacteriales;Flavobacteriaceae;Formosa	204	Yes
S1132L	Roseibacterium beibuensis S11	94.88	Formosa maritima	1494(T)	MN116002	Bacteroidetes;Flavobacteriia;Flavobacteriales;Flavobacteriaceae;Formosa	205	Yes
F63229	Cribrihabitans marinus S63	95.915	Formosa maritima	1494(T)	MN116002	Bacteroidetes;Flavobacteriia;Flavobacteriales;Flavobacteriaceae;Formosa	206	Yes
F202571	Formosa spongicola S20	100	Formosa spongicola	DSM_22637(T)	jgi.1049034	Bacteroidetes;Flavobacteriia;Flavobacteriales;Flavobacteriaceae;Formosa	207	No
F64146	Algibacter pectinivorans S64	100	Formosa spongicola	DSM_22637(T)	jgi.1049034	Bacteroidetes;Flavobacteriia;Flavobacteriales;Flavobacteriaceae;Formosa	207	No
F6460	Algibacter pectinivorans S64	100	Formosa spongicola	DSM_22637(T)	jgi.1049034	Bacteroidetes;Flavobacteriia;Flavobacteriales;Flavobacteriaceae;Formosa	207	No
S2020	Formosa spongicola S20	100	Formosa spongicola	DSM_22637(T)	jgi.1049034	Bacteroidetes;Flavobacteriia;Flavobacteriales;Flavobacteriaceae;Formosa	207	No
F1114	Roseibacterium beibuensis S11	94.88	Formosa spongicola	DSM 22637(T)	jgi.1049034	Bacteroidetes;Flavobacteriia;Flavobacteriales;Flavobacteriaceae;Formosa	208	Yes
F6311	Cribrihabitans marinus S63	94.94	Formosa spongicola	DSM_22637(T)	jgi.1049034	Bacteroidetes;Flavobacteriia;Flavobacteriales;Flavobacteriaceae;Formosa	208	Yes
F63216	Cribrihabitans marinus S63	94.94	Formosa spongicola	DSM_22637(T)	jgi.1049034	Bacteroidetes;Flavobacteriia;Flavobacteriales;Flavobacteriaceae;Formosa	208	Yes
S1132L1	Roseibacterium beibuensis S11	94.989	Formosa spongicola	DSM_22637(T)	jgi.1049034	Bacteroidetes;Flavobacteriia;Flavobacteriales;Flavobacteriaceae;Formosa	208	Yes
F11139L	Roseibacterium beibuensis S11	95.063	Formosa spongicola	DSM_22637(T)	jgi.1049034	Bacteroidetes;Flavobacteriia;Flavobacteriales;Flavobacteriaceae;Formosa	208	Yes
F47264	Marinobacter algicola S47	98.57	Formosa spongicola	DSM 22637(T)	jgi.1049034	Bacteroidetes;Flavobacteriia;Flavobacteriales;Flavobacteriaceae;Formosa	209	Yes
F60238	Salipiger mucosus S60	96.12	Formosa spongicola	DSM_22637(T)	jgi.1049034	Bacteroidetes;Flavobacteriia;Flavobacteriales;Flavobacteriaceae;Formosa	210	Yes
F2636L	Shewanella xiamenensis S26	96.19	Formosa spongicola	DSM_22637(T)	jgi.1049034	Bacteroidetes;Flavobacteriia;Flavobacteriales;Flavobacteriaceae;Formosa	210	Yes
S6416	Algibacter pectinivorans S64	96.19	Formosa spongicola	DSM_22637(T)	jgi.1049034	Bacteroidetes;Flavobacteriia;Flavobacteriales;Flavobacteriaceae;Formosa	210	Yes
S2045	Formosa spongicola S20	96.87	Gaetbulibacter aquiaggeris	KEM-8	KR424451	Bacteroidetes;Flavobacteriia;Flavobacteriales;Flavobacteriaceae;Gaetbulibacter	211	Yes
S2047L	Formosa spongicola S20	96.87	Gaetbulibacter aquiaggeris	KEM-8	KR424451	Bacteroidetes;Flavobacteriia;Flavobacteriales;Flavobacteriaceae;Gaetbulibacter	211	Yes
S6050	Salipiger mucosus S60	95.259	Gaetbulibacter jejuensis	CNURIC014(T)	FJ490367	Bacteroidetes;Flavobacteriia;Flavobacteriales;Flavobacteriaceae;Meridianimaribacter	212	Yes
S6369	Cribrihabitans marinus S63	95.328	Gaetbulibacter jejuensis	CNURIC014(T)	FJ490367	Bacteroidetes;Flavobacteriia;Flavobacteriales;Flavobacteriaceae;Meridianimaribacter	212	Yes
F63246	Cribrihabitans marinus S63	96.81	Gaetbulibacter marinus	IMCC1914(T)	EF108219	Bacteroidetes;Flavobacteriia;Flavobacteriales;Flavobacteriaceae;Gaetbulibacter	213	Yes
F11285	Roseibacterium beibuensis S11	96.338	Galbibacter marinus	ck-I2-15(T)	AMSG01000057	Bacteroidetes;Flavobacteriia;Flavobacteriales;Flavobacteriaceae;Galbibacter	214	Yes
F1132	Roseibacterium beibuensis S11	97.706	Galbibacter marinus	ck-I2-15(T)	AMSG01000057	Bacteroidetes;Flavobacteriia;Flavobacteriales;Flavobacteriaceae;Galbibacter	214	Yes
F11101	Roseibacterium beibuensis S11	97.9	Galbibacter marinus	ck-I2-15(T)	AMSG01000057	Bacteroidetes;Flavobacteriia;Flavobacteriales;Flavobacteriaceae;Galbibacter	214	Yes
F20268	Formosa spongicola S20	98.308	Gelidibacter algens	DSM_12408(T)	jgi.1048974	Bacteroidetes;Flavobacteriia;Flavobacteriales;Flavobacteriaceae;Gelidibacter	215	Yes
F64235	Algibacter pectinivorans S64	98.172	Gelidibacter flavus	Con4(T)	KU513826	Bacteroidetes;Flavobacteriia;Flavobacteriales;Flavobacteriaceae;Gelidibacter	216	Yes
F63160	Cribrihabitans marinus S63	98.732	Gelidibacter flavus	Con4(T)	KU513826	Bacteroidetes;Flavobacteriia;Flavobacteriales;Flavobacteriaceae;Gelidibacter	217	No
F6074	Salipiger mucosus S60	97.99	Gelidibacter gilvus	IC158(T)	AF001369	Bacteroidetes;Flavobacteriia;Flavobacteriales;Flavobacteriaceae;Gelidibacter	218	Yes
DZF109	-	98.502	Gelidibacter gilvus	IC158(T)	AF001369	Bacteroidetes;Flavobacteriia;Flavobacteriales;Flavobacteriaceae;Gelidibacter	219	Yes
F63206	Cribrihabitans marinus S63	99.1	Gelidibacter japonicus	Con4(T)	KU513826	Bacteroidetes;Flavobacteriia;Flavobacteriales;Flavobacteriaceae;Gelidibacter	220	Yes
F2665	Shewanella xiamenensis S26	99.437	Gelidibacter mesophilus	DSM_14095(T)	AUHD01000035	Bacteroidetes;Flavobacteriia;Flavobacteriales;Flavobacteriaceae;Gelidibacter	221	No
DD218	-	98.969	Gelidibacter sediminis	S11-41(T)	KP015830	Bacteroidetes;Flavobacteriia;Flavobacteriales;Flavobacteriaceae;Gelidibacter	222	No
F2691	Shewanella xiamenensis S26	99.03	Gelidibacter sediminis	S11-41(T)	KP015830	Bacteroidetes;Flavobacteriia;Flavobacteriales;Flavobacteriaceae;Gelidibacter	223	Yes
F08210L	Colwellia aestuarii S08	98.02	Georgenia satyanarayanai	JC82(T)	FN995635	Actinobacteria;Actinobacteria_c;Micrococcales;Bogoriellaceae;Georgenia	224	Yes
F47263	Marinobacter algicola S47	98.39	Georgenia satyanarayanai	JC82(T)	FN995635	Actinobacteria;Actinobacteria_c;Micrococcales;Bogoriellaceae;Georgenia	224	Yes
F47235L	Marinobacter algicola S47	98.4	Georgenia satyanarayanai	JC82(T)	FN995635	Actinobacteria;Actinobacteria_c;Micrococcales;Bogoriellaceae;Georgenia	224	Yes
DS0131	-	99	Georgenia satyanarayanai	JC82(T)	FN995635	Actinobacteria;Actinomycetia;Bogoriellales;Bogoriellaceae;Georgenia	225	No
F2072	Formosa spongicola S20	99.02	Georgenia satyanarayanai	JC82(T)	FN995635	Actinobacteria;Actinobacteria_c;Micrococcales;Bogoriellaceae;Georgenia	225	No
F2073	Formosa spongicola S20	98.744	Georgenia satyanarayanai	JC82(T)	FN995635	Actinobacteria;Actinobacteria_c;Micrococcales;Bogoriellaceae;Georgenia	225	No
F26214L	Shewanella xiamenensis S26	92.874	Gilvimarinus polysaccharolyticus	YN3(T)	HM437226	Proteobacteria;Gammaproteobacteria;Cellvibrionales;Cellvibrionaceae;Gilvimarinus	226	Yes
DL18	-	98.873	Gordonia hankookensis	ON-33(T)	FJ572038	Actinobacteria;Actinomycetia;Mycobacteriales;Gordoniaceae;Gordonia	227	No
F20270	Formosa spongicola S20	97.89	Gordonia neofelifaecis	NRRL_B-59395(T)	AEUD01000036	Actinobacteria;Actinobacteria_c;Mycobacteriales;Nocardiaceae;Gordonia	228	Yes
F1112L	Roseibacterium beibuensis S11	98.978	Gordonia soli	NBRC_108243(T)	BANX01000052	Actinobacteria;Actinobacteria_c;Mycobacteriales;Nocardiaceae;Gordonia	229	No
F11266	Roseibacterium beibuensis S11	98.98	Gordonia soli	NBRC_108243(T)	BANX01000052	Actinobacteria;Actinomycetia;Mycobacteriales;Gordoniaceae;Gordonia	229	No
F20259	Formosa spongicola S20	99.269	Gordonia soli	NBRC_108243(T)	BANX01000052	Actinobacteria;Actinobacteria_c;Mycobacteriales;Nocardiaceae;Gordonia	229	No
DZF74	-	99.929	Gracilibacillus halotolerans	NN(T)	AF036922	Firmicutes;Bacilli;Bacillales;Bacillaceae;Gracilibacillus	230	No
DC17	-	99.429	Gracilibacillus kekensis	K170(T)	HQ439902	Firmicutes;Bacilli;Bacillales;Bacillaceae;Gracilibacillus	231	No
F11221	Roseibacterium beibuensis S11	98.873	Gracilibacillus kekensis	K170(T)	HQ439902	Firmicutes;Bacilli;Bacillales;Bacillaceae;Gracilibacillus	231	No
F60217	Salipiger mucosus S60	99.859	Gracilibacillus marinus	HB09003(T)	FJ809748	Firmicutes;Bacilli;Bacillales;Bacillaceae;Gracilibacillus	232	No
S0827	Colwellia aestuarii S08	99.718	Gracilibacillus massiliensis	Awa-1(T)	LN626645	Firmicutes;Bacilli;Bacillales;Bacillaceae;Gracilibacillus	233	No
F26155	Shewanella xiamenensis S26	96.36	Gracilibacillus salitolerans	SCU50(T)	MK106061	Firmicutes;Bacilli;Bacillales;Bacillaceae;Gracilibacillus	234	Yes
F26155N	Shewanella xiamenensis S26	96.63	Gracilibacillus salitolerans	SCU50(T)	MK106061	Firmicutes;Bacilli;Bacillales;Bacillaceae;Gracilibacillus	234	Yes
F26132	Shewanella xiamenensis S26	96.22	Gracilibacillus ureilyticus	MF38(T)	EU709020	Firmicutes;Bacilli;Bacillales;Bacillaceae;Gracilibacillus	235	Yes
S1118L	Roseibacterium beibuensis S11	98.401	Gracilimonas amylolytica	LA399(T)	KT985637	Rhodothermaeota;Balneolia;Balneolales;Balneolaceae;Gracilimonas	236	Yes
F4708	Marinobacter algicola S47	100	Granulosicoccus coccoides	Z_271(T)	FJ535355	Proteobacteria;Gammaproteobacteria;Chromatiales;Granulosicoccaceae;Granulosicoccus	237	No
S2008	Formosa spongicola S20	99.577	Halobacillus faecis	IGA7-4(T)	AB243865	Firmicutes;Bacilli;Bacillales;Bacillaceae;Halobacillus	238	No
DZF05	-	99.155	Halobacillus hunanensis	JSM_071077(T)	FJ425898	Firmicutes;Bacilli;Bacillales;Bacillaceae;Halobacillus	239	No
DC13	-	99.431	Halobacillus kuroshimensis	IS-Hb7(T)	AB195680	Firmicutes;Bacilli;Bacillales;Bacillaceae;Halobacillus	240	No
DS0146	-	99.429	Halobacillus kuroshimensis	IS-Hb7(T)	AB195680	Firmicutes;Bacilli;Bacillales;Bacillaceae;Halobacillus	240	No
F08126	Colwellia aestuarii S08	99.718	Halobacillus kuroshimensis	IS-Hb7(T)	AB195680	Firmicutes;Bacilli;Bacillales;Bacillaceae;Halobacillus	240	No
F0834	Colwellia aestuarii S08	99.718	Halobacillus kuroshimensis	IS-Hb7(T)	AB195680	Firmicutes;Bacilli;Bacillales;Bacillaceae;Halobacillus	240	No
F11181	Roseibacterium beibuensis S11	99.743	Halobacillus kuroshimensis	IS-Hb7(T)	AB195680	Firmicutes;Bacilli;Bacillales;Bacillaceae;Halobacillus	240	No
F1174	Roseibacterium beibuensis S11	99.155	Halobacillus kuroshimensis	IS-Hb7(T)	AB195680	Firmicutes;Bacilli;Bacillales;Bacillaceae;Halobacillus	240	No
F2001	Formosa spongicola S20	99.718	Halobacillus kuroshimensis	IS-Hb7(T)	AB195680	Firmicutes;Bacilli;Bacillales;Bacillaceae;Halobacillus	240	No
F4707	Marinobacter algicola S47	99.718	Halobacillus kuroshimensis	IS-Hb7(T)	AB195680	Firmicutes;Bacilli;Bacillales;Bacillaceae;Halobacillus	240	No
F47270	Marinobacter algicola S47	99.718	Halobacillus kuroshimensis	IS-Hb7(T)	AB195680	Firmicutes;Bacilli;Bacillales;Bacillaceae;Halobacillus	240	No
F60211	Salipiger mucosus S60	99.577	Halobacillus kuroshimensis	IS-Hb7(T)	AB195680	Firmicutes;Bacilli;Bacillales;Bacillaceae;Halobacillus	240	No
F63114	Cribrihabitans marinus S63	99.718	Halobacillus kuroshimensis	IS-Hb7(T)	AB195680	Firmicutes;Bacilli;Bacillales;Bacillaceae;Halobacillus	240	No
F64200	Algibacter pectinivorans S64	99.614	Halobacillus kuroshimensis	IS-Hb7(T)	AB195680	Firmicutes;Bacilli;Bacillales;Bacillaceae;Halobacillus	240	No
F64233	Algibacter pectinivorans S64	99.718	Halobacillus kuroshimensis	IS-Hb7(T)	AB195680	Firmicutes;Bacilli;Bacillales;Bacillaceae;Halobacillus	240	No
S6334	Cribrihabitans marinus S63	99.238	Halobacillus kuroshimensis	IS-Hb7(T)	AB195680	Firmicutes;Bacilli;Bacillales;Bacillaceae;Halobacillus	240	No
S1152L	Roseibacterium beibuensis S11	98.305	Halobacillus litoralis	SL-4(T)	X94558	Firmicutes;Bacilli;Bacillales;Bacillaceae;Halobacillus	241	Yes
F11210	Roseibacterium beibuensis S11	100	Halobacillus litoralis	SL-4(T)	X94558	Firmicutes;Bacilli;Bacillales;Bacillaceae;Halobacillus	242	No
F1165L	Roseibacterium beibuensis S11	99.574	Halobacillus litoralis	SL-4(T)	X94558	Firmicutes;Bacilli;Bacillales;Bacillaceae;Halobacillus	242	No
F64117	Algibacter pectinivorans S64	100	Halobacillus litoralis	SL-4(T)	X94558	Firmicutes;Bacilli;Bacillales;Bacillaceae;Halobacillus	242	No
F2613	Shewanella xiamenensis S26	99.48	Halobacillus locisalis	MSS-155(T)	AY190534	Firmicutes;Bacilli;Bacillales;Bacillaceae;Halobacillus	243	No
F47216	Marinobacter algicola S47	100	Halobacillus locisalis	MSS-155(T)	AY190534	Firmicutes;Bacilli;Bacillales;Bacillaceae;Halobacillus	243	No
F08137	Colwellia aestuarii S08	99.437	Halobacillus sediminis	NGS-2(T)	AB971838	Firmicutes;Bacilli;Bacillales;Bacillaceae;Halobacillus	244	No
F4756	Marinobacter algicola S47	99.358	Halobacillus sediminis	NGS-2(T)	AB971838	Firmicutes;Bacilli;Bacillales;Bacillaceae;Halobacillus	244	No
DFD25	-	99.859	Halobacillus trueperi	DSM_10404(T)	AJ310149	Firmicutes;Bacilli;Bacillales;Bacillaceae;Halobacillus	245	No
F1176	Roseibacterium beibuensis S11	99.859	Halobacillus trueperi	DSM_10404(T)	AJ310149	Firmicutes;Bacilli;Bacillales;Bacillaceae;Halobacillus	245	No
F20119	Formosa spongicola S20	99.859	Halobacillus trueperi	DSM_10404(T)	AJ310149	Firmicutes;Bacilli;Bacillales;Bacillaceae;Halobacillus	245	No
F60292	Salipiger mucosus S60	99.859	Halobacillus trueperi	DSM_10404(T)	AJ310149	Firmicutes;Bacilli;Bacillales;Bacillaceae;Halobacillus	245	No
F08127	Colwellia aestuarii S08	98.42	Halomonas alimentaria	YKJ-16(T)	AF211860	Proteobacteria;Gammaproteobacteria;Oceanospirillales;Halomonadaceae;Halomonas	246	Yes
F2054	Formosa spongicola S20	98.42	Halomonas alimentaria	YKJ-16(T)	AF211860	Proteobacteria;Gammaproteobacteria;Oceanospirillales;Halomonadaceae;Halomonas	246	Yes
F2635	Shewanella xiamenensis S26	98.42	Halomonas alimentaria	YKJ-16(T)	AF211860	Proteobacteria;Gammaproteobacteria;Oceanospirillales;Halomonadaceae;Halomonas	246	Yes
F2684L	Shewanella xiamenensis S26	98.42	Halomonas alimentaria	YKJ-16(T)	AF211860	Proteobacteria;Gammaproteobacteria;Oceanospirillales;Halomonadaceae;Halomonas	246	Yes
F26109	Shewanella xiamenensis S26	99.718	Halomonas alimentaria	YKJ-16(T)	AF211860	Proteobacteria;Gammaproteobacteria;Oceanospirillales;Halomonadaceae;Halomonas	247	No
F63144	Cribrihabitans marinus S63	99.747	Halomonas alimentaria	YKJ-16(T)	AF211860	Proteobacteria;Gammaproteobacteria;Oceanospirillales;Halomonadaceae;Halomonas	247	No
DZF27	-	99.577	Halomonas denitrificans	M29(T)	AM229317	Proteobacteria;Gammaproteobacteria;Oceanospirillales;Halomonadaceae;Halomonas	248	No
F26247	Shewanella xiamenensis S26	99.014	Halomonas denitrificans	M29(T)	AM229317	Proteobacteria;Gammaproteobacteria;Oceanospirillales;Halomonadaceae;Halomonas	248	No
F64103	Algibacter pectinivorans S64	98.987	Halomonas denitrificans	M29(T)	AM229317	Proteobacteria;Gammaproteobacteria;Oceanospirillales;Halomonadaceae;Halomonas	248	No
F08119	Colwellia aestuarii S08	97.74	Halomonas halocynthiae	KMM_1376(T)	AJ417388	Proteobacteria;Gammaproteobacteria;Oceanospirillales;Halomonadaceae;Halomonas	249	Yes
F2693	Shewanella xiamenensis S26	96.13	Halomonas ilicicola	SP8(T)	EU218533	Proteobacteria;Gammaproteobacteria;Oceanospirillales;Halomonadaceae;Halomonas	250	Yes
F6321	Cribrihabitans marinus S63	99.231	Halomonas titanicae	BH1(T)	AOPO01000038	Proteobacteria;Gammaproteobacteria;Oceanospirillales;Halomonadaceae;Halomonas	251	No
F20305	Formosa spongicola S20	100	Halomonas ventosae	Al12(T)	AY268080	Proteobacteria;Gammaproteobacteria;Oceanospirillales;Halomonadaceae;Halomonas	252	No
F2618	Shewanella xiamenensis S26	95.99	Halovulum dunhuangense	YYQ-30(T)	KJ191196	Proteobacteria;Alphaproteobacteria;Rhodobacterales;Rhodobacteraceae;Halovulum	253	Yes
F6452	Algibacter pectinivorans S64	99.296	Hanstruepera crassostreae	L53(T)	MG437306	Bacteroidetes;Flavobacteriia;Flavobacteriales;Flavobacteriaceae;Hanstruepera	254	No
F20230	Formosa spongicola S20	99.577	Hellea balneolensis	DSM_19091(T)	AUAC01000004	Proteobacteria;Alphaproteobacteria;Rhodobacterales;Hyphomonadaceae;Hellea	255	No
S0844	Colwellia aestuarii S08	95.489	Histidinibacterium lentulum	B17(T)	ML119098	Proteobacteria;Alphaproteobacteria;Rhodobacterales;Rhodobacteraceae;Histidinibacterium	256	Yes
S0844L	Colwellia aestuarii S08	96.06	Histidinibacterium lentulum	B17(T)	ML119098	Proteobacteria;Alphaproteobacteria;Rhodobacterales;Rhodobacteraceae;Histidinibacterium	256	Yes
F4761	Marinobacter algicola S47	96.88	Hoeflea halophila	PM5-8(T)	KY264918	Proteobacteria;Alphaproteobacteria;Rhizobiales;Phyllobacteriaceae;Hoeflea	257	Yes
F20160	Formosa spongicola S20	99.718	Hoeflea olei	JC234(T)	LQZT01000024	Proteobacteria;Alphaproteobacteria;Rhizobiales;Phyllobacteriaceae;Hoeflea	258	No
DZF32	-	99.809	Homoserinibacter gongjuensis	5GH26-15(T)	JQ639055	Actinobacteria;Actinomycetia;Microbacteriales;Microbacteriaceae;Homoserinibacter	259	No
DFD33	-	98.217	Homoserinimonas aerilata	5317J-19(T)	JQ639053	Actinobacteria;Actinomycetia;Microbacteriales;Microbacteriaceae;Homoserinimonas	260	Yes
S2633	Shewanella xiamenensis S26	96.517	Hyphococcus flavus	HSF6(T)	KX418769	Proteobacteria;Alphaproteobacteria;Parvularculales;Parvularculaceae;Hyphococcus	261	Yes
F6332	Cribrihabitans marinus S63	99.859	Hyunsoonleella udonensis	JG48(T)	KP271448	Bacteroidetes;Flavobacteriia;Flavobacteriales;Flavobacteriaceae;Hyunsoonleella	262	No
S6446	Algibacter pectinivorans S64	98.272	Idiomarina indica	CGMCC_1.10824(T)	jgi.1041423	Proteobacteria;Gammaproteobacteria;Alteromonadales;Idiomarinaceae;Pseudidiomarina	263	Yes
F4736L	Marinobacter algicola S47	96.672	Iodidimonas muriae	C-3(T)	LC127220	Proteobacteria;Alphaproteobacteria;Iodidimonadales;Iodidimonadaceae;Iodidimonas	264	Yes
F20140	Formosa spongicola S20	96.761	Iodidimonas muriae	C-3(T)	LC127220	Proteobacteria;Alphaproteobacteria;Iodidimonadales;Iodidimonadaceae;Iodidimonas	264	Yes
S6319	Cribrihabitans marinus S63	96.828	Iodidimonas muriae	C-3(T)	LC127220	Proteobacteria;Alphaproteobacteria;Iodidimonadales;Iodidimonadaceae;Iodidimonas	264	Yes
F20139L	Formosa spongicola S20	97.17	Iodidimonas muriae	C-3(T)	LC127220	Proteobacteria;Alphaproteobacteria;Iodidimonadales;Iodidimonadaceae;Iodidimonas	264	Yes
F64216	Algibacter pectinivorans S64	99.296	Isoptericola cucumis	AP-38(T)	KU201961	Actinobacteria;Actinomycetia;Cellulomonadales;Promicromonosporaceae;Isoptericola	265	No
F0811	Colwellia aestuarii S08	100	Isoptericola dokdonensis	DS-3(T)	CP014209	Actinobacteria;Actinomycetia;Cellulomonadales;Promicromonosporaceae;Isoptericola	266	No
S6320L	Cribrihabitans marinus S63	99.13	Isoptericola halotolerans	YIM_70177(T)	AY789835	Actinobacteria;Actinobacteria_c;Micrococcales;Promicromonosporaceae;Isoptericola	267	Yes
F08124	Colwellia aestuarii S08	99.859	Isoptericola nanjingensis	H17(T)	HQ222356	Actinobacteria;Actinomycetia;Cellulomonadales;Promicromonosporaceae;Isoptericola	268	No
F0830	Colwellia aestuarii S08	99.859	Isoptericola nanjingensis	H17(T)	HQ222356	Actinobacteria;Actinomycetia;Cellulomonadales;Promicromonosporaceae;Isoptericola	268	No
F1109	Roseibacterium beibuensis S11	99.859	Isoptericola nanjingensis	H17(T)	HQ222356	Actinobacteria;Actinomycetia;Cellulomonadales;Promicromonosporaceae;Isoptericola	268	No
F11147	Roseibacterium beibuensis S11	100	Isoptericola nanjingensis	H17(T)	HQ222356	Actinobacteria;Actinomycetia;Cellulomonadales;Promicromonosporaceae;Isoptericola	268	No
F20280	Formosa spongicola S20	99.873	Isoptericola nanjingensis	H17(T)	HQ222356	Actinobacteria;Actinomycetia;Cellulomonadales;Promicromonosporaceae;Isoptericola	268	No
F4749	Marinobacter algicola S47	99.872	Isoptericola nanjingensis	H17(T)	HQ222356	Actinobacteria;Actinomycetia;Cellulomonadales;Promicromonosporaceae;Isoptericola	268	No
F4772	Marinobacter algicola S47	100	Isoptericola nanjingensis	H17(T)	HQ222356	Actinobacteria;Actinomycetia;Cellulomonadales;Promicromonosporaceae;Isoptericola	268	No
F60197	Salipiger mucosus S60	99.621	Isoptericola nanjingensis	H17(T)	HQ222356	Actinobacteria;Actinomycetia;Cellulomonadales;Promicromonosporaceae;Isoptericola	268	No
F6349	Cribrihabitans marinus S63	99.871	Isoptericola nanjingensis	H17(T)	HQ222356	Actinobacteria;Actinomycetia;Cellulomonadales;Promicromonosporaceae;Isoptericola	268	No
F64163	Algibacter pectinivorans S64	99.718	Isoptericola nanjingensis	H17(T)	HQ222356	Actinobacteria;Actinomycetia;Cellulomonadales;Promicromonosporaceae;Isoptericola	268	No
F0898	Colwellia aestuarii S08	98.98	Isoptericola rhizophila	BKS_3-46(T)	KC608148	Actinobacteria;Actinomycetia;Cellulomonadales;Promicromonosporaceae;Isoptericola	269	No
F2694	Shewanella xiamenensis S26	98.95	Isoptericola rhizophila	BKS_3-46(T)	KC608148	Actinobacteria;Actinomycetia;Cellulomonadales;Promicromonosporaceae;Isoptericola	269	No
F60119	Salipiger mucosus S60	98.952	Isoptericola rhizophila	BKS_3-46(T)	KC608148	Actinobacteria;Actinobacteria_c;Micrococcales;Promicromonosporaceae;Isoptericola	269	No
F63130	Cribrihabitans marinus S63	99.745	Isoptericola variabilis	MX5(T)	AJ298873	Actinobacteria;Actinomycetia;Cellulomonadales;Promicromonosporaceae;Isoptericola	270	No
DZF103	-	99.155	Janibacter cremeus	HR08-44(T)	AB778259	Actinobacteria;Actinomycetia;Dermatophilales;Intrasporangiaceae;Janibacter	271	No
F0861	Colwellia aestuarii S08	98.912	Janibacter cremeus	HR08-44(T)	AB778259	Actinobacteria;Actinobacteria_c;Micrococcales;Intrasporangiaceae;Janibacter	271	No
F6045	Salipiger mucosus S60	98.732	Janibacter cremeus	HR08-44(T)	AB778259	Actinobacteria;Actinomycetia;Dermatophilales;Intrasporangiaceae;Janibacter	271	No
F6089	Salipiger mucosus S60	99.123	Janibacter cremeus	HR08-44(T)	AB778259	Actinobacteria;Actinobacteria_c;Micrococcales;Intrasporangiaceae;Janibacter	271	No
F63132	Cribrihabitans marinus S63	99.437	Janibacter cremeus	HR08-44(T)	AB778259	Actinobacteria;Actinomycetia;Dermatophilales;Intrasporangiaceae;Janibacter	271	No
S6380	Cribrihabitans marinus S63	98.7	Jannaschia rubra	CECT_5088(T)	CXPG01000014	Proteobacteria;Alphaproteobacteria;Rhodobacterales;Rhodobacteraceae;Jannaschia	272	Yes
DZF138	-	97.746	Jannaschia donghaensis	CECT_7802(T)	CXSU01000003	Proteobacteria;Alphaproteobacteria;Rhodobacterales;Rhodobacteraceae;Jannaschia	273	Yes
F20194	Formosa spongicola S20	97.881	Jannaschia donghaensis	CECT_7802(T)	CXSU01000003	Proteobacteria;Alphaproteobacteria;Rhodobacterales;Rhodobacteraceae;Jannaschia	274	Yes
F20178	Formosa spongicola S20	98.465	Jannaschia pohangensis	DSM_19073(T)	jgi.1055195	Proteobacteria;Alphaproteobacteria;Rhodobacterales;Rhodobacteraceae;Jannaschia	275	Yes
S4777	Marinobacter algicola S47	98.465	Jannaschia pohangensis	DSM_19073(T)	jgi.1055195	Proteobacteria;Alphaproteobacteria;Rhodobacterales;Rhodobacteraceae;Jannaschia	275	Yes
S2021L1	Formosa spongicola S20	97.783	Jannaschia seosinensis	CL-SP26(T)	AY906862	Proteobacteria;Alphaproteobacteria;Rhodobacterales;Rhodobacteraceae;Jannaschia	276	Yes
F26105	Shewanella xiamenensis S26	98.05	Jannaschia seosinensis	CL-SP26(T)	AY906862	Proteobacteria;Alphaproteobacteria;Rhodobacterales;Rhodobacteraceae;Jannaschia	277	Yes
F08147	Colwellia aestuarii S08	99.17	Jeotgalibacillus terrae	JSM_081008(T)	FJ527421	Firmicutes;Bacilli;Bacillales;Bacillaceae;Jeotgalibacillus	278	No
F1127	Roseibacterium beibuensis S11	98.999	Jeotgalibacillus terrae	JSM_081008(T)	FJ527421	Firmicutes;Bacilli;Bacillales;Bacillaceae;Jeotgalibacillus	278	No
F63228	Cribrihabitans marinus S63	99.17	Jeotgalibacillus terrae	JSM_081008(T)	FJ527421	Firmicutes;Bacilli;Bacillales;Bacillaceae;Jeotgalibacillus	278	No
F6380	Cribrihabitans marinus S63	99.009	Jeotgalibacillus terrae	JSM_081008(T)	FJ527421	Firmicutes;Bacilli;Bacillales;Bacillaceae;Jeotgalibacillus	278	No
F6404L	Algibacter pectinivorans S64	99.012	Jeotgalibacillus terrae	JSM_081008(T)	FJ527421	Firmicutes;Bacilli;Bacillales;Bacillaceae;Jeotgalibacillus	278	No
F60253	Salipiger mucosus S60	97.4	Jindonia aestuariivivens	JDTF-65(T)	KY223704	Proteobacteria;Alphaproteobacteria;Rhodobacterales;Rhodobacteraceae;Jindonia	279	Yes
S6315	Cribrihabitans marinus S63	98.465	Jindonia aestuariivivens	JDTF-65(T)	KY223704	Proteobacteria;Alphaproteobacteria;Rhodobacterales;Rhodobacteraceae;Jindonia	280	Yes
F64181	Algibacter pectinivorans S64	97.11	Jindonia aestuariivivens	JDTF-65(T)	JASH01000023	Proteobacteria;Alphaproteobacteria;Rhodobacterales;Rhodobacteraceae;Jindonia	281	Yes
S1136	Roseibacterium beibuensis S11	98.49	Kangiella geojedonensis	YCS-5(T)	CP010975	Proteobacteria;Gammaproteobacteria;Oceanospirillales;Kangiellaceae;Kangiella	282	Yes
DZF43L	-	98.968	Knoellia locipacati	DMZ1(T)	HQ171909	Actinobacteria;Actinomycetia;Dermatophilales;Intrasporangiaceae;Knoellia	283	No
DZF43	-	98.968	Knoellia locipacati	DMZ1(T)	HQ171909	Actinobacteria;Actinomycetia;Dermatophilales;Intrasporangiaceae;Knoellia	283	No
F47121	Marinobacter algicola S47	99.437	Kocuria polaris	CMS_76or(T)	JSUH01000031	Actinobacteria;Actinomycetia;Micrococcales;Micrococcaceae;Kocuria	284	No
F20393	Formosa spongicola S20	99.621	Kocuria rosea	DSM_20447(T)	X87756	Actinobacteria;Actinomycetia;Micrococcales;Micrococcaceae;Kocuria	285	No
F63165	Cribrihabitans marinus S63	99.718	Kocuria rosea	DSM_20447(T)	X87756	Actinobacteria;Actinomycetia;Micrococcales;Micrococcaceae;Kocuria	285	No
F0827	Colwellia aestuarii S08	99.872	Kocuria salina	Hv14b(T)	LT674162	Actinobacteria;Actinomycetia;Micrococcales;Micrococcaceae;Kocuria	286	No
F63168	Cribrihabitans marinus S63	99.577	Krasilnikoviella flava	DSM_21481(T)	jgi.1053042	Actinobacteria;Actinomycetia;Cellulomonadales;Promicromonosporaceae;Krasilnikoviella	287	No
F6464	Algibacter pectinivorans S64	100	Kytococcus aerolatus	DSM_22179(T)	FYEZ01000005	Actinobacteria;Actinomycetia;Dermatophilales;Kytococcaceae;Kytococcus	288	No
S20367	Formosa spongicola S20	94.522	Labilibaculum manganireducens	59.10-2M(T)	KY509310	Bacteroidetes;Bacteroidia;Marinilabiliales;Marinifilaceae;Labilibaculum	289	Yes
F20308	Formosa spongicola S20	100	Labrenzia aggregata	IAM_12614(T)	AAUW01000037	Proteobacteria;Alphaproteobacteria;Rhizobiales;Stappiaceae;Labrenzia	290	No
DZD234	-	99.437	Labrenzia alba	CECT_5094(T)	CXWA01000023	Proteobacteria;Alphaproteobacteria;Rhizobiales;Stappiaceae;Labrenzia	291	No
S1103L	Roseibacterium beibuensis S11	98.451	Lacimicrobium alkaliphilum	X13M-12(T)	KJ782426	Proteobacteria;Gammaproteobacteria;Alteromonadales;Alteromonadaceae;Lacimicrobium	292	Yes
F26234	Shewanella xiamenensis S26	99.073	Lacinutrix copepodicola	E4-9a(T)	FN377744	Bacteroidetes;Flavobacteriia;Flavobacteriales;Flavobacteriaceae;Lacinutrix	293	No
F08193	Colwellia aestuarii S08	100	Lacinutrix mariniflava	AKS432(T)	LIQG01000027	Bacteroidetes;Flavobacteriia;Flavobacteriales;Flavobacteriaceae;Lacinutrix	294	No
F11114	Roseibacterium beibuensis S11	100	Lacinutrix mariniflava	AKS432(T)	LIQG01000027	Bacteroidetes;Flavobacteriia;Flavobacteriales;Flavobacteriaceae;Lacinutrix	294	No
F60258	Salipiger mucosus S60	100	Leisingera methylohalidivorans	DSM_14336(T)	CP006773	Proteobacteria;Alphaproteobacteria;Rhodobacterales;Rhodobacteraceae;Leisingera	295	No
F2035	Formosa spongicola S20	95.89	Lentibacter algarum	DSM_24677(T)	jgi.1108014	Proteobacteria;Alphaproteobacteria;Rhodobacterales;Rhodobacteraceae;Lentibacter	296	Yes
F6340	Cribrihabitans marinus S63	96.1	Lentibacter algarum	DSM 24677	MG210570	Proteobacteria;Alphaproteobacteria;Rhodobacterales;Rhodobacteraceae;Lentibacter	296	Yes
S6311L	Cribrihabitans marinus S63	96.1	Lentibacter algarum	DSM_24677(T)	jgi.1108014	Proteobacteria;Alphaproteobacteria;Rhodobacterales;Rhodobacteraceae;Lentibacter	296	Yes
F6436	Algibacter pectinivorans S64	96.257	Lentibacter algarum	DSM_24677(T)	jgi.1108014	Proteobacteria;Alphaproteobacteria;Rhodobacterales;Rhodobacteraceae;Lentibacter	296	Yes
S6311D	Cribrihabitans marinus S63	96.262	Lentibacter algarum	DSM_24677(T)	jgi.1108014	Proteobacteria;Alphaproteobacteria;Rhodobacterales;Rhodobacteraceae;Lentibacter	296	Yes
F20255	Formosa spongicola S20	96.39	Lentibacter algarum	hydD52(T)	MG210570	Proteobacteria;Alphaproteobacteria;Rhodobacterales;Rhodobacteraceae;Sulfitobacter	296	Yes
S6467	Algibacter pectinivorans S64	96.466	Lentibacter algarum	DSM_24677(T)	jgi.1108014	Proteobacteria;Alphaproteobacteria;Rhodobacterales;Rhodobacteraceae;Lentibacter	296	Yes
F60228	Salipiger mucosus S60	97.04	Lentibacter algarum	DSM_24677(T)	jgi.1108014	Proteobacteria;Alphaproteobacteria;Rhodobacterales;Rhodobacteraceae;Lentibacter	297	Yes
F6449	Algibacter pectinivorans S64	96.18	Lentibacter algarum	DSM_24677(T)	jgi.1108014	Proteobacteria;Alphaproteobacteria;Rhodobacterales;Rhodobacteraceae;Lentibacter	298	Yes
DZF113	-	100	Litoreibacter arenae	DSM_19593(T)	KE557314	Proteobacteria;Alphaproteobacteria;Rhodobacterales;Rhodobacteraceae;Litoreibacter	299	No
F20228	Formosa spongicola S20	99.859	Litoreibacter arenae	DSM_19593(T)	KE557314	Proteobacteria;Alphaproteobacteria;Rhodobacterales;Rhodobacteraceae;Litoreibacter	299	No
F2633	Shewanella xiamenensis S26	99.859	Litoreibacter arenae	DSM_19593(T)	KE557314	Proteobacteria;Alphaproteobacteria;Rhodobacterales;Rhodobacteraceae;Litoreibacter	299	No
F64172	Algibacter pectinivorans S64	100	Litoreibacter arenae	DSM_19593(T)	KE557314	Proteobacteria;Alphaproteobacteria;Rhodobacterales;Rhodobacteraceae;Litoreibacter	299	No
F6419	Algibacter pectinivorans S64	100	Litoreibacter arenae	DSM_19593(T)	KE557314	Proteobacteria;Alphaproteobacteria;Rhodobacterales;Rhodobacteraceae;Litoreibacter	299	No
DZF111	-	99.923	Litoreibacter ascidiaceicola	DSM_100566(T)	jgi.1107795	Proteobacteria;Alphaproteobacteria;Rhodobacterales;Rhodobacteraceae;Litoreibacter	300	No
F0808	Colwellia aestuarii S08	100	Litoreibacter ascidiaceicola	DSM_100566(T)	jgi.1107795	Proteobacteria;Alphaproteobacteria;Rhodobacterales;Rhodobacteraceae;Litoreibacter	300	No
F0874	Colwellia aestuarii S08	99.859	Litoreibacter ascidiaceicola	DSM_100566(T)	jgi.1107795	Proteobacteria;Alphaproteobacteria;Rhodobacterales;Rhodobacteraceae;Litoreibacter	300	No
F26180	Shewanella xiamenensis S26	100	Litoreibacter ascidiaceicola	DSM_100566(T)	jgi.1107795	Proteobacteria;Alphaproteobacteria;Rhodobacterales;Rhodobacteraceae;Litoreibacter	300	No
F2690	Shewanella xiamenensis S26	99.859	Litoreibacter ascidiaceicola	DSM_100566(T)	jgi.1107795	Proteobacteria;Alphaproteobacteria;Rhodobacterales;Rhodobacteraceae;Litoreibacter	300	No
F47167	Marinobacter algicola S47	100	Litoreibacter ascidiaceicola	DSM_100566(T)	jgi.1107795	Proteobacteria;Alphaproteobacteria;Rhodobacterales;Rhodobacteraceae;Litoreibacter	300	No
F4776	Marinobacter algicola S47	100	Litoreibacter ascidiaceicola	DSM_100566(T)	jgi.1107795	Proteobacteria;Alphaproteobacteria;Rhodobacterales;Rhodobacteraceae;Litoreibacter	300	No
DD207	-	100	Litoreibacter halocynthiae	DSM_29467(T)	jgi.1085773	Proteobacteria;Alphaproteobacteria;Rhodobacterales;Rhodobacteraceae;Litoreibacter	301	No
DZF40	-	99.476	Litoreibacter halocynthiae	DSM_29467(T)	jgi.1085773	Proteobacteria;Alphaproteobacteria;Rhodobacterales;Rhodobacteraceae;Litoreibacter	301	No
F1103	Roseibacterium beibuensis S11	100	Litoreibacter halocynthiae	DSM_29467(T)	jgi.1085773	Proteobacteria;Alphaproteobacteria;Rhodobacterales;Rhodobacteraceae;Litoreibacter	301	No
F11139	Roseibacterium beibuensis S11	100	Litoreibacter halocynthiae	DSM_29467(T)	jgi.1085773	Proteobacteria;Alphaproteobacteria;Rhodobacterales;Rhodobacteraceae;Litoreibacter	301	No
F26236	Shewanella xiamenensis S26	100	Litoreibacter halocynthiae	DSM_29467(T)	jgi.1085773	Proteobacteria;Alphaproteobacteria;Rhodobacterales;Rhodobacteraceae;Litoreibacter	301	No
F6476	Algibacter pectinivorans S64	98.732	Litoreibacter halocynthiae	DSM_29467(T)	jgi.1085773	Proteobacteria;Alphaproteobacteria;Rhodobacterales;Rhodobacteraceae;Litoreibacter	301	No
F6473	Algibacter pectinivorans S64	98.451	Litoreibacter ponti	GJSW-31(T)	KJ729031	Proteobacteria;Alphaproteobacteria;Rhodobacterales;Rhodobacteraceae;Litoreibacter	302	Yes
DZF1220	-	99.577	Litoreibacter ponti	GJSW-31(T)	KJ729031	ProteobacteriaAlphaproteobacteriaRhodobacteralesRhodobacteraceaeLitoreibacter	303	No
S6370	Cribrihabitans marinus S63	99.747	Litorilituus sediminis	JYr2(T)	GU391219	ProteobacteriaGammaproteobacteriaAlteromonadalesColwelliaceaeLitorilituus	304	No
F26101	Shewanella xiamenensis S26	97.872	Litorisediminivivens gilvus	YSM17(T)	KX073750	ProteobacteriaAlphaproteobacteriaRhodobacteralesRhodobacteraceaeLitorisediminivivens	305	Yes
F4721	Marinobacter algicola S47	98.286	Loktanella acticola	OISW-6(T)	KY817315	ProteobacteriaAlphaproteobacteriaRhodobacteralesRhodobacteraceaeYoonia	306	Yes
F11242L	Roseibacterium beibuensis S11	98.34	Loktanella acticola	R10SW5(T)	AY682198	ProteobacteriaAlphaproteobacteriaRhodobacteralesRhodobacteraceaeYoonia	306	Yes
F4721L	Marinobacter algicola S47	98.39	Loktanella acticola	R10SW5(T)	AY682198	ProteobacteriaAlphaproteobacteriaRhodobacteralesRhodobacteraceaeYoonia	306	Yes
S2021L	Formosa spongicola S20	98.48	Loktanella acticola	OISW-6(T)	KY817315	ProteobacteriaAlphaproteobacteriaRhodobacteralesRhodobacteraceaeYoonia	306	Yes
F6497	Algibacter pectinivorans S64	99.296	Loktanella acticola	OISW-6(T)	KY817315	ProteobacteriaAlphaproteobacteriaRhodobacteralesRhodobacteraceaeYoonia	307	No
F2696	Shewanella xiamenensis S26	97.619	Loktanella agnita	R10SW5(T)	AY682198	ProteobacteriaAlphaproteobacteriaRhodobacteralesRhodobacteraceaeYoonia	308	Yes
F20238	Formosa spongicola S20	97.65	Loktanella agnita	D1-W3(T)	KC311338	ProteobacteriaAlphaproteobacteriaRhodobacteralesRhodobacteraceaeYoonia	308	Yes
F20130	Formosa spongicola S20	97.74	Loktanella agnita	D1-W3(T)	KC311338	ProteobacteriaAlphaproteobacteriaRhodobacteralesRhodobacteraceaeYoonia	308	Yes
S2662	Shewanella xiamenensis S26	98.11	Loktanella agnita	R10SW5(T)	AY682198	ProteobacteriaAlphaproteobacteriaRhodobacteralesRhodobacteraceaeYoonia	309	Yes
F0801	Colwellia aestuarii S08	98.1	Loktanella ponticola	SW2(T)	KJ855314	ProteobacteriaAlphaproteobacteriaRhodobacteralesRhodobacteraceaeLoktanella	310	Yes
F6476L	Algibacter pectinivorans S64	99.504	Loktanella ponticola	SW2(T)	KJ855314	ProteobacteriaAlphaproteobacteriaRhodobacteralesRhodobacteraceaeLoktanella	311	Yes
F64184	Algibacter pectinivorans S64	97.79	Luteimonas dalianensis	OB44-3(T)	JN942144	ProteobacteriaGammaproteobacteriaLysobacteralesLysobacteraceaeLuteimonas	312	Yes
S0874L	Colwellia aestuarii S08	97.9	Luteimonas dalianensis	OB44-3(T)	JN942144	ProteobacteriaGammaproteobacteriaLysobacteralesLysobacteraceaeLuteimonas	312	Yes
F64240	Algibacter pectinivorans S64	97.183	Luteimonas notoginsengisoli	SYP-B804(T)	KP076295	ProteobacteriaGammaproteobacteriaLysobacteralesLysobacteraceaeLuteimonas	313	Yes
DC02	-	98.76	Luteimonas padinae	CDR_SL_15(T)	LN879436	ProteobacteriaGammaproteobacteriaLysobacteralesLysobacteraceaeLuteimonas	314	No
F2009	Formosa spongicola S20	98.76	Luteimonas padinae	CDR_SL_15(T)	LN879436	ProteobacteriaGammaproteobacteriaLysobacteralesLysobacteraceaeLuteimonas	314	No
S1110L	Roseibacterium beibuensis S11	98.535	Lutibacter litoralis	CL-TF09(T)	AY962293	BacteroidetesFlavobacteriiaFlavobacterialesFlavobacteriaceaeLutibacter	315	Yes
DD205	-	98.722	Lutibacter litoralis	CL-TF09(T)	AY962293	BacteroidetesFlavobacteriiaFlavobacterialesFlavobacteriaceaeLutibacter	316	No
S6350	Cribrihabitans marinus S63	98.588	Lutimonas halocynthiae	RSS3-C1(T)	KF740535	BacteroidetesFlavobacteriiaFlavobacterialesFlavobacteriaceaeLutimonas	317	Yes
S1134	Roseibacterium beibuensis S11	98.592	Lutimonas halocynthiae	RSS3-C1(T)	KF740535	BacteroidetesFlavobacteriiaFlavobacterialesFlavobacteriaceaeLutimonas	317	Yes
S1104L1	Roseibacterium beibuensis S11	98.6	Lutimonas halocynthiae	RSS3-C1(T)	KF740535	BacteroidetesFlavobacteriiaFlavobacterialesFlavobacteriaceaeLutimonas	317	Yes
DZF34	-	99.859	Lutimonas halocynthiae	RSS3-C1(T)	KF740535	BacteroidetesFlavobacteriiaFlavobacterialesFlavobacteriaceaeLutimonas	318	No
F47186	Marinobacter algicola S47	99.07	Lutimonas halocynthiae	RSS3-C1(T)	KF740535	BacteroidetesFlavobacteriiaFlavobacterialesFlavobacteriaceaeLutimonas	318	No
S6308	Cribrihabitans marinus S63	99.113	Lutimonas halocynthiae	RSS3-C1(T)	KF740535	BacteroidetesFlavobacteriiaFlavobacterialesFlavobacteriaceaeLutimonas	318	No
S1150L	Roseibacterium beibuensis S11	97.187	Lutimonas saemankumensis	SMK-142(T)	EU239499	BacteroidetesFlavobacteriiaFlavobacterialesFlavobacteriaceaeLutimonas	319	Yes
F60249	Salipiger mucosus S60	97.887	Lutimonas saemankumensis	SMK-142(T)	EU239499	BacteroidetesFlavobacteriiaFlavobacterialesFlavobacteriaceaeLutimonas	320	Yes
DS0133L	-	99.296	Lutimonas saemankumensis	SMK-142(T)	EU239499	BacteroidetesFlavobacteriiaFlavobacterialesFlavobacteriaceaeLutimonas	321	No
F4764	Marinobacter algicola S47	99.437	Lutimonas saemankumensis	SMK-142(T)	EU239499	BacteroidetesFlavobacteriiaFlavobacterialesFlavobacteriaceaeLutimonas	321	No
F60208	Salipiger mucosus S60	100	Lutimonas saemankumensis	SMK-142(T)	EU239499	BacteroidetesFlavobacteriiaFlavobacterialesFlavobacteriaceaeLutimonas	321	No
S1102L	Roseibacterium beibuensis S11	100	Lutimonas saemankumensis	SMK-142(T)	EU239499	BacteroidetesFlavobacteriiaFlavobacterialesFlavobacteriaceaeLutimonas	321	No
S11B	Roseibacterium beibuensis S11	100	Lutimonas saemankumensis	SMK-142(T)	EU239499	BacteroidetesFlavobacteriiaFlavobacterialesFlavobacteriaceaeLutimonas	321	No
S6310L	Cribrihabitans marinus S63	99.704	Lutimonas saemankumensis	SMK-142(T)	EU239499	BacteroidetesFlavobacteriiaFlavobacterialesFlavobacteriaceaeLutimonas	321	No
S6328	Cribrihabitans marinus S63	98.329	Lutimonas vermicola	IMCC1616(T)	EF108218	BacteroidetesFlavobacteriiaFlavobacterialesFlavobacteriaceaeLutimonas	322	Yes
F20146	Formosa spongicola S20	99.24	Lutimonas vermicola	IMCC1616(T)	EF108218	BacteroidetesFlavobacteriiaFlavobacterialesFlavobacteriaceaeLutimonas	323	No
F47137	Marinobacter algicola S47	99.1	Lutimonas vermicola	EF108218	KF740535	BacteroidetesFlavobacteriiaFlavobacterialesFlavobacteriaceaeLutimonas	323	No
F20225	Formosa spongicola S20	99.438	Lysinibacillus acetophenoni	JC23(T)	FN179488	FirmicutesBacilliBacillalesPlanococcaceaeLysinibacillus	324	No
F6437	Algibacter pectinivorans S64	98	Lysobacter concretionis	Ko07(T)	AVPS01000017	ProteobacteriaGammaproteobacteriaLysobacteralesLysobacteraceaeLysobacter	325	Yes
F60175	Salipiger mucosus S60	98.312	Lysobacter concretionis	Ko07(T)	AVPS01000017	ProteobacteriaGammaproteobacteriaLysobacteralesLysobacteraceaeLysobacter	325	Yes
F6083	Salipiger mucosus S60	98.312	Lysobacter concretionis	Ko07(T)	AVPS01000017	ProteobacteriaGammaproteobacteriaLysobacteralesLysobacteraceaeLysobacter	325	Yes
F60174L2	Salipiger mucosus S60	98.342	Lysobacter concretionis	Ko07(T)	AVPS01000017	ProteobacteriaGammaproteobacteriaLysobacteralesLysobacteraceaeLysobacter	325	Yes
F20329L	Formosa spongicola S20	97.89	Lysobacter concretionis	Ko07(T)	AVPS01000017	ProteobacteriaGammaproteobacteriaLysobacteralesLysobacteraceaeLysobacter	326	Yes
F60198L	Salipiger mucosus S60	98.474	Lysobacter concretionis	Ko07(T)	AVPS01000017	ProteobacteriaGammaproteobacteriaLysobacteralesLysobacteraceaeLysobacter	326	Yes
F2666	Shewanella xiamenensis S26	98.622	Lysobacter concretionis	Ko07(T)	AVPS01000017	ProteobacteriaGammaproteobacteriaLysobacteralesLysobacteraceaeLysobacter	326	Yes
F08142	Colwellia aestuarii S08	99.577	Lysobacter spongiae	119BY6-57(T)	KY451771	ProteobacteriaGammaproteobacteriaLysobacteralesLysobacteraceaeLysobacter	327	No
F20166	Formosa spongicola S20	98.972	Lysobacter spongiae	119BY6-57(T)	KY451771	ProteobacteriaGammaproteobacteriaLysobacteralesLysobacteraceaeLysobacter	327	No
F63186	Cribrihabitans marinus S63	99.495	Lysobacter spongiae	119BY6-57(T)	KY451771	ProteobacteriaGammaproteobacteriaLysobacteralesLysobacteraceaeLysobacter	327	No
DZC05	-	100	Lysobacter spongiicola	DSM_21749(T)	FUXP01000024	ProteobacteriaGammaproteobacteriaLysobacteralesLysobacteraceaeLysobacter	328	No
DZF24	-	99.663	Lysobacter spongiicola	DSM_21749(T)	FUXP01000024	ProteobacteriaGammaproteobacteriaLysobacteralesLysobacteraceaeLysobacter	328	No
F11201	Roseibacterium beibuensis S11	100	Maribacter aquivivus	DSM_16478(T)	jgi.1058946	BacteroidetesFlavobacteriiaFlavobacterialesFlavobacteriaceaeMaribacter	329	No
F2075	Formosa spongicola S20	99.156	Maribacter aquivivus	DSM_16478(T)	jgi.1058946	BacteroidetesFlavobacteriiaFlavobacterialesFlavobacteriaceaeMaribacter	329	No
F63101	Cribrihabitans marinus S63	99.54	Maribacter aquivivus	DSM 16478(T)	jgi.1058946	BacteroidetesFlavobacteriiaFlavobacterialesFlavobacteriaceaeMaribacter	329	No
F64208	Algibacter pectinivorans S64	100	Maribacter aquivivus	DSM_16478(T)	jgi.1058946	BacteroidetesFlavobacteriiaFlavobacterialesFlavobacteriaceaeMaribacter	329	No
DL10	-	99.437	Maribacter arcticus	DSM_23546(T)	jgi.1049076	BacteroidetesFlavobacteriiaFlavobacterialesFlavobacteriaceaeMaribacter	330	No
F60204	Salipiger mucosus S60	99.296	Maribacter arcticus	DSM_23546(T)	jgi.1049076	BacteroidetesFlavobacteriiaFlavobacterialesFlavobacteriaceaeMaribacter	330	No
F11214	Roseibacterium beibuensis S11	98.35	Maribacter chungangensis	CAU 1044(T)	JHZC01000018	BacteroidetesFlavobacteriiaFlavobacterialesFlavobacteriaceaeMaribacter	331	Yes
S6489	Algibacter pectinivorans S64	93.36	Maribacter cobaltidurans	B1(T)	CP022957	BacteroidetesFlavobacteriiaFlavobacterialesFlavobacteriaceaeMaribacter	332	Yes
S0835L	Colwellia aestuarii S08	99.014	Maribacter dokdonensis	DSW-8(T)	LDPE01000001	BacteroidetesFlavobacteriiaFlavobacterialesFlavobacteriaceaeMaribacter	333	No
S6326	Cribrihabitans marinus S63	99.577	Maribacter dokdonensis	DSW-8(T)	LDPE01000001	BacteroidetesFlavobacteriiaFlavobacterialesFlavobacteriaceaeMaribacter	333	No
F11111	Roseibacterium beibuensis S11	96.09	Maribacter litoralis	SDRB-Phe2(T)	LDAS01000001	BacteroidetesFlavobacteriiaFlavobacterialesFlavobacteriaceaeMaribacter	334	Yes
F0826	Colwellia aestuarii S08	96.51	Maribacter litoralis	SDRB-Phe2(T)	LDAS01000001	BacteroidetesFlavobacteriiaFlavobacterialesFlavobacteriaceaeMaribacter	334	Yes
F4712	Marinobacter algicola S47	95.38	Maribacter luteus	KJ4(T)	JN642274	BacteroidetesFlavobacteriiaFlavobacterialesFlavobacteriaceaeMaribacter	335	Yes
F4779	Marinobacter algicola S47	96.057	Maribacter lutimaris	KJ4(T)	JN642274	BacteroidetesFlavobacteriiaFlavobacterialesFlavobacteriaceaeMaribacter	336	Yes
S0852L	Colwellia aestuarii S08	95.134	Maribacter maritimus	HMF3635(T)	KX343048	BacteroidetesFlavobacteriiaFlavobacterialesFlavobacteriaceaeMaribacter	337	Yes
S6325	Cribrihabitans marinus S63	96.595	Maribacter maritimus	HMF3635(T)	KX343048	BacteroidetesFlavobacteriiaFlavobacterialesFlavobacteriaceaeMaribacter	338	Yes
S20310	Formosa spongicola S20	96.479	Maribacter polysiphoniae	DSM_23514(T)	jgi.1049073	BacteroidetesFlavobacteriiaFlavobacterialesFlavobacteriaceaeMaribacter	339	Yes
S1158	Roseibacterium beibuensis S11	95.83	Maribacter spongiicola	W15M10(T)	JX050191	BacteroidetesFlavobacteriiaFlavobacterialesFlavobacteriaceaeMaribacter	340	Yes
F26104	Shewanella xiamenensis S26	100	Maribacter stanieri	DSM_19891(T)	jgi.1059022	BacteroidetesFlavobacteriiaFlavobacterialesFlavobacteriaceaeMaribacter	341	No
F60108	Salipiger mucosus S60	100	Maribacter stanieri	DSM_19891(T)	jgi.1059022	BacteroidetesFlavobacteriiaFlavobacterialesFlavobacteriaceaeMaribacter	341	No
F60308	Salipiger mucosus S60	100	Maribacter stanieri	DSM_19891(T)	jgi.1059022	BacteroidetesFlavobacteriiaFlavobacterialesFlavobacteriaceaeMaribacter	341	No
F6409	Algibacter pectinivorans S64	100	Maribacter stanieri	DSM_19891(T)	jgi.1059022	BacteroidetesFlavobacteriiaFlavobacterialesFlavobacteriaceaeMaribacter	341	No
F64156	Algibacter pectinivorans S64	99.859	Maribacter stanieri	DSM_19891(T)	jgi.1059022	BacteroidetesFlavobacteriiaFlavobacterialesFlavobacteriaceaeMaribacter	341	No
F6337	Cribrihabitans marinus S63	99.859	Maribacter ulvicola	DSM_15366(T)	jgi.1096627	BacteroidetesFlavobacteriiaFlavobacterialesFlavobacteriaceaeMaribacter	342	No
F64101	Algibacter pectinivorans S64	97.45	Maribacter vaceletii	DSM 25230	RBIQ01000001	BacteroidetesFlavobacteriiaFlavobacterialesFlavobacteriaceaeMaribacter	343	Yes
F63248	Cribrihabitans marinus S63	97.85	Maribacter vaceletii	DSM_25230(T)	RBIQ01000001	BacteroidetesFlavobacteriiaFlavobacterialesFlavobacteriaceaeMaribacter	343	Yes
S6457	Algibacter pectinivorans S64	97.909	Maribacter vaceletii	DSM_25230(T)	RBIQ01000001	BacteroidetesFlavobacteriiaFlavobacterialesFlavobacteriaceaeMaribacter	343	Yes
S6348	Cribrihabitans marinus S63	94.93	Maricurvus nonylphenolicus	KU41E(T)	AB626730	ProteobacteriaGammaproteobacteriaCellvibrionalesCellvibrionaceaeMaricurvus	344	Yes
S2075	Formosa spongicola S20	96.316	Marinibacterium profundimaris	22II1-22F33(T)	AQQR01000048	ProteobacteriaAlphaproteobacteriaRhodobacteralesRhodobacteraceaeMarinibacterium	345	Yes
DZD228	-	96.343	Marinibacterium profundimaris	22II1-22F33(T)	AQQR01000048	ProteobacteriaAlphaproteobacteriaRhodobacteralesRhodobacteraceaeMarinibacterium	345	Yes
F0877	Colwellia aestuarii S08	96.343	Marinibacterium profundimaris	22II1-22F33(T)	AQQR01000048	ProteobacteriaAlphaproteobacteriaRhodobacteralesRhodobacteraceaeMarinibacterium	345	Yes
F2688	Shewanella xiamenensis S26	96.343	Marinibacterium profundimaris	22II1-22F33(T)	AQQR01000048	ProteobacteriaAlphaproteobacteriaRhodobacteralesRhodobacteraceaeMarinibacterium	345	Yes
F47107	Marinobacter algicola S47	96.343	Marinibacterium profundimaris	22II1-22F33(T)	AQQR01000048	ProteobacteriaAlphaproteobacteriaRhodobacteralesRhodobacteraceaeMarinibacterium	345	Yes
F47159	Marinobacter algicola S47	96.343	Marinibacterium profundimaris	22II1-22F33(T)	AQQR01000048	ProteobacteriaAlphaproteobacteriaRhodobacteralesRhodobacteraceaeMarinibacterium	345	Yes
F4777L	Marinobacter algicola S47	96.343	Marinibacterium profundimaris	22II1-22F33(T)	AQQR01000048	ProteobacteriaAlphaproteobacteriaRhodobacteralesRhodobacteraceaeMarinibacterium	345	Yes
F0865	Colwellia aestuarii S08	96.37	Marinibacterium profundimaris	22II1-22F33(T)	AQQR01000048	ProteobacteriaAlphaproteobacteriaRhodobacteralesRhodobacteraceaeMarinibacterium	345	Yes
F64198	Algibacter pectinivorans S64	96.37	Marinibacterium profundimaris	22II1-22F33(T)	AQQR01000048	ProteobacteriaAlphaproteobacteriaRhodobacteralesRhodobacteraceaeMarinibacterium	345	Yes
F64192	Algibacter pectinivorans S64	96.399	Marinibacterium profundimaris	22II1-22F33(T)	AQQR01000048	ProteobacteriaAlphaproteobacteriaRhodobacteralesRhodobacteraceaeMarinibacterium	345	Yes
S4739	Marinobacter algicola S47	97.268	Marinicella litoralis	KMM_3900(T)	AB500095	ProteobacteriaGammaproteobacteriaMarinicella_oAlcanivoracaceaeMarinicella	346	Yes
S2017	Formosa spongicola S20	97.389	Marinicella litoralis	KMM_3900(T)	AB500095	ProteobacteriaGammaproteobacteriaMarinicella_oAlcanivoracaceaeMarinicella	346	Yes
S4739L	Marinobacter algicola S47	97.414	Marinicella litoralis	KMM_3900(T)	AB500095	ProteobacteriaGammaproteobacteriaMarinicella_oAlcanivoracaceaeMarinicella	346	Yes
S1121	Roseibacterium beibuensis S11	97.475	Marinicella litoralis	KMM_3900(T)	AB500095	ProteobacteriaGammaproteobacteriaMarinicella_oAlcanivoracaceaeMarinicella	346	Yes
F60250	Salipiger mucosus S60	100	Marinicella litoralis	KMM_3900(T)	AB500095	ProteobacteriaGammaproteobacteriaMarinicella_oAlcanivoracaceaeMarinicella	347	No
DS0127	-	99.048	Marinicella pacifica	sw153(T)	JQ082140	ProteobacteriaGammaproteobacteriaMarinicella_oAlcanivoracaceaeMarinicella	348	No
DS0149	-	98.901	Marinicella pacifica	sw153(T)	JQ082140	ProteobacteriaGammaproteobacteriaMarinicella_oAlcanivoracaceaeMarinicella	348	No
S0813	Colwellia aestuarii S08	98.734	Marinicella pacifica	sw153(T)	JQ082140	ProteobacteriaGammaproteobacteriaMarinicella_oAlcanivoracaceaeMarinicella	348	No
S20100	Formosa spongicola S20	98.841	Marinicella pacifica	sw153(T)	JQ082140	ProteobacteriaGammaproteobacteriaMarinicella_oAlcanivoracaceaeMarinicella	348	No
S2665	Shewanella xiamenensis S26	98.841	Marinicella pacifica	sw153(T)	JQ082140	ProteobacteriaGammaproteobacteriaMarinicella_oAlcanivoracaceaeMarinicella	348	No
S6413	Algibacter pectinivorans S64	98.5	Marinicella pacifica	sw153(T)	JQ082140	ProteobacteriaGammaproteobacteriaMarinicella_oAlcanivoracaceaeMarinicella	349	Yes
S6442	Algibacter pectinivorans S64	98.512	Marinicella pacifica	sw153(T)	JQ082140	ProteobacteriaGammaproteobacteriaMarinicella_oAlcanivoracaceaeMarinicella	349	Yes
S1121L1	Roseibacterium beibuensis S11	98.537	Marinicella pacifica	sw153(T)	JQ082140	ProteobacteriaGammaproteobacteriaMarinicella_oAlcanivoracaceaeMarinicella	349	Yes
S1101	Roseibacterium beibuensis S11	98.23	Marinicella sediminis	F2(T)	MVBD01000022	ProteobacteriaGammaproteobacteriaMarinicella_oAlcanivoracaceaeMarinicella	350	Yes
S1102	Roseibacterium beibuensis S11	98.23	Marinicella sediminis	F2(T)	MVBD01000022	ProteobacteriaGammaproteobacteriaMarinicella_oAlcanivoracaceaeMarinicella	350	Yes
S2641	Shewanella xiamenensis S26	98.016	Marinifilum breve	JC075(T)	MF942877	BacteroidetesBacteroidiaMarinilabilialesMarinifilaceaeMarinifilum	351	Yes
F6402	Algibacter pectinivorans S64	96.701	Marinifilum breve	JC075(T)	MF942877	BacteroidetesBacteroidiaMarinilabilialesMarinifilaceaeMarinifilum	352	Yes
F63175	Cribrihabitans marinus S63	96.885	Marinifilum breve	JC075(T)	MF942877	BacteroidetesBacteroidiaMarinilabilialesMarinifilaceaeMarinifilum	352	Yes
F6371	Cribrihabitans marinus S63	96.906	Marinifilum breve	JC075(T)	MF942877	BacteroidetesBacteroidiaMarinilabilialesMarinifilaceaeMarinifilum	352	Yes
DZF117	-	100	Marinitalea sucinacia	JC2131(T)	FJ387163	BacteroidetesFlavobacteriiaFlavobacterialesFlavobacteriaceaeMarinitalea	353	No
S1117	Roseibacterium beibuensis S11	99.577	Marinitalea sucinacia	JC2131(T)	FJ387163	BacteroidetesFlavobacteriiaFlavobacterialesFlavobacteriaceaeMarinitalea	353	No
S4730	Marinobacter algicola S47	100	Marinobacter algicola	DG893(T)	ABCP01000031	ProteobacteriaGammaproteobacteriaAlteromonadalesMarinobacteraceaeMarinobacter	354	No
S6002L	Salipiger mucosus S60	99.85	Marinobacter algicola	DG893	ABCP01000031	ProteobacteriaGammaproteobacteriaAlteromonadalesMarinobacteraceaeMarinobacter	354	No
S6332	Cribrihabitans marinus S63	98.7	Marinobacter antarcticus	ZS2-30(T)	FJ196022	ProteobacteriaGammaproteobacteriaAlteromonadalesMarinobacteraceaeMarinobacter	355	Yes
F11202L	Roseibacterium beibuensis S11	98.63	Marinobacter aromaticivorans	D15-8P(T)	FJ799007	ProteobacteriaGammaproteobacteriaAlteromonadalesMarinobacteraceaeMarinobacter	356	Yes
F26188	Shewanella xiamenensis S26	99.155	Marinobacter daepoensis	SW-156(T)	AY517633	ProteobacteriaGammaproteobacteriaAlteromonadalesMarinobacteraceaeMarinobacter	357	No
S0814	Colwellia aestuarii S08	99.014	Marinobacter daepoensis	SW-156(T)	AY517633	ProteobacteriaGammaproteobacteriaAlteromonadalesMarinobacteraceaeMarinobacter	357	No
F63143	Cribrihabitans marinus S63	99.577	Marinobacter hydrocarbonoclasticus	ATCC_49840(T)	FO203363	ProteobacteriaGammaproteobacteriaAlteromonadalesMarinobacteraceaeMarinobacter	358	No
F08127L	Colwellia aestuarii S08	96.213	Marinobacter litoralis	SW-45(T)	AF479689	ProteobacteriaGammaproteobacteriaAlteromonadalesMarinobacteraceaeMarinobacter	359	Yes
F26115	Shewanella xiamenensis S26	98.732	Marinobacter litoralis	SW-45(T)	AF479689	ProteobacteriaGammaproteobacteriaAlteromonadalesMarinobacteraceaeMarinobacter	360	No
F6324D	Cribrihabitans marinus S63	98.732	Marinobacter litoralis	SW-45(T)	AF479689	ProteobacteriaGammaproteobacteriaAlteromonadalesMarinobacteraceaeMarinobacter	360	No
F6393	Cribrihabitans marinus S63	99.29	Marinobacter litoralis	SW-45(T)	AF479689	ProteobacteriaGammaproteobacteriaAlteromonadalesMarinobacteraceaeMarinobacter	360	No
S2626	Shewanella xiamenensis S26	99.276	Marinobacter litoralis	SW-45(T)	AF479689	ProteobacteriaGammaproteobacteriaAlteromonadalesMarinobacteraceaeMarinobacter	360	No
S0848L	Colwellia aestuarii S08	99.38	Marinobacter litoralis	SW-45(T)	AF479689	ProteobacteriaGammaproteobacteriaAlteromonadalesMarinobacteraceaeMarinobacter	361	Yes
F6347	Cribrihabitans marinus S63	99.014	Marinobacter salexigens	HJR7(T)	KX839493	ProteobacteriaGammaproteobacteriaAlteromonadalesMarinobacteraceaeMarinobacter	362	No
F64142	Algibacter pectinivorans S64	99.155	Marinobacter salexigens	HJR7(T)	KX839493	ProteobacteriaGammaproteobacteriaAlteromonadalesMarinobacteraceaeMarinobacter	362	No
F63210	Cribrihabitans marinus S63	97.52	Marinobacter salexigens	HJR7(T)	KX839493	ProteobacteriaGammaproteobacteriaAlteromonadalesMarinobacteraceaeMarinobacter	363	Yes
F26243	Shewanella xiamenensis S26	97.67	Marinobacter salexigens	HJR7(T)	KX839493	ProteobacteriaGammaproteobacteriaAlteromonadalesMarinobacteraceaeMarinobacter	363	Yes
F60267	Salipiger mucosus S60	98.02	Marinobacter salexigens	HJR7(T)	KX839493	ProteobacteriaGammaproteobacteriaAlteromonadalesMarinobacteraceaeMarinobacter	363	Yes
F26245	Shewanella xiamenensis S26	98.31	Marinobacter salexigens	HJR7(T)	KX839493	ProteobacteriaGammaproteobacteriaAlteromonadalesMarinobacteraceaeMarinobacter	363	Yes
F60262	Salipiger mucosus S60	98.31	Marinobacter salexigens	HJR7(T)	KX839493	ProteobacteriaGammaproteobacteriaAlteromonadalesMarinobacteraceaeMarinobacter	363	Yes
F6383L	Cribrihabitans marinus S63	98.31	Marinobacter salexigens	HJR7(T)	KX839493	ProteobacteriaGammaproteobacteriaAlteromonadalesMarinobacteraceaeMarinobacter	363	Yes
F26211	Shewanella xiamenensis S26	98.34	Marinobacter salexigens	HJR7(T)	KX839493	ProteobacteriaGammaproteobacteriaAlteromonadalesMarinobacteraceaeMarinobacter	363	Yes
F6324	Cribrihabitans marinus S63	98.503	Marinobacter salexigens	HJR7(T)	KX839493	ProteobacteriaGammaproteobacteriaAlteromonadalesMarinobacteraceaeMarinobacter	363	Yes
F1148	Roseibacterium beibuensis S11	98.507	Marinobacter salexigens	HJR7(T)	KX839493	ProteobacteriaGammaproteobacteriaAlteromonadalesMarinobacteraceaeMarinobacter	363	Yes
F20317	Formosa spongicola S20	98.43	Marinobacter salexigens	HJR7(T)	KX839493	ProteobacteriaGammaproteobacteriaAlteromonadalesMarinobacteraceaeMarinobacter	364	Yes
F47412	Marinobacter algicola S47	98.43	Marinobacter salexigens	HJR7(T)	KX839493	ProteobacteriaGammaproteobacteriaAlteromonadalesMarinobacteraceaeMarinobacter	364	Yes
F47318	Marinobacter algicola S47	98.507	Marinobacter salexigens	HJR7(T)	KX839493	ProteobacteriaGammaproteobacteriaAlteromonadalesMarinobacteraceaeMarinobacter	364	Yes
F2608D	Shewanella xiamenensis S26	98.31	Marinobacter salexigens	HJR7(T)	KX839493	ProteobacteriaGammaproteobacteriaAlteromonadalesMarinobacteraceaeMarinobacter	365	Yes
S2003	Formosa spongicola S20	98.333	Marinobacter salexigens	HJR7(T)	KX839493	ProteobacteriaGammaproteobacteriaAlteromonadalesMarinobacteraceaeMarinobacter	365	Yes
S2627	Shewanella xiamenensis S26	98.36	Marinobacter salexigens	HJR7(T)	KX839493	ProteobacteriaGammaproteobacteriaAlteromonadalesMarinobacteraceaeMarinobacter	365	Yes
S6327	Cribrihabitans marinus S63	98.415	Marinobacter salexigens	HJR7(T)	KX839493	ProteobacteriaGammaproteobacteriaAlteromonadalesMarinobacteraceaeMarinobacter	365	Yes
F60160	Salipiger mucosus S60	100	Marinobacter segnicrescens	SS011B1-4(T)	EF157832	ProteobacteriaGammaproteobacteriaAlteromonadalesMarinobacteraceaeMarinobacter	366	No
S6358	Cribrihabitans marinus S63	98.907	Marinobacter segnicrescens	SS011B1-4(T)	EF157832	ProteobacteriaGammaproteobacteriaAlteromonadalesMarinobacteraceaeMarinobacter	366	No
F20331	Formosa spongicola S20	100	Marinobacter vinifirmus	FB1(T)	NEFY01000015	ProteobacteriaGammaproteobacteriaAlteromonadalesMarinobacteraceaeMarinobacter	367	No
F2669L1	Shewanella xiamenensis S26	96.42	Marinovum faecis	YP194(T)	LC177380	ProteobacteriaAlphaproteobacteriaRhodobacteralesRhodobacteraceaeMarinovum	368	Yes
F6017	Salipiger mucosus S60	96.669	Marinovum faecis	YP194(T)	LC177380	ProteobacteriaAlphaproteobacteriaRhodobacteralesRhodobacteraceaeMarinovum	368	Yes
S2043	Formosa spongicola S20	97.03	Marinovum faecis	YP194(T)	EU512919	ProteobacteriaAlphaproteobacteriaRhodobacteralesRhodobacteraceaeMarivita	368	Yes
F6448L	Algibacter pectinivorans S64	97.43	Marinovum faecis	YP194(T)	EU512919	ProteobacteriaAlphaproteobacteriaRhodobacteralesRhodobacteraceaeMarivita	368	Yes
F6470	Algibacter pectinivorans S64	97.45	Marinovum faecis	YP194(T)	EU512919	ProteobacteriaAlphaproteobacteriaRhodobacteralesRhodobacteraceaeMarivita	368	Yes
S0831LI	Colwellia aestuarii S08	97.551	Marinovum faecis	YP194(T)	EU512919	ProteobacteriaAlphaproteobacteriaRhodobacteralesRhodobacteraceaeMarivita	368	Yes
F08206	Colwellia aestuarii S08	97.635	Marinovum faecis	YP194(T)	EU512919	ProteobacteriaAlphaproteobacteriaRhodobacteralesRhodobacteraceaeMarivita	368	Yes
S60K6	Salipiger mucosus S60	99.859	Maritalea mobilis	E6(T)	EU255260	ProteobacteriaAlphaproteobacteriaRhizobialesDevosiaceaeMaritalea	369	No
DZF101L	-	98.794	Maritalea porphyrae	LCM-3(T)	AB583774	ProteobacteriaAlphaproteobacteriaRhizobialesDevosiaceaeMaritalea	370	No
S0826L	Colwellia aestuarii S08	96.05	Maritimibacter lacisalsi	X12M-4	KJ782425	ProteobacteriaAlphaproteobacteriaRhodobacteralesRhodobacteraceaeMaritimibacter	371	Yes
DL17	-	96.288	Maritimibacter lacisalsi	X12M-4(T)	KJ782425	ProteobacteriaAlphaproteobacteriaRhodobacteralesRhodobacteraceaeMaritimibacter	372	Yes
F0853	Colwellia aestuarii S08	95.05	Maritimimonas rapanae	A31(T)	EU290161	BacteroidetesFlavobacteriiaFlavobacterialesFlavobacteriaceaeMaritimimonas	373	Yes
F26121L	Shewanella xiamenensis S26	95.05	Maritimimonas rapanae	A31(T)	EU290161	BacteroidetesFlavobacteriiaFlavobacterialesFlavobacteriaceaeMaritimimonas	373	Yes
F4736	Marinobacter algicola S47	100	Maritimimonas rapanae	A31(T)	EU290161	BacteroidetesFlavobacteriiaFlavobacterialesFlavobacteriaceaeMaritimimonas	374	No
S6037	Salipiger mucosus S60	98.55	Marivita cryptomonadis	CL-SK44(T)	EU512919	ProteobacteriaAlphaproteobacteriaRhodobacteralesRhodobacteraceaeMarivita	375	Yes
S6314	Cribrihabitans marinus S63	98.75	Marivita cryptomonadis	CL-SK44(T)	EU512919	ProteobacteriaAlphaproteobacteriaRhodobacteralesRhodobacteraceaeMarivita	375	Yes
S0852	Colwellia aestuarii S08	97.64	Marivita cryptomonadis	CL-SK44(T)	EU512919	ProteobacteriaAlphaproteobacteriaRhodobacteralesRhodobacteraceaeMarivita	376	Yes
S2033	Formosa spongicola S20	97.76	Marivita geojedonensis	DPG-138	EU512919	ProteobacteriaAlphaproteobacteriaRhodobacteralesRhodobacteraceaeMarivita	377	Yes
S0812L	Colwellia aestuarii S08	97.776	Marivita geojedonensis	DPG-138(T)	JFKC01000052	ProteobacteriaAlphaproteobacteriaRhodobacteralesRhodobacteraceaeMarivita	377	Yes
F6420L	Algibacter pectinivorans S64	97.8	Marivita geojedonensis	DPG-138(T)	JFKC01000052	ProteobacteriaAlphaproteobacteriaRhodobacteralesRhodobacteraceaeMarivita	377	Yes
S0813L	Colwellia aestuarii S08	97.853	Marivita geojedonensis	DPG-138(T)	JFKC01000052	ProteobacteriaAlphaproteobacteriaRhodobacteralesRhodobacteraceaeMarivita	377	Yes
DFD24	-	98.005	Marivita geojedonensis	DPG-138(T)	JFKC01000052	ProteobacteriaAlphaproteobacteriaRhodobacteralesRhodobacteraceaeMarivita	377	Yes
F6361	Cribrihabitans marinus S63	92.56	Membranicola marinus	CZ-AZ5(T)	JX306763	BacteroidetesSaprospiriaSaprospiralesSaprospiraceaeMembranicola	378	Yes
S6378	Cribrihabitans marinus S63	92.91	Membranicola marinus	CZ-AZ5(T)	JX306763	BacteroidetesSaprospiriaSaprospiralesSaprospiraceaeMembranicola	378	Yes
F08111	Colwellia aestuarii S08	99.859	Mesobacillus jeotgali	YKJ-10(T)	AF221061	FirmicutesBacilliBacillalesBacillaceaeMesobacillus	379	No
F0819	Colwellia aestuarii S08	99.859	Mesobacillus jeotgali	YKJ-10(T)	AF221061	FirmicutesBacilliBacillalesBacillaceaeMesobacillus	379	No
F20237	Formosa spongicola S20	99.859	Mesobacillus jeotgali	YKJ-10(T)	AF221061	FirmicutesBacilliBacillalesBacillaceaeMesobacillus	379	No
F20406L	Formosa spongicola S20	99.859	Mesobacillus jeotgali	YKJ-10(T)	AF221061	FirmicutesBacilliBacillalesBacillaceaeMesobacillus	379	No
F26249	Shewanella xiamenensis S26	99.859	Mesobacillus jeotgali	YKJ-10(T)	AF221061	FirmicutesBacilliBacillalesBacillaceaeMesobacillus	379	No
F47103	Marinobacter algicola S47	99.859	Mesobacillus jeotgali	YKJ-10(T)	AF221061	FirmicutesBacilliBacillalesBacillaceaeMesobacillus	379	No
F60105L	Salipiger mucosus S60	99.859	Mesobacillus jeotgali	YKJ-10(T)	AF221061	FirmicutesBacilliBacillalesBacillaceaeMesobacillus	379	No
F64187	Algibacter pectinivorans S64	99.859	Mesobacillus jeotgali	YKJ-10(T)	AF221061	FirmicutesBacilliBacillalesBacillaceaeMesobacillus	379	No
S6362	Cribrihabitans marinus S63	99.619	Mesobacillus jeotgali	YKJ-10(T)	AF221061	FirmicutesBacilliBacillalesBacillaceaeMesobacillus	379	No
F20139	Formosa spongicola S20	99.064	Mesobacillus persicus	B48(T)	HQ433471	FirmicutesBacilliBacillalesBacillaceaeMesobacillus	380	No
F4734L	Marinobacter algicola S47	99.083	Mesobacillus persicus	B48(T)	HQ433471	FirmicutesBacilliBacillalesBacillaceaeMesobacillus	380	No
F20362	Formosa spongicola S20	99.615	Mesobacillus selenatarsenatis	SF-1(T)	AB262082	FirmicutesBacilliBacillalesBacillaceaeMesobacillus	381	No
F11292	Roseibacterium beibuensis S11	99.486	Mesobacillus subterraneus	DSM_13966(T)	RSFW01000004	FirmicutesBacilliBacillalesBacillaceaeMesobacillus	382	No
F1166	Roseibacterium beibuensis S11	99.871	Mesobacillus subterraneus	DSM_13966(T)	RSFW01000004	FirmicutesBacilliBacillalesBacillaceaeMesobacillus	382	No
F20114	Formosa spongicola S20	99.718	Mesobacillus subterraneus	DSM_13966(T)	RSFW01000004	FirmicutesBacilliBacillalesBacillaceaeMesobacillus	382	No
F26165	Shewanella xiamenensis S26	99.485	Mesobacillus subterraneus	DSM_13966(T)	RSFW01000004	FirmicutesBacilliBacillalesBacillaceaeMesobacillus	382	No
F4709	Marinobacter algicola S47	99.859	Mesobacillus subterraneus	DSM_13966(T)	RSFW01000004	FirmicutesBacilliBacillalesBacillaceaeMesobacillus	382	No
F47279	Marinobacter algicola S47	99.859	Mesobacillus subterraneus	DSM_13966(T)	RSFW01000004	FirmicutesBacilliBacillalesBacillaceaeMesobacillus	382	No
F6062	Salipiger mucosus S60	99.872	Mesobacillus subterraneus	DSM_13966(T)	RSFW01000004	FirmicutesBacilliBacillalesBacillaceaeMesobacillus	382	No
F6404	Algibacter pectinivorans S64	99.871	Mesobacillus subterraneus	DSM_13966(T)	RSFW01000004	FirmicutesBacilliBacillalesBacillaceaeMesobacillus	382	No
S0801	Colwellia aestuarii S08	99.718	Mesobacillus subterraneus	DSM_13966(T)	RSFW01000004	FirmicutesBacilliBacillalesBacillaceaeMesobacillus	382	No
DFD12	-	99.871	Mesobacillus thioparans	BMP-1(T)	DQ371431	FirmicutesBacilliBacillalesBacillaceaeMesobacillus	383	No
F0847	Colwellia aestuarii S08	99.859	Mesobacillus thioparans	BMP-1(T)	DQ371431	FirmicutesBacilliBacillalesBacillaceaeMesobacillus	383	No
F11190	Roseibacterium beibuensis S11	99.615	Mesobacillus thioparans	BMP-1(T)	DQ371431	FirmicutesBacilliBacillalesBacillaceaeMesobacillus	383	No
F20138	Formosa spongicola S20	99.859	Mesobacillus thioparans	BMP-1(T)	DQ371431	FirmicutesBacilliBacillalesBacillaceaeMesobacillus	383	No
F6065	Salipiger mucosus S60	99.718	Mesobacillus thioparans	BMP-1(T)	DQ371431	FirmicutesBacilliBacillalesBacillaceaeMesobacillus	383	No
F6080	Salipiger mucosus S60	100	Mesobacillus thioparans	BMP-1(T)	DQ371431	FirmicutesBacilliBacillalesBacillaceaeMesobacillus	383	No
F63194	Cribrihabitans marinus S63	99.859	Mesobacillus thioparans	BMP-1(T)	DQ371431	FirmicutesBacilliBacillalesBacillaceaeMesobacillus	383	No
F64112	Algibacter pectinivorans S64	100	Mesobacillus thioparans	BMP-1(T)	DQ371431	FirmicutesBacilliBacillalesBacillaceaeMesobacillus	383	No
F64283	Algibacter pectinivorans S64	100	Mesobacillus thioparans	BMP-1(T)	DQ371431	FirmicutesBacilliBacillalesBacillaceaeMesobacillus	383	No
S6375	Cribrihabitans marinus S63	99.873	Mesobacillus thioparans	BMP-1(T)	DQ371431	FirmicutesBacilliBacillalesBacillaceaeMesobacillus	383	No
S6011	Salipiger mucosus S60	95.107	Mesoflavibacter sabulilitoris	GJMS-9(T)	KJ816860	BacteroidetesFlavobacteriiaFlavobacterialesFlavobacteriaceaeMesoflavibacter	384	Yes
F6021	Salipiger mucosus S60	99.577	Mesonia sediminis	MF326(T)	KR061432	BacteroidetesFlavobacteriiaFlavobacterialesFlavobacteriaceaeMesonia	385	No
S6352	Cribrihabitans marinus S63	99.49	Mesonia sediminis	MF326(T)	KR061432	BacteroidetesFlavobacteriiaFlavobacterialesFlavobacteriaceaeMesonia	385	No
DFD32	-	100	Mesorhizobium hankyongi	Gsoil_531(T)	KY078835	ProteobacteriaAlphaproteobacteriaRhizobialesPhyllobacteriaceaeMesorhizobium	386	No
F6410	Algibacter pectinivorans S64	98.034	Mesorhizobium waimense	ICMP_19557(T)	QZWZ01000017	ProteobacteriaAlphaproteobacteriaRhizobialesPhyllobacteriaceaeMesorhizobium	387	Yes
F6003	Salipiger mucosus S60	99.156	Metabacillus crassostreae	JSM_100118(T)	HQ419276	FirmicutesBacilliBacillalesBacillaceaeMetabacillus	388	No
F60313	Salipiger mucosus S60	99.227	Metabacillus crassostreae	JSM_100118(T)	HQ419276	FirmicutesBacilliBacillalesBacillaceaeMetabacillus	388	No
S6008	Salipiger mucosus S60	98.705	Metabacillus endolithicus	JC267(T)	LM994040	FirmicutesBacilliBacillalesBacillaceaeMetabacillus	389	No
S6024	Salipiger mucosus S60	98.172	Metabacillus herbersteinensis	D-1-5a(T)	AJ781029	FirmicutesBacilliBacillalesBacillaceaeMetabacillus	390	Yes
DFD11	-	99.859	Metabacillus indicus	LMG_22858(T)	JGVU01000003	FirmicutesBacilliBacillalesBacillaceaeMetabacillus	391	No
F08123	Colwellia aestuarii S08	99.859	Metabacillus indicus	LMG_22858(T)	JGVU01000003	FirmicutesBacilliBacillalesBacillaceaeMetabacillus	391	No
F0850	Colwellia aestuarii S08	99.859	Metabacillus indicus	LMG_22858(T)	JGVU01000003	FirmicutesBacilliBacillalesBacillaceaeMetabacillus	391	No
F11152	Roseibacterium beibuensis S11	99.859	Metabacillus indicus	LMG_22858(T)	JGVU01000003	FirmicutesBacilliBacillalesBacillaceaeMetabacillus	391	No
F11272	Roseibacterium beibuensis S11	99.859	Metabacillus indicus	LMG_22858(T)	JGVU01000003	FirmicutesBacilliBacillalesBacillaceaeMetabacillus	391	No
F20293	Formosa spongicola S20	100	Metabacillus indicus	LMG_22858(T)	JGVU01000003	FirmicutesBacilliBacillalesBacillaceaeMetabacillus	391	No
F60139	Salipiger mucosus S60	99.871	Metabacillus indicus	LMG_22858(T)	JGVU01000003	FirmicutesBacilliBacillalesBacillaceaeMetabacillus	391	No
F63138	Cribrihabitans marinus S63	99.871	Metabacillus indicus	LMG_22858(T)	JGVU01000003	FirmicutesBacilliBacillalesBacillaceaeMetabacillus	391	No
S6344	Cribrihabitans marinus S63	91.857	Metabacillus litoralis	SW-211(T)	AY608605	FirmicutesBacilliBacillalesBacillaceaeMetabacillus	392	Yes
F1149	Roseibacterium beibuensis S11	99.874	Microbacterium aerolatum	NBRC_103071(T)	BJUW01000027	ActinobacteriaActinomycetiaMicrobacterialesMicrobacteriaceaeMicrobacterium	393	No
F1191L	Roseibacterium beibuensis S11	99.873	Microbacterium aerolatum	NBRC_103071(T)	BJUW01000027	ActinobacteriaActinomycetiaMicrobacterialesMicrobacteriaceaeMicrobacterium	393	No
F2034	Formosa spongicola S20	99.859	Microbacterium aerolatum	NBRC_103071(T)	BJUW01000027	ActinobacteriaActinomycetiaMicrobacterialesMicrobacteriaceaeMicrobacterium	393	No
F20394	Formosa spongicola S20	98.45	Microbacterium aoyamense	KV-492(T)	AB234028	ActinobacteriaActinomycetiaMicrobacterialesMicrobacteriaceaeMicrobacterium	394	Yes
S0857	Colwellia aestuarii S08	99.927	Microbacterium aquimaris	JS54-2(T)	AM778449	ActinobacteriaActinomycetiaMicrobacterialesMicrobacteriaceaeMicrobacterium	395	No
DZC26	-	98.806	Microbacterium aureliae	JF-6(T)	KF793922	ActinobacteriaActinobacteria_cMicrococcalesMicrobacteriaceaeMicrobacterium	396	No
F08177	Colwellia aestuarii S08	98.806	Microbacterium aureliae	JF-6(T)	KF793922	ActinobacteriaActinobacteria_cMicrococcalesMicrobacteriaceaeMicrobacterium	396	No
F47165	Marinobacter algicola S47	98.806	Microbacterium aureliae	JF-6(T)	KF793922	ActinobacteriaActinobacteria_cMicrococcalesMicrobacteriaceaeMicrobacterium	396	No
DFD28	-	99.859	Microbacterium bovistercoris	NEAU-LLE(T)	MK110479	ActinobacteriaActinomycetiaMicrobacterialesMicrobacteriaceaeMicrobacterium	397	No
F11148	Roseibacterium beibuensis S11	100	Microbacterium bovistercoris	NEAU-LLE(T)	MK110479	ActinobacteriaActinomycetiaMicrobacterialesMicrobacteriaceaeMicrobacterium	397	No
F26228	Shewanella xiamenensis S26	99.859	Microbacterium bovistercoris	NEAU-LLE(T)	MK110479	ActinobacteriaActinomycetiaMicrobacterialesMicrobacteriaceaeMicrobacterium	397	No
F60178L	Salipiger mucosus S60	100	Microbacterium bovistercoris	NEAU-LLE(T)	MK110479	ActinobacteriaActinomycetiaMicrobacterialesMicrobacteriaceaeMicrobacterium	397	No
F60198L1	Salipiger mucosus S60	99.859	Microbacterium bovistercoris	NEAU-LLE(T)	MK110479	ActinobacteriaActinomycetiaMicrobacterialesMicrobacteriaceaeMicrobacterium	397	No
F64288	Algibacter pectinivorans S64	100	Microbacterium bovistercoris	NEAU-LLE(T)	MK110479	ActinobacteriaActinomycetiaMicrobacterialesMicrobacteriaceaeMicrobacterium	397	No
F1169	Roseibacterium beibuensis S11	99.577	Microbacterium esteraromaticum	DSM_8609(T)	Y17231	ActinobacteriaActinomycetiaMicrobacterialesMicrobacteriaceaeMicrobacterium	398	No
F20375	Formosa spongicola S20	98.903	Microbacterium esteraromaticum	DSM_8609(T)	Y17231	ActinobacteriaActinobacteria_cMicrococcalesMicrobacteriaceaeMicrobacterium	398	No
F47213	Marinobacter algicola S47	99.577	Microbacterium esteraromaticum	DSM_8609(T)	Y17231	ActinobacteriaActinomycetiaMicrobacterialesMicrobacteriaceaeMicrobacterium	398	No
F6018	Salipiger mucosus S60	99.614	Microbacterium esteraromaticum	DSM_8609(T)	Y17231	ActinobacteriaActinomycetiaMicrobacterialesMicrobacteriaceaeMicrobacterium	398	No
F6040	Salipiger mucosus S60	99.619	Microbacterium esteraromaticum	DSM_8609(T)	Y17231	ActinobacteriaActinomycetiaMicrobacterialesMicrobacteriaceaeMicrobacterium	398	No
F6440	Algibacter pectinivorans S64	99.577	Microbacterium esteraromaticum	DSM_8609(T)	Y17231	ActinobacteriaActinomycetiaMicrobacterialesMicrobacteriaceaeMicrobacterium	398	No
S0815	Colwellia aestuarii S08	99.718	Microbacterium esteraromaticum	DSM_8609(T)	Y17231	ActinobacteriaActinomycetiaMicrobacterialesMicrobacteriaceaeMicrobacterium	398	No
S0822	Colwellia aestuarii S08	99.577	Microbacterium esteraromaticum	DSM_8609(T)	Y17231	ActinobacteriaActinomycetiaMicrobacterialesMicrobacteriaceaeMicrobacterium	398	No
F11149	Roseibacterium beibuensis S11	98.61	Microbacterium esteraromaticum	DSM 8609(T)	Y17231	ActinobacteriaActinobacteria_cMicrococcalesMicrobacteriaceaeMicrobacterium	399	Yes
F08199	Colwellia aestuarii S08	99.577	Microbacterium fluvii	YSL3-15(T)	AB286028	ActinobacteriaActinomycetiaMicrobacterialesMicrobacteriaceaeMicrobacterium	400	No
F08216	Colwellia aestuarii S08	99.577	Microbacterium fluvii	YSL3-15(T)	AB286028	ActinobacteriaActinomycetiaMicrobacterialesMicrobacteriaceaeMicrobacterium	400	No
F64245	Algibacter pectinivorans S64	99.614	Microbacterium fluvii	YSL3-15(T)	AB286028	ActinobacteriaActinomycetiaMicrobacterialesMicrobacteriaceaeMicrobacterium	400	No
F20184	Formosa spongicola S20	99.106	Microbacterium gorillae	G3(T)	CDAR01000007	ActinobacteriaActinomycetiaMicrobacterialesMicrobacteriaceaeMicrobacterium	401	No
F11199	Roseibacterium beibuensis S11	99.296	Microbacterium halophytorum	YJYP_303(T)	MF084211	ActinobacteriaActinomycetiaMicrobacterialesMicrobacteriaceaeMicrobacterium	402	No
F6318	Cribrihabitans marinus S63	99.488	Microbacterium halophytorum	YJYP_303(T)	MF084211	ActinobacteriaActinomycetiaMicrobacterialesMicrobacteriaceaeMicrobacterium	402	No
F6363	Cribrihabitans marinus S63	99.872	Microbacterium hydrocarbonoxydans	NBRC_103074(T)	BCRF01000095	ActinobacteriaActinomycetiaMicrobacterialesMicrobacteriaceaeMicrobacterium	403	No
DL27	-	99.615	Microbacterium invictum	DC-200(T)	AM949677	ActinobacteriaActinomycetiaMicrobacterialesMicrobacteriaceaeMicrobacterium	404	No
F47185	Marinobacter algicola S47	99.155	Microbacterium invictum	DC-200(T)	AM949677	ActinobacteriaActinomycetiaMicrobacterialesMicrobacteriaceaeMicrobacterium	404	No
F6345	Cribrihabitans marinus S63	99.155	Microbacterium invictum	DC-200(T)	AM949677	ActinobacteriaActinomycetiaMicrobacterialesMicrobacteriaceaeMicrobacterium	404	No
F2045L	Formosa spongicola S20	98.873	Microbacterium maritypicum	DSM_12512(T)	AJ853910	ActinobacteriaActinomycetiaMicrobacterialesMicrobacteriaceaeMicrobacterium	405	No
F20266	Formosa spongicola S20	98.534	Microbacterium resistens	NBRC_103078(T)	BCRA01000173	ActinobacteriaActinomycetiaMicrobacterialesMicrobacteriaceaeMicrobacterium	406	Yes
F20263	Formosa spongicola S20	98.536	Microbacterium resistens	NBRC_103078(T)	BCRA01000173	ActinobacteriaActinomycetiaMicrobacterialesMicrobacteriaceaeMicrobacterium	406	Yes
F60184	Salipiger mucosus S60	98.545	Microbacterium resistens	NBRC_103078(T)	BCRA01000173	ActinobacteriaActinomycetiaMicrobacterialesMicrobacteriaceaeMicrobacterium	406	Yes
F6435L	Algibacter pectinivorans S64	98.592	Microbacterium thalassium	IFO_16060(T)	AB004713	ActinobacteriaActinomycetiaMicrobacterialesMicrobacteriaceaeMicrobacterium	407	Yes
DZC11	-	98.592	Microbacterium timonense	Marseille-P5731(T)	LT985453	ActinobacteriaActinomycetiaMicrobacterialesMicrobacteriaceaeMicrobacterium	408	Yes
DZD214	-	99.859	Microbulbifer agarilyticus	JAMB_A3(T)	AB158515	ProteobacteriaGammaproteobacteriaCellvibrionalesMicrobulbiferaceaeMicrobulbifer	409	No
DZF140	-	99.74	Microbulbifer agarilyticus	JAMB_A3(T)	AB158515	ProteobacteriaGammaproteobacteriaCellvibrionalesMicrobulbiferaceaeMicrobulbifer	409	No
F08159	Colwellia aestuarii S08	99.859	Microbulbifer agarilyticus	JAMB_A3(T)	AB158515	ProteobacteriaGammaproteobacteriaCellvibrionalesMicrobulbiferaceaeMicrobulbifer	409	No
F08161	Colwellia aestuarii S08	99.859	Microbulbifer agarilyticus	JAMB_A3(T)	AB158515	ProteobacteriaGammaproteobacteriaCellvibrionalesMicrobulbiferaceaeMicrobulbifer	409	No
F1111	Roseibacterium beibuensis S11	99.747	Microbulbifer agarilyticus	JAMB_A3(T)	AB158515	ProteobacteriaGammaproteobacteriaCellvibrionalesMicrobulbiferaceaeMicrobulbifer	409	No
F20264	Formosa spongicola S20	99.859	Microbulbifer agarilyticus	JAMB_A3(T)	AB158515	ProteobacteriaGammaproteobacteriaCellvibrionalesMicrobulbiferaceaeMicrobulbifer	409	No
F26201	Shewanella xiamenensis S26	99.437	Microbulbifer agarilyticus	JAMB_A3(T)	AB158515	ProteobacteriaGammaproteobacteriaCellvibrionalesMicrobulbiferaceaeMicrobulbifer	409	No
F47182	Marinobacter algicola S47	99.859	Microbulbifer agarilyticus	JAMB_A3(T)	AB158515	ProteobacteriaGammaproteobacteriaCellvibrionalesMicrobulbiferaceaeMicrobulbifer	409	No
F60112	Salipiger mucosus S60	99.578	Microbulbifer agarilyticus	JAMB_A3(T)	AB158515	ProteobacteriaGammaproteobacteriaCellvibrionalesMicrobulbiferaceaeMicrobulbifer	409	No
F60262L	Salipiger mucosus S60	99.577	Microbulbifer agarilyticus	JAMB_A3(T)	AB158515	ProteobacteriaGammaproteobacteriaCellvibrionalesMicrobulbiferaceaeMicrobulbifer	409	No
F64201	Algibacter pectinivorans S64	99.859	Microbulbifer agarilyticus	JAMB_A3(T)	AB158515	ProteobacteriaGammaproteobacteriaCellvibrionalesMicrobulbiferaceaeMicrobulbifer	409	No
F64203	Algibacter pectinivorans S64	99.718	Microbulbifer agarilyticus	JAMB_A3(T)	AB158515	ProteobacteriaGammaproteobacteriaCellvibrionalesMicrobulbiferaceaeMicrobulbifer	409	No
S1151	Roseibacterium beibuensis S11	99.718	Microbulbifer agarilyticus	JAMB_A3(T)	AB158515	ProteobacteriaGammaproteobacteriaCellvibrionalesMicrobulbiferaceaeMicrobulbifer	409	No
S6369D	Cribrihabitans marinus S63	99.232	Microbulbifer agarilyticus	JAMB_A3(T)	AB158515	ProteobacteriaGammaproteobacteriaCellvibrionalesMicrobulbiferaceaeMicrobulbifer	409	No
F1156	Roseibacterium beibuensis S11	98.06	Microbulbifer arenaceous	RSBr-1(T)	AJ510266	ProteobacteriaGammaproteobacteriaCellvibrionalesMicrobulbiferaceaeMicrobulbifer	410	Yes
F60309	Salipiger mucosus S60	98.873	Microbulbifer arenaceous	RSBr-1(T)	AJ510266	ProteobacteriaGammaproteobacteriaCellvibrionalesMicrobulbiferaceaeMicrobulbifer	411	No
F08131	Colwellia aestuarii S08	100	Microbulbifer echini	AM134(T)	KJ789957	ProteobacteriaGammaproteobacteriaCellvibrionalesMicrobulbiferaceaeMicrobulbifer	412	No
F0869L	Colwellia aestuarii S08	100	Microbulbifer echini	AM134(T)	KJ789957	ProteobacteriaGammaproteobacteriaCellvibrionalesMicrobulbiferaceaeMicrobulbifer	412	No
F11124	Roseibacterium beibuensis S11	99.859	Microbulbifer echini	AM134(T)	KJ789957	ProteobacteriaGammaproteobacteriaCellvibrionalesMicrobulbiferaceaeMicrobulbifer	412	No
F11182L	Roseibacterium beibuensis S11	99.93	Microbulbifer echini	AM134(T)	KJ789957	ProteobacteriaGammaproteobacteriaCellvibrionalesMicrobulbiferaceaeMicrobulbifer	412	No
F2642	Shewanella xiamenensis S26	100	Microbulbifer echini	AM134(T)	KJ789957	ProteobacteriaGammaproteobacteriaCellvibrionalesMicrobulbiferaceaeMicrobulbifer	412	No
F4701	Marinobacter algicola S47	100	Microbulbifer echini	AM134(T)	KJ789957	ProteobacteriaGammaproteobacteriaCellvibrionalesMicrobulbiferaceaeMicrobulbifer	412	No
F4711	Marinobacter algicola S47	100	Microbulbifer echini	AM134(T)	KJ789957	ProteobacteriaGammaproteobacteriaCellvibrionalesMicrobulbiferaceaeMicrobulbifer	412	No
F60109	Salipiger mucosus S60	100	Microbulbifer echini	AM134(T)	KJ789957	ProteobacteriaGammaproteobacteriaCellvibrionalesMicrobulbiferaceaeMicrobulbifer	412	No
F6034	Salipiger mucosus S60	100	Microbulbifer echini	AM134(T)	KJ789957	ProteobacteriaGammaproteobacteriaCellvibrionalesMicrobulbiferaceaeMicrobulbifer	412	No
F6035	Salipiger mucosus S60	100	Microbulbifer echini	AM134(T)	KJ789957	ProteobacteriaGammaproteobacteriaCellvibrionalesMicrobulbiferaceaeMicrobulbifer	412	No
F63238	Cribrihabitans marinus S63	100	Microbulbifer echini	AM134(T)	KJ789957	ProteobacteriaGammaproteobacteriaCellvibrionalesMicrobulbiferaceaeMicrobulbifer	412	No
F64267	Algibacter pectinivorans S64	100	Microbulbifer echini	AM134(T)	KJ789957	ProteobacteriaGammaproteobacteriaCellvibrionalesMicrobulbiferaceaeMicrobulbifer	412	No
F08115	Colwellia aestuarii S08	98.873	Microbulbifer elongatus	DSM_6810(T)	AF500006	ProteobacteriaGammaproteobacteriaCellvibrionalesMicrobulbiferaceaeMicrobulbifer	413	No
F20103	Formosa spongicola S20	98.873	Microbulbifer elongatus	DSM_6810(T)	AF500006	ProteobacteriaGammaproteobacteriaCellvibrionalesMicrobulbiferaceaeMicrobulbifer	413	No
F26197	Shewanella xiamenensis S26	98.873	Microbulbifer elongatus	DSM_6810(T)	AF500006	ProteobacteriaGammaproteobacteriaCellvibrionalesMicrobulbiferaceaeMicrobulbifer	413	No
F47124	Marinobacter algicola S47	98.732	Microbulbifer elongatus	DSM_6810(T)	AF500006	ProteobacteriaGammaproteobacteriaCellvibrionalesMicrobulbiferaceaeMicrobulbifer	413	No
F47129	Marinobacter algicola S47	98.732	Microbulbifer elongatus	DSM_6810(T)	AF500006	ProteobacteriaGammaproteobacteriaCellvibrionalesMicrobulbiferaceaeMicrobulbifer	413	No
F60147	Salipiger mucosus S60	99.014	Microbulbifer elongatus	DSM_6810(T)	AF500006	ProteobacteriaGammaproteobacteriaCellvibrionalesMicrobulbiferaceaeMicrobulbifer	413	No
S6388	Cribrihabitans marinus S63	99.052	Microbulbifer elongatus	DSM_6810(T)	AF500006	ProteobacteriaGammaproteobacteriaCellvibrionalesMicrobulbiferaceaeMicrobulbifer	413	No
S6359	Cribrihabitans marinus S63	98.35	Microbulbifer elongatus	DSM_11525(T)	AJ608704	ProteobacteriaGammaproteobacteriaCellvibrionalesMicrobulbiferaceaeMicrobulbifer	414	Yes
F11145	Roseibacterium beibuensis S11	98.383	Microbulbifer elongatus	DSM_11525(T)	AJ608704	ProteobacteriaGammaproteobacteriaCellvibrionalesMicrobulbiferaceaeMicrobulbifer	414	Yes
S6461	Algibacter pectinivorans S64	98.405	Microbulbifer elongatus	DSM_11525(T)	AJ608704	ProteobacteriaGammaproteobacteriaCellvibrionalesMicrobulbiferaceaeMicrobulbifer	414	Yes
F4737	Marinobacter algicola S47	98.409	Microbulbifer elongatus	DSM_11525(T)	AJ608704	ProteobacteriaGammaproteobacteriaCellvibrionalesMicrobulbiferaceaeMicrobulbifer	414	Yes
S2636	Shewanella xiamenensis S26	98.413	Microbulbifer elongatus	DSM_11525(T)	AJ608704	ProteobacteriaGammaproteobacteriaCellvibrionalesMicrobulbiferaceaeMicrobulbifer	414	Yes
F08110	Colwellia aestuarii S08	98.457	Microbulbifer elongatus	DSM_11525(T)	AJ608704	ProteobacteriaGammaproteobacteriaCellvibrionalesMicrobulbiferaceaeMicrobulbifer	414	Yes
F11238	Roseibacterium beibuensis S11	98.465	Microbulbifer elongatus	DSM_11525(T)	AJ608704	ProteobacteriaGammaproteobacteriaCellvibrionalesMicrobulbiferaceaeMicrobulbifer	414	Yes
F20302	Formosa spongicola S20	98.465	Microbulbifer elongatus	DSM_11525(T)	AJ608704	ProteobacteriaGammaproteobacteriaCellvibrionalesMicrobulbiferaceaeMicrobulbifer	414	Yes
F1158	Roseibacterium beibuensis S11	99.718	Microbulbifer mangrovi	DD-13(T)	LZDE01000120	ProteobacteriaGammaproteobacteriaCellvibrionalesMicrobulbiferaceaeMicrobulbifer	415	No
S6355	Cribrihabitans marinus S63	99.742	Microbulbifer mangrovi	DD-13(T)	LZDE01000120	ProteobacteriaGammaproteobacteriaCellvibrionalesMicrobulbiferaceaeMicrobulbifer	415	No
S6356	Cribrihabitans marinus S63	99.492	Microbulbifer mangrovi	DD-13(T)	LZDE01000120	ProteobacteriaGammaproteobacteriaCellvibrionalesMicrobulbiferaceaeMicrobulbifer	415	No
F6052	Salipiger mucosus S60	97.965	Microbulbifer okinawensis	ABABA23(T)	AB500893	ProteobacteriaGammaproteobacteriaCellvibrionalesMicrobulbiferaceaeMicrobulbifer	416	Yes
F6014	Salipiger mucosus S60	98.04	Microbulbifer rhizosphaerae	CC-LN1-12(T)	FR822983	ProteobacteriaGammaproteobacteriaCellvibrionalesMicrobulbiferaceaeMicrobulbifer	417	Yes
F6015	Salipiger mucosus S60	98.04	Microbulbifer rhizosphaerae	CC-LN1-12(T)	FR822983	ProteobacteriaGammaproteobacteriaCellvibrionalesMicrobulbiferaceaeMicrobulbifer	417	Yes
F08135	Colwellia aestuarii S08	99.437	Microbulbifer salipaludis	SM-1(T)	AF479688	ProteobacteriaGammaproteobacteriaCellvibrionalesMicrobulbiferaceaeMicrobulbifer	418	No
F2628	Shewanella xiamenensis S26	99.296	Microbulbifer salipaludis	SM-1(T)	AF479688	ProteobacteriaGammaproteobacteriaCellvibrionalesMicrobulbiferaceaeMicrobulbifer	418	No
F60271	Salipiger mucosus S60	99.297	Microbulbifer salipaludis	SM-1(T)	AF479688	ProteobacteriaGammaproteobacteriaCellvibrionalesMicrobulbiferaceaeMicrobulbifer	418	No
F63227	Cribrihabitans marinus S63	99.718	Microbulbifer salipaludis	SM-1(T)	AF479688	ProteobacteriaGammaproteobacteriaCellvibrionalesMicrobulbiferaceaeMicrobulbifer	418	No
F64209	Algibacter pectinivorans S64	99.859	Microbulbifer thermotolerans	JAMB_A94(T)	AB124836	ProteobacteriaGammaproteobacteriaCellvibrionalesMicrobulbiferaceaeMicrobulbifer	419	No
F11220	Roseibacterium beibuensis S11	99.718	Microbulbifer variabilis	Ni-2088(T)	AB167354	ProteobacteriaGammaproteobacteriaCellvibrionalesMicrobulbiferaceaeMicrobulbifer	420	No
F20172	Formosa spongicola S20	99.297	Microbulbifer variabilis	Ni-2088(T)	AB167354	ProteobacteriaGammaproteobacteriaCellvibrionalesMicrobulbiferaceaeMicrobulbifer	420	No
DZD226	-	100	Micromonospora aurantiaca	ATCC_27029(T)	CP002162	ActinobacteriaActinomycetiaMicromonosporalesMicromonosporaceaeMicromonospora	421	No
S0813L2	Colwellia aestuarii S08	97.279	Monaibacterium marinum	C7(T)	OCTN01000020	ProteobacteriaAlphaproteobacteriaRhodobacteralesRhodobacteraceaeMonaibacterium	422	Yes
S1116L	Roseibacterium beibuensis S11	97.55	Monaibacterium marinum	C7(T)	OCTN01000020	ProteobacteriaAlphaproteobacteriaRhodobacteralesRhodobacteraceaeMonaibacterium	422	Yes
S2611	Shewanella xiamenensis S26	97.7	Monaibacterium marinum	C7(T)	OCTN01000020	ProteobacteriaAlphaproteobacteriaRhodobacteralesRhodobacteraceaeMonaibacterium	422	Yes
DZD225	-	98.312	Mumia xiangluensis	NEAU-KD1(T)	KT220418	ActinobacteriaActinomycetiaPropionibacterialesNocardioidaceaeMumia	423	Yes
F20156	Formosa spongicola S20	99.101	Mumia zhuanghuii	Z350(T)	MK995877	ActinobacteriaActinomycetiaPropionibacterialesNocardioidaceaeMumia	424	No
F26251	Shewanella xiamenensis S26	99.378	Muricauda aquimarina	JCM_11811(T)	RZMZ01000008	BacteroidetesFlavobacteriiaFlavobacterialesFlavobacteriaceaeMuricauda	425	No
S6359L	Cribrihabitans marinus S63	98.907	Muricauda aquimarina	JCM_11811(T)	RZMZ01000008	BacteroidetesFlavobacteriiaFlavobacterialesFlavobacteriaceaeMuricauda	425	No
S1167	Roseibacterium beibuensis S11	96.68	Muricauda flava	DSM 22638(T)	jgi.1055399	BacteroidetesFlavobacteriiaFlavobacterialesFlavobacteriaceaeMuricauda	426	Yes
F2051L	Formosa spongicola S20	98.2	Muricauda flavescens	SW-62(T)	AY445073	BacteroidetesFlavobacteriiaFlavobacterialesFlavobacteriaceaeMuricauda	427	Yes
S1127	Roseibacterium beibuensis S11	97.02	Muricauda koreensis	ECD12(T)	KX245373	BacteroidetesFlavobacteriiaFlavobacterialesFlavobacteriaceaeMuricauda	428	Yes
S1141	Roseibacterium beibuensis S11	97.061	Muricauda koreensis	ECD12(T)	KX245373	BacteroidetesFlavobacteriiaFlavobacterialesFlavobacteriaceaeMuricauda	428	Yes
S2038	Formosa spongicola S20	97.28	Muricauda koreensis	ECD12(T)	KX245373	BacteroidetesFlavobacteriiaFlavobacterialesFlavobacteriaceaeMuricauda	428	Yes
S1126	Roseibacterium beibuensis S11	96.41	Muricauda lutimaris	KCTC_22173(T)	QXFH01000077	BacteroidetesFlavobacteriiaFlavobacterialesFlavobacteriaceaeMuricauda	429	Yes
F6463D	Algibacter pectinivorans S64	98.76	Muricauda lutimaris	KCTC 22173	QXFH01000077	BacteroidetesFlavobacteriiaFlavobacterialesFlavobacteriaceaeMuricauda	430	Yes
F0849	Colwellia aestuarii S08	99.718	Muricauda olearia	CL-SS4(T)	EU888117	BacteroidetesFlavobacteriiaFlavobacterialesFlavobacteriaceaeMuricauda	431	No
F2606	Shewanella xiamenensis S26	99.718	Muricauda olearia	CL-SS4(T)	EU888117	BacteroidetesFlavobacteriiaFlavobacterialesFlavobacteriaceaeMuricauda	431	No
F20327L	Formosa spongicola S20	99.155	Muricauda ruestringensis	DSM_13258(T)	CP002999	BacteroidetesFlavobacteriiaFlavobacterialesFlavobacteriaceaeMuricauda	432	No
F2034L	Formosa spongicola S20	98.88	Mycolicibacterium flavescens	ATCC 14474(T)	X52932	ActinobacteriaActinobacteria_cMycobacterialesMycobacteriaceaeMycolicibacterium	433	Yes
DZF163	-	99.035	Mycolicibacterium helvum	DL739(T)	KM216314	ActinobacteriaActinomycetiaMycobacterialesMycobacteriaceaeMycolicibacterium	434	No
F0895	Colwellia aestuarii S08	99.437	Neobacillus niacini	IFO_15566(T)	AB021194	FirmicutesBacilliBacillalesBacillaceaeNeobacillus	435	No
DS0145	-	99.698	Nitratireductor aquimarinus	CL-SC21(T)	HQ176467	ProteobacteriaAlphaproteobacteriaRhizobialesPhyllobacteriaceaeNitratireductor	436	No
F20367L	Formosa spongicola S20	99.74	Nitratireductor aquimarinus	CL-SC21(T)	HQ176467	ProteobacteriaAlphaproteobacteriaRhizobialesPhyllobacteriaceaeNitratireductor	436	No
F63252	Cribrihabitans marinus S63	100	Nitratireductor aquimarinus	CL-SC21(T)	HQ176467	ProteobacteriaAlphaproteobacteriaRhizobialesPhyllobacteriaceaeNitratireductor	436	No
F64165	Algibacter pectinivorans S64	99.859	Nitratireductor aquimarinus	CL-SC21(T)	HQ176467	ProteobacteriaAlphaproteobacteriaRhizobialesPhyllobacteriaceaeNitratireductor	436	No
DFD04	-	98.463	Nocardioides aestuarii	JC2056(T)	AY423719	ActinobacteriaActinobacteria_cPropionibacterialesNocardioidaceaeNocardioides	437	Yes
F0838	Colwellia aestuarii S08	99.718	Nocardioides basaltis	J112(T)	EU143365	ActinobacteriaActinomycetiaPropionibacterialesNocardioidaceaeNocardioides	438	No
F08165	Colwellia aestuarii S08	99.014	Nocardioides cavernae	YIM_A1136(T)	KX815990	ActinobacteriaActinomycetiaPropionibacterialesNocardioidaceaeNocardioides	439	No
DL20	-	99.743	Nocardioides conyzicola	HWE_2-02(T)	KC878445	ActinobacteriaActinomycetiaPropionibacterialesNocardioidaceaeNocardioides	440	No
F4799	Marinobacter algicola S47	98.638	Nocardioides deserti	SC8A-24(T)	KM816582	ActinobacteriaActinomycetiaPropionibacterialesNocardioidaceaeNocardioides	441	Yes
F64252	Algibacter pectinivorans S64	98.61	Nocardioides dokdonensis	FR1436(T)	CP015079	ActinobacteriaActinobacteria_cPropionibacterialesNocardioidaceaeNocardioides	442	Yes
F2660	Shewanella xiamenensis S26	99.155	Nocardioides endophyticus	MWE_3-5(T)	KC878444	ActinobacteriaActinomycetiaPropionibacterialesNocardioidaceaeNocardioides	443	No
S6013	Salipiger mucosus S60	98.169	Nocardioides glacieisoli	HLT3-15(T)	JQ673418	ActinobacteriaActinomycetiaPropionibacterialesNocardioidaceaeNocardioides	444	Yes
F08188	Colwellia aestuarii S08	97.78	Nocardioides houyundeii	78(T)	MG209819	ActinobacteriaActinobacteria_cPropionibacterialesNocardioidaceaeNocardioides	445	Yes
F47116	Marinobacter algicola S47	97.78	Nocardioides houyundeii	78(T)	MG209819	ActinobacteriaActinobacteria_cPropionibacterialesNocardioidaceaeNocardioides	445	Yes
F0864	Colwellia aestuarii S08	98.718	Nocardioides insulae	DS-51(T)	DQ786794	ActinobacteriaActinomycetiaPropionibacterialesNocardioidaceaeNocardioides	446	No
F60100	Salipiger mucosus S60	100	Nocardioides insulae	DS-51(T)	DQ786794	ActinobacteriaActinomycetiaPropionibacterialesNocardioidaceaeNocardioides	446	No
F60221	Salipiger mucosus S60	100	Nocardioides insulae	DS-51(T)	DQ786794	ActinobacteriaActinomycetiaPropionibacterialesNocardioidaceaeNocardioides	446	No
F60174	Salipiger mucosus S60	96.547	Nocardioides kongjuensis	A2-4(T)	DQ218275	ActinobacteriaActinobacteria_cPropionibacterialesNocardioidaceaeNocardioides	447	Yes
F2022	Formosa spongicola S20	96.232	Nocardioides panacisoli	GSoil_346(T)	FJ666101	ActinobacteriaActinobacteria_cPropionibacterialesNocardioidaceaeNocardioides	448	Yes
F11131	Roseibacterium beibuensis S11	96.35	Nocardioides panacisoli	GSoil_346(T)	FJ666101	ActinobacteriaActinobacteria_cPropionibacterialesNocardioidaceaeNocardioides	448	Yes
F60179	Salipiger mucosus S60	97.304	Nocardioides panacisoli	GSoil_346(T)	FJ666101	ActinobacteriaActinobacteria_cPropionibacterialesNocardioidaceaeNocardioides	448	Yes
DFD23	-	100	Nocardioides sambongensis	KUDC5002(T)	KX858534	ActinobacteriaActinomycetiaPropionibacterialesNocardioidaceaeNocardioides	449	No
F20123	Formosa spongicola S20	99.871	Nocardioides sambongensis	KUDC5002(T)	KX858534	ActinobacteriaActinomycetiaPropionibacterialesNocardioidaceaeNocardioides	449	No
F20133	Formosa spongicola S20	99.718	Nocardioides sambongensis	KUDC5002(T)	KX858534	ActinobacteriaActinomycetiaPropionibacterialesNocardioidaceaeNocardioides	449	No
F26164	Shewanella xiamenensis S26	98.855	Nocardioides soli	mbc-2(T)	JF937914	ActinobacteriaActinomycetiaPropionibacterialesNocardioidaceaeNocardioides	450	No
DL36	-	97.8	Nocardioides solisilvae	Ka25(T)	LN555580	ActinobacteriaActinobacteria_cPropionibacterialesNocardioidaceaeNocardioides	451	Yes
F0897	Colwellia aestuarii S08	96.089	Nocardioides sonneratiae	BGMRC0092(T)	KY655023	ActinobacteriaActinobacteria_cPropionibacterialesNocardioidaceaeNocardioides	452	Yes
F26169	Shewanella xiamenensis S26	97.896	Nocardiopsis algeriensis	B32(T)	KJ470139	ActinobacteriaActinobacteria_cStreptosporangialesNocardiopsaceaeNocardiopsis	453	Yes
F26169-1	Shewanella xiamenensis S26	98.01	Nocardiopsis algeriensis	B32(T)	KJ470139	ActinobacteriaActinobacteria_cStreptosporangialesNocardiopsaceaeNocardiopsis	453	Yes
S2043L	Formosa spongicola S20	98.036	Nocardiopsis algeriensis	B32(T)	KJ470139	ActinobacteriaActinomycetiaStreptosporangialesNocardiopsaceaeNocardiopsis	453	Yes
DL08	-	98.873	Nocardiopsis halotolerans	DSM_44410(T)	ANAX01000410	ActinobacteriaActinomycetiaStreptosporangialesNocardiopsaceaeNocardiopsis	454	No
F2677	Shewanella xiamenensis S26	98.732	Nocardiopsis halotolerans	DSM_44410(T)	ANAX01000410	ActinobacteriaActinomycetiaStreptosporangialesNocardiopsaceaeNocardiopsis	454	No
F0813	Colwellia aestuarii S08	99.437	Nocardiopsis terrae	YIM_90022(T)	DQ387958	ActinobacteriaActinomycetiaStreptosporangialesNocardiopsaceaeNocardiopsis	455	No
F47218	Marinobacter algicola S47	99.437	Nocardiopsis terrae	YIM_90022(T)	DQ387958	ActinobacteriaActinomycetiaStreptosporangialesNocardiopsaceaeNocardiopsis	455	No
F60102	Salipiger mucosus S60	99.437	Nocardiopsis terrae	YIM_90022(T)	DQ387958	ActinobacteriaActinomycetiaStreptosporangialesNocardiopsaceaeNocardiopsis	455	No
DD209	-	96.626	Oceaniglobus ichthyenteri	YLY08(T)	MH102056	ProteobacteriaAlphaproteobacteriaRhodobacteralesRhodobacteraceaeOceaniglobus	456	Yes
DD229	-	100	Oceanihabitans sediminis	S9-10(T)	KU517448	BacteroidetesFlavobacteriiaFlavobacterialesFlavobacteriaceaeOceanihabitans	457	No
F1102	Roseibacterium beibuensis S11	100	Oceanihabitans sediminis	S9-10(T)	KU517448	BacteroidetesFlavobacteriiaFlavobacterialesFlavobacteriaceaeOceanihabitans	457	No
F20235	Formosa spongicola S20	100	Oceanihabitans sediminis	S9-10	KU517448	BacteroidetesFlavobacteriiaFlavobacterialesFlavobacteriaceaeOceanihabitans	457	No
F60186	Salipiger mucosus S60	100	Oceanihabitans sediminis	S9-10(T)	KU517448	BacteroidetesFlavobacteriiaFlavobacterialesFlavobacteriaceaeOceanihabitans	457	No
F60259	Salipiger mucosus S60	100	Oceanihabitans sediminis	S9-10(T)	KU517448	BacteroidetesFlavobacteriiaFlavobacterialesFlavobacteriaceaeOceanihabitans	457	No
S0818	Colwellia aestuarii S08	99.859	Oceanihabitans sediminis	S9-10(T)	KU517448	BacteroidetesFlavobacteriiaFlavobacterialesFlavobacteriaceaeOceanihabitans	457	No
S6333	Cribrihabitans marinus S63	99.871	Oceanihabitans sediminis	S9-10(T)	KU517448	BacteroidetesFlavobacteriiaFlavobacterialesFlavobacteriaceaeOceanihabitans	457	No
S2615	Shewanella xiamenensis S26	98.64	Oceanisphaera litoralis	DSM 15406(T)	AJ550470	ProteobacteriaGammaproteobacteriaAeromonadalesAeromonadaceaeOceanisphaera	458	Yes
F08189L	Colwellia aestuarii S08	100	Oceanisphaera ostreae	T-w6(T)	HQ340607	ProteobacteriaGammaproteobacteriaAeromonadalesAeromonadaceaeOceanisphaera	459	No
F63261	Cribrihabitans marinus S63	100	Oceanisphaera ostreae	T-w6(T)	HQ340607	ProteobacteriaGammaproteobacteriaAeromonadalesAeromonadaceaeOceanisphaera	459	No
F08113	Colwellia aestuarii S08	99.871	Oceanobacillus kimchii	X50(T)	AOCX01000002	FirmicutesBacilliBacillalesBacillaceaeOceanobacillus	460	No
F20405	Formosa spongicola S20	100	Oceanobacillus kimchii	X50(T)	AOCX01000002	FirmicutesBacilliBacillalesBacillaceaeOceanobacillus	460	No
F26154	Shewanella xiamenensis S26	99.577	Oceanobacillus kimchii	X50(T)	AOCX01000002	FirmicutesBacilliBacillalesBacillaceaeOceanobacillus	460	No
S6366	Cribrihabitans marinus S63	99.745	Oceanobacillus kimchii	X50(T)	AOCX01000002	FirmicutesBacilliBacillalesBacillaceaeOceanobacillus	460	No
S6407L	Algibacter pectinivorans S64	100	Oceanobacillus kimchii	X50(T)	AOCX01000002	FirmicutesBacilliBacillalesBacillaceaeOceanobacillus	460	No
F64223	Algibacter pectinivorans S64	100	Oceanobacillus luteolus	WM-1(T)	KC311561	FirmicutesBacilliBacillalesBacillaceaeOceanobacillus	461	No
DD232	-	99.929	Oceanobacillus picturae	LMG_19492(T)	AJ315060	FirmicutesBacilliBacillalesBacillaceaeOceanobacillus	462	No
DZD227	-	99.296	Oceanobacillus picturae	LMG_19492(T)	AJ315060	FirmicutesBacilliBacillalesBacillaceaeOceanobacillus	462	No
F1101	Roseibacterium beibuensis S11	99.608	Oceanobacillus picturae	LMG_19492(T)	AJ315060	FirmicutesBacilliBacillalesBacillaceaeOceanobacillus	462	No
F20326	Formosa spongicola S20	100	Oceanobacillus picturae	LMG_19492(T)	AJ315060	FirmicutesBacilliBacillalesBacillaceaeOceanobacillus	462	No
F2039	Formosa spongicola S20	100	Oceanobacillus picturae	LMG_19492(T)	AJ315060	FirmicutesBacilliBacillalesBacillaceaeOceanobacillus	462	No
F2671	Shewanella xiamenensis S26	99.929	Oceanobacillus picturae	LMG_19492(T)	AJ315060	FirmicutesBacilliBacillalesBacillaceaeOceanobacillus	462	No
F47281	Marinobacter algicola S47	99.359	Oceanobacillus picturae	LMG_19492(T)	AJ315060	FirmicutesBacilliBacillalesBacillaceaeOceanobacillus	462	No
F4790	Marinobacter algicola S47	99.155	Oceanobacillus picturae	LMG_19492(T)	AJ315060	FirmicutesBacilliBacillalesBacillaceaeOceanobacillus	462	No
F6378	Cribrihabitans marinus S63	100	Oceanobacillus picturae	LMG_19492(T)	AJ315060	FirmicutesBacilliBacillalesBacillaceaeOceanobacillus	462	No
F6422	Algibacter pectinivorans S64	99.859	Oceanobacillus picturae	LMG_19492(T)	AJ315060	FirmicutesBacilliBacillalesBacillaceaeOceanobacillus	462	No
DD216	-	98.72	Oceanobacillus polygoni	SA9(T)	AB750685	FirmicutesBacilliBacillalesBacillaceaeOceanobacillus	463	No
F6047	Salipiger mucosus S60	99.296	Octadecabacter ascidiaceicola	CECT_8868(T)	FXYD01000004	ProteobacteriaAlphaproteobacteriaRhodobacteralesRhodobacteraceaeOctadecabacter	464	No
S1105L2	Roseibacterium beibuensis S11	97.791	Octadecabacter ponticola	HDSW-34(T)	KX073749	ProteobacteriaAlphaproteobacteriaRhodobacteralesRhodobacteraceaeOctadecabacter	465	Yes
F47235	Marinobacter algicola S47	99.859	Olleya namhaensis	DSM_28881(T)	jgi.1108060	BacteroidetesFlavobacteriiaFlavobacterialesFlavobacteriaceaeOlleya	466	No
F11291	Roseibacterium beibuensis S11	98.728	Oricola cellulosilytica	CC-AMH-0(T)	KF582604	ProteobacteriaAlphaproteobacteriaRhizobialesPhyllobacteriaceaeOricola	467	No
F4737L	Marinobacter algicola S47	99.099	Oricola cellulosilytica	CC-AMH-0(T)	KF582604	ProteobacteriaAlphaproteobacteriaRhizobialesPhyllobacteriaceaeOricola	467	No
F20167	Formosa spongicola S20	99.296	Ornithinibacillus californiensis	MB-9(T)	AF326365	FirmicutesBacilliBacillalesBacillaceaeOrnithinibacillus	468	No
S0848	Colwellia aestuarii S08	95.61	Ornithinibacillus contaminans	CCUG 53201(T)	KF425516	FirmicutesBacilliBacillalesBacillaceaeOrnithinibacillus	469	Yes
F26177	Shewanella xiamenensis S26	96.36	Ornithinibacillus halophilus	IBRC-M 10683(T)	jgi.1084706	FirmicutesBacilliBacillalesBacillaceaeOrnithinibacillus	470	Yes
F2617	Shewanella xiamenensis S26	96.801	Ornithinibacillus halophilus	IBRC-M 10683(T)	jgi.1084706	FirmicutesBacilliBacillalesBacillaceaeOrnithinibacillus	470	Yes
F6440D	Algibacter pectinivorans S64	94.767	Ornithinibacillus salinisoli	LCB256(T)	KX008966	FirmicutesBacilliBacillalesBacillaceaeOrnithinibacillus	471	Yes
S2034D	Formosa spongicola S20	97.293	Ornithinimicrobium flavum	CPCC_203535(T)	KC550155	ActinobacteriaActinomycetiaDermatophilalesOrnithinimicrobiaceaeOrnithinimicrobium	472	Yes
DZD233	-	98.169	Ornithinimicrobium kibberense	K22-20(T)	AY636111	ActinobacteriaActinomycetiaDermatophilalesOrnithinimicrobiaceaeOrnithinimicrobium	473	Yes
F4763	Marinobacter algicola S47	98.34	Ornithinimicrobium kibberense	K22-20(T)	AY636111	ActinobacteriaActinobacteria_cMicrococcalesOrnithinimicrobiaceaeOrnithinimicrobium	473	Yes
F4751	Marinobacter algicola S47	98.545	Ornithinimicrobium kibberense	K22-20(T)	AY636111	ActinobacteriaActinobacteria_cMicrococcalesOrnithinimicrobiaceaeOrnithinimicrobium	473	Yes
DS0103	-	98.875	Ornithinimicrobium kibberense	K22-20(T)	AY636111	ActinobacteriaActinomycetiaDermatophilalesOrnithinimicrobiaceaeOrnithinimicrobium	474	No
F4797	Marinobacter algicola S47	99.014	Ornithinimicrobium kibberense	K22-20(T)	AY636111	ActinobacteriaActinomycetiaDermatophilalesOrnithinimicrobiaceaeOrnithinimicrobium	474	No
S2034	Formosa spongicola S20	99.014	Ornithinimicrobium kibberense	K22-20(T)	AY636111	ActinobacteriaActinomycetiaDermatophilalesOrnithinimicrobiaceaeOrnithinimicrobium	474	No
F0845	Colwellia aestuarii S08	98.702	Ornithinimicrobium murale	01-Gi-040(T)	FR874098	ActinobacteriaActinobacteria_cMicrococcalesOrnithinimicrobiaceaeOrnithinimicrobium	475	Yes
F6053	Salipiger mucosus S60	100	Ornithinimicrobium pekingense	DSM_21552(T)	ATWJ01000007	ActinobacteriaActinomycetiaDermatophilalesOrnithinimicrobiaceaeOrnithinimicrobium	476	No
F6071	Salipiger mucosus S60	99.871	Ornithinimicrobium pekingense	DSM_21552(T)	ATWJ01000007	ActinobacteriaActinomycetiaDermatophilalesOrnithinimicrobiaceaeOrnithinimicrobium	476	No
S6317L	Cribrihabitans marinus S63	90.045	Owenweeksia hongkongensis	DSM_17368(T)	CP003156	BacteroidetesFlavobacteriiaFlavobacterialesCryomorphaceaeOwenweeksia	477	Yes
F47109	Marinobacter algicola S47	99.437	Paenibacillus bouchesdurhonensis	Marseille-P3071(T)	LT732548	FirmicutesBacilliBacillalesPaenibacillaceaePaenibacillus	478	No
S1154	Roseibacterium beibuensis S11	96.69	Paenibacillus chungangensis	CAU_9038(T)	GU187432	FirmicutesBacilliBacillalesPaenibacillaceaePaenibacillus	479	Yes
DZF04	-	99.49	Paenibacillus illinoisensis	NRRL_NRS-1356(T)	D85397	FirmicutesBacilliBacillalesPaenibacillaceaePaenibacillus	480	No
F64195	Algibacter pectinivorans S64	98.45	Paenibacillus lautus	NBRC 15380(T)	BIMF01000051	FirmicutesBacilliBacillalesPaenibacillaceaePaenibacillus.	481	Yes
S0821	Colwellia aestuarii S08	99.014	Paenisporosarcina quisquiliarum	SK_55(T)	DQ333897	FirmicutesBacilliBacillalesPlanococcaceaePaenisporosarcina	482	No
DC01	-	98.614	Paracoccus aerius	011410(T)	KX664462	ProteobacteriaAlphaproteobacteriaRhodobacteralesRhodobacteraceaeParacoccus	483	Yes
F08146	Colwellia aestuarii S08	99.014	Paracoccus aminovorans	DSM_8537(T)	jgi.1055360	ProteobacteriaAlphaproteobacteriaRhodobacteralesRhodobacteraceaeParacoccus	484	No
F63219	Cribrihabitans marinus S63	100	Paracoccus aquimaris	KF89(T)	KP716798	ProteobacteriaAlphaproteobacteriaRhodobacteralesRhodobacteraceaeParacoccus	485	No
F6002	Salipiger mucosus S60	98.26	Paracoccus caeni	MJ17(T)	GQ250442	ProteobacteriaAlphaproteobacteriaRhodobacteralesRhodobacteraceaeParacoccus	486	Yes
F6059	Salipiger mucosus S60	98.3	Paracoccus caeni	MJ17(T)	GQ250442	ProteobacteriaAlphaproteobacteriaRhodobacteralesRhodobacteraceaeParacoccus	486	Yes
F6033L	Salipiger mucosus S60	98.875	Paracoccus caeni	MJ17(T)	GQ250442	ProteobacteriaAlphaproteobacteriaRhodobacteralesRhodobacteraceaeParacoccus	487	No
F2686	Shewanella xiamenensis S26	99.718	Paracoccus fontiphilus	MVW-1(T)	LT223122	ProteobacteriaAlphaproteobacteriaRhodobacteralesRhodobacteraceaeParacoccus	488	No
F6432L	Algibacter pectinivorans S64	97.944	Paracoccus sediminis	DSM_26170(T)	FZNM01000028	ProteobacteriaAlphaproteobacteriaRhodobacteralesRhodobacteraceaeParacoccus	489	Yes
F60199	Salipiger mucosus S60	100	Paracoccus seriniphilus	DSM_14827(T)	FZQB01000040	ProteobacteriaAlphaproteobacteriaRhodobacteralesRhodobacteraceaeParacoccus	490	No
F1155	Roseibacterium beibuensis S11	97.7	Paracoccus stylophorae	KTW-16(T)	GQ281379	ProteobacteriaAlphaproteobacteriaRhodobacteralesRhodobacteraceaeParacoccus	491	Yes
F1130	Roseibacterium beibuensis S11	100	Paracoccus stylophorae	KTW-16(T)	GQ281379	ProteobacteriaAlphaproteobacteriaRhodobacteralesRhodobacteraceaeParacoccus	492	No
F2018	Formosa spongicola S20	99.296	Paraglaciecola oceanifecundans	162Z-12(T)	JX310203	ProteobacteriaGammaproteobacteriaAlteromonadalesAlteromonadaceaeParaglaciecola	493	No
F60161	Salipiger mucosus S60	99.578	Pararhodobacter oceanensis	AM505(T)	KY009733	ProteobacteriaAlphaproteobacteriaRhodobacteralesRhodobacteraceaePararhodobacter	494	No
DC15	-	97.678	Parasphingopyxis algicola	ATAX6-5(T)	KY200670	ProteobacteriaAlphaproteobacteriaSphingomonadalesSphingomonadaceaeParasphingopyxis	495	Yes
F47145	Marinobacter algicola S47	97.691	Parasphingopyxis algicola	ATAX6-5(T)	KY200670	ProteobacteriaAlphaproteobacteriaSphingomonadalesSphingomonadaceaeParasphingopyxis	495	Yes
S6328L	Cribrihabitans marinus S63	97.746	Parasphingopyxis algicola	ATAX6-5(T)	KY200670	ProteobacteriaAlphaproteobacteriaSphingomonadalesSphingomonadaceaeParasphingopyxis	495	Yes
S6419	Algibacter pectinivorans S64	97.818	Parasphingopyxis algicola	ATAX6-5(T)	KY200670	ProteobacteriaAlphaproteobacteriaSphingomonadalesSphingomonadaceaeParasphingopyxis	495	Yes
S6324	Cribrihabitans marinus S63	97.82	Parasphingopyxis algicola	ATAX6-5(T)	KY200670	ProteobacteriaAlphaproteobacteriaSphingomonadalesSphingomonadaceaeParasphingopyxis	495	Yes
F26136	Shewanella xiamenensis S26	97.887	Parasphingopyxis algicola	DSM_26725(T)	QRDP01000004	ProteobacteriaAlphaproteobacteriaSphingomonadalesSphingomonadaceaeParasphingopyxis	495	Yes
F47169	Marinobacter algicola S47	97.887	Parasphingopyxis algicola	DSM_26725(T)	QRDP01000004	ProteobacteriaAlphaproteobacteriaSphingomonadalesSphingomonadaceaeParasphingopyxis	495	Yes
DZF115	-	97.89	Parasphingopyxis algicola	DSM_26725(T)	QRDP01000004	ProteobacteriaAlphaproteobacteriaSphingomonadalesSphingomonadaceaeParasphingopyxis	495	Yes
DZF151	-	97.89	Parasphingopyxis algicola	DSM_26725(T)	QRDP01000004	ProteobacteriaAlphaproteobacteriaSphingomonadalesSphingomonadaceaeParasphingopyxis	495	Yes
DZF172	-	97.89	Parasphingopyxis algicola	DSM_26725(T)	QRDP01000004	ProteobacteriaAlphaproteobacteriaSphingomonadalesSphingomonadaceaeParasphingopyxis	495	Yes
F4747	Marinobacter algicola S47	97.9	Parasphingopyxis algicola	DSM_26725(T)	QRDP01000004	ProteobacteriaAlphaproteobacteriaSphingomonadalesSphingomonadaceaeParasphingopyxis	495	Yes
F47117	Marinobacter algicola S47	98.02	Parasphingopyxis algicola	ATAX6-5(T)	KY200670	ProteobacteriaAlphaproteobacteriaSphingomonadalesSphingomonadaceaeParasphingopyxis	495	Yes
F47249	Marinobacter algicola S47	98.02	Parasphingopyxis algicola	ATAX6-5(T)	KY200670	ProteobacteriaAlphaproteobacteriaSphingomonadalesSphingomonadaceaeParasphingopyxis	495	Yes
S1140	Roseibacterium beibuensis S11	98.02	Parasphingopyxis algicola	ATAX6-5	QRDP01000004	ProteobacteriaAlphaproteobacteriaSphingomonadalesSphingomonadaceaeParasphingopyxis	495	Yes
F1109L	Roseibacterium beibuensis S11	98.555	Parasphingorhabdus flavimaris	SW-151(T)	AY554010	ProteobacteriaAlphaproteobacteriaSphingomonadalesSphingomonadaceaeParasphingorhabdus	496	Yes
S6309L	Cribrihabitans marinus S63	98.58	Parasphingorhabdus flavimaris	SW-151(T)	AY554010	ProteobacteriaAlphaproteobacteriaSphingomonadalesSphingomonadaceaeParasphingorhabdus	496	Yes
F1110	Roseibacterium beibuensis S11	100	Parasphingorhabdus flavimaris	SW-151(T)	AY554010	ProteobacteriaAlphaproteobacteriaSphingomonadalesSphingomonadaceaeParasphingorhabdus	497	No
F11287	Roseibacterium beibuensis S11	100	Parasphingorhabdus flavimaris	SW-151(T)	AY554010	ProteobacteriaAlphaproteobacteriaSphingomonadalesSphingomonadaceaeParasphingorhabdus	497	No
F26156	Shewanella xiamenensis S26	99.296	Parasphingorhabdus flavimaris	SW-151(T)	AY554010	ProteobacteriaAlphaproteobacteriaSphingomonadalesSphingomonadaceaeParasphingorhabdus	497	No
F1163	Roseibacterium beibuensis S11	99.296	Parasphingorhabdus litoris	FR1093(T)	DQ781321	ProteobacteriaAlphaproteobacteriaSphingomonadalesSphingomonadaceaeParasphingorhabdus	498	No
F26244L	Shewanella xiamenensis S26	99.577	Parasphingorhabdus litoris	FR1093(T)	DQ781321	ProteobacteriaAlphaproteobacteriaSphingomonadalesSphingomonadaceaeParasphingorhabdus	498	No
F47209	Marinobacter algicola S47	99.296	Parasphingorhabdus litoris	FR1093(T)	DQ781321	ProteobacteriaAlphaproteobacteriaSphingomonadalesSphingomonadaceaeParasphingorhabdus	498	No
S1139	Roseibacterium beibuensis S11	99.023	Parasphingorhabdus litoris	FR1093(T)	DQ781321	ProteobacteriaAlphaproteobacteriaSphingomonadalesSphingomonadaceaeParasphingorhabdus	498	No
F11129	Roseibacterium beibuensis S11	97.898	Parasphingorhabdus litoris	FR1093(T)	DQ781321	ProteobacteriaAlphaproteobacteriaSphingomonadalesSphingomonadaceaeParasphingorhabdus	499	Yes
S6015L	Salipiger mucosus S60	98.65	Parasphingorhabdus marina	DSM 22363(T)	FSQW01000002	ProteobacteriaAlphaproteobacteriaSphingomonadalesSphingomonadaceaeParasphingorhabdus	500	Yes
S6034	Salipiger mucosus S60	96.937	Paucisalibacillus algeriensis	EB02(T)	CBYO010000020	FirmicutesBacilliBacillalesBacillaceaePaucisalibacillus	501	Yes
S6430	Algibacter pectinivorans S64	98.723	Paucisalibacillus algeriensis	EB02(T)	CBYO010000020	FirmicutesBacilliBacillalesBacillaceaePaucisalibacillus	502	No
F1127L	Roseibacterium beibuensis S11	100	Pelagicola litoralis	CL-ES2(T)	EF192392	ProteobacteriaAlphaproteobacteriaRhodobacteralesRhodobacteraceaePelagicola	503	No
F20353	Formosa spongicola S20	100	Pelagicola litoralis	CL-ES2(T)	EF192392	ProteobacteriaAlphaproteobacteriaRhodobacteralesRhodobacteraceaePelagicola	503	No
F26201L	Shewanella xiamenensis S26	100	Pelagicola litoralis	CL-ES2(T)	EF192392	ProteobacteriaAlphaproteobacteriaRhodobacteralesRhodobacteraceaePelagicola	503	No
F47248	Marinobacter algicola S47	100	Pelagicola litoralis	CL-ES2(T)	EF192392	ProteobacteriaAlphaproteobacteriaRhodobacteralesRhodobacteraceaePelagicola	503	No
F60251	Salipiger mucosus S60	100	Pelagicola litoralis	CL-ES2(T)	EF192392	ProteobacteriaAlphaproteobacteriaRhodobacteralesRhodobacteraceaePelagicola	503	No
F63145	Cribrihabitans marinus S63	100	Pelagicola litoralis	CL-ES2(T)	EF192392	ProteobacteriaAlphaproteobacteriaRhodobacteralesRhodobacteraceaePelagicola	503	No
F6490	Algibacter pectinivorans S64	100	Pelagicola litoralis	CL-ES2(T)	EF192392	ProteobacteriaAlphaproteobacteriaRhodobacteralesRhodobacteraceaePelagicola	503	No
DZD201	-	99.577	Pelagivirga dicentrarchi	YLY04(T)	MG738262	ProteobacteriaAlphaproteobacteriaRhodobacteralesRhodobacteraceaePelagivirga	504	No
F20329L1	Formosa spongicola S20	99.718	Pelagivirga dicentrarchi	YLY04(T)	MG738262	ProteobacteriaAlphaproteobacteriaRhodobacteralesRhodobacteraceaePelagivirga	504	No
F2614L	Shewanella xiamenensis S26	99.7	Pelagivirga dicentrarchi	YLY04(T)	MG738262	ProteobacteriaAlphaproteobacteriaRhodobacteralesRhodobacteraceaePelagivirga	504	No
F4744	Marinobacter algicola S47	99.577	Pelagivirga dicentrarchi	YLY04(T)	MG738262	ProteobacteriaAlphaproteobacteriaRhodobacteralesRhodobacteraceaePelagivirga	504	No
F6414N	Algibacter pectinivorans S64	99.874	Pelagivirga dicentrarchi	YLY04(T)	MG738262	ProteobacteriaAlphaproteobacteriaRhodobacteralesRhodobacteraceaePelagivirga	504	No
F6468	Algibacter pectinivorans S64	99.859	Pelagivirga dicentrarchi	YLY04(T)	MG738262	ProteobacteriaAlphaproteobacteriaRhodobacteralesRhodobacteraceaePelagivirga	504	No
F08122	Colwellia aestuarii S08	97.2	Pelagivirga dicentrarchi	YLY04(T)	MG738262	ProteobacteriaAlphaproteobacteriaRhodobacteralesRhodobacteraceaePelagivirga	505	Yes
DZF15	-	97.389	Pelagivirga sediminicola	BH-SD19(T)	MG775052	ProteobacteriaAlphaproteobacteriaRhodobacteralesRhodobacteraceaePelagivirga	506	Yes
F2607L	Shewanella xiamenensis S26	97.48	Pelagivirga sediminicola	BH-SD19(T)	MG775052	ProteobacteriaAlphaproteobacteriaRhodobacteralesRhodobacteraceaePelagivirga	507	Yes
F6446	Algibacter pectinivorans S64	97.699	Pelagivirga sediminicola	BH-SD19(T)	MG775052	ProteobacteriaAlphaproteobacteriaRhodobacteralesRhodobacteraceaePelagivirga	507	Yes
F2061	Formosa spongicola S20	97.72	Pelagivirga sediminicola	BH-SD19(T)	MG775052	ProteobacteriaAlphaproteobacteriaRhodobacteralesRhodobacteraceaePelagivirga	507	Yes
F20329	Formosa spongicola S20	97.829	Pelagivirga sediminicola	BH-SD19(T)	MG775052	ProteobacteriaAlphaproteobacteriaRhodobacteralesRhodobacteraceaePelagivirga	507	Yes
F6454	Algibacter pectinivorans S64	97.84	Pelagivirga sediminicola	BH-SD19(T)	MG775052	ProteobacteriaAlphaproteobacteriaRhodobacteralesRhodobacteraceaePelagivirga	507	Yes
S0804L1	Colwellia aestuarii S08	97.849	Pelagivirga sediminicola	BH-SD19(T)	MG775052	ProteobacteriaAlphaproteobacteriaRhodobacteralesRhodobacteraceaePelagivirga	507	Yes
S6002	Salipiger mucosus S60	97.849	Pelagivirga sediminicola	BH-SD19(T)	MG775052	ProteobacteriaAlphaproteobacteriaRhodobacteralesRhodobacteraceaePelagivirga	507	Yes
F2674	Shewanella xiamenensis S26	97.896	Pelagivirga sediminicola	BH-SD19(T)	MG775052	ProteobacteriaAlphaproteobacteriaRhodobacteralesRhodobacteraceaePelagivirga	507	Yes
S1136L	Roseibacterium beibuensis S11	97.966	Pelagivirga sediminicola	BH-SD19(T)	MG775052	ProteobacteriaAlphaproteobacteriaRhodobacteralesRhodobacteraceaePelagivirga	507	Yes
S0856	Colwellia aestuarii S08	100	Pelagivirga sediminicola	BH-SD19(T)	MG775052	ProteobacteriaAlphaproteobacteriaRhodobacteralesRhodobacteraceaePelagivirga	508	No
F0840	Colwellia aestuarii S08	97.713	Pelagivirga sediminicola	BH-SD19(T)	MG775052	ProteobacteriaAlphaproteobacteriaRhodobacteralesRhodobacteraceaePelagivirga	509	Yes
S6040	Salipiger mucosus S60	98.014	Phaeobacter gallaeciensis	DSM_26640(T)	CP006966	ProteobacteriaAlphaproteobacteriaRhodobacteralesRhodobacteraceaePhaeobacter	510	Yes
F63142	Cribrihabitans marinus S63	98.05	Phaeobacter gallaeciensis	DSM_26640(T)	CP006966	ProteobacteriaAlphaproteobacteriaRhodobacteralesRhodobacteraceaePhaeobacter	511	Yes
F08208	Colwellia aestuarii S08	97.62	Phaeobacter gallaeciensis	DSM_26640(T)	CP006966	ProteobacteriaAlphaproteobacteriaRhodobacteralesRhodobacteraceaePhaeobacter	512	Yes
F60241	Salipiger mucosus S60	100	Phaeobacter italicus	CECT_7645(T)	CVRM01000021	ProteobacteriaAlphaproteobacteriaRhodobacteralesRhodobacteraceaePhaeobacter	513	No
S6410	Algibacter pectinivorans S64	98.592	Phaeobacter piscinae	27-4(T)	AJ536669	ProteobacteriaAlphaproteobacteriaRhodobacteralesRhodobacteraceaePhaeobacter	514	Yes
S6411L	Algibacter pectinivorans S64	98.592	Phaeobacter piscinae	27-4(T)	AJ536669	ProteobacteriaAlphaproteobacteriaRhodobacteralesRhodobacteraceaePhaeobacter	514	Yes
F20346	Formosa spongicola S20	98.873	Phaeobacter porticola	P97(T)	CP016364	ProteobacteriaAlphaproteobacteriaRhodobacteralesRhodobacteraceaePhaeobacter	515	No
S2672	Shewanella xiamenensis S26	97.887	Photobacterium carnosum	TMW_2.2021(T)	MF622943	ProteobacteriaGammaproteobacteriaVibrionalesVibrionaceaePhotobacterium	516	Yes
F63196L	Cribrihabitans marinus S63	99.487	Photobacterium lutimaris	DF-42(T)	DQ534014	ProteobacteriaGammaproteobacteriaVibrionalesVibrionaceaePhotobacterium	517	No
S26024	Shewanella xiamenensis S26	97.706	Photobacterium marinum	AK15(T)	AMZO01000005	ProteobacteriaGammaproteobacteriaVibrionalesVibrionaceaePhotobacterium	518	Yes
S0801L	Colwellia aestuarii S08	97.708	Photobacterium marinum	AK15(T)	AMZO01000005	ProteobacteriaGammaproteobacteriaVibrionalesVibrionaceaePhotobacterium	518	Yes
S6403	Algibacter pectinivorans S64	97.778	Photobacterium marinum	AK15(T)	AMZO01000005	ProteobacteriaGammaproteobacteriaVibrionalesVibrionaceaePhotobacterium	518	Yes
S2610D	Shewanella xiamenensis S26	98.206	Photobacterium marinum	AK15(T)	AMZO01000005	ProteobacteriaGammaproteobacteriaVibrionalesVibrionaceaePhotobacterium	519	Yes
S6386	Cribrihabitans marinus S63	95.412	Pibocella ponti	KMM_6031(T)	AY576654	BacteroidetesFlavobacteriiaFlavobacterialesFlavobacteriaceaeMaribacter	520	Yes
F20221	Formosa spongicola S20	95.68	Piscibacillus salipiscarius	JCM 13188(T)	BBCD01000052	FirmicutesBacilliBacillalesBacillaceaePiscibacillus	521	Yes
DZF07	-	99.316	Planktotalea lamellibrachiae	JAM_119(T)	LC200412	ProteobacteriaAlphaproteobacteriaRhodobacteralesRhodobacteraceaePlanktotalea	522	No
F0809	Colwellia aestuarii S08	100	Planococcus citreus	DSM_20549(T)	RCCP01000013	FirmicutesBacilliBacillalesPlanococcaceaePlanococcus	523	No
F20113	Formosa spongicola S20	100	Planococcus citreus	DSM_20549(T)	RCCP01000013	FirmicutesBacilliBacillalesPlanococcaceaePlanococcus	523	No
F2021	Formosa spongicola S20	100	Planococcus maritimus	DSM_17275(T)	CP016538	FirmicutesBacilliBacillalesPlanococcaceaePlanococcus	524	No
F60185	Salipiger mucosus S60	99.612	Planococcus maritimus	DSM_17275(T)	CP016538	FirmicutesBacilliBacillalesPlanococcaceaePlanococcus	524	No
F2622L	Shewanella xiamenensis S26	100	Planococcus rifietoensis	M8(T)	CP013659	FirmicutesBacilliBacillalesPlanococcaceaePlanococcus	525	No
F11218	Roseibacterium beibuensis S11	99.871	Planococcus ruber	CW1(T)	KX950835	FirmicutesBacilliBacillalesPlanococcaceaePlanococcus	526	No
F11144	Roseibacterium beibuensis S11	100	Planomicrobium okeanokoites	IFO_12536(T)	QQRS01000003	FirmicutesBacilliBacillalesPlanococcaceaePlanococcus	527	No
F11167	Roseibacterium beibuensis S11	99.859	Planomicrobium okeanokoites	IFO_12536(T)	QQRS01000003	FirmicutesBacilliBacillalesPlanococcaceaePlanococcus	527	No
F4725	Marinobacter algicola S47	99.872	Planomicrobium okeanokoites	IFO_12536(T)	QQRS01000003	FirmicutesBacilliBacillalesPlanococcaceaePlanococcus	527	No
F64130	Algibacter pectinivorans S64	99.859	Planomicrobium okeanokoites	IFO_12536(T)	QQRS01000003	FirmicutesBacilliBacillalesPlanococcaceaePlanococcus	527	No
S2023	Formosa spongicola S20	96.873	Pontibaca methylaminivorans	DSM_21219(T)	jgi.1085843	ProteobacteriaAlphaproteobacteriaRhodobacteralesRhodobacteraceaePontibaca	528	Yes
S1109L	Roseibacterium beibuensis S11	97.55	Pontibaca methylaminivorans	DSM 21219	jgi.1085843	ProteobacteriaAlphaproteobacteriaRhodobacteralesRhodobacteraceaePontibaca	528	Yes
F0845L	Colwellia aestuarii S08	96.89	Pontibaca methylaminivorans	DSM 21219(T)	jgi.1085843	ProteobacteriaAlphaproteobacteriaRhodobacteralesRhodobacteraceaePontibaca	529	Yes
F08145	Colwellia aestuarii S08	97.19	Pontibaca methylaminivorans	DSM_21219(T)	jgi.1085843	ProteobacteriaAlphaproteobacteriaRhodobacteralesRhodobacteraceaePontibaca	529	Yes
S2004	Formosa spongicola S20	98.48	Pontibacillus marinus	BH030004(T)	AVPF01000156	FirmicutesBacilliBacillalesBacillaceaePontibacillus	530	Yes
F60205	Salipiger mucosus S60	100	Pontibacillus salicampi	BH043(T)	KF963825	FirmicutesBacilliBacillalesBacillaceaePontibacillus	531	No
F6081	Salipiger mucosus S60	100	Pontibacillus salicampi	BH043(T)	KF963825	FirmicutesBacilliBacillalesBacillaceaePontibacillus	531	No
F6302	Cribrihabitans marinus S63	100	Pontibacillus salicampi	BH043(T)	KF963825	FirmicutesBacilliBacillalesBacillaceaePontibacillus	531	No
F6099	Salipiger mucosus S60	99.296	Pontibacillus salipaludis	9DM(T)	LN872943	FirmicutesBacilliBacillalesBacillaceaePontibacillus	532	No
F2639	Shewanella xiamenensis S26	98.27	Pontibacter litorisediminis	YKTF-7(T)	KX198137	BacteroidetesCytophagiaCytophagalesHymenobacteraceaePontibacter	533	Yes
DFD36	-	98.144	Pontibacter lucknowensis	DM9(T)	FTNM01000009	BacteroidetesCytophagiaCytophagalesHymenobacteraceaePontibacter	534	Yes
F6070	Salipiger mucosus S60	97.65	Pontibacter ramchanderi	LP43(T)	jgi.1102448	BacteroidetesCytophagiaCytophagalesHymenobacteraceaePontibacter	535	Yes
S6018D	Salipiger mucosus S60	94.863	Pontibacterium granulatum	A-1(T)	KY658457	ProteobacteriaGammaproteobacteriaOceanospirillalesOceanospirillaceaePontibacterium	536	Yes
S0839	Colwellia aestuarii S08	96.79	Pontibacterium granulatum	A-1(T)	KY658457	ProteobacteriaGammaproteobacteriaOceanospirillalesOceanospirillaceaePontibacterium	537	Yes
S2056	Formosa spongicola S20	96.79	Pontibacterium granulatum	A-1(T)	KY658457	ProteobacteriaGammaproteobacteriaOceanospirillalesOceanospirillaceaePontibacterium	537	Yes
S1102L1	Roseibacterium beibuensis S11	97.184	Pontibacterium granulatum	A-1(T)	KY658457	ProteobacteriaGammaproteobacteriaOceanospirillalesOceanospirillaceaePontibacterium	537	Yes
F26224	Shewanella xiamenensis S26	100	Ponticoccus litoralis	CL-GR66(T)	EF211829	ProteobacteriaAlphaproteobacteriaRhodobacteralesRhodobacteraceaePonticoccus	538	No
S0825	Colwellia aestuarii S08	95.84	Pontimicrobium aquaticum	CAU 1491(T)	JX235670	BacteroidetesFlavobacteriiaFlavobacterialesFlavobacteriaceaePontimicrobium	539	Yes
S0862	Colwellia aestuarii S08	95.91	Pontimicrobium aquaticum	CAU 1491(T)	JX235670	BacteroidetesFlavobacteriiaFlavobacterialesFlavobacteriaceaePontimicrobium	539	Yes
S1105L1	Roseibacterium beibuensis S11	95.64	Pontimicrobium aquaticum	CAU 1491(T)	JX235670	BacteroidetesFlavobacteriiaFlavobacterialesFlavobacteriaceaePontimicrobium	540	Yes
S0820L	Colwellia aestuarii S08	97.38	Pontixanthobacter luteolus	SW-109(T)	AY739662	ProteobacteriaAlphaproteobacteriaSphingomonadalesQipengyuaniaaceaePontixanthobacter	541	Yes
S1160	Roseibacterium beibuensis S11	93.277	Portibacter lacus	YM8-076(T)	AB675658	BacteroidetesSaprospiriaSaprospiralesHaliscomenobacteraceaePortibacter	542	Yes
S1142L1	Roseibacterium beibuensis S11	96.88	Postechiella marina	M091(T)	HQ336487	BacteroidetesFlavobacteriiaFlavobacterialesFlavobacteriaceaePostechiella	543	Yes
S6330	Cribrihabitans marinus S63	93.58	Pricia antarctica	DSM_23421(T)	jgi.1096623	BacteroidetesFlavobacteriiaFlavobacterialesFlavobacteriaceaePricia	544	Yes
F60227	Salipiger mucosus S60	93.11	Pricia antarctica	DSM_23421(T)	jgi.1096623	BacteroidetesFlavobacteriiaFlavobacterialesFlavobacteriaceaePricia	545	Yes
DD202	-	93.792	Pricia antarctica	DSM_23421(T)	jgi.1096623	BacteroidetesFlavobacteriiaFlavobacterialesFlavobacteriaceaePricia	545	Yes
S2022D	Formosa spongicola S20	97.324	Primorskyibacter marinus	PX7(T)	KY086433	ProteobacteriaAlphaproteobacteriaRhodobacteralesRhodobacteraceaePrimorskyibacter	546	Yes
F1138L	Roseibacterium beibuensis S11	98.169	Primorskyibacter marinus	PX7(T)	KY086433	ProteobacteriaAlphaproteobacteriaRhodobacteralesRhodobacteraceaePrimorskyibacter	547	Yes
F64170	Algibacter pectinivorans S64	99.859	Primorskyibacter marinus	PX7(T)	KY086433	ProteobacteriaAlphaproteobacteriaRhodobacteralesRhodobacteraceaePrimorskyibacter	548	No
S1105	Roseibacterium beibuensis S11	100	Primorskyibacter marinus	PX7(T)	KY086433	ProteobacteriaAlphaproteobacteriaRhodobacteralesRhodobacteraceaePrimorskyibacter	548	No
F11138	Roseibacterium beibuensis S11	96.4	Primorskyibacter marinus	PX7(T)	KY086433	ProteobacteriaAlphaproteobacteriaRhodobacteralesRhodobacteraceaePrimorskyibacter	549	Yes
S1109	Roseibacterium beibuensis S11	97.11	Primorskyibacter sedentarius	KMM 9018(T)	AB550558	ProteobacteriaAlphaproteobacteriaRhodobacteralesRhodobacteraceaeAestuariihabitans	550	Yes
S1111L	Roseibacterium beibuensis S11	97.11	Primorskyibacter sedentarius	KMM 9018(T)	AB550558	ProteobacteriaAlphaproteobacteriaRhodobacteralesRhodobacteraceaeAestuariihabitans	550	Yes
S4712	Marinobacter algicola S47	97.11	Primorskyibacter sedentarius	KMM 9018(T)	AB550558	ProteobacteriaAlphaproteobacteriaRhodobacteralesRhodobacteraceaeAestuariihabitans	550	Yes
S1138	Roseibacterium beibuensis S11	98.1	Pseudahrensia todarodis	KHS02(T)	KM273259	ProteobacteriaAlphaproteobacteriaRhizobialesCohaesibacteraceaePseudahrensia	551	Yes
S11-1	Roseibacterium beibuensis S11	98.05	Pseudahrensia aquimaris	HDW-32(T)	GU575117	ProteobacteriaAlphaproteobacteriaRhizobialesCohaesibacteraceaePseudahrensia	552	Yes
S0867	Colwellia aestuarii S08	98.169	Pseudidiomarina halophila	BH195(T)	PIPW01000009	ProteobacteriaGammaproteobacteriaAlteromonadalesIdiomarinaceaePseudidiomarina	553	Yes
DZF167	-	99.512	Pseudoalteromonas antarctica	CECT_4664(T)	X98336	ProteobacteriaGammaproteobacteriaAlteromonadalesPseudoalteromonadaceaePseudoalteromonas	554	No
S6317D	Cribrihabitans marinus S63	95.627	Pseudoalteromonas elyakovii	KMM162T(T)	AF082562	ProteobacteriaGammaproteobacteriaAlteromonadalesPseudoalteromonadaceaePseudoalteromonas	555	Yes
F60224	Salipiger mucosus S60	100	Pseudoalteromonas elyakovii	KMM162T(T)	AF082562	ProteobacteriaGammaproteobacteriaAlteromonadalesPseudoalteromonadaceaePseudoalteromonas	556	No
F63251	Cribrihabitans marinus S63	100	Pseudoalteromonas elyakovii	KMM162T(T)	AF082562	ProteobacteriaGammaproteobacteriaAlteromonadalesPseudoalteromonadaceaePseudoalteromonas	556	No
S0802L1	Colwellia aestuarii S08	92.19	Pseudoalteromonas marina	Mano4(T)	AY563031	ProteobacteriaGammaproteobacteriaAlteromonadalesPseudoalteromonadaceaePseudoalteromonas	557	Yes
S2043D	Formosa spongicola S20	97.87	Pseudoalteromonas tetraodonis	GFC(T)	CP011041	ProteobacteriaGammaproteobacteriaAlteromonadalesPseudoalteromonadaceaePseudoalteromonas	558	Yes
F63100	Cribrihabitans marinus S63	99.718	Pseudoalteromonas translucida	KMM_520(T)	CP011034	ProteobacteriaGammaproteobacteriaAlteromonadalesPseudoalteromonadaceaePseudoalteromonas	559	No
F6333	Cribrihabitans marinus S63	99.718	Pseudoalteromonas translucida	KMM_520(T)	CP011034	ProteobacteriaGammaproteobacteriaAlteromonadalesPseudoalteromonadaceaePseudoalteromonas	559	No
F11218L	Roseibacterium beibuensis S11	99.872	Pseudoclavibacter helvolus	DSM_20419(T)	X77440	ActinobacteriaActinomycetiaMicrobacterialesMicrobacteriaceaePseudoclavibacter	560	No
S6311	Cribrihabitans marinus S63	98.134	Pseudofulvibacter gastropodicola	MEBiC08749(T)	KJ918743	BacteroidetesFlavobacteriiaFlavobacterialesFlavobacteriaceaePseudofulvibacter	561	Yes
S6339L	Cribrihabitans marinus S63	97.862	Pseudogracilibacillus auburnensis	P-207(T)	KJ490639	FirmicutesBacilliBacillalesBacillaceaePseudogracilibacillus	562	Yes
F6441D	Algibacter pectinivorans S64	98.06	Pseudogracilibacillus auburnensis	P-207(T)	KJ490639	FirmicutesBacilliBacillalesBacillaceaePseudogracilibacillus	562	Yes
S4745	Marinobacter algicola S47	93.571	Pseudogracilibacillus marinus	NIOT.bflm.S4(T)	KJ575074	FirmicutesBacilliBacillalesBacillaceaePseudogracilibacillus	563	Yes
F08136	Colwellia aestuarii S08	100	Pseudogracilibacillus marinus	NIOT.bflm.S4(T)	KJ575074	FirmicutesBacilliBacillalesBacillaceaePseudogracilibacillus	564	No
F20212	Formosa spongicola S20	100	Pseudogracilibacillus marinus	NIOT.bflm.S4(T)	KJ575074	FirmicutesBacilliBacillalesBacillaceaePseudogracilibacillus	564	No
F20214	Formosa spongicola S20	99.73	Pseudogracilibacillus marinus	NIOT.bflm.S4(T)	KJ575074	FirmicutesBacilliBacillalesBacillaceaePseudogracilibacillus	564	No
F20218	Formosa spongicola S20	99.96	Pseudogracilibacillus marinus	NIOT.bflm.S4(T)	KJ575074	FirmicutesBacilliBacillalesBacillaceaePseudogracilibacillus	564	No
F20227	Formosa spongicola S20	100	Pseudogracilibacillus marinus	NIOT.bflm.S4(T)	KJ575074	FirmicutesBacilliBacillalesBacillaceaePseudogracilibacillus	564	No
F20262	Formosa spongicola S20	99.73	Pseudogracilibacillus marinus	NIOT.bflm.S4(T)	KJ575074	FirmicutesBacilliBacillalesBacillaceaePseudogracilibacillus	564	No
F20378	Formosa spongicola S20	99.66	Pseudogracilibacillus marinus	NIOT.bflm.S4(T)	KJ575074	FirmicutesBacilliBacillalesBacillaceaePseudogracilibacillus	564	No
F26144	Shewanella xiamenensis S26	99.66	Pseudogracilibacillus marinus	NIOT.bflm.S4(T)	KJ575074	FirmicutesBacilliBacillalesBacillaceaePseudogracilibacillus	564	No
F26227	Shewanella xiamenensis S26	99.73	Pseudogracilibacillus marinus	NIOT.bflm.S4(T)	KJ575074	FirmicutesBacilliBacillalesBacillaceaePseudogracilibacillus	564	No
F47178	Marinobacter algicola S47	100	Pseudogracilibacillus marinus	NIOT.bflm.S4(T)	KJ575074	FirmicutesBacilliBacillalesBacillaceaePseudogracilibacillus	564	No
F60222	Salipiger mucosus S60	100	Pseudogracilibacillus marinus	NIOT.bflm.S4(T)	KJ575074	FirmicutesBacilliBacillalesBacillaceaePseudogracilibacillus	564	No
F64129L	Algibacter pectinivorans S64	100	Pseudogracilibacillus marinus	NIOT.bflm.S4(T)	KJ575074	FirmicutesBacilliBacillalesBacillaceaePseudogracilibacillus	564	No
F6038L	Salipiger mucosus S60	96.19	Pseudohalioglobus lutimaris	HF004(T)	KR528479	ProteobacteriaGammaproteobacteriaCellvibrionalesHalieaceaePseudohalioglobus	565	Yes
DFD19	-	100	Pseudohalocynthiibacter aestuariivivens	W9(T)	KM882610	ProteobacteriaAlphaproteobacteriaRhodobacteralesRhodobacteraceaePseudohalocynthiibacter	566	No
DZF124	-	99.834	Pseudohalocynthiibacter aestuariivivens	W9(T)	KM882610	ProteobacteriaAlphaproteobacteriaRhodobacteralesRhodobacteraceaePseudohalocynthiibacter	566	No
F0857	Colwellia aestuarii S08	100	Pseudohalocynthiibacter aestuariivivens	W9(T)	KM882610	ProteobacteriaAlphaproteobacteriaRhodobacteralesRhodobacteraceaePseudohalocynthiibacter	566	No
F26163	Shewanella xiamenensis S26	100	Pseudohalocynthiibacter aestuariivivens	W9(T)	KM882610	ProteobacteriaAlphaproteobacteriaRhodobacteralesRhodobacteraceaePseudohalocynthiibacter	566	No
F47222	Marinobacter algicola S47	100	Pseudohalocynthiibacter aestuariivivens	W9(T)	KM882610	ProteobacteriaAlphaproteobacteriaRhodobacteralesRhodobacteraceaePseudohalocynthiibacter	566	No
F4727	Marinobacter algicola S47	100	Pseudohalocynthiibacter aestuariivivens	W9(T)	KM882610	ProteobacteriaAlphaproteobacteriaRhodobacteralesRhodobacteraceaePseudohalocynthiibacter	566	No
F2068	Formosa spongicola S20	100	Pseudohalocynthiibacter aestuariivivens	W9(T)	KM882610	ProteobacteriaAlphaproteobacteriaRhodobacteralesRhodobacteraceaePseudohalocynthiibacter	567	Yes
F20131	Formosa spongicola S20	96.04	Pseudohalocynthiibacter aestuariivivens	DSM_29466(T)	jgi.1085771	ProteobacteriaAlphaproteobacteriaRhodobacteralesRhodobacteraceaeLitoreibacter	568	Yes
DFD29	-	98.715	Pseudomonas hunanensis	LV(T)	JX545210	ProteobacteriaGammaproteobacteriaPseudomonadalesPseudomonadaceaePseudomonas	569	No
F26166	Shewanella xiamenensis S26	99.615	Pseudomonas hunanensis	LV(T)	JX545210	ProteobacteriaGammaproteobacteriaPseudomonadalesPseudomonadaceaePseudomonas	569	No
F63161	Cribrihabitans marinus S63	99.745	Pseudomonas hunanensis	LV(T)	JX545210	ProteobacteriaGammaproteobacteriaPseudomonadalesPseudomonadaceaePseudomonas	569	No
S6025	Salipiger mucosus S60	98.35	Pseudomonas taeanensis	MS-3(T)	FJ424813	ProteobacteriaGammaproteobacteriaPseudomonadalesPseudomonadaceaePseudomonas	570	Yes
F6354	Cribrihabitans marinus S63	95.515	Pseudomonas tarimensis	MA-69(T)	KC709664	ProteobacteriaGammaproteobacteriaPseudomonadalesPseudomonadaceaePseudomonas	571	Yes
F2663	Shewanella xiamenensis S26	100	Pseudomonas xanthomarina	DSM_18231(T)	jgi.1021496	ProteobacteriaGammaproteobacteriaPseudomonadalesPseudomonadaceaePseudomonas	572	No
F2615L	Shewanella xiamenensis S26	99.296	Pseudomonas zhaodongensis	NEAU-ST5-21(T)	RFFM01000015	ProteobacteriaGammaproteobacteriaPseudomonadalesPseudomonadaceaePseudomonas	573	No
S1131	Roseibacterium beibuensis S11	98.169	Pseudoruegeria haliotis	WM67(T)	KC196070	ProteobacteriaAlphaproteobacteriaRhodobacteralesRhodobacteraceaePseudoruegeria	574	Yes
F20189	Formosa spongicola S20	97.77	Pseudoruegeria insulae	BPTF-M20(T)	MH497062	ProteobacteriaAlphaproteobacteriaRhodobacteralesRhodobacteraceaePseudoruegeria	575	Yes
DZF72	-	98.527	Pseudoruegeria insulae	BPTF-M20(T)	MH497062	ProteobacteriaAlphaproteobacteriaRhodobacteralesRhodobacteraceaePseudoruegeria	576	Yes
DZF116	-	98.595	Pseudoruegeria insulae	BPTF-M20(T)	MH497062	ProteobacteriaAlphaproteobacteriaRhodobacteralesRhodobacteraceaePseudoruegeria	576	Yes
F0878	Colwellia aestuarii S08	99.718	Pseudoruegeria insulae	BPTF-M20(T)	MH497062	ProteobacteriaAlphaproteobacteriaRhodobacteralesRhodobacteraceaePseudoruegeria	577	No
F2043L	Formosa spongicola S20	99.718	Pseudoruegeria insulae	BPTF-M20(T)	MH497062	ProteobacteriaAlphaproteobacteriaRhodobacteralesRhodobacteraceaePseudoruegeria	577	No
F26100	Shewanella xiamenensis S26	99.718	Pseudoruegeria insulae	BPTF-M20(T)	MH497062	ProteobacteriaAlphaproteobacteriaRhodobacteralesRhodobacteraceaePseudoruegeria	577	No
F47105	Marinobacter algicola S47	99.859	Pseudoruegeria insulae	BPTF-M20(T)	MH497062	ProteobacteriaAlphaproteobacteriaRhodobacteralesRhodobacteraceaePseudoruegeria	577	No
F6448	Algibacter pectinivorans S64	99.718	Pseudoruegeria insulae	BPTF-M20(T)	MH497062	ProteobacteriaAlphaproteobacteriaRhodobacteralesRhodobacteraceaePseudoruegeria	577	No
F4753	Marinobacter algicola S47	99.014	Pseudoruegeria litorisediminis	BPTF-M5(T)	MH143794	ProteobacteriaAlphaproteobacteriaRhodobacteralesRhodobacteraceaePseudoruegeria	578	No
F20129	Formosa spongicola S20	97.7	Pseudoruegeria lutimaris	DSM_25294(T)	jgi.1055267	ProteobacteriaAlphaproteobacteriaRhodobacteralesRhodobacteraceaePseudoruegeria	579	Yes
F08133	Colwellia aestuarii S08	99.296	Pseudoruegeria marinistellae	SF-16(T)	LNCI01000028	ProteobacteriaAlphaproteobacteriaRhodobacteralesRhodobacteraceaePseudoruegeria	580	No
F47151	Marinobacter algicola S47	99.296	Pseudoruegeria marinistellae	SF-16(T)	LNCI01000028	ProteobacteriaAlphaproteobacteriaRhodobacteralesRhodobacteraceaePseudoruegeria	580	No
DZF108	-	99.923	Pseudoruegeria sabulilitoris	GJMS-35(T)	LOAS01000080	ProteobacteriaAlphaproteobacteriaRhodobacteralesRhodobacteraceaePseudoruegeria	581	No
F11192L	Roseibacterium beibuensis S11	100	Pseudoruegeria sabulilitoris	GJMS-35(T)	LOAS01000080	ProteobacteriaAlphaproteobacteriaRhodobacteralesRhodobacteraceaePseudoruegeria	581	No
F63244	Cribrihabitans marinus S63	99.859	Pseudoruegeria sabulilitoris	GJMS-35(T)	LOAS01000080	ProteobacteriaAlphaproteobacteriaRhodobacteralesRhodobacteraceaePseudoruegeria	581	No
F6346	Cribrihabitans marinus S63	100	Pseudoruegeria sabulilitoris	GJMS-35(T)	LOAS01000080	ProteobacteriaAlphaproteobacteriaRhodobacteralesRhodobacteraceaePseudoruegeria	581	No
DL30	-	99.718	Pseudoseohaeicola caenipelagi	BS-W13(T)	KP219887	ProteobacteriaAlphaproteobacteriaRhodobacteralesRhodobacteraceaePseudoseohaeicola	582	No
F6046	Salipiger mucosus S60	91.65	Pseudozobellia thermophila	DSM 19858(T)	jgi.1096623	BacteroidetesFlavobacteriiaFlavobacterialesFlavobacteriaceaePricia	583	Yes
F6028	Salipiger mucosus S60	99.745	Psychrobacter alimentarius	JG-100(T)	AY513645	ProteobacteriaGammaproteobacteriaPseudomonadalesMoraxellaceaePsychrobacter	584	No
F1192	Roseibacterium beibuensis S11	97.54	Psychrobacter celer	SW-238(T)	AY842259	ProteobacteriaGammaproteobacteriaPseudomonadalesMoraxellaceaePsychrobacter	585	Yes
F08380	Colwellia aestuarii S08	97.67	Psychrobacter celer	SW-238(T)	AY842259	ProteobacteriaGammaproteobacteriaPseudomonadalesMoraxellaceaePsychrobacter	585	Yes
F64280	Algibacter pectinivorans S64	97.685	Psychrobacter celer	SW-238(T)	AY842259	ProteobacteriaGammaproteobacteriaPseudomonadalesMoraxellaceaePsychrobacter	585	Yes
F2608	Shewanella xiamenensis S26	97.95	Psychrobacter celer	SW-238(T)	AY842259	ProteobacteriaGammaproteobacteriaPseudomonadalesMoraxellaceaePsychrobacter	586	Yes
F2656	Shewanella xiamenensis S26	97.95	Psychrobacter celer	KC_40(T)	AB438958	ProteobacteriaGammaproteobacteriaPseudomonadalesMoraxellaceaePsychrobacter	586	Yes
S6414	Algibacter pectinivorans S64	98.169	Psychrobacter celer	SW-238(T)	AY842259	ProteobacteriaGammaproteobacteriaPseudomonadalesMoraxellaceaePsychrobacter	587	Yes
DL04	-	99.228	Psychrobacter celer	SW-238(T)	AY842259	ProteobacteriaGammaproteobacteriaPseudomonadalesMoraxellaceaePsychrobacter	588	No
DS0118	-	98.97	Psychrobacter celer	SW-238(T)	AY842259	ProteobacteriaGammaproteobacteriaPseudomonadalesMoraxellaceaePsychrobacter	588	No
F63250	Cribrihabitans marinus S63	99.014	Psychrobacter celer	SW-238(T)	AY842259	ProteobacteriaGammaproteobacteriaPseudomonadalesMoraxellaceaePsychrobacter	588	No
F63259	Cribrihabitans marinus S63	99.014	Psychrobacter celer	SW-238(T)	AY842259	ProteobacteriaGammaproteobacteriaPseudomonadalesMoraxellaceaePsychrobacter	588	No
S1107L	Roseibacterium beibuensis S11	99.11	Psychrobacter celer	SW-238(T)	AY842259	ProteobacteriaGammaproteobacteriaPseudomonadalesMoraxellaceaePsychrobacter	588	No
S6006L	Salipiger mucosus S60	99.71	Psychrobacter celer	SW-238(T)	AY842259	ProteobacteriaGammaproteobacteriaPseudomonadalesMoraxellaceaePsychrobacter	588	No
F6458	Algibacter pectinivorans S64	96.28	Psychrobacter faecalis	Iso-46(T)	AJ421528	ProteobacteriaGammaproteobacteriaPseudomonadalesMoraxellaceaePsychrobacter	589	Yes
F4726	Marinobacter algicola S47	99.718	Psychrobacter faecalis	Iso-46(T)	AJ421528	ProteobacteriaGammaproteobacteriaPseudomonadalesMoraxellaceaePsychrobacter	590	No
F63245	Cribrihabitans marinus S63	99.437	Psychrobacter faecalis	Iso-46(T)	AJ421528	ProteobacteriaGammaproteobacteriaPseudomonadalesMoraxellaceaePsychrobacter	590	No
F11176	Roseibacterium beibuensis S11	99.296	Psychrobacter fozii	NF23(T)	AJ430827	ProteobacteriaGammaproteobacteriaPseudomonadalesMoraxellaceaePsychrobacter	591	No
F63247	Cribrihabitans marinus S63	99.859	Psychrobacter fozii	NF23(T)	AJ430827	ProteobacteriaGammaproteobacteriaPseudomonadalesMoraxellaceaePsychrobacter	591	No
F64138	Algibacter pectinivorans S64	100	Psychrobacter fozii	NF23(T)	AJ430827	ProteobacteriaGammaproteobacteriaPseudomonadalesMoraxellaceaePsychrobacter	591	No
F2669L	Shewanella xiamenensis S26	99.296	Psychrobacter fulvigenes	KC_40(T)	AB438958	ProteobacteriaGammaproteobacteriaPseudomonadalesMoraxellaceaePsychrobacter	592	No
F47208	Marinobacter algicola S47	99.23	Psychrobacter fulvigenes	KC_40(T)	AB438958	ProteobacteriaGammaproteobacteriaPseudomonadalesMoraxellaceaePsychrobacter	592	No
S6463	Algibacter pectinivorans S64	98.22	Psychrobacter maritimus	Pi2-20(T)	AJ609272	ProteobacteriaGammaproteobacteriaPseudomonadalesMoraxellaceaePsychrobacter	593	Yes
F26304	Shewanella xiamenensis S26	98.29	Psychrobacter maritimus	Iso-46(T)	AJ421528	ProteobacteriaGammaproteobacteriaPseudomonadalesMoraxellaceaePsychrobacter	594	Yes
F20368	Formosa spongicola S20	99.296	Psychrobacter maritimus	Pi2-20(T)	AJ609272	ProteobacteriaGammaproteobacteriaPseudomonadalesMoraxellaceaePsychrobacter	595	No
F26196L2	Shewanella xiamenensis S26	99.744	Psychrobacter maritimus	Pi2-20(T)	AJ609272	ProteobacteriaGammaproteobacteriaPseudomonadalesMoraxellaceaePsychrobacter	595	No
F63183	Cribrihabitans marinus S63	99.743	Psychrobacter maritimus	Pi2-20(T)	AJ609272	ProteobacteriaGammaproteobacteriaPseudomonadalesMoraxellaceaePsychrobacter	595	No
F64135L	Algibacter pectinivorans S64	99.874	Psychrobacter maritimus	Pi2-20(T)	AJ609272	ProteobacteriaGammaproteobacteriaPseudomonadalesMoraxellaceaePsychrobacter	595	No
F64214	Algibacter pectinivorans S64	99.85	Psychrobacter maritimus	Pi2-20(T)	AJ609272	ProteobacteriaGammaproteobacteriaPseudomonadalesMoraxellaceaePsychrobacter	595	No
F64310	Algibacter pectinivorans S64	99.874	Psychrobacter maritimus	Pi2-20(T)	AJ609272	ProteobacteriaGammaproteobacteriaPseudomonadalesMoraxellaceaePsychrobacter	595	No
F20327	Formosa spongicola S20	98.988	Psychrobacter namhaensis	SW-242(T)	AY722805	ProteobacteriaGammaproteobacteriaPseudomonadalesMoraxellaceaePsychrobacter	596	No
F11165	Roseibacterium beibuensis S11	100	Psychrobacter nivimaris	88/2-7(T)	AJ313425	ProteobacteriaGammaproteobacteriaPseudomonadalesMoraxellaceaePsychrobacter	597	No
F11243	Roseibacterium beibuensis S11	100	Psychrobacter nivimaris	88/2-7(T)	AJ313425	ProteobacteriaGammaproteobacteriaPseudomonadalesMoraxellaceaePsychrobacter	597	No
F47152	Marinobacter algicola S47	100	Psychrobacter nivimaris	88/2-7(T)	AJ313425	ProteobacteriaGammaproteobacteriaPseudomonadalesMoraxellaceaePsychrobacter	597	No
F47233	Marinobacter algicola S47	100	Psychrobacter nivimaris	88/2-7(T)	AJ313425	ProteobacteriaGammaproteobacteriaPseudomonadalesMoraxellaceaePsychrobacter	597	No
F6499	Algibacter pectinivorans S64	100	Psychrobacter nivimaris	88/2-7(T)	AJ313425	ProteobacteriaGammaproteobacteriaPseudomonadalesMoraxellaceaePsychrobacter	597	No
F2059	Formosa spongicola S20	99.8	Psychrobacter pulmonis	Iso-46(T)	AJ421528	ProteobacteriaGammaproteobacteriaPseudomonadalesMoraxellaceaePsychrobacter	598	No
DZF95	-	99.155	Psychrobacter submarinus	KMM_225(T)	AJ309940	ProteobacteriaGammaproteobacteriaPseudomonadalesMoraxellaceaePsychrobacter	599	No
F6020	Salipiger mucosus S60	99.719	Psychrobacter vallis	CMS_39(T)	AJ584832	ProteobacteriaGammaproteobacteriaPseudomonadalesMoraxellaceaePsychrobacter	600	No
F6024	Salipiger mucosus S60	99.745	Psychrobacter vallis	CMS_39(T)	AJ584832	ProteobacteriaGammaproteobacteriaPseudomonadalesMoraxellaceaePsychrobacter	600	No
S6385	Cribrihabitans marinus S63	97.93	Psychroflexus sediminis	YIM-C238(T)	EU135715	BacteroidetesFlavobacteriiaFlavobacterialesFlavobacteriaceaePsychroflexus	601	Yes
S4702	Marinobacter algicola S47	97.1	Psychromonas agarivorans	J42-3A(T)	AB374544	ProteobacteriaGammaproteobacteriaAlteromonadalesPsychromonadaceaePsychromonas	602	Yes
S2022L1	Formosa spongicola S20	98.52	Psychromonas japonica	JAMM_0394(T)	AB304804	ProteobacteriaGammaproteobacteriaAlteromonadalesPsychromonadaceaePsychromonas	603	Yes
S0817	Colwellia aestuarii S08	99.046	Psychromonas japonica	JAMM_0394(T)	AB304804	ProteobacteriaGammaproteobacteriaAlteromonadalesPsychromonadaceaePsychromonas	604	No
F47232	Marinobacter algicola S47	99.859	Psychroserpens damuponensis	JCM_17632(T)	JXJO01000016	BacteroidetesFlavobacteriiaFlavobacterialesFlavobacteriaceaePsychroserpens	605	No
F08109	Colwellia aestuarii S08	96.03	Pukyongiella litopenaei	SH-1(T)	JX090308	ProteobacteriaAlphaproteobacteriaRhodobacteralesRhodobacteraceaePukyongiella	606	Yes
S2074	Formosa spongicola S20	97.91	Pukyongiella litopenaei	JAMH043(T)	LC057677	ProteobacteriaAlphaproteobacteriaRhodobacteralesRhodobacteraceaeShimia	607	Yes
S1136L1	Roseibacterium beibuensis S11	98.592	Qipengyuania aquimaris	SW-110(T)	AY461441	ProteobacteriaAlphaproteobacteriaSphingomonadalesQipengyuaniaaceaeQipengyuania	608	Yes
DD215	-	99.623	Qipengyuania aquimaris	SW-110(T)	AY461441	ProteobacteriaAlphaproteobacteriaSphingomonadalesQipengyuaniaaceaeQipengyuania	609	No
F6039	Salipiger mucosus S60	100	Qipengyuania aquimaris	SW-110(T)	AY461441	ProteobacteriaAlphaproteobacteriaSphingomonadalesQipengyuaniaaceaeQipengyuania	609	No
F63258	Cribrihabitans marinus S63	99.873	Qipengyuania aquimaris	SW-110(T)	AY461441	ProteobacteriaAlphaproteobacteriaSphingomonadalesQipengyuaniaaceaeQipengyuania	609	No
S6317L1	Cribrihabitans marinus S63	98.87	Qipengyuania aquimaris	SW-110(T)	AY461441	ProteobacteriaAlphaproteobacteriaSphingomonadalesQipengyuaniaaceaeQipengyuania	610	Yes
DL09	-	98.719	Qipengyuania atlanticus	s21-N3(T)	CP011310	ProteobacteriaAlphaproteobacteriaSphingomonadalesQipengyuaniaaceaeQipengyuania	611	No
S2002D	Formosa spongicola S20	98.72	Qipengyuania atlanticus	s21-N3(T)	CP011310	ProteobacteriaAlphaproteobacteriaSphingomonadalesQipengyuaniaaceaeQipengyuania	611	No
S6015D	Salipiger mucosus S60	98.36	Qipengyuania citrea	RE35F/1(T)	AF118020	ProteobacteriaAlphaproteobacteriaSphingomonadalesQipengyuaniaaceaeQipengyuania	612	Yes
DZF146	-	98.198	Qipengyuania citreus	RE35F/1(T)	AF118020	ProteobacteriaAlphaproteobacteriaSphingomonadalesQipengyuaniaaceaeQipengyuania	613	Yes
S1105L	Roseibacterium beibuensis S11	98.453	Qipengyuania citreus	RE35F/1(T)	AF118020	ProteobacteriaAlphaproteobacteriaSphingomonadalesQipengyuaniaaceaeQipengyuania	614	Yes
DD220	-	98.65	Qipengyuania citreus	RE35F/1(T)	AF118020	ProteobacteriaAlphaproteobacteriaSphingomonadalesQipengyuaniaaceaeQipengyuania	615	Yes
F08148	Colwellia aestuarii S08	99.296	Qipengyuania citreus	RE35F/1(T)	AF118020	ProteobacteriaAlphaproteobacteriaSphingomonadalesQipengyuaniaaceaeQipengyuania	616	No
F11123	Roseibacterium beibuensis S11	99.296	Qipengyuania citreus	RE35F/1(T)	AF118020	ProteobacteriaAlphaproteobacteriaSphingomonadalesQipengyuaniaaceaeQipengyuania	616	No
S1112	Roseibacterium beibuensis S11	100	Qipengyuania flavus	SW-46(T)	AF500004	ProteobacteriaAlphaproteobacteriaSphingomonadalesQipengyuaniaaceaeQipengyuania	617	No
F6038	Salipiger mucosus S60	99.437	Qipengyuania insulae	JBTF-M21(T)	MK991775	ProteobacteriaAlphaproteobacteriaSphingomonadalesQipengyuaniaaceaeQipengyuania	618	No
S0801L2	Colwellia aestuarii S08	97.73	Qipengyuania longus	DSM 6997(T)	JMIW01000006	ProteobacteriaAlphaproteobacteriaSphingomonadalesQipengyuaniaaceaeQipengyuania	619	Yes
DZF09	-	98.709	Qipengyuania longus	DSM 6997(T)	JMIW01000006	ProteobacteriaAlphaproteobacteriaSphingomonadalesQipengyuaniaaceaeQipengyuania	620	No
S2621	Shewanella xiamenensis S26	98.44	Qipengyuania longus	DSM 6997(T)	JMIW01000006	ProteobacteriaAlphaproteobacteriaSphingomonadalesQipengyuaniaaceaeQipengyuania	621	Yes
S0816	Colwellia aestuarii S08	98.451	Qipengyuania nanhaisediminis	CGMCC_1.7715(T)	jgi.1058038	ProteobacteriaAlphaproteobacteriaSphingomonadalesQipengyuaniaaceaeQipengyuania	622	Yes
DZF0	-	99.925	Qipengyuania nanhaisediminis	CGMCC_1.7715(T)	jgi.1058038	ProteobacteriaAlphaproteobacteriaSphingomonadalesQipengyuaniaaceaeQipengyuania	623	No
F08138	Colwellia aestuarii S08	100	Qipengyuania nanhaisediminis	CGMCC_1.7715(T)	jgi.1058038	ProteobacteriaAlphaproteobacteriaSphingomonadalesQipengyuaniaaceaeQipengyuania	623	No
F08186	Colwellia aestuarii S08	100	Qipengyuania nanhaisediminis	CGMCC_1.7715(T)	jgi.1058038	ProteobacteriaAlphaproteobacteriaSphingomonadalesQipengyuaniaaceaeQipengyuania	623	No
S6339D	Cribrihabitans marinus S63	99.237	Qipengyuania nanhaisediminis	CGMCC_1.7715(T)	jgi.1058038	ProteobacteriaAlphaproteobacteriaSphingomonadalesQipengyuaniaaceaeQipengyuania	623	No
DS0137	-	99.925	Qipengyuania seohaensis	SW-135(T)	AY562219	ProteobacteriaAlphaproteobacteriaSphingomonadalesQipengyuaniaaceaeQipengyuania	624	No
DZD210	-	99.718	Qipengyuania seohaensis	SW-135(T)	AY562219	ProteobacteriaAlphaproteobacteriaSphingomonadalesQipengyuaniaaceaeQipengyuania	624	No
DZD213	-	99.718	Qipengyuania seohaensis	SW-135(T)	AY562219	ProteobacteriaAlphaproteobacteriaSphingomonadalesQipengyuaniaaceaeQipengyuania	624	No
F1181	Roseibacterium beibuensis S11	100	Qipengyuania seohaensis	SW-135(T)	AY562219	ProteobacteriaAlphaproteobacteriaSphingomonadalesQipengyuaniaaceaeQipengyuania	624	No
S0832	Colwellia aestuarii S08	100	Qipengyuania seohaensis	SW-135(T)	AY562219	ProteobacteriaAlphaproteobacteriaSphingomonadalesQipengyuaniaaceaeQipengyuania	624	No
S0835	Colwellia aestuarii S08	100	Qipengyuania seohaensis	SW-135(T)	AY562219	ProteobacteriaAlphaproteobacteriaSphingomonadalesQipengyuaniaaceaeQipengyuania	624	No
F6335	Cribrihabitans marinus S63	100	Qipengyuania vulgaris	022_2-10(T)	AY706935	ProteobacteriaAlphaproteobacteriaSphingomonadalesQipengyuaniaaceaeQipengyuania	625	No
S6006	Salipiger mucosus S60	96.62	Rheinheimera salexigens	KH87(T)	KP026120	ProteobacteriaGammaproteobacteriaChromatialesChromatiaceaeRheinheimera	626	Yes
F6430	Algibacter pectinivorans S64	99.437	Rhizobium zeae	CRZM18R(T)	KX932068	ProteobacteriaAlphaproteobacteriaRhizobialesRhizobiaceaeRhizobium	627	No
F20163	Formosa spongicola S20	100	Rhodococcus electrodiphilus	JC435(T)	LT630357	ActinobacteriaActinomycetiaMycobacterialesNocardiaceaeRhodococcus	628	No
F08139	Colwellia aestuarii S08	99.155	Rhodococcus olei	Ktm-20(T)	MF405107	ActinobacteriaActinomycetiaMycobacterialesNocardiaceaeRhodococcus	629	No
F4733	Marinobacter algicola S47	99.155	Rhodococcus olei	Ktm-20(T)	MF405107	ActinobacteriaActinomycetiaMycobacterialesNocardiaceaeRhodococcus	629	No
F64268	Algibacter pectinivorans S64	98.96	Rhodococcus phenolicus	DSM_44812(T)	LRRH01000094	ActinobacteriaActinobacteria_cMycobacterialesNocardiaceaeRhodococcus	630	No
F6427	Algibacter pectinivorans S64	98.734	Rhodococcus phenolicus	DSM_44812(T)	LRRH01000094	ActinobacteriaActinomycetiaMycobacterialesNocardiaceaeRhodococcus	630	Yes
F6313	Cribrihabitans marinus S63	98.734	Rhodococcus sovatensis	H004(T)	KU189221	ActinobacteriaActinobacteria_cMycobacterialesNocardiaceaeRhodococcus	631	No
DL14	-	98.451	Rhodoglobus aureus	CMS_81(T)	AJ438586	ActinobacteriaActinomycetiaMicrobacterialesMicrobacteriaceaeRhodoglobus	632	Yes
S1162	Roseibacterium beibuensis S11	97.8	Rhodovulum sulfidophilum	DSM 1374	jgi.1085771	ProteobacteriaAlphaproteobacteriaRhodobacteralesRhodobacteraceaeRhodovulum	633	Yes
S2612	Roseibacterium beibuensis S11	100	Roseibacterium beibuensis	JLT1202r(T)	JN247667	ProteobacteriaAlphaproteobacteriaRhodobacteralesRhodobacteraceaeRoseibacterium	634	No
DZF56	-	100	Roseibacterium beibuensis	JLT1202r(T)	JN247667	ProteobacteriaAlphaproteobacteriaRhodobacteralesRhodobacteraceaeRoseibacterium	634	No
S4721L	Marinobacter algicola S47	97.98	Roseibacterium elongatum	DSM 19469(T)	CP004372	ProteobacteriaAlphaproteobacteriaRhodobacteralesRhodobacteraceaeRoseibacterium	635	Yes
F6492	Algibacter pectinivorans S64	97.074	Roseicella frigidaeris	DB1506(T)	MH547445	ProteobacteriaAlphaproteobacteriaRhodospirillalesAcetobacteraceaeRoseicella	636	Yes
DC53	-	100	Roseobacter litoralis	Och_149(T)	CP002623	ProteobacteriaAlphaproteobacteriaRhodobacteralesRhodobacteraceaeRoseobacter	637	No
DFD35	-	98.122	Roseobacter ponti	MM-7(T)	KX756455	ProteobacteriaAlphaproteobacteriaRhodobacteralesRhodobacteraceaeRoseobacter	638	Yes
S6406	Algibacter pectinivorans S64	96.809	Roseovarius aestuarii	CECT_7745(T)	FWXB01000015	ProteobacteriaAlphaproteobacteriaRhodobacteralesRhodobacteraceaeRoseovarius	639	Yes
F26174	Shewanella xiamenensis S26	97.161	Roseovarius aestuarii	CECT_7745(T)	FWXB01000015	ProteobacteriaAlphaproteobacteriaRhodobacteralesRhodobacteraceaeRoseovarius	640	Yes
F2699	Shewanella xiamenensis S26	97.324	Roseovarius aestuarii	CECT_7745(T)	FWXB01000015	ProteobacteriaAlphaproteobacteriaRhodobacteralesRhodobacteraceaeRoseovarius	640	Yes
DD208	-	97.469	Roseovarius aestuarii	CECT_7745(T)	FWXB01000015	ProteobacteriaAlphaproteobacteriaRhodobacteralesRhodobacteraceaeRoseovarius	641	Yes
F20101L	Formosa spongicola S20	96.97	Roseovarius aestuarii	CECT_7745(T)	FWXB01000015	ProteobacteriaAlphaproteobacteriaRhodobacteralesRhodobacteraceaeRoseovarius	642	Yes
F20110	Formosa spongicola S20	97.69	Roseovarius aestuarii	CECT_7745(T)	FWXB01000015	ProteobacteriaAlphaproteobacteriaRhodobacteralesRhodobacteraceaeRoseovarius	643	Yes
F0889L	Colwellia aestuarii S08	99.296	Roseovarius aestuarii	CECT_7745(T)	FWXB01000015	ProteobacteriaAlphaproteobacteriaRhodobacteralesRhodobacteraceaeRoseovarius	644	No
F11180	Roseibacterium beibuensis S11	99.296	Roseovarius aestuarii	CECT_7745(T)	FWXB01000015	ProteobacteriaAlphaproteobacteriaRhodobacteralesRhodobacteraceaeRoseovarius	644	No
F2681	Shewanella xiamenensis S26	99.718	Roseovarius aestuarii	CECT_7745(T)	FWXB01000015	ProteobacteriaAlphaproteobacteriaRhodobacteralesRhodobacteraceaeRoseovarius	644	No
F4796	Marinobacter algicola S47	99.014	Roseovarius aestuarii	CECT_7745(T)	FWXB01000015	ProteobacteriaAlphaproteobacteriaRhodobacteralesRhodobacteraceaeRoseovarius	644	No
F60196	Salipiger mucosus S60	99.155	Roseovarius aestuarii	CECT_7745(T)	FWXB01000015	ProteobacteriaAlphaproteobacteriaRhodobacteralesRhodobacteraceaeRoseovarius	644	No
F64121	Algibacter pectinivorans S64	99.296	Roseovarius aestuarii	CECT_7745(T)	FWXB01000015	ProteobacteriaAlphaproteobacteriaRhodobacteralesRhodobacteraceaeRoseovarius	644	No
F6457	Algibacter pectinivorans S64	99.859	Roseovarius aestuarii	CECT_7745(T)	FWXB01000015	ProteobacteriaAlphaproteobacteriaRhodobacteralesRhodobacteraceaeRoseovarius	644	No
S1129	Roseibacterium beibuensis S11	99.437	Roseovarius aestuarii	CECT_7745(T)	FWXB01000015	ProteobacteriaAlphaproteobacteriaRhodobacteralesRhodobacteraceaeRoseovarius	644	No
S6390	Cribrihabitans marinus S63	99.488	Roseovarius aestuarii	CECT_7745(T)	FWXB01000015	ProteobacteriaAlphaproteobacteriaRhodobacteralesRhodobacteraceaeRoseovarius	644	No
F0867	Colwellia aestuarii S08	97.7	Roseovarius albus	CECT_7450(T)	FWFX01000029	ProteobacteriaAlphaproteobacteriaRhodobacteralesRhodobacteraceaeRoseovarius	645	Yes
F2667L	Shewanella xiamenensis S26	97.7	Roseovarius albus	CECT 7450(T)	FWFX01000029	ProteobacteriaAlphaproteobacteriaRhodobacteralesRhodobacteraceaeRoseovarius	645	Yes
S2613	Shewanella xiamenensis S26	98.208	Roseovarius albus	CECT_7450(T)	FWFX01000029	ProteobacteriaAlphaproteobacteriaRhodobacteralesRhodobacteraceaeRoseovarius	645	Yes
S4756	Marinobacter algicola S47	98.42	Roseovarius amoyensis	GCL-8(T)	KX641473	ProteobacteriaAlphaproteobacteriaRhodobacteralesRhodobacteraceaeRoseovarius	646	Yes
S2005D	Formosa spongicola S20	98.323	Roseovarius antarcticus	M-S13-148(T)	KM347966	ProteobacteriaAlphaproteobacteriaRhodobacteralesRhodobacteraceaeRoseovarius	647	Yes
S6022	Salipiger mucosus S60	98.323	Roseovarius aquimarinus	CAU1059(T)	JX233494	ProteobacteriaAlphaproteobacteriaRhodobacteralesRhodobacteraceaeRoseovarius	648	Yes
S1116L3	Roseibacterium beibuensis S11	98.48	Roseovarius aquimarinus	CAU1059(T)	JX233494	ProteobacteriaAlphaproteobacteriaRhodobacteralesRhodobacteraceaeRoseovarius	649	Yes
F60178	Salipiger mucosus S60	96.69	Roseovarius litorisediminis	CECT 8287(T)	FWFL01000002	ProteobacteriaAlphaproteobacteriaRhodobacteralesRhodobacteraceaeRoseovarius	650	Yes
F2617L	Shewanella xiamenensis S26	97.143	Roseovarius litorisediminis	CECT 8287(T)	FWFL01000002	ProteobacteriaAlphaproteobacteriaRhodobacteralesRhodobacteraceaePelagicola	650	Yes
F26126	Shewanella xiamenensis S26	96.97	Roseovarius litorisediminis	CECT 8287(T)	FWFL01000002	ProteobacteriaAlphaproteobacteriaRhodobacteralesRhodobacteraceaeRoseovarius	651	Yes
DZF36	-	99.832	Roseovarius litorisediminis	CECT 8287(T)	FWFL01000002	ProteobacteriaAlphaproteobacteriaRhodobacteralesRhodobacteraceaePelagicola	652	No
DZF143	-	100	Roseovarius marisflavi	DSM_29327(T)	jgi.1107787	ProteobacteriaAlphaproteobacteriaRhodobacteralesRhodobacteraceaeRoseovarius	653	No
F20240	Formosa spongicola S20	100	Roseovarius marisflavi	DSM_29327(T)	jgi.1107787	ProteobacteriaAlphaproteobacteriaRhodobacteralesRhodobacteraceaeRoseovarius	653	No
F2659	Shewanella xiamenensis S26	100	Roseovarius marisflavi	DSM_29327(T)	jgi.1107787	ProteobacteriaAlphaproteobacteriaRhodobacteralesRhodobacteraceaeRoseovarius	653	No
F2632	Shewanella xiamenensis S26	98.451	Roseovarius nanhaiticus	CGMCC_1.10961(T)	jgi.1076160	ProteobacteriaAlphaproteobacteriaRhodobacteralesRhodobacteraceaeRoseovarius	654	Yes
S0820	Colwellia aestuarii S08	99.859	Roseovarius pacificus	DSM_29589(T)	jgi.1107647	ProteobacteriaAlphaproteobacteriaRhodobacteralesRhodobacteraceaeRoseovarius	655	No
DZF65	-	100	Roseovarius scapharcae	MA4-5(T)	KR611924	ProteobacteriaAlphaproteobacteriaRhodobacteralesRhodobacteraceaeRoseovarius	656	No
S0836	Colwellia aestuarii S08	96.33	Roseovarius spongiae	HN-E21(T)	RAPE01000004	ProteobacteriaAlphaproteobacteriaRhodobacteralesRhodobacteraceaeRoseovarius	657	Yes
DL26	-	100	Ruegeria arenilitoris	CECT_8715(T)	FXYG01000008	ProteobacteriaAlphaproteobacteriaRhodobacteralesRhodobacteraceaeRuegeria	658	No
DZF81L	-	100	Ruegeria arenilitoris	CECT_8715(T)	FXYG01000008	ProteobacteriaAlphaproteobacteriaRhodobacteralesRhodobacteraceaeRuegeria	658	No
F2081	Formosa spongicola S20	100	Ruegeria arenilitoris	CECT_8715(T)	FXYG01000008	ProteobacteriaAlphaproteobacteriaRhodobacteralesRhodobacteraceaeRuegeria	658	No
F2608N	Shewanella xiamenensis S26	99.873	Ruegeria arenilitoris	CECT_8715(T)	FXYG01000008	ProteobacteriaAlphaproteobacteriaRhodobacteralesRhodobacteraceaeRuegeria	658	No
F2637	Shewanella xiamenensis S26	100	Ruegeria arenilitoris	CECT_8715(T)	FXYG01000008	ProteobacteriaAlphaproteobacteriaRhodobacteralesRhodobacteraceaeRuegeria	658	No
F4714	Marinobacter algicola S47	99.718	Ruegeria arenilitoris	CECT_8715(T)	FXYG01000008	ProteobacteriaAlphaproteobacteriaRhodobacteralesRhodobacteraceaeRuegeria	658	No
F4723	Marinobacter algicola S47	100	Ruegeria arenilitoris	CECT_8715(T)	FXYG01000008	ProteobacteriaAlphaproteobacteriaRhodobacteralesRhodobacteraceaeRuegeria	658	No
F60188	Salipiger mucosus S60	100	Ruegeria arenilitoris	CECT_8715(T)	FXYG01000008	ProteobacteriaAlphaproteobacteriaRhodobacteralesRhodobacteraceaeRuegeria	658	No
F63225	Cribrihabitans marinus S63	100	Ruegeria arenilitoris	CECT_8715(T)	FXYG01000008	ProteobacteriaAlphaproteobacteriaRhodobacteralesRhodobacteraceaeRuegeria	658	No
F6466	Algibacter pectinivorans S64	99.859	Ruegeria arenilitoris	CECT_8715(T)	FXYG01000008	ProteobacteriaAlphaproteobacteriaRhodobacteralesRhodobacteraceaeRuegeria	658	No
S1106	Roseibacterium beibuensis S11	100	Ruegeria arenilitoris	CECT_8715(T)	FXYG01000008	ProteobacteriaAlphaproteobacteriaRhodobacteralesRhodobacteraceaeRuegeria	658	No
S6313L	Cribrihabitans marinus S63	99.859	Ruegeria arenilitoris	CECT_8715(T)	FXYG01000008	ProteobacteriaAlphaproteobacteriaRhodobacteralesRhodobacteraceaeRuegeria	658	No
DZF134	-	99.076	Ruegeria atlantica	CECT_4292(T)	CYPU01000053	ProteobacteriaAlphaproteobacteriaRhodobacteralesRhodobacteraceaeRuegeria	659	No
F11137	Roseibacterium beibuensis S11	99.718	Ruegeria atlantica	CECT_4292(T)	CYPU01000053	ProteobacteriaAlphaproteobacteriaRhodobacteralesRhodobacteraceaeRuegeria	659	No
F20125	Formosa spongicola S20	99.158	Ruegeria atlantica	CECT_4292(T)	CYPU01000053	ProteobacteriaAlphaproteobacteriaRhodobacteralesRhodobacteraceaeRuegeria	659	No
F26235	Shewanella xiamenensis S26	99.577	Ruegeria atlantica	CECT_4292(T)	CYPU01000053	ProteobacteriaAlphaproteobacteriaRhodobacteralesRhodobacteraceaeRuegeria	659	No
F47224	Marinobacter algicola S47	99.718	Ruegeria atlantica	CECT_4292(T)	CYPU01000053	ProteobacteriaAlphaproteobacteriaRhodobacteralesRhodobacteraceaeRuegeria	659	No
F47261	Marinobacter algicola S47	99.17	Ruegeria atlantica	CECT_4292(T)	CYPU01000053	ProteobacteriaAlphaproteobacteriaRhodobacteralesRhodobacteraceaeRuegeria	659	No
F60110	Salipiger mucosus S60	99.718	Ruegeria atlantica	CECT_4292(T)	CYPU01000053	ProteobacteriaAlphaproteobacteriaRhodobacteralesRhodobacteraceaeRuegeria	659	No
F60286	Salipiger mucosus S60	100	Ruegeria atlantica	CECT_4292(T)	CYPU01000053	ProteobacteriaAlphaproteobacteriaRhodobacteralesRhodobacteraceaeRuegeria	659	No
F63185	Cribrihabitans marinus S63	100	Ruegeria atlantica	CECT_4292(T)	CYPU01000053	ProteobacteriaAlphaproteobacteriaRhodobacteralesRhodobacteraceaeRuegeria	659	No
S0824	Colwellia aestuarii S08	99.859	Ruegeria atlantica	CECT_4292(T)	CYPU01000053	ProteobacteriaAlphaproteobacteriaRhodobacteralesRhodobacteraceaeRuegeria	659	No
F20272	Formosa spongicola S20	100	Ruegeria conchae	TW15(T)	AEYW01000009	ProteobacteriaAlphaproteobacteriaRhodobacteralesRhodobacteraceaeRuegeria	660	No
F4758	Marinobacter algicola S47	100	Ruegeria conchae	TW15(T)	AEYW01000009	ProteobacteriaAlphaproteobacteriaRhodobacteralesRhodobacteraceaeRuegeria	660	No
F63215	Cribrihabitans marinus S63	100	Ruegeria conchae	TW15(T)	AEYW01000009	ProteobacteriaAlphaproteobacteriaRhodobacteralesRhodobacteraceaeRuegeria	660	No
F64211	Algibacter pectinivorans S64	100	Ruegeria conchae	TW15(T)	AEYW01000009	ProteobacteriaAlphaproteobacteriaRhodobacteralesRhodobacteraceaeRuegeria	660	No
F1180	Roseibacterium beibuensis S11	99.296	Ruegeria denitrificans	CECT_5091(T)	MH023307	ProteobacteriaAlphaproteobacteriaRhodobacteralesRhodobacteraceaeRuegeria	661	No
F2046	Formosa spongicola S20	99.718	Ruegeria denitrificans	CECT_5091(T)	MH023307	ProteobacteriaAlphaproteobacteriaRhodobacteralesRhodobacteraceaeRuegeria	661	No
DZF118	-	98.31	Ruegeria faecimaris	HD-28(T)	GU057915	ProteobacteriaAlphaproteobacteriaRhodobacteralesRhodobacteraceaeRuegeria	662	Yes
DZF102	-	99.437	Ruegeria faecimaris	HD-28(T)	GU057915	ProteobacteriaAlphaproteobacteriaRhodobacteralesRhodobacteraceaeRuegeria	663	No
F0820	Colwellia aestuarii S08	99.719	Ruegeria faecimaris	HD-28(T)	GU057915	ProteobacteriaAlphaproteobacteriaRhodobacteralesRhodobacteraceaeRuegeria	663	No
F1164	Roseibacterium beibuensis S11	99.718	Ruegeria faecimaris	HD-28(T)	GU057915	ProteobacteriaAlphaproteobacteriaRhodobacteralesRhodobacteraceaeRuegeria	663	No
F2082	Formosa spongicola S20	100	Ruegeria faecimaris	HD-28(T)	GU057915	ProteobacteriaAlphaproteobacteriaRhodobacteralesRhodobacteraceaeRuegeria	663	No
F2603L	Shewanella xiamenensis S26	100	Ruegeria faecimaris	HD-28(T)	GU057915	ProteobacteriaAlphaproteobacteriaRhodobacteralesRhodobacteraceaeRuegeria	663	No
F4703	Marinobacter algicola S47	99.874	Ruegeria faecimaris	HD-28(T)	GU057915	ProteobacteriaAlphaproteobacteriaRhodobacteralesRhodobacteraceaeRuegeria	663	No
F60123	Salipiger mucosus S60	100	Ruegeria faecimaris	HD-28(T)	GU057915	ProteobacteriaAlphaproteobacteriaRhodobacteralesRhodobacteraceaeRuegeria	663	No
F6372	Cribrihabitans marinus S63	100	Ruegeria faecimaris	HD-28(T)	GU057915	ProteobacteriaAlphaproteobacteriaRhodobacteralesRhodobacteraceaeRuegeria	663	No
F64145	Algibacter pectinivorans S64	99.859	Ruegeria faecimaris	HD-28(T)	GU057915	ProteobacteriaAlphaproteobacteriaRhodobacteralesRhodobacteraceaeRuegeria	663	No
F6485	Algibacter pectinivorans S64	100	Ruegeria faecimaris	HD-28(T)	GU057915	ProteobacteriaAlphaproteobacteriaRhodobacteralesRhodobacteraceaeRuegeria	663	No
F6488	Algibacter pectinivorans S64	100	Ruegeria faecimaris	HD-28(T)	GU057915	ProteobacteriaAlphaproteobacteriaRhodobacteralesRhodobacteraceaeRuegeria	663	No
S4729	Marinobacter algicola S47	100	Ruegeria faecimaris	HD-28(T)	GU057915	ProteobacteriaAlphaproteobacteriaRhodobacteralesRhodobacteraceaeRuegeria	663	No
S2047	Formosa spongicola S20	97.953	Ruegeria litorea	CECT_7639(T)	FWFO01000011	ProteobacteriaAlphaproteobacteriaRhodobacteralesRhodobacteraceaeTropicibacter	664	Yes
F0885	Colwellia aestuarii S08	100	Ruegeria mediterranea	M17(T)	HE860710	ProteobacteriaAlphaproteobacteriaRhodobacteralesRhodobacteraceaeRuegeria	665	No
F11191	Roseibacterium beibuensis S11	99.364	Ruegeria mediterranea	M17(T)	HE860710	ProteobacteriaAlphaproteobacteriaRhodobacteralesRhodobacteraceaeRuegeria	665	No
F08120	Colwellia aestuarii S08	99.437	Ruegeria meonggei	CECT_8411(T)	FWFP01000022	ProteobacteriaAlphaproteobacteriaRhodobacteralesRhodobacteraceaeRuegeria	666	No
F11217	Roseibacterium beibuensis S11	99.494	Ruegeria meonggei	CECT_8411(T)	FWFP01000022	ProteobacteriaAlphaproteobacteriaRhodobacteralesRhodobacteraceaeRuegeria	666	No
F20407	Formosa spongicola S20	99.437	Ruegeria meonggei	CECT_8411(T)	FWFP01000022	ProteobacteriaAlphaproteobacteriaRhodobacteralesRhodobacteraceaeRuegeria	666	No
F26212	Shewanella xiamenensis S26	99.491	Ruegeria meonggei	CECT_8411(T)	FWFP01000022	ProteobacteriaAlphaproteobacteriaRhodobacteralesRhodobacteraceaeRuegeria	666	No
F47256	Marinobacter algicola S47	99.437	Ruegeria meonggei	CECT_8411(T)	FWFP01000022	ProteobacteriaAlphaproteobacteriaRhodobacteralesRhodobacteraceaeRuegeria	666	No
F6082	Salipiger mucosus S60	99.437	Ruegeria meonggei	CECT_8411(T)	FWFP01000022	ProteobacteriaAlphaproteobacteriaRhodobacteralesRhodobacteraceaeRuegeria	666	No
F6323	Cribrihabitans marinus S63	99.437	Ruegeria meonggei	CECT_8411(T)	FWFP01000022	ProteobacteriaAlphaproteobacteriaRhodobacteralesRhodobacteraceaeRuegeria	666	No
F64204	Algibacter pectinivorans S64	99.437	Ruegeria meonggei	CECT_8411(T)	FWFP01000022	ProteobacteriaAlphaproteobacteriaRhodobacteralesRhodobacteraceaeRuegeria	666	No
S0808	Colwellia aestuarii S08	99.296	Ruegeria meonggei	CECT_8411(T)	FWFP01000022	ProteobacteriaAlphaproteobacteriaRhodobacteralesRhodobacteraceaeRuegeria	666	No
S6365	Cribrihabitans marinus S63	99.363	Ruegeria meonggei	CECT_8411(T)	FWFP01000022	ProteobacteriaAlphaproteobacteriaRhodobacteralesRhodobacteraceaeRuegeria	666	No
DS0133	-	99.859	Ruegeria profundi	ZGT108(T)	LQBP01000024	ProteobacteriaAlphaproteobacteriaRhodobacteralesRhodobacteraceaeRuegeria	667	No
F26213	Shewanella xiamenensis S26	99.437	Ruegeria profundi	ZGT108(T)	LQBP01000024	ProteobacteriaAlphaproteobacteriaRhodobacteralesRhodobacteraceaeRuegeria	667	No
F47141	Marinobacter algicola S47	99.437	Ruegeria profundi	ZGT108(T)	LQBP01000024	ProteobacteriaAlphaproteobacteriaRhodobacteralesRhodobacteraceaeRuegeria	667	No
F4786	Marinobacter algicola S47	99.155	Ruegeria profundi	ZGT108(T)	LQBP01000024	ProteobacteriaAlphaproteobacteriaRhodobacteralesRhodobacteraceaeRuegeria	667	No
S1111	Roseibacterium beibuensis S11	99.577	Ruegeria profundi	ZGT108(T)	LQBP01000024	ProteobacteriaAlphaproteobacteriaRhodobacteralesRhodobacteraceaeRuegeria	667	No
F2634	Shewanella xiamenensis S26	100	Saccharopolyspora dendranthemae	KLBMP_1305(T)	JQ819260	ActinobacteriaActinomycetiaPseudonocardialesPseudonocardiaceaeSaccharopolyspora	668	No
F6011	Salipiger mucosus S60	99.859	Saccharopolyspora endophytica	YIM_61095(T)	EU814512	ActinobacteriaActinomycetiaPseudonocardialesPseudonocardiaceaeSaccharopolyspora	669	No
S0847	Colwellia aestuarii S08	95.041	Salaquimonas pukyongi	RR3-28(T)	CP019044	ProteobacteriaAlphaproteobacteriaRhizobialesPhyllobacteriaceaeSalaquimonas	670	Yes
F2060	Formosa spongicola S20	99.619	Salegentibacter echinorum	DSM_24579(T)	jgi.1107729	BacteroidetesFlavobacteriiaFlavobacterialesFlavobacteriaceaeSalegentibacter	671	No
S0826L3	Colwellia aestuarii S08	98.28	Salegentibacter holothuriorum	DSM_5424(T)	jgi.1048968	BacteroidetesFlavobacteriiaFlavobacterialesFlavobacteriaceaeSalegentibacter	672	Yes
DS0116	-	98.31	Salegentibacter holothuriorum	DSM_5424(T)	jgi.1048968	BacteroidetesFlavobacteriiaFlavobacterialesFlavobacteriaceaeSalegentibacter	672	Yes
F60189	Salipiger mucosus S60	98.451	Salegentibacter holothuriorum	DSM_5424(T)	jgi.1048968	BacteroidetesFlavobacteriiaFlavobacterialesFlavobacteriaceaeSalegentibacter	672	Yes
S0829	Colwellia aestuarii S08	98.451	Salegentibacter holothuriorum	DSM_5424(T)	jgi.1048968	BacteroidetesFlavobacteriiaFlavobacterialesFlavobacteriaceaeSalegentibacter	672	Yes
S4741	Marinobacter algicola S47	98.451	Salegentibacter holothuriorum	DSM_5424(T)	jgi.1048968	BacteroidetesFlavobacteriiaFlavobacterialesFlavobacteriaceaeSalegentibacter	672	Yes
S6441	Algibacter pectinivorans S64	98.451	Salegentibacter holothuriorum	DSM_5424(T)	jgi.1048968	BacteroidetesFlavobacteriiaFlavobacterialesFlavobacteriaceaeSalegentibacter	672	Yes
F26214	Shewanella xiamenensis S26	98.55	Salegentibacter holothuriorum	DSM_5424(T)	jgi.1048968	BacteroidetesFlavobacteriiaFlavobacterialesFlavobacteriaceaeSalegentibacter	672	Yes
F60176	Salipiger mucosus S60	98.55	Salegentibacter holothuriorum	DSM_5424(T)	jgi.1048968	BacteroidetesFlavobacteriiaFlavobacterialesFlavobacteriaceaeSalegentibacter	672	Yes
F63223	Cribrihabitans marinus S63	98.55	Salegentibacter holothuriorum	DSM_5424(T)	jgi.1048968	BacteroidetesFlavobacteriiaFlavobacterialesFlavobacteriaceaeSalegentibacter	672	Yes
S6309	Cribrihabitans marinus S63	98.468	Salegentibacter holothuriorum	DSM_5424(T)	jgi.1048968	BacteroidetesFlavobacteriiaFlavobacterialesFlavobacteriaceaeSalegentibacter	673	Yes
S6424	Algibacter pectinivorans S64	98.468	Salegentibacter holothuriorum	DSM_5424(T)	jgi.1048968	BacteroidetesFlavobacteriiaFlavobacterialesFlavobacteriaceaeSalegentibacter	673	Yes
F0896	Colwellia aestuarii S08	99.577	Salegentibacter holothuriorum	DSM_5424(T)	jgi.1048968	BacteroidetesFlavobacteriiaFlavobacterialesFlavobacteriaceaeSalegentibacter	674	No
F20408	Formosa spongicola S20	99.437	Salegentibacter holothuriorum	DSM_5424(T)	jgi.1048968	BacteroidetesFlavobacteriiaFlavobacterialesFlavobacteriaceaeSalegentibacter	674	No
F63240	Cribrihabitans marinus S63	99.577	Salegentibacter holothuriorum	DSM_5424(T)	jgi.1048968	BacteroidetesFlavobacteriiaFlavobacterialesFlavobacteriaceaeSalegentibacter	674	No
F11209	Roseibacterium beibuensis S11	96.28	Salegentibacter holothuriorum	DSM_5424(T)	jgi.1048968	BacteroidetesFlavobacteriiaFlavobacterialesFlavobacteriaceaeSalegentibacter	675	Yes
F1106	Roseibacterium beibuensis S11	99.495	Salegentibacter mishustinae	KCTC_12263(T)	LKTP01000016	BacteroidetesFlavobacteriiaFlavobacterialesFlavobacteriaceaeSalegentibacter	676	No
F63200	Cribrihabitans marinus S63	99.744	Salegentibacter mishustinae	KCTC_12263(T)	LKTP01000016	BacteroidetesFlavobacteriiaFlavobacterialesFlavobacteriaceaeSalegentibacter	676	No
S0807	Colwellia aestuarii S08	99.437	Salegentibacter mishustinae	KCTC_12263(T)	LKTP01000016	BacteroidetesFlavobacteriiaFlavobacterialesFlavobacteriaceaeSalegentibacter	676	No
F64198L	Algibacter pectinivorans S64	98.61	Salegentibacter salegens	DSM_5424(T)	jgi.1048968	BacteroidetesFlavobacteriiaFlavobacterialesFlavobacteriaceaeSalegentibacter	677	Yes
S6339	Cribrihabitans marinus S63	98.61	Salegentibacter salegens	DSM_5424(T)	jgi.1048968	BacteroidetesFlavobacteriiaFlavobacterialesFlavobacteriaceaeSalegentibacter	677	Yes
DZF155	-	98.933	Salimicrobium jeotgali	MJ3(T)	AMPQ01000045	FirmicutesBacilliBacillalesBacillaceaeSalimicrobium	678	No
F64177	Algibacter pectinivorans S64	99.155	Salimicrobium luteum	BY-5(T)	DQ227305	FirmicutesBacilliBacillalesBacillaceaeSalimicrobium	679	No
F20361	Formosa spongicola S20	100	Salinibacterium amurskyense	KMM_3673(T)	AF539697	ActinobacteriaActinomycetiaMicrobacterialesMicrobacteriaceaeSalinibacterium	680	No
F2675	Shewanella xiamenensis S26	100	Salinibacterium amurskyense	KMM_3673(T)	AF539697	ActinobacteriaActinomycetiaMicrobacterialesMicrobacteriaceaeSalinibacterium	680	No
F64119	Algibacter pectinivorans S64	98.732	Salinibacterium hongtaonis	194(T)	MH299814	ActinobacteriaActinomycetiaMicrobacterialesMicrobacteriaceaeSalinibacterium	681	No
F4715	Marinobacter algicola S47	99.434	Salinibacterium xinjiangense	0543(T)	DQ515964	ActinobacteriaActinomycetiaMicrobacterialesMicrobacteriaceaeSalinibacterium	682	No
F4719	Marinobacter algicola S47	99.228	Salinibacterium xinjiangense	0543(T)	DQ515964	ActinobacteriaActinomycetiaMicrobacterialesMicrobacteriaceaeSalinibacterium	682	No
F20107	Formosa spongicola S20	96.915	Salinicoccus roseus	DSM_5351(T)	X94559	FirmicutesBacilliBacillalesStaphylococcaceaeSalinicoccus	683	Yes
DS0116L	-	99.577	Salinicoccus roseus	DSM_5351(T)	X94559	FirmicutesBacilliBacillalesStaphylococcaceaeSalinicoccus	684	No
F08172	Colwellia aestuarii S08	99.296	Salinicoccus roseus	DSM_5351(T)	X94559	FirmicutesBacilliBacillalesStaphylococcaceaeSalinicoccus	684	No
F20108	Formosa spongicola S20	99.571	Salinicoccus roseus	DSM_5351(T)	X94559	FirmicutesBacilliBacillalesStaphylococcaceaeSalinicoccus	684	No
F6319	Cribrihabitans marinus S63	99.041	Salinicoccus roseus	DSM_5351(T)	X94559	FirmicutesBacilliBacillalesStaphylococcaceaeSalinicoccus	684	No
DFD17	-	100	Salinicoccus salsiraiae	RH-1(T)	DQ333949	FirmicutesBacilliBacillalesStaphylococcaceaeSalinicoccus	685	No
F0852-1	Colwellia aestuarii S08	99.483	Salinicoccus salsiraiae	RH-1(T)	DQ333949	FirmicutesBacilliBacillalesStaphylococcaceaeSalinicoccus	685	No
F2044	Formosa spongicola S20	100	Salinicoccus salsiraiae	RH-1(T)	DQ333949	FirmicutesBacilliBacillalesStaphylococcaceaeSalinicoccus	685	No
F6007	Salipiger mucosus S60	100	Salinicoccus salsiraiae	RH-1(T)	DQ333949	FirmicutesBacilliBacillalesStaphylococcaceaeSalinicoccus	685	No
F6467	Algibacter pectinivorans S64	99.66	Salinicoccus salsiraiae	RH-1(T)	DQ333949	FirmicutesBacilliBacillalesStaphylococcaceaeSalinicoccus	685	No
DFD43	-	99.718	Salinicola lusitanus	CR50(T)	PZJM01000020	ProteobacteriaGammaproteobacteriaOceanospirillalesHalomonadaceaeSalinicola	686	No
F11213	Roseibacterium beibuensis S11	99.718	Salinicola lusitanus	CR50(T)	PZJM01000020	ProteobacteriaGammaproteobacteriaOceanospirillalesHalomonadaceaeSalinicola	686	No
F6022	Salipiger mucosus S60	99.718	Salinicola lusitanus	CR50(T)	PZJM01000020	ProteobacteriaGammaproteobacteriaOceanospirillalesHalomonadaceaeSalinicola	686	No
F4702	Marinobacter algicola S47	97.97	Salinimicrobium xinjiangense	BH206(T)	EF520007	BacteroidetesFlavobacteriiaFlavobacterialesFlavobacteriaceaeSalinimicrobium	687	Yes
F0882	Colwellia aestuarii S08	98.292	Salinimicrobium xinjiangense	BH206(T)	EF520007	BacteroidetesFlavobacteriiaFlavobacterialesFlavobacteriaceaeSalinimicrobium	687	Yes
F63128	Cribrihabitans marinus S63	98.389	Salinimicrobium xinjiangense	BH206(T)	EF520007	BacteroidetesFlavobacteriiaFlavobacterialesFlavobacteriaceaeSalinimicrobium	687	Yes
S4701D	Marinobacter algicola S47	98.389	Salinimicrobium xinjiangense	BH206(T)	EF520007	BacteroidetesFlavobacteriiaFlavobacterialesFlavobacteriaceaeSalinimicrobium	687	Yes
DD219	-	98.095	Salinimicrobium xinjiangense	BH206(T)	EF520007	BacteroidetesFlavobacteriiaFlavobacterialesFlavobacteriaceaeSalinimicrobium	688	Yes
F64303	Algibacter pectinivorans S64	100	Salipiger mucosus	DSM_16094(T)	ARRM01000007	ProteobacteriaAlphaproteobacteriaRhodobacteralesRhodobacteraceaeSalipiger	689	No
S4732	Marinobacter algicola S47	100	Salipiger mucosus	DSM 16094(T)	ARRM01000007	ProteobacteriaAlphaproteobacteriaRhodobacteralesRhodobacteraceaeSalipiger	689	No
S60K2	Salipiger mucosus S60	100	Salipiger mucosus	DSM_16094(T)	ARRM01000007	ProteobacteriaAlphaproteobacteriaRhodobacteralesRhodobacteraceaeSalipiger	689	No
F60248L	Salipiger mucosus S60	98.235	Salipiger mucosus	DSM_16094(T)	ARRM01000007	ProteobacteriaAlphaproteobacteriaRhodobacteralesRhodobacteraceaeSalipiger	690	Yes
S0831	Colwellia aestuarii S08	96.33	Salirhabdus salicampi	BH128(T)	EU191907	FirmicutesBacilliBacillalesBacillaceaeSalirhabdus	691	Yes
F26155L	Shewanella xiamenensis S26	99.577	Seonamhaeicola maritimus	1505(T)	MN105614	BacteroidetesFlavobacteriiaFlavobacterialesFlavobacteriaceaeSeonamhaeicola	692	No
S6005	Salipiger mucosus S60	97.16	Seonamhaeicola maritimus	1505(T)	MN105614	BacteroidetesFlavobacteriiaFlavobacterialesFlavobacteriaceaeSeonamhaeicola	693	Yes
S6320	Cribrihabitans marinus S63	96.307	Seongchinamella sediminis	U0301(T)	MF838930	ProteobacteriaGammaproteobacteriaCellvibrionalesHalieaceaeSeongchinamella	694	Yes
S1121L	Roseibacterium beibuensis S11	96.364	Seongchinamella sediminis	U0301(T)	MF838930	ProteobacteriaGammaproteobacteriaCellvibrionalesHalieaceaeSeongchinamella	694	Yes
F63200L	Cribrihabitans marinus S63	97.79	Seongchinamella unica	GH4-78(T)	MF838930	ProteobacteriaGammaproteobacteriaCellvibrionalesHalieaceaeSeongchinamella	695	Yes
S4723	Marinobacter algicola S47	98.048	Serinicoccus marinus	MCCC_1A05965(T)	EU603762	ActinobacteriaActinomycetiaDermatophilalesOrnithinimicrobiaceaeSerinicoccus	696	Yes
S4729L	Marinobacter algicola S47	98.36	Serinicoccus marinus	DSM 15273(T)	ATWM01000024	ActinobacteriaActinomycetiaDermatophilalesOrnithinimicrobiaceaeSerinicoccus	696	Yes
S4735	Marinobacter algicola S47	98.36	Serinicoccus marinus	DSM 15273	EU603762	ActinobacteriaActinobacteria_cMicrococcalesOrnithinimicrobiaceaeSerinicoccus	696	Yes
S6001	Salipiger mucosus S60	98.45	Shewanella aquimarina	SW-120(T)	AY485225	ProteobacteriaGammaproteobacteriaAlteromonadalesShewanellaceaeShewanella	697	Yes
S4709	Marinobacter algicola S47	99.18	Shewanella aquimarina	SW-120(T)	AY485225	ProteobacteriaGammaproteobacteriaAlteromonadalesShewanellaceaeShewanella	698	No
S1110	Shewanella xiamenensis S26	100	Shewanella decolorationis	S12(T)	AXZL01000039	ProteobacteriaGammaproteobacteriaAlteromonadalesShewanellaceaeShewanella	699	No
DZF81	-	100	Shewanella decolorationis	S12(T)	AXZL01000039	ProteobacteriaGammaproteobacteriaAlteromonadalesShewanellaceaeShewanella	699	No
S2007	Formosa spongicola S20	99.579	Shewanella kaireitica	c931(T)	AB094598	ProteobacteriaGammaproteobacteriaAlteromonadalesShewanellaceaeShewanella	700	No
S4731	Marinobacter algicola S47	100	Shewanella kaireitica	c931(T)	AB094598	ProteobacteriaGammaproteobacteriaAlteromonadalesShewanellaceaeShewanella	700	No
S4715	Marinobacter algicola S47	99.015	Shewanella loihica	PV-4(T)	CP000606	ProteobacteriaGammaproteobacteriaAlteromonadalesShewanellaceaeShewanella	701	No
F60235	Salipiger mucosus S60	99.859	Shewanella marisflavi	SW-117(T)	AY485224	ProteobacteriaGammaproteobacteriaAlteromonadalesShewanellaceaeShewanella	702	No
S4713	Marinobacter algicola S47	98.053	Shewanella psychrophila	WP2(T)	CP014782	ProteobacteriaGammaproteobacteriaAlteromonadalesShewanellaceaeShewanella	703	Yes
S4717	Marinobacter algicola S47	100	Shewanella woodyi	ATCC_51908(T)	CP000961	ProteobacteriaGammaproteobacteriaAlteromonadalesShewanellaceaeShewanella	704	No
F11169	Roseibacterium beibuensis S11	100	Shigella flexneri	ATCC_29903(T)	X96963	ProteobacteriaGammaproteobacteriaEnterobacteralesEnterobacteriaceaeEscherichia	705	No
F26196L	Shewanella xiamenensis S26	99.859	Shigella flexneri	ATCC_29903(T)	X96963	ProteobacteriaGammaproteobacteriaEnterobacteralesEnterobacteriaceaeEscherichia	705	No
F60191	Salipiger mucosus S60	100	Shigella flexneri	ATCC_29903(T)	X96963	ProteobacteriaGammaproteobacteriaEnterobacteralesEnterobacteriaceaeEscherichia	705	No
F6477	Algibacter pectinivorans S64	99.859	Shigella flexneri	ATCC_29903(T)	X96963	ProteobacteriaGammaproteobacteriaEnterobacteralesEnterobacteriaceaeEscherichia	705	No
F26129	Shewanella xiamenensis S26	96.995	Shimia abyssi	JAMH043(T)	LC057677	ProteobacteriaAlphaproteobacteriaRhodobacteralesRhodobacteraceaeShimia	706	Yes
F20176	Formosa spongicola S20	97.786	Shimia abyssi	JAMH043(T)	LC057677	ProteobacteriaAlphaproteobacteriaRhodobacteralesRhodobacteraceaeShimia	706	Yes
F0890	Colwellia aestuarii S08	97.69	Shimia abyssi	JAMH043	LC057677	ProteobacteriaAlphaproteobacteriaRhodobacteralesRhodobacteraceaeShimia	707	Yes
F64211L	Algibacter pectinivorans S64	97.778	Shimia abyssi	JAMH043(T)	LC057677	ProteobacteriaAlphaproteobacteriaRhodobacteralesRhodobacteraceaeShimia	707	Yes
F60162L1	Salipiger mucosus S60	97.809	Shimia abyssi	JAMH043(T)	LC057677	ProteobacteriaAlphaproteobacteriaRhodobacteralesRhodobacteraceaeShimia	707	Yes
F60162L	Salipiger mucosus S60	97.828	Shimia abyssi	JAMH043(T)	LC057677	ProteobacteriaAlphaproteobacteriaRhodobacteralesRhodobacteraceaeShimia	707	Yes
F64118	Algibacter pectinivorans S64	98.577	Shimia abyssi	JAMH043(T)	LC057677	ProteobacteriaAlphaproteobacteriaRhodobacteralesRhodobacteraceaeShimia	708	Yes
F60162	Salipiger mucosus S60	97.62	Shimia abyssi	JAMH043(T)	LC057677	ProteobacteriaAlphaproteobacteriaRhodobacteralesRhodobacteraceaeShimia	709	Yes
F64109	Algibacter pectinivorans S64	98.009	Shimia aestuarii	DSM_15283(T)	jgi.1055549	ProteobacteriaAlphaproteobacteriaRhodobacteralesRhodobacteraceaeShimia	710	Yes
F2051	Formosa spongicola S20	98.2	Shimia aestuarii	DSM_15283(T)	jgi.1055549	ProteobacteriaAlphaproteobacteriaRhodobacteralesRhodobacteraceaeShimia	710	Yes
F64207	Algibacter pectinivorans S64	99.577	Shimia aestuarii	DSM_15283(T)	jgi.1055549	ProteobacteriaAlphaproteobacteriaRhodobacteralesRhodobacteraceaeShimia	711	No
F2617D1	Shewanella xiamenensis S26	97.18	Shimia haliotis	DSM_28453(T)	jgi.1058894	ProteobacteriaAlphaproteobacteriaRhodobacteralesRhodobacteraceaeShimia	712	Yes
F2617D2	Shewanella xiamenensis S26	97.18	Shimia haliotis	DSM_28453(T)	jgi.1058894	ProteobacteriaAlphaproteobacteriaRhodobacteralesRhodobacteraceaeShimia	712	Yes
F2617D	Shewanella xiamenensis S26	97.47	Shimia haliotis	DSM_28453(T)	jgi.1058894	ProteobacteriaAlphaproteobacteriaRhodobacteralesRhodobacteraceaeShimia	712	Yes
F26135	Shewanella xiamenensis S26	96.791	Silicimonas algicola	KC90(T)	KU926270	ProteobacteriaAlphaproteobacteriaRhodobacteralesRhodobacteraceaeSilicimonas	713	Yes
F1165	Roseibacterium beibuensis S11	98.31	Sinorhodobacter populi	sk2b1(T)	MH282460	ProteobacteriaAlphaproteobacteriaRhodobacteralesRhodobacteraceaeSinirhodobacter	714	Yes
DFD18	-	99.492	Sphingopyxis ginsengisoli	Gsoil_250(T)	AB245343	ProteobacteriaAlphaproteobacteriaSphingomonadalesSphingomonadaceaeSphingopyxis	715	No
F1142	Roseibacterium beibuensis S11	98.455	Sphingorhabdus litoris	FR1093(T)	DQ781321	ProteobacteriaAlphaproteobacteriaSphingomonadalesSphingomonadaceaeSphingorhabdus	716	Yes
S1142	Roseibacterium beibuensis S11	99.121	Sphingorhabdus litoris	FR1093(T)	DQ781321	ProteobacteriaAlphaproteobacteriaSphingomonadalesSphingomonadaceaeSphingorhabdus	717	No
F08204	Colwellia aestuarii S08	98.783	Sporosarcina contaminans	CCUG_53915(T)	FN298444	FirmicutesBacilliBacillalesPlanococcaceaeSporosarcina	718	No
F11242	Roseibacterium beibuensis S11	98.762	Sporosarcina contaminans	CCUG_53915(T)	FN298444	FirmicutesBacilliBacillalesPlanococcaceaeSporosarcina	718	No
F20170	Formosa spongicola S20	98.732	Sporosarcina globispora	DSM_4(T)	X68415	FirmicutesBacilliBacillalesPlanococcaceaeSporosarcina	719	No
F26243L2	Shewanella xiamenensis S26	99.014	Sporosarcina koreensis	F73(T)	DQ073393	FirmicutesBacilliBacillalesPlanococcaceaeSporosarcina	720	No
DL01	-	100	Sporosarcina luteola	Y1(T)	AB473560	FirmicutesBacilliBacillalesPlanococcaceaeSporosarcina	721	No
DFD65	-	99.859	Sporosarcina saromensis	HG645(T)	AB243859	FirmicutesBacilliBacillalesPlanococcaceaeSporosarcina	722	No
F20208	Formosa spongicola S20	99.859	Sporosarcina saromensis	HG645(T)	AB243859	FirmicutesBacilliBacillalesPlanococcaceaeSporosarcina	722	No
F64306	Algibacter pectinivorans S64	99.719	Sporosarcina saromensis	HG645(T)	AB243859	FirmicutesBacilliBacillalesPlanococcaceaeSporosarcina	722	No
S0823	Colwellia aestuarii S08	99.718	Sporosarcina saromensis	HG645(T)	AB243859	FirmicutesBacilliBacillalesPlanococcaceaeSporosarcina	722	No
S1161	Roseibacterium beibuensis S11	98.62	Sporosarcina siberiensis	1111S-42(T)	KF258678	FirmicutesBacilliBacillalesPlanococcaceaeSporosarcina	723	Yes
F20219	Formosa spongicola S20	100	Staphylococcus aureus subsp. aureus	DSM_20231(T)	AMYL01000007	FirmicutesBacilliBacillalesStaphylococcaceaeStaphylococcus	724	No
F20197	Formosa spongicola S20	99.718	Staphylococcus capitis subsp. capitis	ATCC_27840(T)	L37599	FirmicutesBacilliBacillalesStaphylococcaceaeStaphylococcus	725	No
F08103	Colwellia aestuarii S08	99.718	Staphylococcus edaphicus	P5085(T)	KY315825	FirmicutesBacilliBacillalesStaphylococcaceaeStaphylococcus	726	No
F2031	Formosa spongicola S20	100	Staphylococcus epidermidis	NCTC_11047(T)	DF01000003	FirmicutesBacilliBacillalesStaphylococcaceaeStaphylococcus	727	No
F2039L	Formosa spongicola S20	100	Staphylococcus epidermidis	NCTC_11047(T)	UHDF01000003	FirmicutesBacilliBacillalesStaphylococcaceaeStaphylococcus	727	No
F6424	Algibacter pectinivorans S64	100	Staphylococcus epidermidis	NCTC_11047(T)	UHDF01000003	FirmicutesBacilliBacillalesStaphylococcaceaeStaphylococcus	727	No
F20338	Formosa spongicola S20	100	Staphylococcus equorum subsp. linens	RP29(T)	AF527483	FirmicutesBacilliBacillalesStaphylococcaceaeStaphylococcus	728	No
F26248L	Shewanella xiamenensis S26	100	Staphylococcus equorum subsp. linens	RP29(T)	AF527483	FirmicutesBacilliBacillalesStaphylococcaceaeStaphylococcus	728	No
S2054	Formosa spongicola S20	99.859	Staphylococcus haemolyticus	MTCC_3383(T)	LILF01000056	FirmicutesBacilliBacillalesStaphylococcaceaeStaphylococcus	729	No
F0829	Colwellia aestuarii S08	99.859	Staphylococcus warneri	ATCC_27836(T)	L37603	FirmicutesBacilliBacillalesStaphylococcaceaeStaphylococcus	730	No
F2006	Formosa spongicola S20	96.52	Stappia indica	CC-SPIO-10(T)	FR828537	ProteobacteriaAlphaproteobacteriaRhizobialesStappiaceaeStappia	731	Yes
F0861L	Colwellia aestuarii S08	99.859	Streptococcus constellatus	MM9889a(T)	AY309095	FirmicutesBacilliLactobacillalesStreptococcaceaeStreptococcus	732	No
F2093	Formosa spongicola S20	100	Streptomyces albidoflavus	DSM_40455(T)	Z76676	ActinobacteriaActinomycetiaStreptomycetalesStreptomycetaceaeStreptomyces	733	No
F2692	Shewanella xiamenensis S26	100	Streptomyces albidoflavus	DSM_40455(T)	Z76676	ActinobacteriaActinomycetiaStreptomycetalesStreptomycetaceaeStreptomyces	733	No
F60156	Salipiger mucosus S60	99.488	Streptomyces albidoflavus	DSM_40455(T)	Z76676	ActinobacteriaActinomycetiaStreptomycetalesStreptomycetaceaeStreptomyces	733	No
DZD212	-	100	Streptomyces bacillaris	NBRC_13487(T)	AB184439	ActinobacteriaActinomycetiaStreptomycetalesStreptomycetaceaeStreptomyces	734	No
F0836	Colwellia aestuarii S08	99.859	Streptomyces chumphonensis	K1-2(T)	AB738400	ActinobacteriaActinomycetiaStreptomycetalesStreptomycetaceaeStreptomyces	735	No
F60154	Salipiger mucosus S60	99.859	Streptomyces chumphonensis	K1-2(T)	AB738400	ActinobacteriaActinomycetiaStreptomycetalesStreptomycetaceaeStreptomyces	735	No
F6411	Algibacter pectinivorans S64	100	Streptomyces coelicoflavus	NBRC_15399(T)	AB184650	ActinobacteriaActinomycetiaStreptomycetalesStreptomycetaceaeStreptomyces	736	No
F2645	Shewanella xiamenensis S26	99.577	Streptomyces flavoviridis	NBRC_12772(T)	AB184842	ActinobacteriaActinomycetiaStreptomycetalesStreptomycetaceaeStreptomyces	737	No
F2662	Shewanella xiamenensis S26	99.577	Streptomyces mangrovicola	GY1(T)	KP221800	ActinobacteriaActinomycetiaStreptomycetalesStreptomycetaceaeStreptomyces	738	No
F63110	Cribrihabitans marinus S63	99.615	Streptomyces mangrovicola	GY1(T)	KP221800	ActinobacteriaActinomycetiaStreptomycetalesStreptomycetaceaeStreptomyces	738	No
F64131	Algibacter pectinivorans S64	99.615	Streptomyces mangrovicola	GY1(T)	KP221800	ActinobacteriaActinomycetiaStreptomycetalesStreptomycetaceaeStreptomyces	738	No
F0828	Colwellia aestuarii S08	99.872	Streptomyces pini	PL19(T)	FOSG01000050	ActinobacteriaActinomycetiaStreptomycetalesStreptomycetaceaeStreptomyces	739	No
F47242	Marinobacter algicola S47	100	Streptomyces pini	PL19(T)	FOSG01000050	ActinobacteriaActinomycetiaStreptomycetalesStreptomycetaceaeStreptomyces	739	No
F0805	Colwellia aestuarii S08	98.27	Streptomyces pulveraceus	LMG_20322(T)	AJ781377	ActinobacteriaActinobacteria_cStreptomycetalesStreptomycetaceaeStreptomyces	740	Yes
F0803	Colwellia aestuarii S08	98.36	Streptomyces pulveraceus	LMG_20322(T)	AJ781377	ActinobacteriaActinobacteria_cStreptomycetalesStreptomycetaceaeStreptomyces	740	Yes
S6340	Cribrihabitans marinus S63	98.604	Streptomyces qinglanensis	172205(T)	HQ660227	ActinobacteriaActinomycetiaStreptomycetalesStreptomycetaceaeStreptomyces	741	Yes
DFD09	-	99.717	Streptomyces qinglanensis	172205(T)	HQ660227	ActinobacteriaActinomycetiaStreptomycetalesStreptomycetaceaeStreptomyces	742	No
F26153	Shewanella xiamenensis S26	99.577	Streptomyces qinglanensis	172205(T)	HQ660227	ActinobacteriaActinomycetiaStreptomycetalesStreptomycetaceaeStreptomyces	742	No
F11122	Roseibacterium beibuensis S11	97.86	Streptomyces rimosus subsp. rimosus	ATCC_10970(T)	ANSJ01000404	ActinobacteriaActinomycetiaStreptomycetalesStreptomycetaceaeStreptomyces	743	Yes
DD231	-	99.633	Streptomyces rubiginosohelvolus	NBRC_12912(T)	AB184240	ActinobacteriaActinomycetiaStreptomycetalesStreptomycetaceaeStreptomyces	744	No
F47229	Marinobacter algicola S47	100	Streptomyces setonii	NRRL_ISP-5322(T)	MUNB01000146	ActinobacteriaActinomycetiaStreptomycetalesStreptomycetaceaeStreptomyces	745	No
F6408	Algibacter pectinivorans S64	100	Streptomyces setonii	NRRL_ISP-5322(T)	MUNB01000146	ActinobacteriaActinomycetiaStreptomycetalesStreptomycetaceaeStreptomyces	745	No
F6462	Algibacter pectinivorans S64	99.296	Streptomyces spiroverticillatus	NBRC_12821(T)	AB249921	ActinobacteriaActinomycetiaStreptomycetalesStreptomycetaceaeStreptomyces	746	No
F26248	Shewanella xiamenensis S26	99.743	Streptomyces verrucosisporus	CPB1-1(T)	LC069041	ActinobacteriaActinomycetiaStreptomycetalesStreptomycetaceaeStreptomyces	747	No
S6341	Cribrihabitans marinus S63	99.114	Streptomyces verrucosisporus	CPB1-1(T)	LC069041	ActinobacteriaActinomycetiaStreptomycetalesStreptomycetaceaeStreptomyces	747	No
F20234	Formosa spongicola S20	99.103	Sulfitobacter brevis	DSM_11443(T)	jgi.1055261	ProteobacteriaAlphaproteobacteriaRhodobacteralesRhodobacteraceaeSulfitobacter	748	No
F11283	Roseibacterium beibuensis S11	97.62	Sulfitobacter delicatus	DSM_16477(T)	jgi.1067976	ProteobacteriaAlphaproteobacteriaRhodobacteralesRhodobacteraceaeSulfitobacter	749	Yes
F11159	Roseibacterium beibuensis S11	97.771	Sulfitobacter delicatus	DSM_16477(T)	jgi.1067976	ProteobacteriaAlphaproteobacteriaRhodobacteralesRhodobacteraceaeSulfitobacter	749	Yes
F2634L	Shewanella xiamenensis S26	98.05	Sulfitobacter delicatus	DSM_16477(T)	jgi.1067976	ProteobacteriaAlphaproteobacteriaRhodobacteralesRhodobacteraceaeSulfitobacter	749	Yes
F6405	Algibacter pectinivorans S64	98.385	Sulfitobacter delicatus	DSM_16477(T)	jgi.1067976	ProteobacteriaAlphaproteobacteriaRhodobacteralesRhodobacteraceaeSulfitobacter	749	Yes
F20328	Formosa spongicola S20	98.431	Sulfitobacter delicatus	DSM_16477(T)	jgi.1067976	ProteobacteriaAlphaproteobacteriaRhodobacteralesRhodobacteraceaeSulfitobacter	749	Yes
S0837	Colwellia aestuarii S08	98.534	Sulfitobacter delicatus	DSM_16477(T)	jgi.1067976	ProteobacteriaAlphaproteobacteriaRhodobacteralesRhodobacteraceaeSulfitobacter	749	Yes
F60173	Salipiger mucosus S60	99.859	Sulfitobacter dubius	DSM_16472(T)	jgi.1055315	ProteobacteriaAlphaproteobacteriaRhodobacteralesRhodobacteraceaeSulfitobacter	750	No
F0865L	Colwellia aestuarii S08	98.642	Sulfitobacter geojensis	MM-124(T)	JASE01000005	ProteobacteriaAlphaproteobacteriaRhodobacteralesRhodobacteraceaeSulfitobacter	751	Yes
F26204	Shewanella xiamenensis S26	97.25	Sulfitobacter geojensis	MM-124(T)	JASE01000005	ProteobacteriaAlphaproteobacteriaRhodobacteralesRhodobacteraceaeSulfitobacter	752	Yes
DZF147	-	99.014	Sulfitobacter geojensis	MM-124(T)	JASE01000005	ProteobacteriaAlphaproteobacteriaRhodobacteralesRhodobacteraceaeSulfitobacter	753	No
F08202	Colwellia aestuarii S08	100	Sulfitobacter geojensis	MM-124(T)	JASE01000005	ProteobacteriaAlphaproteobacteriaRhodobacteralesRhodobacteraceaeSulfitobacter	753	No
F2077	Formosa spongicola S20	99.859	Sulfitobacter geojensis	MM-124(T)	JASE01000005	ProteobacteriaAlphaproteobacteriaRhodobacteralesRhodobacteraceaeSulfitobacter	753	No
F47224L	Marinobacter algicola S47	99.859	Sulfitobacter geojensis	MM-124(T)	JASE01000005	ProteobacteriaAlphaproteobacteriaRhodobacteralesRhodobacteraceaeSulfitobacter	753	No
F47277	Marinobacter algicola S47	99.859	Sulfitobacter geojensis	MM-124(T)	JASE01000005	ProteobacteriaAlphaproteobacteriaRhodobacteralesRhodobacteraceaeSulfitobacter	753	No
F60218	Salipiger mucosus S60	99.577	Sulfitobacter geojensis	MM-124(T)	JASE01000005	ProteobacteriaAlphaproteobacteriaRhodobacteralesRhodobacteraceaeSulfitobacter	753	No
S0838	Colwellia aestuarii S08	99.859	Sulfitobacter geojensis	MM-124(T)	JASE01000005	ProteobacteriaAlphaproteobacteriaRhodobacteralesRhodobacteraceaeSulfitobacter	753	No
F11278	Roseibacterium beibuensis S11	99.487	Sulfitobacter guttiformis	KCTC_32187(T)	JASG01000004	ProteobacteriaAlphaproteobacteriaRhodobacteralesRhodobacteraceaeSulfitobacter	754	No
F20220	Formosa spongicola S20	99.437	Sulfitobacter guttiformis	KCTC_32187(T)	JASG01000004	ProteobacteriaAlphaproteobacteriaRhodobacteralesRhodobacteraceaeSulfitobacter	754	No
F60310	Salipiger mucosus S60	99.718	Sulfitobacter guttiformis	KCTC_32187(T)	JASG01000004	ProteobacteriaAlphaproteobacteriaRhodobacteralesRhodobacteraceaeSulfitobacter	754	No
F47254	Marinobacter algicola S47	98.451	Sulfitobacter indolifex	HEL-45(T)	ABID01000006	ProteobacteriaAlphaproteobacteriaRhodobacteralesRhodobacteraceaeSulfitobacter	755	Yes
F63179	Cribrihabitans marinus S63	98.451	Sulfitobacter indolifex	HEL-45(T)	ABID01000006	ProteobacteriaAlphaproteobacteriaRhodobacteralesRhodobacteraceaeSulfitobacter	755	Yes
F26127	Shewanella xiamenensis S26	98.642	Sulfitobacter litoralis	DSM_17584(T)	jgi.1058904	ProteobacteriaAlphaproteobacteriaRhodobacteralesRhodobacteraceaeSulfitobacter	756	Yes
F63199	Cribrihabitans marinus S63	96.69	Sulfitobacter litoralis	DSM_17584(T)	jgi.1058904	ProteobacteriaAlphaproteobacteriaRhodobacteralesRhodobacteraceaeSulfitobacter	757	Yes
DZF37	-	99.327	Sulfitobacter marinus	DSM_23422(T)	jgi.1055198	ProteobacteriaAlphaproteobacteriaRhodobacteralesRhodobacteraceaeSulfitobacter	758	No
F20119L	Formosa spongicola S20	97.83	Sulfitobacter mediterraneus	KCTC 32188(T)	MG210570	ProteobacteriaAlphaproteobacteriaRhodobacteralesRhodobacteraceaeSulfitobacter	759	Yes
F0869L1	Colwellia aestuarii S08	97.964	Sulfitobacter mediterraneus	KCTC 32188(T)	MG210570	ProteobacteriaAlphaproteobacteriaRhodobacteralesRhodobacteraceaeSulfitobacter	759	Yes
F26128	Shewanella xiamenensis S26	96.273	Sulfitobacter mediterraneus	KCTC_32188(T)	JASH01000023	ProteobacteriaAlphaproteobacteriaRhodobacteralesRhodobacteraceaeSulfitobacter	760	Yes
DZF77	-	98	Sulfitobacter mediterraneus	KCTC_32188(T)	JASH01000023	ProteobacteriaAlphaproteobacteriaRhodobacteralesRhodobacteraceaeSulfitobacter	760	Yes
F26181	Shewanella xiamenensis S26	97.786	Sulfitobacter mediterraneus	KCTC_32188(T)	JASH01000023	ProteobacteriaAlphaproteobacteriaRhodobacteralesRhodobacteraceaeSulfitobacter	761	Yes
F26121	Shewanella xiamenensis S26	97.97	Sulfitobacter mediterraneus	KCTC_32188(T)	JASH01000023	ProteobacteriaAlphaproteobacteriaRhodobacteralesRhodobacteraceaeSulfitobacter	761	Yes
F0863	Colwellia aestuarii S08	98.12	Sulfitobacter mediterraneus	KCTC 32188(T)	JASH01000023	ProteobacteriaAlphaproteobacteriaRhodobacteralesRhodobacteraceaeSulfitobacter	761	Yes
DZF96	-	99.155	Sulfitobacter mediterraneus	KCTC_32188(T)	JASH01000023	ProteobacteriaAlphaproteobacteriaRhodobacteralesRhodobacteraceaeSulfitobacter	762	No
F20287	Formosa spongicola S20	99.872	Sulfitobacter mediterraneus	KCTC_32188(T)	JASH01000023	ProteobacteriaAlphaproteobacteriaRhodobacteralesRhodobacteraceaeSulfitobacter	762	No
F4783	Marinobacter algicola S47	99.018	Sulfitobacter mediterraneus	KCTC_32188(T)	JASH01000023	ProteobacteriaAlphaproteobacteriaRhodobacteralesRhodobacteraceaeSulfitobacter	762	No
F64218	Algibacter pectinivorans S64	100	Sulfitobacter mediterraneus	KCTC_32188(T)	JASH01000023	ProteobacteriaAlphaproteobacteriaRhodobacteralesRhodobacteraceaeSulfitobacter	762	No
DZF112	-	98.31	Sulfitobacter noctilucae	NB-68(T)	JASC01000002	ProteobacteriaAlphaproteobacteriaRhodobacteralesRhodobacteraceaeSulfitobacter	763	Yes
S0855L	Colwellia aestuarii S08	98.383	Sulfitobacter noctilucicola	NB-77(T)	JASD01000008	ProteobacteriaAlphaproteobacteriaRhodobacteralesRhodobacteraceaeSulfitobacter	764	Yes
F6076	Salipiger mucosus S60	98.729	Sulfitobacter noctilucicola	NB-77(T)	JASD01000008	ProteobacteriaAlphaproteobacteriaRhodobacteralesRhodobacteraceaeSulfitobacter	765	No
S2028	Formosa spongicola S20	100	Sulfitobacter pacificus	SCM2-10(T)	AB934383	ProteobacteriaAlphaproteobacteriaRhodobacteralesRhodobacteraceaeSulfitobacter	766	No
DZD224	-	98.592	Sulfitobacter porphyrae	SCM-1(T)	AB758574	ProteobacteriaAlphaproteobacteriaRhodobacteralesRhodobacteraceaeSulfitobacter	767	Yes
F20209	Formosa spongicola S20	97.411	Sulfitobacter undariae	W-BA2(T)	KM275624	ProteobacteriaAlphaproteobacteriaRhodobacteralesRhodobacteraceaeSulfitobacter	768	Yes
DZF119	-	98.772	Sulfitobacter undariae	W-BA2(T)	KM275624	ProteobacteriaAlphaproteobacteriaRhodobacteralesRhodobacteraceaeSulfitobacter	769	No
F0818	Colwellia aestuarii S08	98.873	Sulfitobacter undariae	W-BA2(T)	KM275624	ProteobacteriaAlphaproteobacteriaRhodobacteralesRhodobacteraceaeSulfitobacter	769	No
F26169L	Shewanella xiamenensis S26	97.26	Sulfitobacter undariae	W-BA2(T)	KM275624	ProteobacteriaAlphaproteobacteriaRhodobacteralesRhodobacteraceaeSulfitobacter	770	Yes
DZF64	-	99.489	Taeania maliponensis	MM-8(T)	KT992465	BacteroidetesFlavobacteriiaFlavobacterialesFlavobacteriaceaeTaeania	771	No
S0802L	Colwellia aestuarii S08	97.95	Tateyamaria omphalii	MKT107(T)	AB193438	ProteobacteriaAlphaproteobacteriaRhodobacteralesRhodobacteraceaeTateyamaria	772	Yes
F20198	Formosa spongicola S20	97.97	Tateyamaria omphalii	MKT107(T)	AB193438	ProteobacteriaAlphaproteobacteriaRhodobacteralesRhodobacteraceaeTateyamaria	772	Yes
DL02	-	98	Tateyamaria omphalii	MKT107(T)	AB193438	ProteobacteriaAlphaproteobacteriaRhodobacteralesRhodobacteraceaeTateyamaria	772	Yes
F2669	Shewanella xiamenensis S26	98.115	Tateyamaria omphalii	MKT107(T)	AB193438	ProteobacteriaAlphaproteobacteriaRhodobacteralesRhodobacteraceaeTateyamaria	772	Yes
F08203	Colwellia aestuarii S08	98.269	Tateyamaria omphalii	MKT107(T)	AB193438	ProteobacteriaAlphaproteobacteriaRhodobacteralesRhodobacteraceaeTateyamaria	772	Yes
F0869	Colwellia aestuarii S08	98.269	Tateyamaria omphalii	MKT107(T)	AB193438	ProteobacteriaAlphaproteobacteriaRhodobacteralesRhodobacteraceaeTateyamaria	772	Yes
S4704L	Marinobacter algicola S47	98.272	Tateyamaria omphalii	MKT107(T)	AB193438	ProteobacteriaAlphaproteobacteriaRhodobacteralesRhodobacteraceaeTateyamaria	772	Yes
DZF92	-	97.762	Tateyamaria omphalii	MKT107(T)	AB193438	ProteobacteriaAlphaproteobacteriaRhodobacteralesRhodobacteraceaeTateyamaria	773	Yes
F47230	Marinobacter algicola S47	98.369	Tateyamaria pelophila	SAM4(T)	AJ968651	ProteobacteriaAlphaproteobacteriaRhodobacteralesRhodobacteraceaeTateyamaria	774	Yes
S1107	Roseibacterium beibuensis S11	97.99	Tenacibaculum adriaticum	B390(T)	AM412314	BacteroidetesFlavobacteriiaFlavobacterialesFlavobacteriaceaeTenacibaculum	775	Yes
F2619	Shewanella xiamenensis S26	98.881	Tenacibaculum aiptasiae	a4(T)	EF416572	BacteroidetesFlavobacteriiaFlavobacterialesFlavobacteriaceaeTenacibaculum	776	No
F5454	Algibacter pectinivorans S64	98.604	Tenacibaculum ascidiaceicola	RSS1-6(T)	KT231981	BacteroidetesFlavobacteriiaFlavobacterialesFlavobacteriaceaeTenacibaculum	777	Yes
F11189	Roseibacterium beibuensis S11	99.489	Tenacibaculum ascidiaceicola	RSS1-6(T)	KT231981	BacteroidetesFlavobacteriiaFlavobacterialesFlavobacteriaceaeTenacibaculum	778	No
DZF84	-	99.423	Tenacibaculum gallaicum	A37.1(T)	AM746477	BacteroidetesFlavobacteriiaFlavobacterialesFlavobacteriaceaeTenacibaculum	779	No
F6418	Algibacter pectinivorans S64	100	Tenacibaculum gallaicum	A37.1(T)	AM746477	BacteroidetesFlavobacteriiaFlavobacterialesFlavobacteriaceaeTenacibaculum	779	No
S1156	Roseibacterium beibuensis S11	100	Tenacibaculum gallaicum	A37.1(T)	AM746477	BacteroidetesFlavobacteriiaFlavobacterialesFlavobacteriaceaeTenacibaculum	779	No
S2602	Shewanella xiamenensis S26	99.859	Tenacibaculum gallaicum	A37.1(T)	AM746477	BacteroidetesFlavobacteriiaFlavobacterialesFlavobacteriaceaeTenacibaculum	779	No
S2622	Shewanella xiamenensis S26	99.78	Tenacibaculum gallaicum	A37.1(T)	AM746477	BacteroidetesFlavobacteriiaFlavobacterialesFlavobacteriaceaeTenacibaculum	779	No
S4727	Marinobacter algicola S47	100	Tenacibaculum gallaicum	A37.1(T)	AM746477	BacteroidetesFlavobacteriiaFlavobacterialesFlavobacteriaceaeTenacibaculum	779	No
S6352L	Cribrihabitans marinus S63	100	Tenacibaculum gallaicum	A37.1(T)	AM746477	BacteroidetesFlavobacteriiaFlavobacterialesFlavobacteriaceaeTenacibaculum	779	No
S2005L1	Formosa spongicola S20	98.49	Tenacibaculum litoreum	CL-TF13(T)	AY962294	BacteroidetesFlavobacteriiaFlavobacterialesFlavobacteriaceaeTenacibaculum	780	Yes
S1144	Roseibacterium beibuensis S11	100	Tenacibaculum litoreum	CL-TF13(T)	AY962294	BacteroidetesFlavobacteriiaFlavobacterialesFlavobacteriaceaeTenacibaculum	781	No
F4783L	Marinobacter algicola S47	99.718	Tenacibaculum todarodis	LPB0136(T)	CP018155	BacteroidetesFlavobacteriiaFlavobacterialesFlavobacteriaceaeTenacibaculum	782	No
DS0141	-	96.842	Terasakiella brassicae	B3(T)	KP994391	ProteobacteriaAlphaproteobacteriaRhodospirillalesRhodospirillaceaeTerasakiella	783	Yes
S6018	Salipiger mucosus S60	97.191	Tessaracoccus antarcticus	JDX10(T)	MH569458	ActinobacteriaActinomycetiaPropionibacterialesPropionibacteriaceaeTessaracoccus	784	Yes
F60130	Salipiger mucosus S60	99.744	Thalassobacillus cyri	CCM7597(T)	jgi.1102298	FirmicutesBacilliBacillalesBacillaceaeThalassobacillus	785	No
F64157	Algibacter pectinivorans S64	99.859	Thalassobacillus cyri	CCM7597(T)	jgi.1102298	FirmicutesBacilliBacillalesBacillaceaeThalassobacillus	785	No
F2603	Shewanella xiamenensis S26	99.577	Thalassobacillus hwangdonensis	AD-1(T)	EU817571	FirmicutesBacilliBacillalesBacillaceaeThalassobacillus	786	No
S2021	Formosa spongicola S20	97.55	Thalassorhabdomicrobium marinisediminis	BH-SD16(T)	MG775050	ProteobacteriaAlphaproteobacteriaRhodobacteralesRhodobacteraceaeThalassorhabdomicrobium	787	Yes
F20159	Formosa spongicola S20	99.859	Thalassorhabdomicrobium marinisediminis	BH-SD16(T)	MG775050	ProteobacteriaAlphaproteobacteriaRhodobacteralesRhodobacteraceaeThalassorhabdomicrobium	788	No
F60114L	Salipiger mucosus S60	99.872	Thalassorhabdomicrobium marinisediminis	BH-SD16(T)	MG775050	ProteobacteriaAlphaproteobacteriaRhodobacteralesRhodobacteraceaeThalassorhabdomicrobium	788	No
F6012	Salipiger mucosus S60	96.267	Thalassotalea agariperforans	M-M1(T)	HM237288	ProteobacteriaGammaproteobacteriaAlteromonadalesColwelliaceaeThalassotalea	789	Yes
F6052L	Salipiger mucosus S60	97.084	Thalassotalea agariperforans	M-M1(T)	HM237288	ProteobacteriaGammaproteobacteriaAlteromonadalesColwelliaceaeThalassotalea	789	Yes
S6318	Cribrihabitans marinus S63	97.54	Thalassotalea fusca	G-MB1(T)	KF484399	ProteobacteriaGammaproteobacteriaAlteromonadalesColwelliaceaeThalassotalea	790	Yes
F26113	Shewanella xiamenensis S26	99.156	Thalassotalea litorea	HMF4135(T)	KU853009	ProteobacteriaGammaproteobacteriaAlteromonadalesColwelliaceaeThalassotalea	791	No
F63254	Cribrihabitans marinus S63	99.296	Thalassotalea litorea	HMF4135(T)	KU853009	ProteobacteriaGammaproteobacteriaAlteromonadalesColwelliaceaeThalassotalea	791	No
S4707	Marinobacter algicola S47	96.39	Thalassotalea profundi	YM155(T)	KY381897	ProteobacteriaGammaproteobacteriaAlteromonadalesColwelliaceaeThalassotalea	792	Yes
F26141	Shewanella xiamenensis S26	90.96	Thiohalobacter thiocyanaticus	HRh1 (incorrect strain)(T)	QZMU01000001	ProteobacteriaGammaproteobacteriaChromatialesChromatiales incertae sedisThiohalobacter	793	Yes
S2022	Formosa spongicola S20	97.18	Tritonibacter scottomollicae	LMG 24367	GU057915	ProteobacteriaAlphaproteobacteriaRhodobacteralesRhodobacteraceaeRuegeria	794	Yes
S2002L	Formosa spongicola S20	97.383	Tritonibacter scottomollicae	LMG 24367	GU057915	ProteobacteriaAlphaproteobacteriaRhodobacteralesRhodobacteraceaeRuegeria	794	Yes
F26157	Shewanella xiamenensis S26	97.872	Tropicimonas isoalkanivorans	DSM_19548(T)	jgi.1055378	ProteobacteriaAlphaproteobacteriaRhodobacteralesRhodobacteraceaeTropicimonas	795	Yes
F2638	Shewanella xiamenensis S26	97.878	Tropicimonas isoalkanivorans	DSM_19548(T)	jgi.1055378	ProteobacteriaAlphaproteobacteriaRhodobacteralesRhodobacteraceaeTropicimonas	795	Yes
S4747	Marinobacter algicola S47	98.2	Tropicimonas isoalkanivorans	DSM_19548(T)	jgi.1055378	ProteobacteriaAlphaproteobacteriaRhodobacteralesRhodobacteraceaeTropicimonas	795	Yes
S6033L	Salipiger mucosus S60	98.453	Vibrio alginolyticus	NBRC_15630(T)	CP006718	ProteobacteriaGammaproteobacteriaVibrionalesVibrionaceaeVibrio	796	Yes
S6307	Cribrihabitans marinus S63	98.62	Vibrio alginolyticus	NBRC 15630(T)	CP006718	ProteobacteriaGammaproteobacteriaVibrionalesVibrionaceaeVibrio	796	Yes
S4714	Marinobacter algicola S47	98.873	Vibrio alginolyticus	NBRC_15630(T)	CP006718	ProteobacteriaGammaproteobacteriaVibrionalesVibrionaceaeVibrio	797	No
S6301	Cribrihabitans marinus S63	99.014	Vibrio alginolyticus	NBRC_15630(T)	CP006718	ProteobacteriaGammaproteobacteriaVibrionalesVibrionaceaeVibrio	797	No
S6302	Cribrihabitans marinus S63	99.014	Vibrio alginolyticus	NBRC_15630(T)	CP006718	ProteobacteriaGammaproteobacteriaVibrionalesVibrionaceaeVibrio	797	No
S6303L	Cribrihabitans marinus S63	99.014	Vibrio azureus	NBRC_104587(T)	BATL01000140	ProteobacteriaGammaproteobacteriaVibrionalesVibrionaceaeVibrio	798	No
S1145	Roseibacterium beibuensis S11	99.296	Vibrio chemaguriensis	SBOTS_Iso1(T)	MG356329	ProteobacteriaGammaproteobacteriaVibrionalesVibrionaceaeVibrio	799	No
S1149	Roseibacterium beibuensis S11	99.577	Vibrio chemaguriensis	SBOTS_Iso1(T)	MG356329	ProteobacteriaGammaproteobacteriaVibrionalesVibrionaceaeVibrio	799	No
S6306	Cribrihabitans marinus S63	98.873	Vibrio chemaguriensis	SBOTS_Iso1(T)	MG356329	ProteobacteriaGammaproteobacteriaVibrionalesVibrionaceaeVibrio	799	No
S2005	Formosa spongicola S20	98.028	Vibrio galatheae	S2757(T)	JXXV01000023	ProteobacteriaGammaproteobacteriaVibrionalesVibrionaceaeVibrio	800	Yes
S4705	Marinobacter algicola S47	99.43	Vibrio kanaloae	LMG 20539(T)	AJ316193	ProteobacteriaGammaproteobacteriaVibrionalesVibrionaceaeVibrio	801	No
S6008D	Salipiger mucosus S60	99.57	Vibrio nereis	DSM 19584(T)	LHPJ01000025	ProteobacteriaGammaproteobacteriaVibrionalesVibrionaceaeVibrio	802	No
S0804	Colwellia aestuarii S08	97.626	Vibrio renipiscarius	DCR_1-4-2(T)	JTKH01000028	ProteobacteriaGammaproteobacteriaVibrionalesVibrionaceaeVibrio	803	Yes
S4702L	Marinobacter algicola S47	97.89	Vibrio renipiscarius	DCR_1-4-2(T)	JTKH01000028	ProteobacteriaGammaproteobacteriaVibrionalesVibrionaceaeVibrio	803	Yes
S1118	Roseibacterium beibuensis S11	98.102	Vibrio renipiscarius	DCR_1-4-2(T)	JTKH01000028	ProteobacteriaGammaproteobacteriaVibrionalesVibrionaceaeVibrio	803	Yes
S4706	Marinobacter algicola S47	99.86	Vibrio toranzoniae	Vb 10.8(T)	HE978310	ProteobacteriaGammaproteobacteriaVibrionalesVibrionaceaeVibrio	804	No
DZF55	-	99.929	Virgibacillus chiguensis	NTU-101(T)	EF101168	FirmicutesBacilliBacillalesBacillaceaeVirgibacillus	805	No
F08104	Colwellia aestuarii S08	99.872	Virgibacillus chiguensis	NTU-101(T)	EF101168	FirmicutesBacilliBacillalesBacillaceaeVirgibacillus	805	No
F20136	Formosa spongicola S20	99.859	Virgibacillus chiguensis	NTU-101(T)	EF101168	FirmicutesBacilliBacillalesBacillaceaeVirgibacillus	805	No
F2641	Shewanella xiamenensis S26	99.859	Virgibacillus chiguensis	NTU-101(T)	EF101168	FirmicutesBacilliBacillalesBacillaceaeVirgibacillus	805	No
F47238	Marinobacter algicola S47	99.859	Virgibacillus chiguensis	NTU-101(T)	EF101168	FirmicutesBacilliBacillalesBacillaceaeVirgibacillus	805	No
F47257	Marinobacter algicola S47	99.859	Virgibacillus chiguensis	NTU-101(T)	EF101168	FirmicutesBacilliBacillalesBacillaceaeVirgibacillus	805	No
F60144	Salipiger mucosus S60	99.859	Virgibacillus chiguensis	NTU-101(T)	EF101168	FirmicutesBacilliBacillalesBacillaceaeVirgibacillus	805	No
F6324L	Cribrihabitans marinus S63	99.859	Virgibacillus chiguensis	NTU-101(T)	EF101168	FirmicutesBacilliBacillalesBacillaceaeVirgibacillus	805	No
F64148	Algibacter pectinivorans S64	99.859	Virgibacillus chiguensis	NTU-101(T)	EF101168	FirmicutesBacilliBacillalesBacillaceaeVirgibacillus	805	No
F64263	Algibacter pectinivorans S64	99.859	Virgibacillus chiguensis	NTU-101(T)	EF101168	FirmicutesBacilliBacillalesBacillaceaeVirgibacillus	805	No
DFD10	-	99.296	Virgibacillus halodenitrificans	DSM_10037(T)	AY543169	FirmicutesBacilliBacillalesBacillaceaeVirgibacillus	806	No
DZF71	-	99.718	Virgibacillus halodenitrificans	DSM_10037(T)	AY543169	FirmicutesBacilliBacillalesBacillaceaeVirgibacillus	806	No
F11248	Roseibacterium beibuensis S11	100	Virgibacillus halodenitrificans	DSM_10037(T)	AY543169	FirmicutesBacilliBacillalesBacillaceaeVirgibacillus	806	No
F20161	Formosa spongicola S20	99.296	Virgibacillus halodenitrificans	DSM_10037(T)	AY543169	FirmicutesBacilliBacillalesBacillaceaeVirgibacillus	806	No
F2654	Shewanella xiamenensis S26	99.296	Virgibacillus halodenitrificans	DSM_10037(T)	AY543169	FirmicutesBacilliBacillalesBacillaceaeVirgibacillus	806	No
F4718	Marinobacter algicola S47	99.296	Virgibacillus halodenitrificans	DSM_10037(T)	AY543169	FirmicutesBacilliBacillalesBacillaceaeVirgibacillus	806	No
F6417	Algibacter pectinivorans S64	100	Virgibacillus halodenitrificans	DSM_10037(T)	AY543169	FirmicutesBacilliBacillalesBacillaceaeVirgibacillus	806	No
S0828	Colwellia aestuarii S08	99.155	Virgibacillus halodenitrificans	DSM_10037(T)	AY543169	FirmicutesBacilliBacillalesBacillaceaeVirgibacillus	806	No
F26175	Shewanella xiamenensis S26	100	Virgibacillus marismortui	123(T)	AJ009793	FirmicutesBacilliBacillalesBacillaceaeVirgibacillus	807	No
F20216	Formosa spongicola S20	97.24	Virgibacillus marseillensis	Marseille-P3835(T)	FZMZ01000004	FirmicutesBacilliBacillalesBacillaceaeVirgibacillus	808	Yes
F64164	Algibacter pectinivorans S64	98.79	Virgibacillus zhanjiangensis	JSM 079157(T)	FJ425904	FirmicutesBacilliBacillalesBacillaceaeVirgibacillus	809	No
S6351	Cribrihabitans marinus S63	98.283	Vitellibacter aquimaris	D-24(T)	JRWG01000018	BacteroidetesFlavobacteriiaFlavobacterialesFlavobacteriaceaeAequorivita	810	Yes
F08185	Colwellia aestuarii S08	99.718	Wenxinia marina	DSM_24838(T)	ARAY01000031	ProteobacteriaAlphaproteobacteriaRhodobacteralesRhodobacteraceaeWenxinia	811	No
DZF17	-	97.078	Winogradskyella aquimaris	DPG-24(T)	HM368527	BacteroidetesFlavobacteriiaFlavobacterialesFlavobacteriaceaeWinogradskyella	812	Yes
S6367	Cribrihabitans marinus S63	92.456	Winogradskyella crassostreae	TYO-19(T)	KP981392	BacteroidetesFlavobacteriiaFlavobacterialesFlavobacteriaceaeWinogradskyella	813	Yes
S2046	Formosa spongicola S20	97.79	Winogradskyella crassostreae	TYO-19(T)	KP981392	BacteroidetesFlavobacteriiaFlavobacterialesFlavobacteriaceaeWinogradskyella	814	Yes
DZF161	-	99.679	Winogradskyella crassostreae	TYO-19(T)	KP981392	BacteroidetesFlavobacteriiaFlavobacterialesFlavobacteriaceaeWinogradskyella	815	No
F0816	Colwellia aestuarii S08	99.718	Winogradskyella crassostreae	TYO-19(T)	KP981392	BacteroidetesFlavobacteriiaFlavobacterialesFlavobacteriaceaeWinogradskyella	815	No
F11228	Roseibacterium beibuensis S11	100	Winogradskyella crassostreae	TYO-19(T)	KP981392	BacteroidetesFlavobacteriiaFlavobacterialesFlavobacteriaceaeWinogradskyella	815	No
F20182	Formosa spongicola S20	99.859	Winogradskyella crassostreae	TYO-19(T)	KP981392	BacteroidetesFlavobacteriiaFlavobacterialesFlavobacteriaceaeWinogradskyella	815	No
F26212L	Shewanella xiamenensis S26	100	Winogradskyella crassostreae	TYO-19(T)	KP981392	BacteroidetesFlavobacteriiaFlavobacterialesFlavobacteriaceaeWinogradskyella	815	No
F2626	Shewanella xiamenensis S26	99.859	Winogradskyella crassostreae	TYO-19(T)	KP981392	BacteroidetesFlavobacteriiaFlavobacterialesFlavobacteriaceaeWinogradskyella	815	No
F4715L	Marinobacter algicola S47	99.718	Winogradskyella crassostreae	TYO-19(T)	KP981392	BacteroidetesFlavobacteriiaFlavobacterialesFlavobacteriaceaeWinogradskyella	815	No
F60200	Salipiger mucosus S60	99.859	Winogradskyella crassostreae	TYO-19(T)	KP981392	BacteroidetesFlavobacteriiaFlavobacterialesFlavobacteriaceaeWinogradskyella	815	No
F64336	Algibacter pectinivorans S64	99.859	Winogradskyella crassostreae	TYO-19(T)	KP981392	BacteroidetesFlavobacteriiaFlavobacterialesFlavobacteriaceaeWinogradskyella	815	No
S1123L	Roseibacterium beibuensis S11	99.93	Winogradskyella crassostreae	TYO-19(T)	KP981392	BacteroidetesFlavobacteriiaFlavobacterialesFlavobacteriaceaeWinogradskyella	815	No
S6376	Cribrihabitans marinus S63	99.746	Winogradskyella crassostreae	TYO-19(T)	KP981392	BacteroidetesFlavobacteriiaFlavobacterialesFlavobacteriaceaeWinogradskyella	815	No
DZF14	-	100	Winogradskyella damuponensis	F081-2(T)	HQ336488	BacteroidetesFlavobacteriiaFlavobacterialesFlavobacteriaceaeWinogradskyella	816	No
DZF19	-	100	Winogradskyella damuponensis	F081-2(T)	HQ336488	BacteroidetesFlavobacteriiaFlavobacterialesFlavobacteriaceaeWinogradskyella	816	No
F47212	Marinobacter algicola S47	99.719	Winogradskyella damuponensis	F081-2(T)	HQ336488	BacteroidetesFlavobacteriiaFlavobacterialesFlavobacteriaceaeWinogradskyella	816	No
F63226	Cribrihabitans marinus S63	99.859	Winogradskyella damuponensis	F081-2(T)	HQ336488	BacteroidetesFlavobacteriiaFlavobacterialesFlavobacteriaceaeWinogradskyella	816	No
S6360	Cribrihabitans marinus S63	99.743	Winogradskyella damuponensis	F081-2(T)	HQ336488	BacteroidetesFlavobacteriiaFlavobacterialesFlavobacteriaceaeWinogradskyella	816	No
F6397	Cribrihabitans marinus S63	97.51	Winogradskyella litoriviva	KMM_6491(T)	JX174421	BacteroidetesFlavobacteriiaFlavobacterialesFlavobacteriaceaeWinogradskyella	817	Yes
F63106	Cribrihabitans marinus S63	97.58	Winogradskyella litoriviva	KMM 6491	ATMR01000166	BacteroidetesFlavobacteriiaFlavobacterialesFlavobacteriaceaeWinogradskyella	817	Yes
F26205	Shewanella xiamenensis S26	97.65	Winogradskyella litoriviva	RS-3(T)	ATMR01000166	BacteroidetesFlavobacteriiaFlavobacterialesFlavobacteriaceaeWinogradskyella	817	Yes
S6418	Algibacter pectinivorans S64	97.72	Winogradskyella litoriviva	KMM_6491(T)	JX174421	BacteroidetesFlavobacteriiaFlavobacterialesFlavobacteriaceaeWinogradskyella	817	Yes
F63103N1	Cribrihabitans marinus S63	97.74	Winogradskyella litoriviva	RS-3(T)	ATMR01000166	BacteroidetesFlavobacteriiaFlavobacterialesFlavobacteriaceaeWinogradskyella	817	Yes
F47231	Marinobacter algicola S47	100	Winogradskyella multivorans	T-Y1(T)	JQ354979	BacteroidetesFlavobacteriiaFlavobacterialesFlavobacteriaceaeWinogradskyella	818	No
F60113	Salipiger mucosus S60	100	Winogradskyella multivorans	T-Y1(T)	JQ354979	BacteroidetesFlavobacteriiaFlavobacterialesFlavobacteriaceaeWinogradskyella	818	No
F11257	Roseibacterium beibuensis S11	99.043	Winogradskyella pacifica	CECT_7948(T)	QREI01000019	BacteroidetesFlavobacteriiaFlavobacterialesFlavobacteriaceaeWinogradskyella	819	No
F1189	Roseibacterium beibuensis S11	98.597	Winogradskyella undariae	WS-MY5(T)	KC261665	BacteroidetesFlavobacteriiaFlavobacterialesFlavobacteriaceaeWinogradskyella	820	Yes
S6016	Salipiger mucosus S60	98.597	Winogradskyella undariae	WS-MY5(T)	KC261665	BacteroidetesFlavobacteriiaFlavobacterialesFlavobacteriaceaeWinogradskyella	820	Yes
DZF72L	-	100	Xanthomarina gelatinilytica	AK20(T)	ANLA01000001	BacteroidetesFlavobacteriiaFlavobacterialesFlavobacteriaceaeXanthomarina	821	No
F11260	Roseibacterium beibuensis S11	100	Xanthomarina gelatinilytica	AK20(T)	ANLA01000001	BacteroidetesFlavobacteriiaFlavobacterialesFlavobacteriaceaeXanthomarina	821	No
F6364	Cribrihabitans marinus S63	99.297	Xanthomarina gelatinilytica	AK20(T)	ANLA01000001	BacteroidetesFlavobacteriiaFlavobacterialesFlavobacteriaceaeXanthomarina	821	No
F6461G	Algibacter pectinivorans S64	98	Yoonia litorea	DSM 29433(T)	JN885197	ProteobacteriaAlphaproteobacteriaRhodobacteralesRhodobacteraceaeYoonia	822	Yes
S0860	Colwellia aestuarii S08	99.694	Yoonia maricola	DSM_29128(T)	jgi.1108064	ProteobacteriaAlphaproteobacteriaRhodobacteralesRhodobacteraceaeYoonia	823	No
F2084L	Formosa spongicola S20	98.89	Yoonia maritima	OISW-6(T)	KY817315	ProteobacteriaAlphaproteobacteriaRhodobacteralesRhodobacteraceaeYoonia	824	Yes
DL21	-	99.718	Yoonia rosea	DSM_29591(T)	jgi.1085777	ProteobacteriaAlphaproteobacteriaRhodobacteralesRhodobacteraceaeYoonia	825	No
F26168	Shewanella xiamenensis S26	99.359	Yoonia rosea	DSM_29591(T)	jgi.1085777	ProteobacteriaAlphaproteobacteriaRhodobacteralesRhodobacteraceaeYoonia	825	No
F47158	Marinobacter algicola S47	99.014	Yoonia rosea	DSM_29591(T)	jgi.1085777	ProteobacteriaAlphaproteobacteriaRhodobacteralesRhodobacteraceaeYoonia	825	No
S2627D	Shewanella xiamenensis S26	97.454	Zobellella denitrificans	ZD1(T)	NMUO01000175	ProteobacteriaGammaproteobacteriaAeromonadalesAeromonadaceaeZobellella	826	Yes
F63116	Cribrihabitans marinus S63	99.859	Zobellia amurskyensis	KMM_3526(T)	AB121974	BacteroidetesFlavobacteriiaFlavobacterialesFlavobacteriaceaeZobellia	827	No
F11102	Roseibacterium beibuensis S11	99.437	Zobellia russellii	KMM_3677(T)	AB121976	BacteroidetesFlavobacteriiaFlavobacterialesFlavobacteriaceaeZobellia	828	No
F20371	Formosa spongicola S20	99.859	Zobellia russellii	KMM_3677(T)	AB121976	BacteroidetesFlavobacteriiaFlavobacterialesFlavobacteriaceaeZobellia	828	No
F2611	Shewanella xiamenensis S26	99.859	Zobellia russellii	KMM_3677(T)	AB121976	BacteroidetesFlavobacteriiaFlavobacterialesFlavobacteriaceaeZobellia	828	No
F63146	Cribrihabitans marinus S63	99.859	Zobellia russellii	KMM_3677(T)	AB121976	BacteroidetesFlavobacteriiaFlavobacterialesFlavobacteriaceaeZobellia	828	No
F64128	Algibacter pectinivorans S64	99.859	Zobellia russellii	KMM_3677(T)	AB121976	BacteroidetesFlavobacteriiaFlavobacterialesFlavobacteriaceaeZobellia	828	No
Note: "-" represents the Control medium without helper. In the "mark same species" column, the same number represents the same species, and different numbers represent different species. Two strains with a 16S similarity greater than 98.65% were marked as the same species. These strains with the green background were identified as novel species due to genomic ANI values of less than 95% with the …
