# Supplementary material for: Cultivating the uncultured: Harnessing the “sandwich agar plate” approach to isolate heme‐dependent bacteria from marine sediment
Source: mLife. 2024 Jan 18;3(1):143–55. doi: 10.1002/mlf2.12093 (PMC11139205; doi:10.1002/mlf2.12093)
Supplement: Supplementary file 5 — Table S4 ANI value between the isolates and their closest species. [file MLF2-3-143-s005.xlsx]

## Sheet: Sheet1
Strains	Genomic accession numbers	The against strains	Genomic accession numbers of against strains	the ANI value
F2034L	JALKAM000000000	Mycolicibacterium flavescens ATCC14474(T)	NZ_MIHA01000001	77.56
S0848L	JALKAQ000000000	Marinobacter litoralis SW-45(T)	NZ_QMDL01000001	87.63
S6407	JALKBH000000000	Alcanivorax nanhaiticus 19-m-6(T)	NZ_ARXV01000001	82.21
F63206	JALKAU000000000	Gelidibacter japonicus Con4(T)	NZ_BJKB01000001	91.31
S6320L	JALKAT000000000	Isoptericola halotolerans YIM 70177(T)	NZ_JABEZU010000001	83.33
F0845	JALKAL000000000	Ornithinimicrobium murale 01-Gi-040(T)	NZ_QLVD01000004	79.61
F20128	JALKBA000000000	Cellulophaga fucicola NN015860(T)	NZ_FPIY01000022	76.52
F20344	JALKBG000000000	Aliiroseovarius halocynthiae MA1-10(T)	NZ_ML660019	79.65
F20364	JALKBD000000000	Arenibacter echinorum KMM 6032(T)	NZ_QLLN01000001	85.15
F26102	JALKBC000000000	Arenibacter catalasegens P308H10(T)	NZ_PHQQ01000001	84.23
F2068	JALKAK000000000	Pseudohalocynthiibacter aestuariivivens W9(T)	NZ_CP049037	68.07
F2084L	JALKAH000000000	Yoonia maritima KY817315(T)	NZ_PVTP01000001	73.67
F47248L	JALKBF000000000	Aliiroseovarius sediminilitoris DSM29439(T)	NZ_FOJB01000006	83.84
F6033	JALKAZ000000000	Erythrobacter insulae HTCC2594(T)	VHJK01000001	77.55
F64268	JALKAI000000000	Rhodococcus phenolicus DSM44812(T)	NZ_LRRH01000231	76.66
S6332	JALKAP000000000	Marinobacter antarcticus ZS2-30(T)	NZ_FRAQ01000011	79.89
F2691	JALKAV000000000	Gelidibacter sediminis S11-41(T)	NZ_SOBW01000007	81.63
S1123	JALKBE000000000	Aliiroseovarius marinus A6024(T)	NZ_ML178712	88.14
F6476L	JALKAR000000000	Loktanella ponticola SW2(T)	NZ_JACIJM010000001	77.92
S6314	JALKAO000000000	Marivita cryptomonadis CL-SK44(T)	NZ_JFKD01000001	76.45
S6351L	JALKBB000000000	Arenibacter catalasegens P308H10(T)	NZ_PHQQ01000001	81.44
S6380	JALKAS000000000	Jannaschia rubra CECT 5088(T)	NZ_FOOS01000023	77.06
F6463D	JALKAN000000000	Muricauda lutimaris KCTC22173(T)	NZ_QXFH01000017	80.53
S6317L1	JALKAJ000000000	Qipengyuania aquimaris SW-110(T)	NZ_WTYI01000001	70.88
Note:These strains with >98.65% 16S similarity were identified as novel species due to genomic ANI values of less than 95% with the closest species.
