# Supplementary material for: Cultivating the uncultured: Harnessing the “sandwich agar plate” approach to isolate heme‐dependent bacteria from marine sediment
Source: mLife. 2024 Jan 18;3(1):143–55. doi: 10.1002/mlf2.12093 (PMC11139205; doi:10.1002/mlf2.12093)
Supplement: Supplementary file 6 — Table S5 OTU taxonomy. [file MLF2-3-143-s009.xlsx]

## Sheet: Table S5
OTU ID	Taxonomy	CG_3	CG_2	CG_1	S47_3	S47_2	S47_1	S20_2	S20_3	S20_1	S08_1	S08_3	S08_2	S63_3	S63_1	S63_2	S26_1	S26_2	S26_3	S11_3	S11_1	S11_2	S60_1	S60_2	S60_3	S64_2	S64_3	S64_1
OTU1	d__Bacteria; o__Rhodobacterales; f__Rhodobacteraceae; g__Ruegeria; s__unclassified_g__Ruegeria; OTU246	7034	2453	4487	4271	2512	3037	4940	10740	8072	13481	5038	13242	3433	1346	1562	6135	6672	10000	6961	4359	5482	1950	1431	2175	4748	5837	4359
OTU2	d__Bacteria; o__Flavobacteriales; f__Flavobacteriaceae; g__Pseudofulvibacter; s__uncultured_bacterium_g__Pseudofulvibacter; OTU335	4724	6948	2585	2383	712	1896	154	355	323	47	0	185	4103	3047	421	24	167	76	6387	7312	7145	7374	15164	10599	1181	353	1050
OTU3	d__Bacteria; o__Flavobacteriales; f__Flavobacteriaceae; g__Arenibacter; s__Arenibacter_latericius; OTU563	404	371	67	767	122	0	782	360	2519	0	1861	4578	3	0	0	2143	2598	305	710	917	1004	0	0	0	155	0	0
OTU4	d__Bacteria; o__Flavobacteriales; f__Flavobacteriaceae; g__Bizionia; s__Bizionia_paragorgiae; OTU672	961	3241	4657	567	12	496	386	897	264	2214	0	694	3100	7428	1797	63	1009	961	2832	1409	1671	1481	1816	4051	1682	3238	1535
OTU5	d__Bacteria; o__Flavobacteriales; f__Flavobacteriaceae; g__Tenacibaculum; s__unclassified_g__Tenacibaculum; OTU34	134	2	3970	62	38	83	1566	10	21	0	1174	0	100	77	33	0	0	0	133	227	132	51	24	47	1	29	4166
OTU6	d__Bacteria; o__Flavobacteriales; f__Flavobacteriaceae; g__Aequorivita; s__unclassified_g__Aequorivita; OTU352	446	700	333	3362	1170	1795	90	140	40	67	0	260	4323	2115	6204	85	397	92	666	309	899	84	3056	472	3263	5155	1764
OTU7	d__Bacteria; o__Rhodobacterales; f__Rhodobacteraceae; g__Sedimentitalea; s__uncultured_bacterium_g__Sedimentitalea; OTU560	1646	1184	568	544	93	434	1610	2774	3509	982	1864	820	274	210	244	1657	1902	3653	605	584	251	687	308	246	1013	574	2230
OTU8	d__Bacteria; o__Rhodobacterales; f__Rhodobacteraceae; g__Ruegeria; s__unclassified_g__Ruegeria; OTU184	317	1219	1044	1738	153	823	888	2624	977	1279	1755	648	506	460	358	228	1465	1500	2057	1755	1031	1106	285	302	1117	689	1015
OTU9	d__Bacteria; o__Bacillales; f__Planococcaceae; g__Planococcus; s__unclassified_g__Planococcus; OTU434	1091	858	431	44	43	837	1230	2683	673	1	2687	2014	5	0	170	309	494	118	321	1281	1864	869	92	334	966	0	1984
OTU10	d__Bacteria; o__Flavobacteriales; f__Flavobacteriaceae; g__Tenacibaculum; s__Tenacibaculum_mesophilum; OTU39	5488	8	337	231	73	140	547	18	8	0	2643	0	853	211	167	0	0	0	881	1074	1218	107	414	227	114	55	3
OTU11	d__Bacteria; o__Pseudomonadales; f__Moraxellaceae; g__Psychrobacter; s__Psychrobacter_maritimus; OTU403	517	51	875	96	502	51	1822	291	700	8326	0	1003	277	60	426	720	2010	1996	104	228	51	29	104	66	476	339	671
OTU12	d__Bacteria; o__Rhodobacterales; f__Rhodobacteraceae; g__Ruegeria; s__unclassified_g__Ruegeria; OTU686	421	1070	933	1543	211	637	718	2050	938	1191	1052	653	446	325	214	178	1085	1518	1777	1331	862	929	255	230	848	610	799
OTU13	d__Bacteria; o__Flavobacteriales; f__Flavobacteriaceae; g__Tenacibaculum; s__Tenacibaculum_litoreum; OTU241	4	0	6	2	0	0	11	493	0	1	1313	0	5	0	0	0	0	0	6	1222	6	0	0	833	0	0	0
OTU14	d__Bacteria; o__Rhodobacterales; f__Rhodobacteraceae; g__Ruegeria; s__Ruegeria_lacuscaerulensis; OTU331	460	449	314	602	384	364	655	1728	770	781	596	409	275	148	114	522	269	905	1130	450	1146	246	125	69	478	661	858
OTU15	d__Bacteria; o__Rhodobacterales; f__Rhodobacteraceae; g__Nautella; s__Phaeobacter_italicus; OTU86	342	408	80	545	203	370	220	1087	1188	384	526	528	248	257	144	534	509	549	642	441	141	878	78	227	517	771	416
OTU16	d__Bacteria; o__Bacillales; f__Bacillaceae; g__Bacillus; s__Bacillus_hwajinpoensis; OTU112	427	505	467	427	627	774	1028	313	820	748	756	715	425	205	840	1373	853	569	444	503	138	118	89	131	458	690	480
OTU17	d__Bacteria; o__Flavobacteriales; f__Flavobacteriaceae; g__Algibacter; s__unclassified_g__Algibacter; OTU23	1783	1049	3019	338	169	310	0	24	397	1	0	31	4	322	122	0	638	226	549	1684	450	392	77	2094	9	21	15
OTU18	d__Bacteria; o__Pseudomonadales; f__Moraxellaceae; g__Psychrobacter; s__uncultured_Psychrobacter_sp._g__Psychrobacter; OTU674	102	6	310	23	591	1	845	0	623	115	100	42	23	72	10	10	475	428	3	20	85	174	0	0	12	0	237
OTU19	d__Bacteria; o__Flavobacteriales; f__Flavobacteriaceae; g__Tenacibaculum; s__Tenacibaculum_litoreum; OTU45	553	1	33	85	0	10	1	193	0	0	514	0	80	47	83	0	0	0	57	280	87	10	36	203	0	1	5
OTU20	d__Bacteria; o__Cellvibrionales; f__Microbulbiferaceae; g__Microbulbifer; s__unclassified_g__Microbulbifer; OTU294	1383	1820	325	0	0	5207	56	544	0	125	31	54	0	1655	1	403	0	704	203	65	108	0	330	7	0	0	0
OTU21	d__Bacteria; o__Flavobacteriales; f__Flavobacteriaceae; g__Salegentibacter; s__uncultured_bacterium_g__Salegentibacter; OTU38	239	0	14	8	17	0	2005	368	509	0	0	0	1	745	1048	698	0	206	1640	0	0	2246	0	234	0	841	1627
OTU22	d__Bacteria; o__Flavobacteriales; f__Flavobacteriaceae; g__Muricauda; s__Muricauda_aquimarina; OTU491	326	103	171	4851	0	1870	404	55	1363	403	0	0	57	605	52	1	97	123	573	347	3	4639	204	0	940	122	93
OTU23	d__Bacteria; o__Rhodobacterales; f__Rhodobacteraceae; g__Aliiroseovarius; s__uncultured_bacterium_g__Aliiroseovarius; OTU280	136	295	20	491	40	387	132	457	263	294	841	605	296	172	169	308	339	494	632	278	201	265	90	334	308	1289	267
OTU24	d__Bacteria; o__Flavobacteriales; f__Flavobacteriaceae; g__Lutimonas; s__Lutimonas_saemankumensis; OTU306	18	200	6	858	15	925	1	5	24	1	4	5	2295	1436	817	0	0	0	564	858	759	1818	840	634	110	101	0
OTU25	d__Bacteria; o__Flavobacteriales; f__Flavobacteriaceae; g__Maribacter; s__Maribacter_sp._MAR_2009_60; OTU134	873	14	9	65	0	280	29	0	0	6	0	2	1075	426	39	0	0	4977	2	483	286	0	3	768	4	0	220
OTU26	d__Bacteria; o__Pseudomonadales; f__Moraxellaceae; g__Psychrobacter; s__Psychrobacter_cibarius; OTU441	688	0	0	0	251	0	1	0	1167	107	0	0	960	0	0	0	11	0	27	0	95	0	0	0	23	0	0
OTU27	d__Bacteria; o__Flavobacteriales; f__Flavobacteriaceae; g__Bizionia; s__unclassified_g__Bizionia; OTU303	376	247	161	525	0	994	277	40	7	0	24	152	124	313	1951	0	266	0	541	289	0	210	0	0	49	283	220
OTU28	d__Bacteria; o__Flavobacteriales; f__Flavobacteriaceae; g__Pseudofulvibacter; s__unclassified_g__Pseudofulvibacter; OTU47	677	2941	1177	554	159	333	6	4	2	2	1	0	1102	48	429	1	26	2	901	247	440	855	594	1919	15	177	14
OTU29	d__Bacteria; o__Flavobacteriales; f__Flavobacteriaceae; g__Winogradskyella; s__Winogradskyella_epiphytica; OTU89	120	0	201	6	0	422	1	6	23	12	9	153	254	257	1163	17	909	575	145	0	660	150	49	5	3	93	409
OTU30	d__Bacteria; o__Staphylococcales; f__Staphylococcaceae; g__Salinicoccus; s__Salinicoccus_roseus; OTU436	2	0	1	34	275	43	186	54	95	410	643	58	0	0	0	2596	165	0	179	0	126	0	0	94	657	689	0
OTU31	d__Bacteria; o__Vibrionales; f__Vibrionaceae; g__Vibrio; s__Vibrio_diabolicus; OTU145	0	0	0	0	0	0	0	0	0	0	489	0	0	0	0	0	0	0	1	2987	0	22	0	0	0	0	0
OTU32	d__Bacteria; o__Rhodobacterales; f__Rhodobacteraceae; g__Sulfitobacter; s__uncultured_Roseobacter_sp._g__Sulfitobacter; OTU273	270	129	312	65	24	181	186	756	505	226	716	141	42	19	26	540	417	297	70	75	379	216	110	481	91	364	57
OTU33	d__Bacteria; o__Flavobacteriales; f__Flavobacteriaceae; g__Gelidibacter; s__unclassified_g__Gelidibacter; OTU165	0	0	0	876	6325	2413	0	1	0	7	0	0	0	156	1208	0	0	20	1	1	1	0	0	2	0	0	1255
OTU34	d__Bacteria; o__Bacillales; f__Bacillaceae; g__Bacillus; s__Bacillus_firmus_g__Bacillus; OTU364	228	63	386	84	13	65	64	29	316	219	197	66	44	6	517	1591	1392	88	244	92	2	0	15	46	149	68	41
OTU35	d__Bacteria; o__Rhodobacterales; f__Rhodobacteraceae; g__unclassified_f__Rhodobacteraceae; s__unclassified_f__Rhodobacteraceae; OTU79	221	316	39	125	62	103	87	488	167	159	297	256	212	112	50	261	174	419	197	161	109	105	77	195	231	511	437
OTU36	d__Bacteria; o__Bacillales; f__Bacillaceae; g__Virgibacillus; s__Virgibacillus_sp._SK37; OTU561	590	232	337	108	141	106	481	163	132	26	562	188	35	48	54	287	58	150	102	71	0	19	8	87	761	265	218
OTU37	d__Bacteria; o__Flavobacteriales; f__Flavobacteriaceae; g__unclassified_f__Flavobacteriaceae; s__unclassified_f__Flavobacteriaceae; OTU189	15	0	8	197	6793	0	0	0	40	6	0	0	497	92	135	0	160	192	106	10	463	3	214	0	58	1	217
OTU38	d__Bacteria; o__Flavobacteriales; f__Flavobacteriaceae; g__unclassified_f__Flavobacteriaceae; s__unclassified_f__Flavobacteriaceae; OTU121	229	177	143	73	46	6	49	367	46	26	0	117	1758	156	73	0	12	35	236	81	132	228	61	110	172	154	57
OTU39	d__Bacteria; o__Cellvibrionales; f__Microbulbiferaceae; g__Microbulbifer; s__Microbulbifer_hydrolyticus; OTU559	7	82	744	1	0	51	0	22	387	0	2	0	6	163	311	1	0	15	6	0	218	0	7	178	0	0	0
OTU40	d__Bacteria; o__Flavobacteriales; f__Flavobacteriaceae; g__Winogradskyella; s__Winogradskyella_sp.; OTU1665	28	160	15	4	0	11	0	0	76	240	0	2	5	7	4	5	63	17	82	1	25	184	0	0	664	0	1
OTU41	d__Bacteria; o__Rhizobiales; f__Rhizobiaceae; g__Nitratireductor; s__Nitratireductor_sp._g__Nitratireductor; OTU324	135	2	110	182	59	275	167	1127	134	0	0	1033	37	28	914	356	475	111	119	154	74	176	0	90	1007	114	205
OTU42	d__Bacteria; o__Rhodobacterales; f__Rhodobacteraceae; g__Maritimibacter; s__uncultured_bacterium_g__Maritimibacter; OTU2923	112	356	33	171	24	128	167	269	491	145	134	362	181	47	60	491	234	261	137	81	81	96	122	63	854	1402	249
OTU43	d__Bacteria; o__Flavobacteriales; f__Flavobacteriaceae; g__Zobellia; s__Zobellia_russellii; OTU448	5	0	348	4	0	1157	1	39	0	0	0	628	0	0	0	0	3	33	15	0	1	0	10	0	1	0	29
OTU44	d__Bacteria; o__Pseudomonadales; f__Moraxellaceae; g__Psychrobacter; s__unclassified_g__Psychrobacter; OTU98	6	237	12	149	5	0	589	0	6	707	1378	24	0	0	24	20	1495	2	97	0	1	0	68	0	64	0	278
OTU45	d__Bacteria; o__Bacillales; f__Planococcaceae; g__Sporosarcina; s__Sporosarcina_saromensis; OTU549	108	385	47	79	219	407	54	136	38	390	490	2	0	77	144	82	512	89	309	0	177	46	110	16	830	20	84
OTU46	d__Bacteria; o__Rhodobacterales; f__Rhodobacteraceae; g__unclassified_f__Rhodobacteraceae; s__unclassified_f__Rhodobacteraceae; OTU320	382	102	57	48	45	73	203	236	366	212	391	171	108	17	95	408	171	394	83	167	52	33	34	172	684	157	385
OTU47	d__Bacteria; o__Rhodobacterales; f__Rhodobacteraceae; g__Nautella; s__unclassified_g__Nautella; OTU291	87	149	47	236	114	146	57	312	311	226	347	220	65	43	42	167	135	486	186	167	64	208	29	67	181	267	178
OTU48	d__Bacteria; o__Rhodobacterales; f__Rhodobacteraceae; g__Loktanella; s__uncultured_bacterium_g__Loktanella; OTU285	44	81	54	34	18	172	84	237	161	78	278	103	48	45	42	331	149	684	48	90	33	89	42	65	325	695	548
OTU49	d__Bacteria; o__Micrococcales; f__Microbacteriaceae; g__Microbacterium; s__Microbacterium_esteraromaticum; OTU539	73	4	1	0	35	0	406	282	0	295	0	2	52	2	1	0	185	0	0	3	0	4	57	0	4162	0	0
OTU50	d__Bacteria; o__Rhodobacterales; f__Rhodobacteraceae; g__unclassified_f__Rhodobacteraceae; s__unclassified_f__Rhodobacteraceae; OTU276	130	10	24	65	11	54	199	254	84	7	490	215	17	94	150	91	123	81	71	54	25	47	4	96	254	108	168
OTU51	d__Bacteria; o__Flavobacteriales; f__Flavobacteriaceae; g__Bizionia; s__Bizionia_hallyeonensis; OTU195	306	0	162	84	3986	28	21	9	2	5	3	1	302	11	136	0	17	90	207	201	34	0	47	4	357	3	15
OTU52	d__Bacteria; o__Bacillales; f__Bacillaceae; g__Halobacillus; s__Halobacillus_sp._g__Halobacillus; OTU336	208	38	630	51	215	43	89	20	149	50	138	340	30	13	10	423	125	147	52	183	34	36	58	88	84	425	49
OTU53	d__Bacteria; o__Pseudomonadales; f__Moraxellaceae; g__Psychrobacter; s__Psychrobacter_faecalis; OTU110	10	0	248	24	4	23	619	88	8	302	0	698	163	147	4	4	12	19	34	3	74	0	0	0	611	7	229
OTU54	d__Bacteria; o__Bacillales; f__Bacillaceae; g__Oceanobacillus; s__Oceanobacillus_picturae_g__Oceanobacillus; OTU244	184	124	316	0	0	0	608	302	238	385	5	99	0	25	2	459	0	81	26	246	49	0	54	0	166	0	58
OTU55	d__Bacteria; o__Rhodobacterales; f__Rhodobacteraceae; g__Sedimentitalea; s__unclassified_g__Sedimentitalea; OTU685	213	95	93	82	20	43	131	280	302	136	273	96	68	56	29	184	469	266	70	72	44	102	45	82	124	83	279
OTU56	d__Bacteria; o__Oceanospirillales; f__Halomonadaceae; g__Cobetia; s__Cobetia_marina_g__Cobetia; OTU356	239	0	639	0	0	0	890	1	0	186	0	0	578	0	0	0	0	352	0	0	1083	6	34	0	154	0	964
OTU57	d__Bacteria; o__Bacillales; f__Bacillaceae; g__Fictibacillus; s__Fictibacillus_arsenicus; OTU614	77	126	0	18	65	82	135	111	20	56	261	334	0	3	0	72	30	87	28	37	114	241	40	20	85	67	46
OTU58	d__Bacteria; o__Flavobacteriales; f__Flavobacteriaceae; g__Winogradskyella; s__Winogradskyella_sp._RHA_55; OTU456	203	176	18	275	0	0	3	3	29	23	0	1	4	1	5	0	253	9	10	0	5	15	0	0	457	0	6
OTU59	d__Bacteria; o__Flavobacteriales; f__Flavobacteriaceae; g__Arenibacter; s__Arenibacter_sp._394; OTU7	2	0	0	3	0	0	0	1	0	0	0	0	0	0	0	0	1	0	0	0	0	0	11	0	0	0	0
OTU60	d__Bacteria; o__Flavobacteriales; f__Flavobacteriaceae; g__Gelidibacter; s__unclassified_g__Gelidibacter; OTU450	0	0	0	1	301	0	0	564	0	277	0	0	0	4	1873	0	2	644	0	0	31	0	0	0	0	0	497
OTU61	d__Bacteria; o__Flavobacteriales; f__Flavobacteriaceae; g__Gelidibacter; s__uncultured_bacterium_g__Gelidibacter; OTU199	0	0	0	8	3271	1558	0	10	0	0	0	0	0	8	238	0	0	7	0	0	0	0	0	1	0	4	420
OTU62	d__Bacteria; o__Rhodobacterales; f__Rhodobacteraceae; g__Roseovarius; s__unclassified_g__Roseovarius; OTU113	157	139	10	68	2	31	133	32	261	38	0	378	5	1	33	9	77	12	7	16	107	24	29	57	576	0	149
OTU63	d__Bacteria; o__Rhodobacterales; f__Rhodobacteraceae; g__Litoreibacter; s__uncultured_bacterium_g__Litoreibacter; OTU387	26	128	60	21	39	17	42	31	804	68	370	23	5	55	36	1461	35	191	40	51	21	11	11	69	36	69	689
OTU64	d__Bacteria; o__Flavobacteriales; f__Flavobacteriaceae; g__Arenibacter; s__Arenibacter_latericius; OTU601	1	1271	0	11	0	0	0	0	4	0	0	4	0	0	0	5	3	0	0	1	3	0	0	0	0	0	0
OTU65	d__Bacteria; o__Flavobacteriales; f__Flavobacteriaceae; g__Aequorivita; s__Aequorivita_capsosiphonis; OTU298	10	0	6	87	2058	3	13	14	5	3	0	23	1	83	1269	9	11	2	81	24	0	17	0	7	0	365	204
OTU66	d__Bacteria; o__Bacillales; f__Planococcaceae; g__Psychrobacillus; s__unclassified_g__Psychrobacillus; OTU607	355	0	54	2	38	476	51	81	8	279	14	0	0	41	0	9	1	0	0	1	2	171	265	134	0	0	166
OTU67	d__Bacteria; o__Vibrionales; f__Vibrionaceae; g__Vibrio; s__unclassified_g__Vibrio; OTU65	0	0	86	0	0	0	0	0	0	0	163	0	0	0	0	0	0	0	0	1553	0	0	0	0	0	0	0
OTU68	d__Bacteria; o__Flavobacteriales; f__Flavobacteriaceae; g__Olleya; s__Olleya_marilimosa; OTU3789	12	15	354	203	0	163	13	110	367	69	9	4	173	150	94	7	97	24	48	11	115	84	243	52	79	104	25
OTU69	d__Bacteria; o__Oceanospirillales; f__Halomonadaceae; g__Halomonas; s__unclassified_g__Halomonas; OTU105	0	1	11	35	0	0	379	19	422	56	0	93	0	156	0	0	0	326	168	6	278	0	22	0	665	147	2
OTU70	d__Bacteria; o__Bacillales; f__Bacillaceae; g__Pseudogracilibacillus; s__unclassified_g__Pseudogracilibacillus; OTU95	6	5	4	8	6	2	141	107	52	162	509	157	93	5	15	45	191	73	5	9	6	43	6	13	82	253	125
OTU71	d__Bacteria; o__Rhodobacterales; f__Rhodobacteraceae; g__Nautella; s__uncultured_bacterium_g__Nautella; OTU412	2	26	9	32	2	19	196	536	327	258	55	61	10	6	6	25	228	410	37	32	30	41	15	2	128	558	94
OTU72	d__Bacteria; o__Flavobacteriales; f__Flavobacteriaceae; g__Pseudofulvibacter; s__uncultured_bacterium_g__Pseudofulvibacter; OTU516	162	411	217	74	11	65	6	19	17	6	0	9	206	375	26	0	10	2	362	263	263	247	634	561	72	38	56
OTU73	d__Bacteria; o__Micrococcales; f__Micrococcaceae; g__unclassified_f__Micrococcaceae; s__unclassified_f__Micrococcaceae; OTU235	0	0	0	0	541	0	0	0	0	0	0	0	0	0	0	0	1	182	1	103	92	0	38	0	0	334	0
OTU74	d__Bacteria; o__Flavobacteriales; f__Flavobacteriaceae; g__Tenacibaculum; s__unclassified_g__Tenacibaculum; OTU483	248	0	115	13	0	1	86	2	4	0	20	0	1	5	0	0	0	3	4	15	320	276	7	1	1	1	2
OTU75	d__Bacteria; o__Flavobacteriales; f__Flavobacteriaceae; g__unclassified_f__Flavobacteriaceae; s__unclassified_f__Flavobacteriaceae; OTU485	24	0	48	9	66	1	2	8	2	53	1	0	63	644	56	144	5	18	44	16	20	599	40	2	14	4	5
OTU76	d__Bacteria; o__Alteromonadales; f__Marinobacteraceae; g__Marinobacter; s__Marinobacter_litoralis; OTU266	119	0	0	0	0	11	70	122	0	0	0	0	2	0	1	0	21	30	37	67	0	9	0	3	248	0	0
OTU77	d__Bacteria; o__Bacillales; f__Planococcaceae; g__Jeotgalibacillus; s__Jeotgalibacillus_malaysiensis; OTU564	0	0	0	0	0	34	0	0	457	1	0	0	0	0	0	0	0	0	0	11	13	0	0	0	0	0	0
OTU78	d__Bacteria; o__Rhodobacterales; f__Rhodobacteraceae; g__Pseudoruegeria; s__uncultured_bacterium_g__Pseudoruegeria; OTU557	14	18	7	68	13	49	69	280	846	124	33	135	37	19	38	57	80	218	54	30	45	89	28	8	66	409	98
OTU79	d__Bacteria; o__Rhodobacterales; f__Rhodobacteraceae; g__unclassified_f__Rhodobacteraceae; s__unclassified_f__Rhodobacteraceae; OTU70	32	105	1	12	7	87	65	151	213	47	188	22	70	36	31	229	114	450	32	64	18	42	29	8	140	27	174
OTU80	d__Bacteria; o__Flavobacteriales; f__Flavobacteriaceae; g__Cellulophaga; s__Cellulophaga_lytica; OTU174	0	0	0	0	0	0	0	0	22	389	0	0	0	0	0	947	0	0	0	0	0	4	0	0	0	929	524
OTU81	d__Bacteria; o__Flavobacteriales; f__Flavobacteriaceae; g__Aequorivita; s__uncultured_bacterium_g__Aequorivita; OTU41	23	47	2	133	5	0	9	7	15	0	0	96	0	0	0	13	103	6	22	28	89	0	1	0	41	0	0
OTU82	d__Bacteria; o__Rhodobacterales; f__Rhodobacteraceae; g__Sulfitobacter; s__uncultured_bacterium_g__Sulfitobacter; OTU618	63	54	114	129	55	38	188	50	306	35	72	374	25	47	9	343	61	122	27	69	6	12	11	59	54	84	69
OTU83	d__Bacteria; o__Bacillales; f__Bacillaceae; g__Bacillus; s__Bacillus_indicus; OTU103	7	64	167	18	2	1	224	4	21	23	110	133	0	0	15	172	5	10	98	124	1	3	5	28	9	2	114
OTU84	d__Bacteria; o__Oceanospirillales; f__Halomonadaceae; g__Salinicola; s__uncultured_Halomonas_sp._g__Salinicola; OTU612	0	0	0	0	0	0	0	0	0	0	0	0	0	0	0	0	0	0	0	0	0	0	0	0	0	0	0
OTU85	d__Bacteria; o__Flavobacteriales; f__Flavobacteriaceae; g__unclassified_f__Flavobacteriaceae; s__unclassified_f__Flavobacteriaceae; OTU75	24	0	5	8	0	0	32	10	2	0	213	0	1	0	0	0	0	0	11	36	18	0	0	0	0	0	0
OTU86	d__Bacteria; o__Flavobacteriales; f__Flavobacteriaceae; g__Arenibacter; s__Arenibacter_latericius; OTU690	26	66	3	167	9	4	8	12	8	0	0	74	9	3	10	12	83	4	29	24	61	0	11	7	93	25	0
OTU87	d__Bacteria; o__Flavobacteriales; f__Flavobacteriaceae; g__Winogradskyella; s__unclassified_g__Winogradskyella; OTU494	265	2	1	42	2	5	510	171	1	168	0	0	34	1012	2	0	7	75	50	56	93	5	1	0	7	1	178
OTU88	d__Bacteria; o__Sphingomonadales; f__Sphingomonadaceae; g__Erythrobacter; s__Erythrobacter_sp._g__Erythrobacter; OTU426	116	44	17	70	73	49	103	429	118	4	0	31	802	59	143	109	231	11	5	133	60	77	104	215	33	8	16
OTU89	d__Bacteria; o__Flavobacteriales; f__Flavobacteriaceae; g__unclassified_f__Flavobacteriaceae; s__unclassified_f__Flavobacteriaceae; OTU183	0	0	62	0	0	0	12	0	0	11	0	0	0	0	509	0	0	0	0	0	0	0	0	0	0	0	0
OTU90	d__Bacteria; o__Flavobacteriales; f__Flavobacteriaceae; g__Pseudofulvibacter; s__uncultured_bacterium_g__Pseudofulvibacter; OTU496	199	98	76	235	4	18	9	2	5	0	0	0	94	9	7	0	1	0	180	117	194	72	259	1310	0	4	12
OTU91	d__Bacteria; o__Bacillales; f__Bacillaceae; g__Bacillus; s__Bacillus_simplex; OTU359	125	56	105	3	6	44	56	146	383	65	52	1	167	21	19	393	26	1	171	91	101	1	7	15	0	51	0
OTU92	d__Bacteria; o__Bacillales; f__Planococcaceae; g__Bhargavaea; s__unclassified_g__Bhargavaea; OTU548	3	0	0	0	0	0	0	107	11	7	2	0	0	0	0	340	6	1	6	0	0	5	2	0	216	264	0
OTU93	d__Bacteria; o__Oceanospirillales; f__Halomonadaceae; g__Halomonas; s__unclassified_g__Halomonas; OTU531	0	39	18	24	0	91	144	0	0	6	0	3	4	0	75	16	0	22	24	22	693	293	9	0	333	0	114
OTU94	d__Bacteria; o__Flavobacteriales; f__Flavobacteriaceae; g__Arenibacter; s__uncultured_Arenibacter_sp.; OTU226	539	10	16	176	0	0	0	154	76	6	0	0	0	0	0	91	109	0	29	0	0	1	0	125	0	0	0
OTU95	d__Bacteria; o__Rhodobacterales; f__Rhodobacteraceae; g__Octadecabacter; s__Alphaproteobacteria_bacterium_g__Octadecabacter; OTU163	0	88	21	174	0	297	2	119	126	0	0	0	103	38	37	2	166	216	1	35	0	0	6	0	494	30	185
OTU96	d__Bacteria; o__Bacillales; f__Bacillaceae; g__Virgibacillus; s__Virgibacillus_dokdonensis; OTU401	140	7	107	12	14	17	157	63	0	0	412	3	15	0	0	0	24	63	19	17	0	0	1	0	171	126	3
OTU97	d__Bacteria; o__Flavobacteriales; f__Flavobacteriaceae; g__Pseudofulvibacter; s__uncultured_bacterium_g__Pseudofulvibacter; OTU519	117	254	87	26	3	155	1	1	2	0	0	0	12	26	1	0	0	1	333	223	70	72	582	389	16	0	6
OTU98	d__Bacteria; o__Bacillales; f__Bacillaceae; g__Bacillus; s__Bacillus_horikoshii; OTU129	2	2	0	83	0	108	0	0	142	6	3	211	1	3	71	10	1	0	1	0	23	94	48	3	36	0	1
OTU99	d__Bacteria; o__Rhodobacterales; f__Rhodobacteraceae; g__norank_f__Rhodobacteraceae; s__Primorskyibacter_marinus; OTU689	3	0	0	1	0	8	11	18	0	0	0	8	0	3	31	0	42	17	109	10	0	1	11	0	28	0	12
OTU100	d__Bacteria; o__Flavobacteriales; f__Flavobacteriaceae; g__unclassified_f__Flavobacteriaceae; s__unclassified_f__Flavobacteriaceae; OTU213	52	60	27	196	34	68	2	3	1	1	0	2	340	146	116	0	4	1	81	36	142	10	350	73	154	107	59
OTU101	d__Bacteria; o__Flavobacteriales; f__Flavobacteriaceae; g__Aequorivita; s__unclassified_g__Aequorivita; OTU503	51	51	29	125	27	70	2	1	1	0	0	2	185	82	33	0	8	0	65	64	111	13	638	90	87	35	42
OTU102	d__Bacteria; o__Oceanospirillales; f__Kangiellaceae; g__Kangiella; s__Kangiella_sp.; OTU624	0	8	31	27	0	0	0	0	38	10	0	0	1048	0	348	50	41	0	75	158	0	0	0	0	0	0	0
OTU103	d__Bacteria; o__Rhodobacterales; f__Rhodobacteraceae; g__Halovulum; s__bacterium_g__Halovulum; OTU119	9	11	5	513	3	14	14	64	31	6	13	28	16	6	2	79	7	1093	17	5	20	3	3	4	22	142	98
OTU104	d__Bacteria; o__Vibrionales; f__Vibrionaceae; g__Vibrio; s__Vibrio_diabolicus; OTU1821	0	0	6	0	0	0	0	0	0	0	166	0	0	0	0	0	0	0	0	753	0	14	0	0	0	0	0
OTU105	d__Bacteria; o__Flavobacteriales; f__Flavobacteriaceae; g__Muricauda; s__unclassified_g__Muricauda; OTU114	0	17	0	0	273	0	0	0	0	0	0	1748	0	0	0	0	0	0	0	1	0	0	0	0	0	0	0
OTU106	d__Bacteria; o__Rhodobacterales; f__Rhodobacteraceae; g__unclassified_f__Rhodobacteraceae; s__unclassified_f__Rhodobacteraceae; OTU637	5	139	6	31	14	8	41	9	77	14	118	18	18	3	29	75	17	169	10	143	2	2	5	19	133	70	82
OTU107	d__Bacteria; o__Oceanospirillales; f__Halomonadaceae; g__Halomonas; s__unclassified_g__Halomonas; OTU35	0	0	0	0	0	0	0	0	0	0	0	0	0	0	0	0	0	2	0	0	0	0	0	0	11	0	0
OTU108	d__Bacteria; o__Rhizobiales; f__Stappiaceae; g__Stappia; s__uncultured_bacterium_g__Stappia; OTU278	24	0	0	22	0	0	154	125	0	0	0	0	0	7	0	241	0	1502	30	70	2	0	0	0	0	189	0
OTU109	d__Bacteria; o__Rhodobacterales; f__Rhodobacteraceae; g__Sulfitobacter; s__unclassified_g__Sulfitobacter; OTU78	38	58	75	46	1	40	26	185	51	29	172	20	8	13	7	9	68	96	34	21	28	40	18	182	19	5	12
OTU110	d__Bacteria; o__Bacillales; f__Bacillaceae; g__Bacillus; s__Bacillus_aryabhattai_g__Bacillus; OTU141	149	11	115	30	69	2	0	0	0	0	494	42	0	0	16	263	4	43	1	0	0	0	21	185	0	1	0
OTU111	d__Bacteria; o__Flavobacteriales; f__Flavobacteriaceae; g__Gramella; s__unclassified_g__Gramella; OTU580	40	0	66	0	0	31	12	52	0	0	1	150	60	367	0	0	29	0	107	0	0	0	94	0	0	0	175
OTU112	d__Bacteria; o__Rhodobacterales; f__Rhodobacteraceae; g__unclassified_f__Rhodobacteraceae; s__unclassified_f__Rhodobacteraceae; OTU550	12	24	25	12	42	14	25	60	172	68	59	72	32	9	3	187	40	140	22	101	8	2	1	26	23	70	89
OTU113	d__Bacteria; o__Rhodobacterales; f__Rhodobacteraceae; g__Shimia; s__uncultured_bacterium_g__Shimia; OTU144	86	9	10	33	1	4	19	81	5	486	999	19	26	7	15	2	12	45	56	5	13	107	10	0	16	75	50
OTU114	d__Bacteria; o__Bacillales; f__Bacillaceae; g__Gracilibacillus; s__Gracilibacillus_sp.; OTU556	14	6	0	1	8	0	53	3	95	6	20	0	0	0	1	76	9	6	7	11	3	0	0	1	2	0	87
OTU115	d__Bacteria; o__Flavobacteriales; f__Flavobacteriaceae; g__Lutibacter; s__uncultured_bacterium_g__Lutibacter; OTU44	0	0	105	224	0	0	0	0	8	19	0	0	0	555	0	0	0	16	218	0	43	0	140	0	0	0	0
OTU116	d__Bacteria; o__Flavobacteriales; f__Flavobacteriaceae; g__Arenibacter; s__Arenibacter_palladensis; OTU445	1	0	0	38	0	0	0	79	0	0	0	0	0	138	0	0	11	0	0	0	0	0	0	3	344	0	0
OTU117	d__Bacteria; o__Flavobacteriales; f__Flavobacteriaceae; g__Salegentibacter; s__Salegentibacter_holothuriorum; OTU57	6	0	33	5	128	0	700	3	0	0	0	0	0	0	2	0	0	12	313	0	0	0	0	0	0	0	32
OTU118	d__Bacteria; o__Flavobacteriales; f__Flavobacteriaceae; g__Arenibacter; s__Arenibacter_latericius; OTU76	9	0	6	0	0	0	31	0	0	0	151	0	0	0	0	0	0	0	2	0	1	0	0	0	0	0	0
OTU119	d__Bacteria; o__Rhodobacterales; f__Rhodobacteraceae; g__unclassified_f__Rhodobacteraceae; s__unclassified_f__Rhodobacteraceae; OTU222	30	50	1	32	1	0	20	20	61	1	52	157	0	0	0	40	72	20	40	38	49	0	0	0	5	0	0
OTU120	d__Bacteria; o__Flavobacteriales; f__Flavobacteriaceae; g__unclassified_f__Flavobacteriaceae; s__unclassified_f__Flavobacteriaceae; OTU85	16	55	39	45	0	43	3	8	33	86	0	5	146	23	64	0	53	8	10	4	11	28	15	0	127	10	9
OTU121	d__Bacteria; o__Rhodobacterales; f__Rhodobacteraceae; g__Tropicibacter; s__uncultured_Alphaproteobacteria_bacterium_g__Tropicibacter; OTU535	75	6	8	59	1	13	51	51	42	172	24	16	16	7	11	24	89	76	87	16	29	7	8	3	24	54	170
OTU122	d__Bacteria; o__Alteromonadales; f__Marinobacteraceae; g__Marinobacter; s__Marinobacter_vinifirmus; OTU157	184	0	4	0	0	5	0	0	0	0	0	0	167	0	0	0	0	0	1	0	0	62	0	0	0	0	2
OTU123	d__Bacteria; o__Micrococcales; f__Micrococcaceae; g__Kocuria; s__Kocuria_rosea; OTU274	3	113	19	0	115	0	175	133	0	130	0	170	32	0	0	17	0	2	0	0	16	0	71	0	38	631	89
OTU124	d__Bacteria; o__Bacillales; f__Planococcaceae; g__Solibacillus; s__Solibacillus_silvestris; OTU551	269	0	189	0	12	0	0	0	25	0	96	0	0	0	0	0	0	56	30	73	0	0	0	0	0	629	0
OTU125	d__Bacteria; o__Flavobacteriales; f__Flavobacteriaceae; g__unclassified_f__Flavobacteriaceae; s__unclassified_f__Flavobacteriaceae; OTU502	3	45	3	63	0	43	1	0	0	0	0	0	155	114	12	0	0	0	80	149	115	234	322	157	14	1	0
OTU126	d__Bacteria; o__Rhodobacterales; f__Rhodobacteraceae; g__Octadecabacter; s__unclassified_g__Octadecabacter; OTU120	9	34	5	14	35	30	10	47	54	69	40	55	18	12	5	31	86	88	15	21	47	13	14	15	28	45	28
OTU127	d__Bacteria; o__Flavobacteriales; f__Flavobacteriaceae; g__Aequorivita; s__uncultured_bacterium_g__Aequorivita; OTU671	10	34	53	43	49	23	2	9	1	10	0	8	126	222	139	0	21	6	28	14	34	2	74	27	119	256	71
OTU128	d__Bacteria; o__Rhodobacterales; f__Rhodobacteraceae; g__unclassified_f__Rhodobacteraceae; s__unclassified_f__Rhodobacteraceae; OTU10	17	14	5	9	4	9	22	85	35	85	24	12	109	8	19	6	23	214	79	92	28	17	32	64	30	179	40
OTU129	d__Bacteria; o__Oceanospirillales; f__Halomonadaceae; g__Salinicola; s__unclassified_g__Salinicola; OTU602	0	0	0	0	0	0	0	0	0	0	0	0	0	0	0	0	0	0	0	0	0	0	0	0	0	0	0
OTU130	d__Bacteria; o__Flavobacteriales; f__Flavobacteriaceae; g__Tenacibaculum; s__unclassified_g__Tenacibaculum; OTU465	69	1	129	13	1	6	8	8	0	0	0	0	43	14	3	0	0	0	89	219	119	19	86	133	1	2	76
OTU131	d__Bacteria; o__Flavobacteriales; f__Flavobacteriaceae; g__unclassified_f__Flavobacteriaceae; s__unclassified_f__Flavobacteriaceae; OTU80	37	97	6	17	0	0	23	6	67	0	0	13	0	0	0	3	107	6	22	57	26	0	0	0	9	0	0
OTU132	d__Bacteria; o__Flavobacteriales; f__Flavobacteriaceae; g__Aequorivita; s__Aequorivita_capsosiphonis; OTU196	0	0	1	9	1756	0	0	0	0	0	0	10	0	4	155	0	2	0	1	0	0	2	0	0	0	57	5
OTU133	d__Bacteria; o__Cytophagales; f__Cyclobacteriaceae; g__Persicobacter; s__Persicobacter_psychrovividus; OTU532	0	0	0	0	0	0	0	0	0	0	0	0	0	0	0	0	706	0	0	0	0	0	0	0	0	0	0
OTU134	d__Bacteria; o__Cellvibrionales; f__Microbulbiferaceae; g__Microbulbifer; s__unclassified_g__Microbulbifer; OTU583	71	102	76	26	8	171	8	66	29	12	4	9	1	55	18	26	0	99	24	6	36	0	10	26	0	4	0
OTU135	d__Bacteria; o__Flavobacteriales; f__Flavobacteriaceae; g__Xanthomarina; s__unclassified_g__Xanthomarina; OTU318	0	0	0	0	0	477	27	0	16	108	6	62	1	0	89	0	1	0	72	23	0	0	31	290	30	102	3
OTU136	d__Bacteria; o__Oceanospirillales; f__Halomonadaceae; g__Halomonas; s__Halomonas_alkaliphila; OTU345	0	0	0	0	0	119	10	0	0	0	0	0	0	0	0	0	0	7	0	0	20	0	122	0	7	0	0
OTU137	d__Bacteria; o__Rhodobacterales; f__Rhodobacteraceae; g__unclassified_f__Rhodobacteraceae; s__unclassified_f__Rhodobacteraceae; OTU474	120	136	63	56	9	32	5	14	11	4	0	7	56	28	1	0	6	3	153	125	132	90	119	81	19	7	26
OTU138	d__Bacteria; o__Micrococcales; f__Dermabacteraceae; g__Brachybacterium; s__Brachybacterium_paraconglomeratum; OTU284	0	0	0	0	0	0	0	0	9	0	0	0	0	30	27	0	19	0	24	105	0	0	0	0	0	1481	105
OTU139	d__Bacteria; o__Flavobacteriales; f__Flavobacteriaceae; g__Muricauda; s__unclassified_g__Muricauda; OTU37	16	29	2	177	0	0	47	4	257	0	0	29	0	0	0	7	28	2	26	33	43	0	0	0	13	0	0
OTU140	d__Bacteria; o__Gammaproteobacteria_Incertae_Sedis; f__unclassified_o__Gammaproteobacteria_Incertae_Sedis; g__Marinicella; s__uncultured_bacterium_g__Marinicella; OTU362	0	0	0	0	8	9	3	0	1	0	3	0	80	6	7	2	59	17	0	161	107	32	0	0	0	0	3
OTU141	d__Bacteria; o__Streptomycetales; f__Streptomycetaceae; g__Streptomyces; s__Streptomyces_albidoflavus_g__Streptomyces; OTU258	0	0	0	59	118	3	0	19	0	114	0	0	1	10	0	0	60	0	6	0	0	193	15	2	283	0	139
OTU142	d__Bacteria; o__Flavobacteriales; f__Flavobacteriaceae; g__Tenacibaculum; s__unclassified_g__Tenacibaculum; OTU2	14	0	34	20	2	4	6	5	0	0	0	0	48	4	30	0	0	0	11	11	25	0	21	13	0	9	127
OTU143	d__Bacteria; o__Flavobacteriales; f__Flavobacteriaceae; g__Pseudofulvibacter; s__unclassified_g__Pseudofulvibacter; OTU499	0	0	0	72	0	0	1	0	2	0	0	7	0	239	155	0	0	0	78	0	0	0	0	1	54	0	0
OTU144	d__Bacteria; o__Rhodobacterales; f__Rhodobacteraceae; g__unclassified_f__Rhodobacteraceae; s__unclassified_f__Rhodobacteraceae; OTU224	110	19	56	29	19	29	56	32	37	88	56	44	10	9	21	51	35	50	12	23	7	4	1	10	77	42	25
OTU145	d__Bacteria; o__Flavobacteriales; f__Flavobacteriaceae; g__unclassified_f__Flavobacteriaceae; s__unclassified_f__Flavobacteriaceae; OTU463	9	1	1	3	0	0	2	4	2	0	0	282	0	0	0	3	6	91	3	32	32	0	0	0	0	0	0
OTU146	d__Bacteria; o__Flavobacteriales; f__Flavobacteriaceae; g__Sungkyunkwania; s__Flavobacterium_sp._MS-3; OTU396	0	0	1	0	0	0	0	0	0	0	0	0	0	0	0	1950	0	0	0	0	0	0	0	0	0	0	0
OTU147	d__Bacteria; o__Flavobacteriales; f__Flavobacteriaceae; g__Muricauda; s__Muricauda_sp.; OTU225	6	54	1	3	0	117	3	0	0	0	0	0	0	0	11	71	1	0	11	0	450	103	0	0	37	3	2
OTU148	d__Bacteria; o__Flavobacteriales; f__Flavobacteriaceae; g__Mesonia; s__unclassified_g__Mesonia; OTU435	0	0	17	0	0	0	0	0	0	0	0	0	0	0	0	0	0	0	0	0	0	0	0	0	0	0	65
OTU149	d__Bacteria; o__Flavobacteriales; f__Flavobacteriaceae; g__Salegentibacter; s__Salegentibacter_echinorum; OTU476	2	0	1	0	0	0	1	137	0	0	0	0	0	6	215	0	0	0	196	0	0	36	0	231	0	0	274
OTU150	d__Bacteria; o__Bacillales; f__Planococcaceae; g__Sporosarcina; s__unclassified_g__Sporosarcina; OTU313	0	0	0	16	12	0	44	6	59	29	7	93	32	297	0	91	56	2	43	5	17	0	1	28	39	0	0
OTU151	d__Bacteria; o__Flavobacteriales; f__Flavobacteriaceae; g__Tenacibaculum; s__Tenacibaculum_sp.; OTU374	13	0	112	1	0	3	9	10	0	0	3	0	10	1	2	0	0	0	10	20	16	0	10	9	0	1	60
OTU152	d__Bacteria; o__Flavobacteriales; f__Flavobacteriaceae; g__Aequorivita; s__unclassified_g__Aequorivita; OTU194	1	0	1	12	1252	131	1	0	0	0	0	0	10	0	214	0	2	1	1	0	0	1	1	0	0	8	25
OTU153	d__Bacteria; o__Rhodobacterales; f__Rhodobacteraceae; g__Yoonia-Loktanella; s__uncultured_Alphaproteobacteria_bacterium_g__Yoonia-Loktanella; OTU263	14	1	0	52	2	69	0	0	3	156	2	2	0	7	1	120	1	1	2	0	0	23	2	2	6	0	2
OTU154	d__Bacteria; o__Flavobacteriales; f__Flavobacteriaceae; g__unclassified_f__Flavobacteriaceae; s__unclassified_f__Flavobacteriaceae; OTU201	2	1	16	33	791	143	4	8	2	10	0	4	13	27	173	1	8	33	18	1	3	5	8	4	3	47	63
OTU155	d__Bacteria; o__Bacillales; f__Bacillaceae; g__Bacillus; s__Bacillus_kochii; OTU611	27	22	3	1	18	23	7	19	283	60	6	6	0	0	1	146	49	2	31	5	4	27	9	8	40	0	3
OTU156	d__Bacteria; o__Flavobacteriales; f__Flavobacteriaceae; g__unclassified_f__Flavobacteriaceae; s__unclassified_f__Flavobacteriaceae; OTU198	0	0	0	19	1332	1	0	0	0	0	0	0	67	13	28	0	1	1	0	0	0	4	2	0	79	1	15
OTU157	d__Bacteria; o__Flavobacteriales; f__Flavobacteriaceae; g__Maribacter; s__uncultured_bacterium_g__Maribacter; OTU667	62	0	115	2	0	12	0	105	0	0	0	0	3	0	0	0	66	6	118	60	124	0	0	36	0	0	2
OTU158	d__Bacteria; o__Flavobacteriales; f__Flavobacteriaceae; g__unclassified_f__Flavobacteriaceae; s__unclassified_f__Flavobacteriaceae; OTU332	0	0	0	100	112	168	0	13	0	4	0	1	27	26	549	0	1	1	0	1	3	0	22	5	24	42	118
OTU159	d__Bacteria; o__Pseudomonadales; f__Moraxellaceae; g__Psychrobacter; s__unclassified_g__Psychrobacter; OTU677	11	0	11	36	48	1	85	1	39	11	11	2	11	3	1	0	15	4	1	0	1	0	0	0	5	0	16
OTU160	d__Bacteria; o__Alteromonadales; f__Shewanellaceae; g__Shewanella; s__Shewanella_marisflavi; OTU155	0	0	0	0	0	0	0	0	0	0	0	0	0	0	25	0	0	0	0	0	0	0	0	0	0	0	0
OTU161	d__Bacteria; o__Staphylococcales; f__Staphylococcaceae; g__Staphylococcus; s__Staphylococcus_equorum; OTU104	0	0	0	0	0	0	0	0	0	0	0	319	0	0	0	0	0	36	0	0	0	0	0	377	516	292	0
OTU162	d__Bacteria; o__Flavobacteriales; f__Flavobacteriaceae; g__Algibacter; s__Marinivirga_aestuarii; OTU492	47	59	10	7	0	0	0	1	4	0	0	9	12	29	1	0	0	8	158	14	143	217	88	23	12	2	4
OTU163	d__Bacteria; o__Rhodobacterales; f__Rhodobacteraceae; g__unclassified_f__Rhodobacteraceae; s__unclassified_f__Rhodobacteraceae; OTU329	74	44	8	16	8	15	30	11	12	4	76	14	12	12	14	10	26	24	25	7	11	16	2	20	5	14	21
OTU164	d__Bacteria; o__Flavobacteriales; f__Flavobacteriaceae; g__Arenibacter; s__Arenibacter_latericius; OTU13	31	61	5	16	0	0	0	0	62	0	0	4	0	0	0	0	78	4	14	62	20	0	0	3	0	0	0
OTU165	d__Bacteria; o__Rhodobacterales; f__Rhodobacteraceae; g__Octadecabacter; s__unclassified_g__Octadecabacter; OTU187	36	25	0	2	11	6	1	12	8	0	37	35	35	2	2	96	83	87	6	6	0	6	11	16	0	5	67
OTU166	d__Bacteria; o__Rhodobacterales; f__Rhodobacteraceae; g__Albirhodobacter; s__unclassified_g__Albirhodobacter; OTU177	0	0	0	1	0	0	112	0	61	809	0	0	0	12	0	0	14	0	0	8	0	9	0	0	0	0	0
OTU167	d__Bacteria; o__Streptosporangiales; f__Nocardiopsaceae; g__Nocardiopsis; s__unclassified_g__Nocardiopsis; OTU521	0	49	58	0	52	0	0	0	0	0	0	32	6	0	0	235	0	0	0	0	0	0	44	0	0	0	0
OTU168	d__Bacteria; o__Flavobacteriales; f__Flavobacteriaceae; g__Tenacibaculum; s__unclassified_g__Tenacibaculum; OTU655	91	0	5	0	0	1	1	38	0	0	36	0	26	6	5	0	0	0	2	33	14	9	12	20	0	1	1
OTU169	d__Bacteria; o__Flavobacteriales; f__Flavobacteriaceae; g__Muricauda; s__unclassified_g__Muricauda; OTU203	14	4	2	513	0	158	4	2	10	6	0	0	6	54	17	0	2	2	16	10	21	12	34	0	142	36	8
OTU170	d__Bacteria; o__Bacillales; f__Planococcaceae; g__Sporosarcina; s__Sporosarcina_aquimarina; OTU545	3	0	5	0	2	2	5	26	1	1	7	0	0	3	0	18	25	0	13	1	1	0	2	2	0	0	0
OTU171	d__Bacteria; o__Exiguobacterales; f__Exiguobacteraceae; g__Exiguobacterium; s__unclassified_g__Exiguobacterium; OTU77	0	0	0	0	0	0	0	0	0	0	0	0	1	0	0	0	0	0	0	0	0	0	0	0	0	0	0
OTU172	d__Bacteria; o__Rhodobacterales; f__Rhodobacteraceae; g__unclassified_f__Rhodobacteraceae; s__unclassified_f__Rhodobacteraceae; OTU383	31	0	4	19	0	8	1	27	1	0	49	0	29	10	8	0	0	2	25	36	29	7	8	21	5	4	1
OTU173	d__Bacteria; o__Micrococcales; f__Brevibacteriaceae; g__Brevibacterium; s__unclassified_g__Brevibacterium; OTU32	87	0	0	36	0	0	0	0	0	0	0	0	25	0	0	8	0	0	0	0	0	0	3	0	0	0	0
OTU174	d__Bacteria; o__Rhodobacterales; f__Rhodobacteraceae; g__unclassified_f__Rhodobacteraceae; s__unclassified_f__Rhodobacteraceae; OTU71	3	8	2	106	0	11	9	103	19	0	53	15	8	31	1	17	8	33	11	6	5	19	1	2	21	61	12
OTU175	d__Bacteria; o__Flavobacteriales; f__Flavobacteriaceae; g__Arenibacter; s__unclassified_g__Arenibacter; OTU212	8	5	1	155	0	0	30	5	221	0	0	13	0	0	0	0	35	4	26	28	3	2	0	0	6	0	0
OTU176	d__Bacteria; o__Flavobacteriales; f__Flavobacteriaceae; g__Arenibacter; s__Arenibacter_latericius; OTU6	0	0	0	1	0	0	0	15	0	0	55	1	0	0	0	0	0	0	1	23	0	0	0	0	0	0	0
OTU177	d__Bacteria; o__Flavobacteriales; f__Flavobacteriaceae; g__unclassified_f__Flavobacteriaceae; s__unclassified_f__Flavobacteriaceae; OTU410	7	56	3	13	0	0	5	3	21	0	0	36	0	0	0	5	36	8	25	24	24	0	0	0	3	0	0
OTU178	d__Bacteria; o__unclassified_k__norank_d__Bacteria; f__unclassified_k__norank_d__Bacteria; g__unclassified_k__norank_d__Bacteria; s__unclassified_k__norank_d__Bacteria; OTU67	35	17	10	3	7	17	32	92	40	28	53	84	1	2	1	14	21	17	31	29	22	12	1	4	22	11	32
OTU179	d__Bacteria; o__Rhodobacterales; f__Rhodobacteraceae; g__Pseudorhodobacter; s__Pseudorhodobacter_aquimaris; OTU290	0	0	0	19	67	0	0	2	0	0	0	0	0	0	0	0	0	0	5	0	0	0	0	0	0	126	0
OTU180	d__Bacteria; o__Cellvibrionales; f__Microbulbiferaceae; g__Microbulbifer; s__unclassified_g__Microbulbifer; OTU125	55	9	30	2	3	22	11	10	16	11	2	5	0	28	7	13	0	13	1	2	6	0	2	0	0	0	0
OTU181	d__Bacteria; o__Flavobacteriales; f__Flavobacteriaceae; g__Salinimicrobium; s__unclassified_g__Salinimicrobium; OTU660	0	0	0	0	0	0	16	0	0	0	0	0	0	0	0	0	0	0	1	152	0	4	12	0	0	0	0
OTU182	d__Bacteria; o__Cellvibrionales; f__Microbulbiferaceae; g__Microbulbifer; s__Microbulbifer_sp._Bac197; OTU570	7	0	90	0	0	0	158	0	0	0	0	0	0	0	0	0	0	0	0	0	377	0	0	351	0	0	0
OTU183	d__Bacteria; o__Micrococcales; f__Promicromonosporaceae; g__Isoptericola; s__Isoptericola_halotolerans; OTU344	0	0	35	127	0	177	266	43	0	8	0	0	20	21	0	0	42	0	14	0	0	61	0	0	40	0	0
OTU184	d__Bacteria; o__Flavobacteriales; f__Flavobacteriaceae; g__Pseudofulvibacter; s__uncultured_bacterium_g__Pseudofulvibacter; OTU518	64	65	72	11	0	13	0	0	2	0	0	0	0	3	1	0	3	0	34	127	10	14	18	196	0	0	0
OTU185	d__Bacteria; o__Flavobacteriales; f__Flavobacteriaceae; g__unclassified_f__Flavobacteriaceae; s__unclassified_f__Flavobacteriaceae; OTU180	14	0	0	4	0	0	0	6	1	0	3	0	0	0	0	0	0	0	3	1	1	0	1	4	0	0	0
OTU186	d__Bacteria; o__Flavobacteriales; f__Flavobacteriaceae; g__unclassified_f__Flavobacteriaceae; s__unclassified_f__Flavobacteriaceae; OTU467	16	27	1	2	65	1	0	15	0	8	4	0	77	58	0	0	10	82	18	0	0	2	22	202	2	0	3
OTU187	d__Bacteria; o__Corynebacteriales; f__Dietziaceae; g__Dietzia; s__Dietzia_maris; OTU61	10	68	18	15	0	4	48	0	71	45	0	0	0	4	17	29	0	10	0	12	0	18	13	29	49	0	0
OTU188	d__Bacteria; o__Micrococcales; f__Microbacteriaceae; g__Agrococcus; s__Agrococcus_jenensis; OTU406	1	53	3	0	49	0	3	0	0	1	0	26	0	20	5	4	241	1	19	10	0	102	1	0	1	0	0
OTU189	d__Bacteria; o__Rhodobacterales; f__Rhodobacteraceae; g__unclassified_f__Rhodobacteraceae; s__unclassified_f__Rhodobacteraceae; OTU505	0	0	0	4	0	0	2	3	12	2	0	4	3	40	8	0	1	18	1	103	2	4	76	1	3	2	196
OTU190	d__Bacteria; o__Bacillales; f__Bacillaceae; g__Salimicrobium; s__Salimicrobium_jeotgali; OTU399	57	1	10	7	32	5	0	0	64	0	0	0	0	3	0	0	55	0	0	0	0	0	0	18	0	84	10
OTU191	d__Bacteria; o__Rhodobacterales; f__Rhodobacteraceae; g__Paracoccus; s__unclassified_g__Paracoccus; OTU327	0	0	16	4	0	0	0	0	0	0	0	0	124	44	19	1	22	10	0	0	21	28	0	0	0	0	0
OTU192	d__Bacteria; o__Oceanospirillales; f__Halomonadaceae; g__Halomonas; s__unclassified_g__Halomonas; OTU22	0	0	7	0	0	0	170	156	1	2	0	3	0	0	2	11	0	6	11	8	244	0	3	0	110	0	16
OTU193	d__Bacteria; o__Flavobacteriales; f__Flavobacteriaceae; g__Pseudofulvibacter; s__uncultured_bacterium_g__Pseudofulvibacter; OTU367	1	26	1	72	1	31	0	0	0	0	0	0	83	79	16	0	0	0	45	68	76	87	44	20	3	0	0
OTU194	d__Bacteria; o__Bacteroidales; f__Prolixibacteraceae; g__Sunxiuqinia; s__Sunxiuqinia_elliptica; OTU558	0	0	1	37	0	0	17	0	56	6	0	0	454	0	0	0	0	41	0	5	188	2	0	0	26	0	11
OTU195	d__Bacteria; o__Vibrionales; f__Vibrionaceae; g__Vibrio; s__unclassified_g__Vibrio; OTU63	0	0	0	0	0	0	0	0	0	0	0	0	0	0	0	0	0	0	0	0	0	0	0	0	0	0	0
OTU196	d__Bacteria; o__Alteromonadales; f__Colwelliaceae; g__Thalassotalea; s__unclassified_g__Thalassotalea; OTU11	0	6	0	0	0	0	0	0	0	0	0	0	0	0	0	0	0	0	0	630	0	0	0	0	0	0	0
OTU197	d__Bacteria; o__Flavobacteriales; f__Flavobacteriaceae; g__Arenibacter; s__Arenibacter_latericius; OTU338	4	0	0	0	0	0	70	5	67	0	0	0	0	0	0	72	0	5	37	0	0	0	0	1	0	0	0
OTU198	d__Bacteria; o__Rhodobacterales; f__Rhodobacteraceae; g__unclassified_f__Rhodobacteraceae; s__unclassified_f__Rhodobacteraceae; OTU442	35	64	4	0	0	200	0	34	1	24	2	11	0	17	0	22	0	62	12	5	3	0	6	0	0	0	0
OTU199	d__Bacteria; o__Flavobacteriales; f__Flavobacteriaceae; g__Salegentibacter; s__uncultured_bacterium_g__Salegentibacter; OTU54	4	0	8	0	4	0	30	19	6	1	0	0	1	105	44	4	0	11	111	0	1	65	0	19	1	84	51
OTU200	d__Bacteria; o__Sphingomonadales; f__Sphingomonadaceae; g__Sphingorhabdus; s__unclassified_g__Sphingorhabdus; OTU264	2	10	3	0	37	4	18	27	2	9	0	2	92	12	15	0	1	4	7	12	1	27	46	8	14	1	14
OTU201	d__Bacteria; o__Xanthomonadales; f__Xanthomonadaceae; g__Lysobacter; s__Lysobacter_maris; OTU547	0	0	0	0	0	0	0	0	0	0	0	0	0	0	0	0	0	0	0	0	0	0	0	0	0	0	0
OTU202	d__Bacteria; o__Bacillales; f__Planococcaceae; g__Lysinibacillus; s__Lysinibacillus_sp._YS11; OTU610	0	6	0	0	0	0	0	0	1	0	65	0	0	0	0	0	0	0	0	0	0	4	0	1	0	0	1
OTU203	d__Bacteria; o__Bacillales; f__Bacillaceae; g__Bacillus; s__Bacillus_anthracis_g__Bacillus; OTU453	29	0	0	0	0	0	21	11	1	0	0	0	0	0	0	183	0	0	0	0	0	0	0	74	1	0	0
OTU204	d__Bacteria; o__Micrococcales; f__Micrococcaceae; g__Arthrobacter; s__unclassified_g__Arthrobacter; OTU468	0	0	0	0	0	0	0	0	0	0	0	0	0	0	0	0	0	0	0	0	0	0	0	0	0	0	0
OTU205	d__Bacteria; o__Rhodobacterales; f__Rhodobacteraceae; g__Paracoccus; s__unclassified_g__Paracoccus; OTU109	0	13	2	60	0	0	0	0	0	2	0	231	31	10	132	0	19	6	0	12	3	8	0	0	0	0	0
OTU206	d__Bacteria; o__Flavobacteriales; f__Flavobacteriaceae; g__Tenacibaculum; s__unclassified_g__Tenacibaculum; OTU663	44	3	96	3	0	1	0	0	0	1	0	0	7	5	0	0	0	0	7	55	16	2	2	38	1	2	0
OTU207	d__Bacteria; o__Micrococcales; f__Demequinaceae; g__Demequina; s__unclassified_g__Demequina; OTU159	0	0	0	2	0	12	0	0	40	38	0	0	378	0	0	8	0	7	0	2	0	0	0	35	115	8	0
OTU208	d__Bacteria; o__Flavobacteriales; f__Flavobacteriaceae; g__Pseudofulvibacter; s__uncultured_Bacteroidetes_bacterium_g__Pseudofulvibacter; OTU620	20	175	55	41	9	18	0	0	0	0	0	0	45	0	22	0	0	0	48	7	21	52	27	92	0	17	0
OTU209	d__Bacteria; o__Rhodobacterales; f__Rhodobacteraceae; g__unclassified_f__Rhodobacteraceae; s__unclassified_f__Rhodobacteraceae; OTU676	25	15	41	5	3	3	2	17	4	55	0	24	25	18	13	2	17	25	39	12	29	5	11	28	22	33	17
OTU210	d__Bacteria; o__Micrococcales; f__Micrococcaceae; g__Kocuria; s__Kocuria_carniphila; OTU644	41	21	0	0	18	0	2	23	0	417	0	26	10	0	0	4	0	9	0	0	0	0	25	0	7	27	20
OTU211	d__Bacteria; o__Bacillales; f__Bacillaceae; g__Oceanobacillus; s__uncultured_bacterium_g__Oceanobacillus; OTU106	0	0	0	0	1	3	18	0	0	115	0	77	0	0	0	112	0	0	0	0	0	0	0	0	19	25	32
OTU212	d__Bacteria; o__Rhodobacterales; f__Rhodobacteraceae; g__unclassified_f__Rhodobacteraceae; s__unclassified_f__Rhodobacteraceae; OTU536	18	23	1	10	1	8	3	25	12	5	41	4	9	2	4	13	20	20	24	9	20	10	2	11	14	13	19
OTU213	d__Bacteria; o__Bacillales; f__Bacillaceae; g__Bacillus; s__Bacillus_algicola; OTU546	0	14	1	15	14	6	7	0	3	4	3	1	65	4	54	7	22	4	2	12	10	0	13	14	3	10	2
OTU214	d__Bacteria; o__Bacillales; f__Bacillaceae; g__Oceanobacillus; s__Oceanobacillus_iheyensis_HTE831; OTU573	1	0	0	0	0	0	139	1	0	63	0	0	0	11	0	468	52	0	10	1	32	0	0	0	0	0	0
OTU215	d__Bacteria; o__Oceanospirillales; f__Halomonadaceae; g__Halomonas; s__Pistricoccus_aurantiacus; OTU633	0	252	0	0	0	0	1	46	0	0	0	0	0	0	0	0	0	0	0	0	0	0	0	290	0	0	0
OTU216	d__Bacteria; o__Flavobacteriales; f__Flavobacteriaceae; g__Polaribacter; s__unclassified_g__Polaribacter; OTU451	0	0	0	0	0	0	0	0	0	0	0	0	0	0	0	0	23	0	0	0	0	0	197	0	0	0	106
OTU217	d__Bacteria; o__Aeromonadales; f__Aeromonadaceae; g__Oceanimonas; s__unclassified_g__Oceanimonas; OTU520	0	0	0	59	0	0	0	0	0	0	0	0	0	0	27	0	0	0	0	0	0	0	0	0	0	0	0
OTU218	d__Bacteria; o__Thiotrichales; f__Thiotrichaceae; g__Cocleimonas; s__unclassified_g__Cocleimonas; OTU116	0	59	0	0	0	1	12	0	19	0	44	253	8	0	0	0	1	3	5	6	0	0	0	27	2	45	0
OTU219	d__Bacteria; o__Rhodobacterales; f__Rhodobacteraceae; g__Leisingera; s__uncultured_bacterium_g__Leisingera; OTU72	10	0	0	7	6	31	7	50	14	24	5	18	11	5	1	13	18	50	5	33	9	6	0	12	8	6	3
OTU220	d__Bacteria; o__Rhodobacterales; f__Rhodobacteraceae; g__Roseovarius; s__Roseovarius_antarcticus; OTU594	5	0	0	4	0	0	58	0	0	19	0	3	0	0	1	42	0	0	0	0	0	0	8	1	52	0	1
OTU221	d__Bacteria; o__Staphylococcales; f__Staphylococcaceae; g__Jeotgalicoccus; s__uncultured_bacterium_g__Jeotgalicoccus; OTU541	0	34	0	0	0	0	0	0	0	0	0	0	24	0	0	0	69	39	32	10	48	0	0	0	35	0	0
OTU222	d__Bacteria; o__Flavobacteriales; f__Flavobacteriaceae; g__Arenibacter; s__unclassified_g__Arenibacter; OTU366	17	83	6	13	0	0	1	1	12	0	0	7	0	0	0	0	8	0	31	65	46	0	1	11	0	0	0
OTU223	d__Bacteria; o__Flavobacteriales; f__Flavobacteriaceae; g__Maribacter; s__unclassified_g__Maribacter; OTU565	50	0	97	2	0	18	0	0	137	0	0	0	6	0	1	0	23	2	23	0	1	0	0	0	3	0	20
OTU224	d__Bacteria; o__Oceanospirillales; f__Halomonadaceae; g__Halomonas; s__Halomonas_sp._PR-M31; OTU137	0	0	0	0	0	0	0	123	0	0	0	0	0	0	0	0	0	60	15	0	0	0	0	0	0	0	0
OTU225	d__Bacteria; o__Rhodobacterales; f__Rhodobacteraceae; g__unclassified_f__Rhodobacteraceae; s__unclassified_f__Rhodobacteraceae; OTU221	22	4	4	63	9	30	8	9	37	29	0	5	6	15	1	3	1	8	23	3	3	35	3	4	13	3	7
OTU226	d__Bacteria; o__Flavobacteriales; f__Flavobacteriaceae; g__unclassified_f__Flavobacteriaceae; s__unclassified_f__Flavobacteriaceae; OTU340	4	0	0	0	0	0	58	11	0	0	0	0	0	5	4	0	0	0	31	0	0	14	0	5	0	4	79
OTU227	d__Bacteria; o__Flavobacteriales; f__Flavobacteriaceae; g__Muricauda; s__unclassified_g__Muricauda; OTU473	15	14	6	93	0	29	2	1	5	0	0	0	1	13	0	0	0	1	42	30	23	187	38	0	12	1	1
OTU228	d__Bacteria; o__Flavobacteriales; f__Flavobacteriaceae; g__Maribacter; s__Maribacter_sp._T28; OTU642	269	0	40	0	0	3	0	0	0	0	0	0	0	0	0	0	0	24	0	0	0	0	0	8	0	0	0
OTU229	d__Bacteria; o__Micrococcales; f__Intrasporangiaceae; g__Janibacter; s__unclassified_g__Janibacter; OTU307	0	9	0	0	0	0	42	33	0	155	0	5	0	8	9	0	0	32	0	2	8	0	0	16	2	47	1
OTU230	d__Bacteria; o__Flavobacteriales; f__Flavobacteriaceae; g__Salinimicrobium; s__unclassified_g__Salinimicrobium; OTU472	0	0	0	0	0	0	0	0	0	0	0	0	0	0	0	0	0	0	0	0	0	0	0	0	0	0	0
OTU231	d__Bacteria; o__Flavobacteriales; f__Flavobacteriaceae; g__Marixanthomonas; s__unclassified_g__Marixanthomonas; OTU522	0	0	1	0	0	0	9	0	0	16	0	0	437	0	68	0	0	0	0	13	0	0	0	0	0	0	0
OTU232	d__Bacteria; o__Bacillales; f__Planococcaceae; g__Domibacillus; s__unclassified_g__Domibacillus; OTU404	0	0	0	0	0	0	0	0	0	0	0	0	0	0	0	170	479	0	0	0	0	0	0	0	0	0	0
OTU233	d__Bacteria; o__Flavobacteriales; f__Flavobacteriaceae; g__unclassified_f__Flavobacteriaceae; s__unclassified_f__Flavobacteriaceae; OTU312	0	0	0	1	0	0	0	0	0	0	0	0	0	612	0	0	3	0	0	0	0	0	0	0	12	0	1
OTU234	d__Bacteria; o__Rhizobiales; f__Rhizobiaceae; g__Brucella; s__Brucella_melitensis_g__Brucella; OTU295	0	0	0	0	0	0	0	2	0	0	0	0	0	0	0	0	0	0	0	0	0	0	0	0	0	23	0
OTU235	d__Bacteria; o__Caulobacterales; f__Hyphomonadaceae; g__Algimonas; s__Robiginitomaculum_sp._K7-20; OTU358	0	0	0	0	0	0	0	0	0	0	0	0	585	0	10	0	0	0	1	0	0	0	0	0	0	0	0
OTU236	d__Bacteria; o__Flavobacteriales; f__Flavobacteriaceae; g__Flavobacterium; s__unclassified_g__Flavobacterium; OTU595	0	0	0	0	0	0	0	0	0	0	0	0	0	0	0	0	0	0	0	0	0	0	0	0	0	0	0
OTU237	d__Bacteria; o__Flavobacteriales; f__Flavobacteriaceae; g__Salegentibacter; s__uncultured_bacterium_g__Salegentibacter; OTU487	2	0	1	0	0	0	57	0	33	0	0	0	0	23	4	0	0	5	47	0	0	270	0	1	0	12	10
OTU238	d__Bacteria; o__Flavobacteriales; f__Flavobacteriaceae; g__Hyunsoonleella; s__unclassified_g__Hyunsoonleella; OTU351	2	0	0	0	15	0	0	0	0	0	0	0	125	16	0	0	0	20	1	0	0	0	11	0	0	0	0
OTU239	d__Bacteria; o__Flavobacteriales; f__Flavobacteriaceae; g__Seonamhaeicola; s__Seonamhaeicola_sp._S2-3; OTU158	0	7	1	1	0	125	0	0	44	0	0	0	0	0	0	0	0	0	7	0	75	33	124	1	0	0	1
OTU240	d__Bacteria; o__Flavobacteriales; f__Flavobacteriaceae; g__unclassified_f__Flavobacteriaceae; s__unclassified_f__Flavobacteriaceae; OTU388	0	0	0	0	0	0	0	12	0	0	0	0	0	1	0	0	0	0	0	0	0	0	0	2	0	0	0
OTU241	d__Bacteria; o__Flavobacteriales; f__Flavobacteriaceae; g__Tenacibaculum; s__unclassified_g__Tenacibaculum; OTU228	15	0	56	0	0	0	9	1	0	0	2	0	3	1	1	0	0	0	10	8	3	0	4	0	0	0	29
OTU242	d__Bacteria; o__Flavobacteriales; f__Flavobacteriaceae; g__Arenibacter; s__unclassified_g__Arenibacter; OTU627	14	39	12	3	3	0	2	8	3	1	0	4	2	6	7	0	19	4	18	4	5	0	1	20	5	6	1
OTU243	d__Bacteria; o__Flavobacteriales; f__Flavobacteriaceae; g__Kriegella; s__Kriegella_sp._TBL_112; OTU397	0	0	0	0	0	0	0	0	0	0	0	0	0	156	0	0	81	0	0	0	0	0	0	0	0	0	0
OTU244	d__Bacteria; o__Cellvibrionales; f__Microbulbiferaceae; g__Microbulbifer; s__unclassified_g__Microbulbifer; OTU459	11	40	20	4	8	71	0	6	0	2	0	0	0	93	12	1	0	13	6	0	8	0	6	8	0	0	0
OTU245	d__Bacteria; o__Flavobacteriales; f__Flavobacteriaceae; g__unclassified_f__Flavobacteriaceae; s__unclassified_f__Flavobacteriaceae; OTU191	0	0	0	0	472	0	0	0	0	0	0	0	10	0	5	0	2	0	0	0	1	0	2	0	0	0	10
OTU246	d__Bacteria; o__Oceanospirillales; f__Halomonadaceae; g__Halomonas; s__unclassified_g__Halomonas; OTU4	0	0	0	0	0	0	11	0	0	0	0	0	0	0	69	0	117	1	2	0	28	0	21	0	36	0	0
OTU247	d__Bacteria; o__Flavobacteriales; f__Flavobacteriaceae; g__Dokdonia; s__Dokdonia_genika; OTU230	0	175	70	15	48	7	0	0	0	0	0	0	0	0	0	0	2	0	0	0	0	0	0	0	0	0	0
OTU248	d__Bacteria; o__Flavobacteriales; f__Flavobacteriaceae; g__Maribacter; s__uncultured_bacterium_g__Maribacter; OTU512	0	0	0	0	2	4	0	0	0	0	0	0	16	1	3	0	0	0	4	0	0	5	25	283	21	55	0
OTU249	d__Bacteria; o__Oceanospirillales; f__Kangiellaceae; g__Kangiella; s__Kangiella_marina; OTU204	0	84	0	203	0	0	0	0	0	0	0	0	0	0	0	0	21	0	0	0	0	0	0	0	0	0	0
OTU250	d__Bacteria; o__Vibrionales; f__Vibrionaceae; g__Photobacterium; s__unclassified_g__Photobacterium; OTU314	0	0	0	0	0	0	0	0	0	0	0	0	0	128	0	0	0	20	0	0	90	0	0	3	0	0	72
OTU251	d__Bacteria; o__Micrococcales; f__Brevibacteriaceae; g__Brevibacterium; s__unclassified_g__Brevibacterium; OTU632	0	490	0	0	0	0	0	0	0	0	0	0	0	0	0	0	0	0	0	0	0	0	0	0	0	0	0
OTU252	d__Bacteria; o__Flavobacteriales; f__Flavobacteriaceae; g__unclassified_f__Flavobacteriaceae; s__unclassified_f__Flavobacteriaceae; OTU299	0	0	107	0	0	0	2	3	0	0	0	0	0	0	0	0	0	0	0	63	0	0	0	0	0	0	3
OTU253	d__Bacteria; o__Flavobacteriales; f__Flavobacteriaceae; g__Lutimonas; s__unclassified_g__Lutimonas; OTU361	0	5	8	10	0	10	0	0	3	0	0	0	2	20	3	0	1	1	10	42	20	24	1	41	0	0	0
OTU254	d__Bacteria; o__Pseudomonadales; f__Moraxellaceae; g__Psychrobacter; s__unclassified_g__Psychrobacter; OTU33	28	6	28	8	8	1	5	1	6	9	0	3	12	4	3	0	3	2	19	18	14	2	29	7	11	3	6
OTU255	d__Bacteria; o__Lactobacillales; f__Carnobacteriaceae; g__Carnobacterium; s__Carnobacterium_funditum; OTU569	8	0	0	22	0	0	19	39	2	0	0	0	28	0	0	0	0	25	0	0	0	0	0	0	0	0	120
OTU256	d__Bacteria; o__unclassified_c__Bacilli; f__unclassified_c__Bacilli; g__unclassified_c__Bacilli; s__unclassified_c__Bacilli; OTU293	0	0	0	0	0	0	0	0	0	0	0	0	0	0	0	0	0	0	0	0	0	0	0	0	0	0	0
OTU257	d__Bacteria; o__Flavobacteriales; f__Flavobacteriaceae; g__Flavobacterium; s__Flavobacterium_tegetincola; OTU513	0	0	4	0	0	0	0	0	0	0	0	0	0	0	1	0	0	3	0	0	0	0	0	405	0	0	0
OTU258	d__Bacteria; o__Micrococcales; f__Microbacteriaceae; g__Leucobacter; s__unclassified_g__Leucobacter; OTU251	0	0	0	0	24	14	15	0	1	0	0	0	0	0	0	0	15	0	0	0	0	15	0	0	63	0	43
OTU259	d__Bacteria; o__Flavobacteriales; f__Flavobacteriaceae; g__Sediminicola; s__Sediminicola_luteus; OTU69	0	0	0	0	0	16	0	0	0	0	0	0	0	0	0	0	0	0	0	0	0	0	0	0	0	0	0
OTU260	d__Bacteria; o__Bacillales; f__Planococcaceae; g__Lysinibacillus; s__unclassified_g__Lysinibacillus; OTU457	0	15	0	0	0	0	0	0	16	0	17	0	0	0	0	0	0	3	0	0	0	0	0	85	0	0	0
OTU261	d__Bacteria; o__Cytophagales; f__Cyclobacteriaceae; g__Algoriphagus; s__unclassified_g__Algoriphagus; OTU688	0	0	0	0	0	0	89	0	0	0	0	0	0	0	0	0	0	0	0	0	0	0	0	0	0	0	0
OTU262	d__Bacteria; o__Burkholderiales; f__Comamonadaceae; g__Hydrogenophaga; s__unclassified_g__Hydrogenophaga; OTU202	0	0	0	0	328	0	0	0	0	0	0	0	0	0	0	0	0	0	0	0	0	0	0	0	0	0	58
OTU263	d__Bacteria; o__Micrococcales; f__Micrococcaceae; g__Arthrobacter; s__unclassified_g__Arthrobacter; OTU267	0	0	0	1	0	0	6	0	0	0	0	0	0	0	0	0	0	0	0	0	0	0	0	0	0	1	0
OTU264	d__Bacteria; o__Alteromonadales; f__Marinobacteraceae; g__Marinobacter; s__Marinobacter_maritimus; OTU481	1	0	5	0	5	0	0	12	0	0	0	0	0	9	1	0	1	1	0	0	0	194	0	0	0	0	0
OTU265	d__Bacteria; o__Rhodobacterales; f__Rhodobacteraceae; g__norank_f__Rhodobacteraceae; s__Rhodobacterales_bacterium_CB1025; OTU289	0	1	2	0	0	0	0	21	0	0	25	0	7	13	0	11	0	21	33	0	0	0	5	0	0	9	15
OTU266	d__Bacteria; o__Rhodobacterales; f__Rhodobacteraceae; g__unclassified_f__Rhodobacteraceae; s__unclassified_f__Rhodobacteraceae; OTU248	0	0	0	0	0	0	0	1	2	0	0	0	0	0	0	0	0	0	0	0	0	0	0	0	0	0	393
OTU267	d__Bacteria; o__Flavobacteriales; f__Flavobacteriaceae; g__Marixanthomonas; s__uncultured_bacterium_g__Marixanthomonas; OTU458	0	138	0	0	0	0	0	0	0	0	0	0	0	0	33	0	0	0	0	0	0	0	0	0	0	0	0
OTU268	d__Bacteria; o__Bacillales; f__Bacillaceae; g__Bacillus; s__unclassified_g__Bacillus; OTU653	28	1	5	0	1	0	17	2	6	5	43	0	2	5	7	25	1	1	1	0	0	1	3	59	7	3	0
OTU269	d__Bacteria; o__Flavobacteriales; f__Flavobacteriaceae; g__Salegentibacter; s__unclassified_g__Salegentibacter; OTU477	2	0	0	0	0	0	0	0	1	0	0	0	0	38	31	0	0	0	42	0	0	118	1	8	0	7	1
OTU270	d__Bacteria; o__Flavobacteriales; f__Flavobacteriaceae; g__norank_f__Flavobacteriaceae; s__unclassified_g__norank_f__Flavobacteriaceae; OTU2875	0	0	0	0	0	0	0	0	0	0	0	0	0	1	0	0	0	0	0	0	0	374	0	0	0	2	0
OTU271	d__Bacteria; o__Flavobacteriales; f__Flavobacteriaceae; g__Maribacter; s__uncultured_bacterium_g__Maribacter; OTU2197	9	2	8	0	0	0	0	0	0	0	0	0	1	1	91	0	0	10	0	1	0	0	1	106	7	0	6
OTU272	d__Bacteria; o__Bacillales; f__Bacillaceae; g__Bacillus; s__Bacillus_gibsonii; OTU92	0	0	0	0	0	0	0	0	0	280	0	0	0	0	0	0	0	0	0	0	0	0	0	3	0	0	0
OTU273	d__Bacteria; o__Flavobacteriales; f__Flavobacteriaceae; g__Salinimicrobium; s__uncultured_bacterium_g__Salinimicrobium; OTU3777	0	12	93	1	0	0	0	2	12	0	0	0	0	0	33	0	0	0	0	8	0	2	0	0	9	0	0
OTU274	d__Bacteria; o__Micrococcales; f__Micrococcaceae; g__Arthrobacter; s__Arthrobacter_agilis_g__Arthrobacter; OTU277	0	0	0	0	0	0	0	0	0	0	0	0	0	0	0	0	0	0	0	3	0	0	112	0	0	259	0
OTU275	d__Bacteria; o__Flavobacteriales; f__Flavobacteriaceae; g__unclassified_f__Flavobacteriaceae; s__unclassified_f__Flavobacteriaceae; OTU687	12	1	8	1	0	3	0	0	0	0	0	0	5	46	2	0	0	142	1	6	11	0	0	16	1	1	3
OTU276	d__Bacteria; o__Flavobacteriales; f__Flavobacteriaceae; g__unclassified_f__Flavobacteriaceae; s__unclassified_f__Flavobacteriaceae; OTU486	13	0	0	0	0	0	13	2	5	0	0	0	0	2	2	0	0	0	77	0	0	85	0	22	0	2	5
OTU277	d__Bacteria; o__Rhodobacterales; f__Rhodobacteraceae; g__unclassified_f__Rhodobacteraceae; s__unclassified_f__Rhodobacteraceae; OTU66	0	0	2	6	0	0	0	0	0	0	17	0	0	0	0	0	0	0	0	97	0	1	0	0	0	0	0
OTU278	d__Bacteria; o__Rhizobiales; f__Rhizobiaceae; g__Ahrensia; s__unclassified_g__Ahrensia; OTU597	5	7	0	0	0	0	0	8	0	0	0	2	0	0	0	20	159	2	9	0	0	0	4	0	0	0	0
OTU279	d__Bacteria; o__Flavobacteriales; f__Flavobacteriaceae; g__Zobellia; s__Zobellia_russellii; OTU461	0	0	6	1	0	5	2	1	0	0	0	1	1	0	0	0	0	9	1	0	0	0	0	0	0	0	3
OTU280	d__Bacteria; o__Flavobacteriales; f__Flavobacteriaceae; g__Pseudofulvibacter; s__unclassified_g__Pseudofulvibacter; OTU506	8	34	4	1	9	2	2	2	0	1	0	0	11	0	0	0	2	1	4	14	10	21	24	9	70	11	3
OTU281	d__Bacteria; o__Alteromonadales; f__Marinobacteraceae; g__Marinobacter; s__Marinobacter_sp._PAD-2; OTU623	0	0	13	0	0	0	0	0	0	0	315	0	0	0	0	0	0	0	0	0	0	0	0	0	5	0	0
OTU282	d__Bacteria; o__Micrococcales; f__Dermacoccaceae; g__Kytococcus; s__Kytococcus_sedentarius; OTU384	0	14	0	0	0	0	0	0	0	0	4	0	0	0	9	0	0	0	0	0	3	0	0	0	0	0	0
OTU283	d__Bacteria; o__Oceanospirillales; f__Alcanivoracaceae1; g__Alcanivorax; s__uncultured_Alcanivorax_sp.; OTU227	0	0	0	0	0	0	3	0	0	0	0	0	0	258	0	0	0	0	0	15	0	0	0	0	0	0	0
OTU284	d__Bacteria; o__Flavobacteriales; f__Flavobacteriaceae; g__Hwangdonia; s__Hwangdonia_seohaensis; OTU469	0	0	0	0	0	0	0	0	2	1	0	0	0	0	11	0	0	123	0	0	24	0	2	0	0	0	0
OTU285	d__Bacteria; o__Sphingomonadales; f__Sphingomonadaceae; g__unclassified_f__Sphingomonadaceae; s__unclassified_f__Sphingomonadaceae; OTU326	17	0	0	3	2	2	2	10	1	0	0	3	21	33	6	1	0	1	1	2	5	0	5	5	1	0	3
OTU286	d__Bacteria; o__Alteromonadales; f__Pseudoalteromonadaceae; g__Pseudoalteromonas; s__unclassified_g__Pseudoalteromonas; OTU1840	0	0	0	0	0	0	0	0	0	0	0	0	0	0	0	0	0	0	0	0	0	5	0	0	0	0	0
OTU287	d__Bacteria; o__Flavobacteriales; f__Flavobacteriaceae; g__Nonlabens; s__Nonlabens_ulvanivorans; OTU40	0	0	0	0	0	0	3	0	0	0	0	0	0	0	0	0	0	0	0	0	0	0	0	0	0	0	0
OTU288	d__Bacteria; o__Oceanospirillales; f__Kangiellaceae; g__Kangiella; s__uncultured_bacterium_g__Kangiella; OTU371	0	0	0	0	0	0	0	0	0	0	0	0	0	0	0	0	0	37	5	0	0	0	0	0	0	0	0
OTU289	d__Bacteria; o__Bradymonadales; f__Bradymonadaceae; g__Bradymonas; s__Bradymonas_sediminis; OTU5	0	0	0	0	0	0	0	0	0	0	0	0	0	0	7	0	19	0	14	0	0	0	0	0	0	0	0
OTU290	d__Bacteria; o__Flavobacteriales; f__Flavobacteriaceae; g__Vitellibacter; s__unclassified_g__Vitellibacter; OTU507	0	0	0	0	4	16	0	0	0	0	0	0	124	0	0	0	0	0	5	0	0	0	85	0	0	0	0
OTU291	d__Bacteria; o__Bacillales; f__Bacillaceae; g__Bacillus; s__Bacillus_clausii; OTU381	0	1	0	0	0	0	0	0	2	0	0	0	0	0	0	0	0	0	0	1	0	0	0	0	0	0	0
OTU292	d__Bacteria; o__Bacillales; f__Bacillaceae; g__Paraliobacillus; s__unclassified_g__Paraliobacillus; OTU419	0	0	0	0	0	0	0	0	0	0	0	0	0	0	0	0	0	277	0	4	0	0	0	0	6	0	0
OTU293	d__Bacteria; o__Flavobacteriales; f__Flavobacteriaceae; g__Spongiibacterium; s__uncultured_bacterium_g__Spongiibacterium; OTU504	0	0	0	0	5	12	0	0	0	0	0	0	46	0	8	0	1	0	4	0	22	42	0	0	0	0	1
OTU294	d__Bacteria; o__Oceanospirillales; f__Alcanivoracaceae1; g__Alcanivorax; s__unclassified_g__Alcanivorax; OTU88	0	0	0	0	0	0	8	0	0	0	0	0	0	0	0	0	0	97	0	0	0	0	0	0	0	0	0
OTU295	d__Bacteria; o__Corynebacteriales; f__Corynebacteriaceae; g__Corynebacterium; s__Corynebacterium_stationis; OTU405	0	0	0	0	0	0	0	0	0	0	0	171	1	0	0	0	137	0	0	0	0	0	0	0	0	0	0
OTU296	d__Bacteria; o__Lactobacillales; f__Carnobacteriaceae; g__Trichococcus; s__uncultured_Trichococcus_sp.; OTU617	0	0	10	0	0	0	0	0	202	0	0	0	0	0	31	0	0	38	0	1	0	0	0	0	3	0	0
OTU297	d__Bacteria; o__Bacillales; f__Bacillaceae; g__unclassified_f__Bacillaceae; s__unclassified_f__Bacillaceae; OTU117	0	0	0	0	0	0	15	1	1	1	27	16	0	0	0	1	1	0	0	0	0	0	0	0	0	0	2
OTU298	d__Bacteria; o__Cellvibrionales; f__Microbulbiferaceae; g__Microbulbifer; s__Microbulbifer_sp.; OTU292	7	23	2	0	0	58	1	0	0	3	0	1	0	6	0	17	0	7	4	2	1	0	1	0	0	0	0
OTU299	d__Bacteria; o__Flavobacteriales; f__Flavobacteriaceae; g__Flavobacterium; s__unclassified_g__Flavobacterium; OTU185	0	0	160	0	15	0	0	0	0	0	0	0	0	0	0	0	0	0	97	0	0	6	0	0	0	0	0
OTU300	d__Bacteria; o__Flavobacteriales; f__Flavobacteriaceae; g__Winogradskyella; s__unclassified_g__Winogradskyella; OTU170	8	3	0	0	0	0	0	0	1	0	0	0	0	0	0	0	3	0	2	1	0	0	0	2	0	0	0
OTU301	d__Bacteria; o__Rhodobacterales; f__Rhodobacteraceae; g__Cognatishimia; s__Cognatishimia_maritima; OTU3806	2	0	0	4	1	4	2	5	8	0	9	1	4	3	0	1	5	8	6	5	0	2	2	0	7	15	5
OTU302	d__Bacteria; o__Flavobacteriales; f__Flavobacteriaceae; g__unclassified_f__Flavobacteriaceae; s__unclassified_f__Flavobacteriaceae; OTU422	24	1	0	0	0	1	0	0	0	0	0	1	18	36	3	0	0	77	0	11	3	0	0	28	0	1	7
OTU303	d__Bacteria; o__Flavobacteriales; f__Flavobacteriaceae; g__unclassified_f__Flavobacteriaceae; s__unclassified_f__Flavobacteriaceae; OTU447	0	0	24	0	0	12	0	2	0	0	0	10	0	0	0	0	0	0	1	0	0	0	3	0	0	0	1
OTU304	d__Bacteria; o__Rhodobacterales; f__Rhodobacteraceae; g__unclassified_f__Rhodobacteraceae; s__unclassified_f__Rhodobacteraceae; OTU123	6	25	2	0	0	19	0	31	3	2	0	0	0	12	0	5	0	16	5	0	0	0	2	2	0	0	0
OTU305	d__Bacteria; o__Cytophagales; f__Cyclobacteriaceae; g__Cyclobacterium; s__Cyclobacterium_sp.; OTU15	0	0	0	0	0	0	0	0	0	0	0	0	0	0	0	0	0	0	0	0	150	0	0	0	0	0	0
OTU306	d__Bacteria; o__Bacillales; f__Bacillaceae; g__Bacillus; s__Bacillus_hwajinpoensis; OTU395	3	5	2	4	1	4	7	3	9	4	6	8	2	5	3	8	5	6	7	8	1	2	1	0	6	8	6
OTU307	d__Bacteria; o__Flavobacteriales; f__Flavobacteriaceae; g__unclassified_f__Flavobacteriaceae; s__unclassified_f__Flavobacteriaceae; OTU413	0	0	0	2	0	19	0	1	0	0	0	11	192	0	2	0	0	2	2	0	0	2	0	0	0	0	0
OTU308	d__Bacteria; o__Micrococcales; f__Microbacteriaceae; g__Microbacterium; s__Microbacterium_oxydans_g__Microbacterium; OTU552	0	0	0	0	0	0	0	0	0	2	0	0	0	0	35	0	0	0	0	0	0	30	0	0	0	0	0
OTU309	d__Bacteria; o__Rhizobiales; f__Stappiaceae; g__Labrenzia; s__unclassified_g__Labrenzia; OTU84	0	0	0	0	6	0	0	63	0	0	0	0	1	3	0	0	0	7	0	0	72	13	0	0	0	0	0
OTU310	d__Bacteria; o__Rhodobacterales; f__Rhodobacteraceae; g__unclassified_f__Rhodobacteraceae; s__unclassified_f__Rhodobacteraceae; OTU173	0	0	0	0	0	1	6	47	5	9	16	6	3	0	3	4	11	14	1	0	2	5	1	0	8	15	3
OTU311	d__Bacteria; o__Sphingomonadales; f__Sphingomonadaceae; g__Erythrobacter; s__Erythrobacter_longus; OTU339	0	0	0	4	1	4	6	7	2	0	0	6	5	2	33	1	0	0	5	0	2	0	3	2	0	0	0
OTU312	d__Bacteria; o__Rhizobiales; f__Rhizobiaceae; g__Aureimonas; s__uncultured_bacterium_g__Aureimonas; OTU176	0	0	0	0	0	0	0	0	56	5	97	0	0	0	0	14	0	0	0	0	0	0	0	0	0	3	0
OTU313	d__Bacteria; o__Bacillales; f__Bacillaceae; g__Bacillus; s__Bacillus_sp._CJNY31; OTU591	0	0	0	0	0	0	2	0	0	0	0	0	0	0	0	0	162	0	1	0	0	0	0	0	0	0	0
OTU314	d__Bacteria; o__Micrococcales; f__Microbacteriaceae; g__Microbacterium; s__unclassified_g__Microbacterium; OTU454	0	1	0	0	1	0	1	8	0	19	0	0	0	7	0	0	2	0	0	0	0	0	0	0	3	0	0
OTU315	d__Bacteria; o__Sphingomonadales; f__Sphingomonadaceae; g__Parasphingopyxis; s__uncultured_bacterium_g__Parasphingopyxis; OTU323	1	1	0	0	0	4	2	5	6	3	0	1	71	5	26	2	2	1	2	2	7	0	5	1	1	1	1
OTU316	d__Bacteria; o__Flavobacteriales; f__Flavobacteriaceae; g__Maribacter; s__unclassified_g__Maribacter; OTU229	95	0	0	5	0	41	0	0	0	0	0	0	0	0	0	0	0	0	0	0	0	0	0	0	51	0	0
OTU317	d__Bacteria; o__Flavobacteriales; f__Flavobacteriaceae; g__Cellulophaga; s__Flavobacteriaceae_bacterium_SW072; OTU498	0	101	0	0	0	0	0	0	0	0	0	0	0	0	0	0	0	0	1	0	0	0	15	0	0	0	0
OTU318	d__Bacteria; o__Bacillales; f__Bacillaceae; g__Pseudogracilibacillus; s__uncultured_bacterium_g__Pseudogracilibacillus; OTU416	0	0	0	0	0	2	0	0	7	0	70	9	0	0	0	0	4	14	0	0	0	0	0	0	0	0	0
OTU319	d__Bacteria; o__Aeromonadales; f__Aeromonadaceae; g__Oceanisphaera; s__Oceanisphaera_donghaensis; OTU325	0	0	46	0	0	0	0	0	0	0	0	0	0	0	165	0	0	0	0	0	0	0	0	0	0	0	0
OTU320	d__Bacteria; o__Vibrionales; f__Vibrionaceae; g__Photobacterium; s__Photobacterium_sp.; OTU2050	0	0	0	205	0	0	0	0	0	0	0	0	0	0	0	0	15	0	0	0	0	0	0	0	0	0	0
OTU321	d__Bacteria; o__Bacillales; f__Bacillaceae; g__Bacillus; s__unclassified_g__Bacillus; OTU142	0	0	0	0	3	0	0	0	2	0	88	0	0	6	2	0	0	5	4	0	0	0	0	0	0	0	0
OTU322	d__Bacteria; o__Bacillales; f__Bacillaceae; g__Pontibacillus; s__unclassified_g__Pontibacillus; OTU440	1	0	1	0	0	0	0	0	0	0	70	0	0	0	0	5	16	0	0	0	0	0	0	0	0	6	0
OTU323	d__Bacteria; o__Caulobacterales; f__Hyphomonadaceae; g__Hellea; s__uncultured_marine_bacterium_g__Hellea; OTU205	0	0	0	56	0	0	0	0	53	0	0	0	0	2	0	0	53	0	0	0	0	0	0	0	0	0	0
OTU324	d__Bacteria; o__Bacillales; f__Bacillaceae; g__unclassified_f__Bacillaceae; s__unclassified_f__Bacillaceae; OTU402	1	0	0	0	0	0	1	2	0	23	0	58	0	0	0	39	2	0	0	0	0	0	2	0	1	3	1
OTU325	d__Bacteria; o__Rhodobacterales; f__Rhodobacteraceae; g__unclassified_f__Rhodobacteraceae; s__unclassified_f__Rhodobacteraceae; OTU592	1	2	1	2	0	2	3	12	0	4	1	1	0	1	0	1	7	11	3	1	0	1	2	0	3	25	2
OTU326	d__Bacteria; o__Bacillales; f__Bacillaceae; g__norank_f__Bacillaceae; s__uncultured_bacterium_g__norank_f__Bacillaceae; OTU256	0	0	0	0	0	0	0	0	0	0	0	0	0	0	0	0	0	3	0	0	0	0	0	0	51	23	0
OTU327	d__Bacteria; o__Flavobacteriales; f__Flavobacteriaceae; g__unclassified_f__Flavobacteriaceae; s__unclassified_f__Flavobacteriaceae; OTU190	1	0	1	3	149	0	0	0	0	0	0	0	2	1	28	0	0	1	0	1	4	0	4	0	5	3	1
OTU328	d__Bacteria; o__Alteromonadales; f__Marinobacteraceae; g__Marinobacter; s__Marinobacter_salarius; OTU175	0	0	0	71	0	0	0	0	0	0	0	0	0	0	2	0	0	2	0	0	0	0	0	0	0	0	4
OTU329	d__Bacteria; o__Flavobacteriales; f__Flavobacteriaceae; g__unclassified_f__Flavobacteriaceae; s__unclassified_f__Flavobacteriaceae; OTU207	16	0	0	27	0	45	4	0	0	1	0	0	0	20	0	0	1	49	0	17	3	0	0	0	0	0	0
OTU330	d__Bacteria; o__Flavobacteriales; f__Flavobacteriaceae; g__Sungkyunkwania; s__Flavobacterium_sp._MS-3; OTU391	0	0	0	0	0	0	0	0	0	0	0	0	0	0	0	232	0	0	0	0	0	0	0	0	0	0	0
OTU331	d__Bacteria; o__Corynebacteriales; f__Corynebacteriaceae; g__Corynebacterium; s__Corynebacterium_marinum_DSM_44953; OTU148	0	0	0	0	0	0	0	0	0	0	229	0	0	0	0	0	0	0	0	0	0	0	0	0	0	0	1
OTU332	d__Bacteria; o__Flavobacteriales; f__Flavobacteriaceae; g__Maribacter; s__uncultured_bacterium_g__Maribacter; OTU162	2	0	0	1	1	96	0	0	0	0	0	0	15	1	7	0	0	2	0	28	25	1	5	1	0	0	0
OTU333	d__Bacteria; o__Bacillales; f__Planococcaceae; g__Sporosarcina; s__Sporosarcina_pasteurii; OTU140	0	0	0	0	0	0	0	0	0	0	123	0	0	0	0	4	0	1	0	1	0	0	0	0	11	0	0
OTU334	d__Bacteria; o__Flavobacteriales; f__Flavobacteriaceae; g__Mesonia; s__Mesonia_algae; OTU43	0	0	0	0	0	0	0	4	0	0	0	0	22	0	0	0	0	0	0	0	7	0	0	0	0	0	0
OTU335	d__Bacteria; o__Flavobacteriales; f__Flavobacteriaceae; g__unclassified_f__Flavobacteriaceae; s__unclassified_f__Flavobacteriaceae; OTU342	2	0	16	0	3	0	0	18	0	0	0	0	2	1	14	0	0	0	4	0	4	0	0	2	0	0	9
OTU336	d__Bacteria; o__Alteromonadales; f__Idiomarinaceae; g__Idiomarina; s__bacterium_g__Idiomarina; OTU376	0	0	0	0	0	0	0	0	7	0	0	0	0	0	0	34	1	14	0	0	0	0	0	0	0	0	0
OTU337	d__Bacteria; o__Staphylococcales; f__Staphylococcaceae; g__Salinicoccus; s__unclassified_g__Salinicoccus; OTU608	0	0	0	1	3	0	0	0	3	11	1	2	0	0	0	2	13	0	1	0	0	0	0	0	34	0	0
OTU338	d__Bacteria; o__Alteromonadales; f__Marinobacteraceae; g__Marinobacter; s__unclassified_g__Marinobacter; OTU262	7	0	0	0	0	1	1	20	0	0	1	0	1	0	0	0	0	2	2	1	0	1	0	0	10	0	0
OTU339	d__Bacteria; o__Flavobacteriales; f__Flavobacteriaceae; g__Salegentibacter; s__uncultured_bacterium_g__Salegentibacter; OTU81	2	0	0	0	0	0	2	0	1	0	0	0	0	1	17	0	0	0	8	0	0	4	0	0	0	2	3
OTU340	d__Bacteria; o__Cellvibrionales; f__Microbulbiferaceae; g__Microbulbifer; s__unclassified_g__Microbulbifer; OTU135	0	0	0	0	0	0	0	66	0	0	0	0	0	0	0	0	0	0	0	0	0	0	0	0	0	0	0
OTU341	d__Bacteria; o__Oceanospirillales; f__Halomonadaceae; g__Cobetia; s__unclassified_g__Cobetia; OTU250	9	0	12	0	0	0	26	0	0	14	0	1	4	0	0	0	0	19	2	0	24	2	0	0	7	0	21
OTU342	d__Bacteria; o__Flavobacteriales; f__Flavobacteriaceae; g__Muricauda; s__unclassified_g__Muricauda; OTU668	7	0	4	0	0	7	0	1	1	0	0	0	0	2	6	0	2	0	0	0	0	0	32	85	1	10	0
OTU343	d__Bacteria; o__Micrococcales; f__Intrasporangiaceae; g__Ornithinimicrobium; s__uncultured_bacterium_g__Ornithinimicrobium; OTU684	0	1	1	11	6	2	0	0	3	2	1	20	0	0	4	0	13	0	0	0	0	12	7	14	0	0	2
OTU344	d__Bacteria; o__Alteromonadales; f__Marinobacteraceae; g__Marinobacter; s__unclassified_g__Marinobacter; OTU50	8	0	0	0	0	0	1	0	0	0	0	0	4	0	0	0	0	5	0	1	0	5	0	0	0	0	0
OTU345	d__Bacteria; o__Micrococcales; f__Microbacteriaceae; g__Rhodoglobus; s__Leifsonia_rubra_g__Rhodoglobus; OTU311	0	0	0	0	0	0	0	0	0	0	0	0	0	205	0	0	0	0	0	0	0	0	0	0	0	0	0
OTU346	d__Bacteria; o__Bdellovibrionales; f__Bdellovibrionaceae; g__OM27_clade; s__unclassified_g__OM27_clade; OTU128	0	0	0	0	0	0	0	0	0	0	0	0	0	8	0	0	0	0	0	0	11	0	4	0	0	0	0
OTU347	d__Bacteria; o__Flavobacteriales; f__Flavobacteriaceae; g__unclassified_f__Flavobacteriaceae; s__unclassified_f__Flavobacteriaceae; OTU2912	0	1	1	0	0	4	5	1	0	0	0	3	0	0	5	0	0	4	15	4	10	7	2	0	16	0	23
OTU348	d__Bacteria; o__Bacillales; f__Bacillaceae; g__Paraliobacillus; s__Paraliobacillus_sp._X-1125; OTU17	11	0	0	0	0	0	2	0	0	2	0	0	0	0	0	5	0	2	0	8	21	0	0	0	3	0	0
OTU349	d__Bacteria; o__Flavobacteriales; f__Flavobacteriaceae; g__Salegentibacter; s__Salegentibacter_echinorum; OTU515	4	0	0	0	0	0	0	2	0	0	0	0	1	10	2	0	0	0	29	0	0	5	6	44	0	0	13
OTU350	d__Bacteria; o__Flavobacteriales; f__Flavobacteriaceae; g__Lutibacter; s__uncultured_bacterium_g__Lutibacter; OTU209	0	0	0	177	0	0	0	0	0	0	0	0	0	0	0	0	0	0	0	0	0	0	0	0	0	0	0
OTU351	d__Bacteria; o__Flavobacteriales; f__Flavobacteriaceae; g__Lutibacter; s__uncultured_bacterium_g__Lutibacter; OTU73	0	0	10	1	0	0	1	0	0	0	0	0	0	5	0	0	0	0	0	0	0	0	0	0	0	0	0
OTU352	d__Bacteria; o__Paenibacillales; f__Paenibacillaceae; g__Paenibacillus; s__Paenibacillus_lautus; OTU19	0	8	12	0	1	3	6	0	0	0	0	0	0	0	19	6	0	0	0	0	17	0	3	21	4	0	0
OTU353	d__Bacteria; o__Flavobacteriales; f__Flavobacteriaceae; g__Bizionia; s__Bizionia_paragorgiae; OTU42	8	0	32	2	0	0	1	1	0	0	0	0	4	7	1	0	0	0	2	5	1	0	2	6	0	1	7
OTU354	d__Bacteria; o__Bacillales; f__Bacillaceae; g__unclassified_f__Bacillaceae; s__unclassified_f__Bacillaceae; OTU287	0	0	0	0	0	0	6	0	3	2	11	0	0	0	2	6	13	0	2	0	0	0	0	0	0	0	2
OTU355	d__Bacteria; o__Lactobacillales; f__Carnobacteriaceae; g__Alkalibacterium; s__unclassified_g__Alkalibacterium; OTU579	0	0	0	0	0	0	17	0	11	0	13	0	20	0	0	1	0	0	0	0	0	0	0	0	0	0	0
OTU356	d__Bacteria; o__Rhodobacterales; f__Rhodobacteraceae; g__unclassified_f__Rhodobacteraceae; s__unclassified_f__Rhodobacteraceae; OTU584	0	10	0	1	0	0	0	19	2	5	2	1	2	0	0	0	0	6	10	1	1	3	1	4	0	15	2
OTU357	d__Bacteria; o__Flavobacteriales; f__Flavobacteriaceae; g__unclassified_f__Flavobacteriaceae; s__unclassified_f__Flavobacteriaceae; OTU1	2	0	7	1	0	2	0	0	0	0	0	0	0	0	0	0	0	0	0	1	0	0	0	0	0	0	7
OTU358	d__Bacteria; o__Flavobacteriales; f__Flavobacteriaceae; g__Galbibacter; s__unclassified_g__Galbibacter; OTU370	0	0	0	0	0	0	0	0	0	0	0	0	0	0	0	0	0	0	0	0	0	0	0	0	0	0	0
OTU359	d__Bacteria; o__Sphingomonadales; f__Sphingomonadaceae; g__unclassified_f__Sphingomonadaceae; s__unclassified_f__Sphingomonadaceae; OTU629	0	30	0	14	1	4	2	5	0	0	0	0	35	3	6	7	2	2	0	5	5	1	4	6	0	2	0
OTU360	d__Bacteria; o__Bacillales; f__Planococcaceae; g__Planococcus; s__unclassified_g__Planococcus; OTU16	5	2	0	0	0	3	3	20	5	0	8	12	0	0	1	2	0	0	1	0	5	4	0	0	2	0	7
OTU361	d__Bacteria; o__Flavobacteriales; f__Flavobacteriaceae; g__norank_f__Flavobacteriaceae; s__Flavobacteriaceae_bacterium_g__norank; OTU182	0	0	0	0	0	0	0	0	0	0	0	0	0	0	0	0	0	0	0	0	0	0	2	0	0	0	0
OTU362	d__Bacteria; o__Vibrionales; f__Vibrionaceae; g__Vibrio; s__unclassified_g__Vibrio; OTU288	0	0	0	0	0	0	0	0	0	0	8	0	0	0	0	0	0	0	0	30	0	0	0	0	0	0	0
OTU363	d__Bacteria; o__Cellvibrionales; f__Microbulbiferaceae; g__Microbulbifer; s__unclassified_g__Microbulbifer; OTU268	9	0	0	0	0	1	0	10	0	0	0	0	1	0	0	0	0	4	3	1	0	0	0	0	0	0	0
OTU364	d__Bacteria; o__Staphylococcales; f__Staphylococcaceae; g__Salinicoccus; s__Salinicoccus_siamensis; OTU96	0	0	0	4	4	1	0	7	1	13	2	1	0	0	0	0	7	0	7	0	1	0	0	0	14	4	0
OTU365	d__Bacteria; o__Oceanospirillales; f__Halomonadaceae; g__Salinicola; s__unclassified_g__Salinicola; OTU609	0	0	0	0	0	0	1	0	0	0	0	0	0	0	0	0	0	1	0	0	0	0	0	0	1	0	0
OTU366	d__Bacteria; o__Flavobacteriales; f__Flavobacteriaceae; g__Tenacibaculum; s__unclassified_g__Tenacibaculum; OTU377	4	0	0	0	0	0	0	1	0	0	2	0	1	0	0	0	0	0	2	3	1	0	1	0	0	0	0
OTU367	d__Bacteria; o__Flavobacteriales; f__Flavobacteriaceae; g__Muricauda; s__unclassified_g__Muricauda; OTU168	2	0	0	3	0	0	1	1	4	0	0	0	0	0	0	0	1	0	1	0	0	0	0	0	0	0	0
OTU368	d__Bacteria; o__Rhodobacterales; f__Rhodobacteraceae; g__unclassified_f__Rhodobacteraceae; s__unclassified_f__Rhodobacteraceae; OTU615	1	1	0	4	2	0	3	5	0	0	13	0	0	1	2	2	1	1	0	0	0	1	0	2	9	16	0
OTU369	d__Bacteria; o__Flavobacteriales; f__Flavobacteriaceae; g__unclassified_f__Flavobacteriaceae; s__unclassified_f__Flavobacteriaceae; OTU46	0	0	4	0	0	0	0	0	0	8	0	2	0	0	0	0	0	0	0	0	0	0	0	0	0	0	18
OTU370	d__Bacteria; o__Bacillales; f__Bacillaceae; g__unclassified_f__Bacillaceae; s__unclassified_f__Bacillaceae; OTU127	0	0	0	0	0	0	19	0	0	0	0	0	0	0	0	0	2	4	0	0	0	0	0	0	0	56	43
OTU371	d__Bacteria; o__Flavobacteriales; f__Flavobacteriaceae; g__unclassified_f__Flavobacteriaceae; s__unclassified_f__Flavobacteriaceae; OTU664	5	0	23	0	5	0	0	2	0	0	0	0	5	0	1	0	0	0	2	7	2	0	0	4	0	1	9
OTU372	d__Bacteria; o__Rhodobacterales; f__Rhodobacteraceae; g__unclassified_f__Rhodobacteraceae; s__unclassified_f__Rhodobacteraceae; OTU628	0	32	5	3	9	7	1	8	4	0	0	0	1	0	0	1	6	5	0	0	0	0	3	0	0	0	5
OTU373	d__Bacteria; o__Bacillales; f__Bacillaceae; g__Pontibacillus; s__Pontibacillus_chungwhensis; OTU2104	8	0	23	0	0	2	0	0	0	1	16	0	1	1	0	5	6	0	0	0	0	0	0	0	0	3	0
OTU374	d__Bacteria; o__Aeromonadales; f__Aeromonadaceae; g__Oceanisphaera; s__Oceanisphaera_profunda; OTU666	0	0	0	0	0	0	0	0	0	0	0	0	0	0	0	0	0	0	0	0	0	0	0	0	0	0	0
OTU375	d__Bacteria; o__Flavobacteriales; f__Flavobacteriaceae; g__unclassified_f__Flavobacteriaceae; s__unclassified_f__Flavobacteriaceae; OTU211	0	0	0	77	1	49	0	0	1	1	0	0	0	0	0	0	0	1	0	1	0	3	1	0	1	0	0
OTU376	d__Bacteria; o__Bacillales; f__Bacillaceae; g__Virgibacillus; s__unclassified_g__Virgibacillus; OTU555	1	0	0	1	0	0	0	0	44	0	0	0	0	0	0	0	0	11	0	0	0	0	0	0	1	0	0
OTU377	d__Bacteria; o__Flavobacteriales; f__Flavobacteriaceae; g__Aequorivita; s__uncultured_bacterium_g__Aequorivita; OTU214	0	0	0	88	0	0	0	0	0	0	0	0	0	0	0	0	0	12	0	0	0	0	0	0	0	0	0
OTU378	d__Bacteria; o__Oceanospirillales; f__Halomonadaceae; g__Halomonas; s__unclassified_g__Halomonas; OTU529	0	0	2	0	0	0	8	0	0	0	0	0	0	0	0	0	0	0	0	0	50	1	0	0	3	0	14
OTU379	d__Bacteria; o__Propionibacteriales; f__Nocardioidaceae; g__Nocardioides; s__unclassified_g__Nocardioides; OTU543	0	0	0	0	0	0	0	0	0	0	0	0	0	0	0	0	0	0	0	0	0	0	0	0	0	0	0
OTU380	d__Bacteria; o__Bacillales; f__Bacillaceae; g__Bacillus; s__Bacillus_niameyensis; OTU83	0	0	0	0	0	0	0	0	0	20	4	63	0	0	0	0	8	0	0	0	0	0	0	0	0	0	0
OTU381	d__Bacteria; o__Paenibacillales; f__Paenibacillaceae; g__Paenibacillus; s__Paenibacillus_illinoisensis; OTU514	0	0	0	0	0	0	0	1	0	0	0	1	7	0	0	0	0	0	0	0	5	0	0	33	0	0	0
OTU382	d__Bacteria; o__Flavobacteriales; f__Flavobacteriaceae; g__Muricauda; s__unclassified_g__Muricauda; OTU421	14	1	0	12	0	19	0	0	0	0	0	0	1	10	1	0	0	41	0	6	4	0	0	0	1	0	2
OTU383	d__Bacteria; o__Flavobacteriales; f__Flavobacteriaceae; g__Lutibacter; s__unclassified_g__Lutibacter; OTU2873	0	0	0	0	0	137	0	0	0	0	0	0	0	0	0	0	0	0	0	0	0	0	0	0	0	0	0
OTU384	d__Bacteria; o__Bacillales; f__Bacillaceae; g__Gracilibacillus; s__unclassified_g__Gracilibacillus; OTU101	1	0	0	1	2	0	4	0	5	3	2	0	0	0	0	7	0	10	3	1	0	0	0	0	0	2	4
OTU385	d__Bacteria; o__Flavobacteriales; f__Flavobacteriaceae; g__Mesonia; s__unclassified_g__Mesonia; OTU152	0	0	0	0	0	0	0	0	0	0	0	0	0	0	0	0	0	0	0	0	0	0	0	0	0	0	0
OTU386	d__Bacteria; o__Cytophagales; f__Spirosomaceae; g__Taeseokella; s__Arcticibacterium_luteifluviistationis; OTU56	0	0	0	0	79	0	0	0	0	0	0	0	0	0	0	0	0	0	48	0	0	0	0	0	0	0	0
OTU387	d__Bacteria; o__Flavobacteriales; f__Flavobacteriaceae; g__Vitellibacter; s__uncultured_bacterium_g__Vitellibacter; OTU167	0	0	0	0	0	4	0	0	0	0	0	0	38	0	0	0	0	0	36	0	0	0	13	0	0	0	0
OTU388	d__Bacteria; o__Flavobacteriales; f__Flavobacteriaceae; g__Winogradskyella; s__Winogradskyella_sp.; OTU87	5	2	0	1	0	0	0	0	0	0	0	0	0	0	0	0	9	0	0	1	0	0	0	0	2	0	0
OTU389	d__Bacteria; o__Bacillales; f__Bacillaceae; g__Virgibacillus; s__uncultured_bacterium_g__Virgibacillus; OTU645	30	0	2	0	0	3	2	0	0	0	0	0	0	0	0	1	1	2	0	0	0	0	0	5	2	31	0
OTU390	d__Bacteria; o__Flavobacteriales; f__Flavobacteriaceae; g__Mesonia; s__unclassified_g__Mesonia; OTU378	0	0	0	0	0	0	0	0	0	0	0	0	0	0	0	0	0	0	0	0	0	0	0	0	0	0	0
OTU391	d__Bacteria; o__Bacillales; f__Planococcaceae; g__Planococcus; s__uncultured_bacterium_g__Planococcus; OTU286	0	2	0	0	0	1	2	3	6	0	2	5	0	0	0	0	1	1	0	0	4	2	0	0	1	0	4
OTU392	d__Bacteria; o__Paenibacillales; f__Paenibacillaceae; g__Paenibacillus; s__unclassified_g__Paenibacillus; OTU379	0	0	0	0	0	0	0	0	0	3	2	0	9	0	0	0	0	0	38	0	1	0	0	0	0	0	2
OTU393	d__Bacteria; o__Flavobacteriales; f__Flavobacteriaceae; g__unclassified_f__Flavobacteriaceae; s__unclassified_f__Flavobacteriaceae; OTU500	0	0	0	5	0	8	0	0	0	0	0	0	6	16	3	0	0	0	2	11	4	6	0	1	0	0	0
OTU394	d__Bacteria; o__Corynebacteriales; f__Nocardiaceae; g__Rhodococcus; s__Rhodococcus_ruber; OTU99	0	0	0	0	0	0	0	0	0	0	0	0	0	0	0	13	0	0	0	0	0	0	1	0	0	0	0
OTU395	d__Bacteria; o__Micrococcales; f__Micrococcaceae; g__Arthrobacter; s__unclassified_g__Arthrobacter; OTU238	1	0	0	0	0	0	0	0	0	0	0	0	0	0	0	0	21	0	0	0	0	0	0	0	0	0	0
OTU396	d__Bacteria; o__Alteromonadales; f__Marinobacteraceae; g__Marinobacter; s__Marinobacter_piscensis; OTU572	0	0	0	0	0	0	76	0	0	0	0	0	0	0	0	0	0	6	0	0	0	10	1	0	0	0	0
OTU397	d__Bacteria; o__Lactobacillales; f__Carnobacteriaceae; g__Alkalibacterium; s__uncultured_bacterium_g__Alkalibacterium; OTU605	0	0	0	0	1	0	0	0	0	4	0	0	7	0	0	0	0	0	0	14	1	0	0	1	0	3	0
OTU398	d__Bacteria; o__Pseudomonadales; f__Moraxellaceae; g__Psychrobacter; s__unclassified_g__Psychrobacter; OTU449	1	0	2	1	0	1	6	0	3	17	2	2	0	0	0	2	5	16	0	1	0	1	0	2	6	2	0
OTU399	d__Bacteria; o__Rhizobiales; f__Rhizobiales_Incertae_Sedis; g__Anderseniella; s__uncultured_Alphaproteobacteria_bacterium_g__Anderseniella; OTU2943	0	0	0	0	0	3	0	5	4	2	0	0	11	6	4	4	3	8	6	5	0	2	0	0	0	1	0
OTU400	d__Bacteria; o__Rhodobacterales; f__Rhodobacteraceae; g__norank_f__Rhodobacteraceae; s__unclassified_g__norank_f__Rhodobacteraceae; OTU151	2	3	0	0	1	9	0	0	0	0	1	0	3	2	8	4	0	4	0	2	1	0	1	0	8	2	8
OTU401	d__Bacteria; o__Flavobacteriales; f__Flavobacteriaceae; g__norank_f__Flavobacteriaceae; s__bacterium_SS9.17; OTU300	6	0	0	0	0	0	0	1	0	0	0	0	0	0	1	0	0	0	0	0	2	1	0	0	0	0	7
OTU402	d__Bacteria; o__Alteromonadales; f__Marinobacteraceae; g__Marinobacter; s__unclassified_g__Marinobacter; OTU585	0	0	0	0	0	1	0	122	0	0	0	0	2	0	0	0	0	0	0	0	0	0	0	0	0	0	0
OTU403	d__Bacteria; o__Flavobacteriales; f__Flavobacteriaceae; g__unclassified_f__Flavobacteriaceae; s__unclassified_f__Flavobacteriaceae; OTU130	0	0	1	0	0	0	0	0	0	0	0	0	0	0	0	0	0	0	0	0	0	0	0	0	0	0	0
OTU404	d__Bacteria; o__Bacillales; f__Bacillaceae; g__Piscibacillus; s__unclassified_g__Piscibacillus; OTU386	0	0	0	0	2	0	0	0	0	0	0	0	0	0	0	2	0	1	0	0	0	0	0	0	0	0	0
OTU405	d__Bacteria; o__Micrococcales; f__Intrasporangiaceae; g__Marihabitans; s__Marihabitans_asiaticum; OTU281	0	0	0	0	0	0	0	0	0	0	0	0	0	0	0	0	0	0	0	0	0	0	0	0	0	71	0
OTU406	d__Bacteria; o__Corynebacteriales; f__Nocardiaceae; g__Rhodococcus; s__Rhodococcus_hoagii; OTU239	0	0	0	0	0	0	0	0	0	0	0	0	0	0	0	0	0	0	0	0	0	0	0	0	0	0	0
OTU407	d__Bacteria; o__Flavobacteriales; f__Flavobacteriaceae; g__Lutibacter; s__marine_bacterium_K20-20; OTU497	0	0	0	0	0	0	0	2	0	0	0	1	0	0	0	0	0	0	0	0	6	3	2	0	0	0	0
OTU408	d__Bacteria; o__Rhodobacterales; f__Rhodobacteraceae; g__Thioclava; s__uncultured_Thioclava_sp.; OTU240	0	0	0	0	0	0	0	0	0	0	0	0	0	0	0	0	0	0	0	0	0	0	0	0	0	0	0
OTU409	d__Bacteria; o__Alteromonadales; f__Idiomarinaceae; g__Aliidiomarina; s__unclassified_g__Aliidiomarina; OTU420	0	0	0	0	0	0	0	0	0	0	0	0	0	0	0	0	0	119	0	0	0	0	0	0	0	0	0
OTU410	d__Bacteria; o__Xanthomonadales; f__Xanthomonadaceae; g__Lysobacter; s__unclassified_g__Lysobacter; OTU636	0	42	0	0	0	0	0	0	0	0	0	0	0	0	0	0	0	1	0	0	0	6	0	0	0	0	0
OTU411	d__Bacteria; o__Oceanospirillales; f__Halomonadaceae; g__unclassified_f__Halomonadaceae; s__unclassified_f__Halomonadaceae; OTU30	0	0	0	0	0	0	0	0	0	0	0	0	0	0	0	0	0	0	0	0	0	0	0	0	0	0	0
OTU412	d__Bacteria; o__Flavobacteriales; f__Flavobacteriaceae; g__Ulvibacter; s__uncultured_Bacteroidetes_bacterium_g__Ulvibacter; OTU1764	0	0	0	0	0	0	0	21	12	0	0	0	0	0	0	0	10	0	0	0	0	39	0	0	0	0	0
OTU413	d__Bacteria; o__Flavobacteriales; f__Flavobacteriaceae; g__Maribacter; s__unclassified_g__Maribacter; OTU9	21	2	4	1	0	8	1	1	0	0	0	0	5	6	0	0	0	3	0	12	12	0	1	18	0	0	2
OTU414	d__Bacteria; o__Propionibacteriales; f__Nocardioidaceae; g__Nocardioides; s__Nocardioides_salarius; OTU93	0	6	33	0	1	0	0	8	0	7	0	0	0	0	0	3	0	0	0	0	0	2	0	4	0	0	2
OTU415	d__Bacteria; o__Rhodobacterales; f__Rhodobacteraceae; g__Limibaculum; s__uncultured_bacterium_g__Limibaculum; OTU231	0	0	0	25	0	0	0	0	0	1	0	1	1	0	1	0	0	0	0	0	0	63	0	0	0	0	0
OTU416	d__Bacteria; o__Vibrionales; f__Vibrionaceae; g__Vibrio; s__Vibrio_diabolicus; OTU3183	0	0	0	0	0	0	0	0	0	0	1	0	0	0	0	0	0	0	0	33	0	0	0	0	0	0	0
OTU417	d__Bacteria; o__Flavobacteriales; f__Flavobacteriaceae; g__Maritimimonas; s__uncultured_marine_bacterium_g__Maritimimonas; OTU2866	0	0	0	0	0	2	0	0	0	0	0	0	14	0	1	0	1	65	1	0	1	0	0	0	2	0	0
OTU418	d__Bacteria; o__Flavobacteriales; f__Flavobacteriaceae; g__Ulvibacter; s__unclassified_g__Ulvibacter; OTU12	0	0	0	0	0	0	0	0	0	0	0	0	0	0	0	0	0	0	0	106	0	0	0	0	0	0	0
OTU419	d__Bacteria; o__Flavobacteriales; f__Flavobacteriaceae; g__unclassified_f__Flavobacteriaceae; s__unclassified_f__Flavobacteriaceae; OTU425	0	0	5	0	0	1	0	0	0	0	0	0	0	0	0	0	0	0	0	0	0	0	0	0	0	0	2
OTU420	d__Bacteria; o__Rhodobacterales; f__Rhodobacteraceae; g__Pseudorhodobacter; s__unclassified_g__Pseudorhodobacter; OTU596	0	0	0	3	2	25	0	0	0	0	0	0	1	18	0	0	0	0	2	0	0	0	0	0	0	2	0
OTU421	d__Bacteria; o__Staphylococcales; f__Staphylococcaceae; g__Salinicoccus; s__Salinicoccus_halodurans; OTU590	0	0	0	0	0	0	0	0	0	0	0	0	0	0	0	0	0	0	0	0	0	0	0	0	0	0	0
OTU422	d__Bacteria; o__Flavobacteriales; f__Flavobacteriaceae; g__Lutibacter; s__uncultured_Bacteroidetes_bacterium_g__Lutibacter; OTU215	0	0	1	30	0	2	0	0	0	0	0	0	0	6	0	0	0	0	31	0	1	0	6	0	0	0	0
OTU423	d__Bacteria; o__Rhizobiales; f__Devosiaceae; g__unclassified_f__Devosiaceae; s__unclassified_f__Devosiaceae; OTU271	0	0	0	0	0	0	0	0	0	0	0	0	0	0	0	0	0	0	0	0	0	0	0	0	0	0	0
OTU424	d__Bacteria; o__Flavobacteriales; f__Flavobacteriaceae; g__Salegentibacter; s__unclassified_g__Salegentibacter; OTU490	6	0	0	0	0	0	9	0	2	0	0	0	0	2	4	0	0	0	8	0	0	10	0	0	0	1	12
OTU425	d__Bacteria; o__Bacteroidales; f__Prolixibacteraceae; g__Sunxiuqinia; s__unclassified_g__Sunxiuqinia; OTU407	0	0	0	0	0	0	0	0	9	0	0	0	1	4	2	0	35	4	0	0	0	19	0	0	0	0	0
OTU426	d__Bacteria; o__Flavobacteriales; f__Flavobacteriaceae; g__unclassified_f__Flavobacteriaceae; s__unclassified_f__Flavobacteriaceae; OTU682	2	0	3	1	0	3	1	0	0	0	0	0	0	0	5	0	0	0	0	4	0	0	1	0	0	0	4
OTU427	d__Bacteria; o__Vibrionales; f__Vibrionaceae; g__Vibrio; s__unclassified_g__Vibrio; OTU139	0	0	0	0	0	0	0	0	0	0	4	0	0	0	0	0	0	0	0	11	0	0	0	0	0	0	0
OTU428	d__Bacteria; o__Flavobacteriales; f__Flavobacteriaceae; g__Lutibacter; s__uncultured_bacterium_g__Lutibacter; OTU126	0	0	1	1	0	0	0	0	0	0	0	0	0	27	0	0	1	1	2	0	0	1	0	0	0	0	0
OTU429	d__Bacteria; o__Chitinophagales; f__Saprospiraceae; g__Membranicola; s__uncultured_Membranicola_sp.; OTU471	0	0	0	0	0	0	0	0	0	0	0	1	0	0	3	6	0	1	0	0	0	0	0	0	25	0	2
OTU430	d__Bacteria; o__Flavobacteriales; f__Flavobacteriaceae; g__Pseudofulvibacter; s__unclassified_g__Pseudofulvibacter; OTU466	1	0	2	0	0	0	0	0	0	0	0	0	0	0	0	0	0	0	0	0	17	0	0	44	0	0	0
OTU431	d__Bacteria; o__Bacillales; f__Salisediminibacteriaceae; g__Salipaludibacillus; s__unclassified_g__Salipaludibacillus; OTU385	0	0	0	0	0	0	0	0	0	2	0	0	0	0	33	0	0	3	0	0	0	0	0	0	0	0	0
OTU432	d__Bacteria; o__Flavobacteriales; f__Flavobacteriaceae; g__Arenibacter; s__Arenibacter_latericius; OTU537	0	2	0	4	0	0	0	0	0	0	4	0	0	0	0	0	0	0	0	0	0	0	0	0	0	0	0
OTU433	d__Bacteria; o__Burkholderiales; f__Alcaligenaceae; g__Parapusillimonas; s__unclassified_g__Parapusillimonas; OTU566	0	0	0	0	0	0	25	30	0	0	0	0	0	0	0	0	0	0	0	0	0	0	0	0	0	27	0
OTU434	d__Bacteria; o__Flavobacteriales; f__Weeksellaceae; g__Chryseobacterium; s__uncultured_Bacteroidetes_bacterium_g__Chryseobacterium; OTU510	0	0	0	0	0	0	0	0	0	0	0	0	0	0	0	0	0	0	0	0	0	0	0	60	0	0	0
OTU435	d__Bacteria; o__Rhizobiales; f__Rhizobiaceae; g__Cohaesibacter; s__uncultured_bacterium_g__Cohaesibacter; OTU489	0	0	0	0	0	0	0	0	0	0	0	0	0	0	0	0	36	0	0	0	0	41	0	0	0	0	0
OTU436	d__Bacteria; o__Staphylococcales; f__Staphylococcaceae; g__Salinicoccus; s__unclassified_g__Salinicoccus; OTU390	0	0	0	0	0	0	0	0	0	0	0	0	0	0	0	79	0	0	0	0	0	0	0	0	0	0	0
OTU437	d__Bacteria; o__Flavobacteriales; f__Flavobacteriaceae; g__unclassified_f__Flavobacteriaceae; s__unclassified_f__Flavobacteriaceae; OTU452	0	0	0	0	0	0	0	0	0	0	0	0	0	0	0	0	0	0	0	0	0	0	0	0	0	0	0
OTU438	d__Bacteria; o__Xanthomonadales; f__Xanthomonadaceae; g__Lysobacter; s__unclassified_g__Lysobacter; OTU363	0	0	0	0	0	0	0	0	0	0	0	0	1	0	0	0	0	0	0	0	0	0	0	0	0	0	0
OTU439	d__Bacteria; o__Flavobacteriales; f__Flavobacteriaceae; g__Muricauda; s__unclassified_g__Muricauda; OTU218	0	0	1	17	0	12	0	0	1	0	0	0	0	5	1	0	0	0	2	6	1	14	0	0	0	0	0
OTU440	d__Bacteria; o__Flavobacteriales; f__Flavobacteriaceae; g__Flavobacterium; s__unclassified_g__Flavobacterium; OTU197	0	0	0	0	71	0	0	0	0	0	0	0	0	0	0	0	0	0	0	0	0	0	0	0	0	0	3
OTU441	d__Bacteria; o__Flavobacteriales; f__Flavobacteriaceae; g__Cellulophaga; s__uncultured_bacterium_g__Cellulophaga; OTU282	0	0	0	0	0	0	0	0	0	0	0	0	0	0	0	0	0	0	0	0	0	0	0	0	0	74	0
OTU442	d__Bacteria; o__Micrococcales; f__Brevibacteriaceae; g__Brevibacterium; s__uncultured_bacterium_g__Brevibacterium; OTU553	0	0	0	0	0	0	0	0	0	0	0	0	0	0	0	2	0	0	0	0	0	0	0	0	0	0	0
OTU443	d__Bacteria; o__Flavobacteriales; f__Flavobacteriaceae; g__Marixanthomonas; s__Marixanthomonas_sp.; OTU36	0	0	0	0	0	0	0	0	0	0	0	0	0	6	0	0	0	0	0	0	0	0	0	0	0	0	0
OTU444	d__Bacteria; o__Rhizobiales; f__Devosiaceae; g__Maritalea; s__Maritalea_myrionectae; OTU232	1	0	0	0	0	0	0	0	0	0	0	0	0	4	1	0	0	0	0	0	0	0	0	0	2	1	0
OTU445	d__Bacteria; o__Actinomycetales; f__Actinomycetaceae; g__Flaviflexus; s__uncultured_bacterium_g__Flaviflexus; OTU568	0	0	0	0	0	17	34	3	0	0	0	0	0	0	13	0	0	0	0	0	0	0	0	0	0	0	0
OTU446	d__Bacteria; o__Rhodobacterales; f__Rhodobacteraceae; g__unclassified_f__Rhodobacteraceae; s__unclassified_f__Rhodobacteraceae; OTU146	1	0	0	0	0	0	0	2	2	1	2	1	0	0	0	2	4	3	14	0	0	0	0	0	0	0	0
OTU447	d__Bacteria; o__Thiotrichales; f__Thiotrichaceae; g__Cocleimonas; s__uncultured_bacterium_g__Cocleimonas; OTU108	0	1	0	0	4	0	0	0	0	1	0	9	2	1	0	2	3	1	1	5	0	2	4	4	0	0	0
OTU448	d__Bacteria; o__Corynebacteriales; f__Nocardiaceae; g__Gordonia; s__unclassified_g__Gordonia; OTU219	0	0	0	0	0	0	0	0	0	17	0	0	0	0	0	0	0	0	0	0	0	16	0	0	0	0	0
OTU449	d__Bacteria; o__Flavobacteriales; f__Flavobacteriaceae; g__Zeaxanthinibacter; s__uncultured_bacterium_g__Zeaxanthinibacter; OTU138	0	0	0	0	0	0	0	0	0	0	0	0	0	0	0	0	0	0	22	0	2	0	0	0	0	0	0
OTU450	d__Bacteria; o__Flavobacteriales; f__Flavobacteriaceae; g__unclassified_f__Flavobacteriaceae; s__unclassified_f__Flavobacteriaceae; OTU634	0	71	0	0	0	0	0	0	0	0	0	0	0	0	0	0	0	0	0	0	0	0	0	0	0	0	0
OTU451	d__Bacteria; o__Flavobacteriales; f__Flavobacteriaceae; g__Muricauda; s__unclassified_g__Muricauda; OTU488	0	0	0	0	0	0	5	0	3	0	0	0	0	3	0	0	0	0	4	0	0	22	0	0	0	2	5
OTU452	d__Bacteria; o__Flavobacteriales; f__Flavobacteriaceae; g__Lutibacter; s__unclassified_g__Lutibacter; OTU74	0	0	0	0	0	0	0	0	0	0	0	0	0	0	0	0	0	0	0	0	0	0	0	0	0	0	0
OTU453	d__Bacteria; o__Pseudomonadales; f__Moraxellaceae; g__Psychrobacter; s__unclassified_g__Psychrobacter; OTU648	0	0	0	0	1	0	3	0	0	1	0	0	0	0	0	0	5	1	0	0	0	1	0	0	0	0	0
OTU454	d__Bacteria; o__Bacillales; f__Bacillaceae; g__Bacillus; s__unclassified_g__Bacillus; OTU544	1	0	0	0	1	0	0	0	0	0	0	0	0	0	0	7	0	1	7	0	0	0	0	0	0	2	0
OTU455	d__Bacteria; o__Flavobacteriales; f__Flavobacteriaceae; g__Actibacter; s__unclassified_g__Actibacter; OTU2895	0	1	0	0	0	1	0	0	0	0	0	0	3	1	1	0	0	0	0	1	3	6	4	19	0	0	0
OTU456	d__Bacteria; o__Micrococcales; f__Microbacteriaceae; g__Microbacterium; s__Klebsiella_pneumoniae_g__Microbacterium; OTU260	0	0	0	0	0	1	0	0	0	6	0	0	0	0	0	0	0	0	0	0	0	0	0	0	45	0	0
OTU457	d__Bacteria; o__Rhodobacterales; f__Rhodobacteraceae; g__unclassified_f__Rhodobacteraceae; s__unclassified_f__Rhodobacteraceae; OTU678	0	7	0	0	0	0	0	0	0	0	0	0	0	0	0	0	0	0	0	0	0	0	0	0	0	0	0
OTU458	d__Bacteria; o__Lactobacillales; f__Carnobacteriaceae; g__Jeotgalibaca; s__Jeotgalibaca_dankookensis; OTU133	0	0	0	0	0	23	0	0	0	0	0	0	0	0	0	12	0	0	0	0	0	0	0	21	0	0	0
OTU459	d__Bacteria; o__Sphingomonadales; f__Sphingomonadaceae; g__Erythrobacter; s__unclassified_g__Erythrobacter; OTU603	0	4	0	0	0	0	0	0	3	0	0	0	0	0	0	0	0	0	0	0	0	5	16	1	0	1	0
OTU460	d__Bacteria; o__unclassified_c__Gammaproteobacteria; f__unclassified_c__Gammaproteobacteria; g__unclassified_c__Gammaproteobacteria; s__unclassified_c__Gammaproteobacteria; OTU647	0	0	0	0	0	0	3	0	2	0	0	0	0	0	0	1	0	2	0	0	0	0	0	0	4	0	0
OTU461	d__Bacteria; o__Flavobacteriales; f__Flavobacteriaceae; g__unclassified_f__Flavobacteriaceae; s__unclassified_f__Flavobacteriaceae; OTU501	2	0	0	9	0	9	0	0	0	2	0	0	0	3	1	0	0	1	2	0	0	4	1	0	1	0	0
OTU462	d__Bacteria; o__Flavobacteriales; f__Flavobacteriaceae; g__norank_f__Flavobacteriaceae; s__uncultured_bacterium_g__norank_f__Flavobacteriaceae; OTU206	0	0	0	23	0	6	0	0	0	0	0	0	0	4	0	0	0	0	1	1	0	15	0	0	0	0	0
OTU463	d__Bacteria; o__Arenicellales; f__Arenicellaceae; g__Arenicella; s__uncultured_bacterium_g__Arenicella; OTU530	0	0	0	0	0	0	0	0	2	0	0	0	0	0	0	0	0	0	14	0	0	0	0	0	0	0	0
OTU464	d__Bacteria; o__Bacillales; f__Bacillaceae; g__norank_f__Bacillaceae; s__unclassified_g__norank_f__Bacillaceae; OTU156	0	3	0	0	0	1	0	0	0	0	9	1	0	0	0	0	0	0	0	0	0	0	0	0	0	6	0
OTU465	d__Bacteria; o__Flavobacteriales; f__Crocinitomicaceae; g__Brumimicrobium; s__uncultured_bacterium_g__Brumimicrobium; OTU409	0	0	0	0	0	0	0	0	0	0	0	0	0	0	0	0	28	0	0	0	0	0	23	0	0	0	1
OTU466	d__Bacteria; o__Flavobacteriales; f__Flavobacteriaceae; g__Algibacter; s__unclassified_g__Algibacter; OTU625	2	6	21	1	2	1	0	0	0	0	0	0	0	1	0	0	0	0	0	0	0	0	0	0	0	0	0
OTU467	d__Bacteria; o__Flavobacteriales; f__Flavobacteriaceae; g__Lutibacter; s__Croceimarina_litoralis; OTU186	0	0	0	0	0	0	0	0	0	0	0	0	0	0	0	0	0	0	1	0	0	0	9	0	0	0	0
OTU468	d__Bacteria; o__Oceanospirillales; f__Halomonadaceae; g__Halomonas; s__unclassified_g__Halomonas; OTU600	0	0	1	0	0	0	0	1	0	6	0	0	0	0	0	0	0	2	0	0	0	0	0	0	0	0	0
OTU469	d__Bacteria; o__Arenicellales; f__Arenicellaceae; g__Arenicella; s__uncultured_bacterium_g__Arenicella; OTU650	0	0	0	0	0	0	0	0	0	0	0	0	0	0	1	0	0	0	0	0	0	0	0	0	0	0	0
OTU470	d__Bacteria; o__Flavobacteriales; f__Flavobacteriaceae; g__Jejuia; s__uncultured_bacterium_g__Jejuia; OTU310	0	0	0	0	0	0	0	0	0	0	0	0	0	62	0	0	0	0	0	0	0	0	0	0	0	0	0
OTU471	d__Bacteria; o__Flavobacteriales; f__Flavobacteriaceae; g__Arenibacter; s__Arenibacter_latericius; OTU635	1	14	0	0	0	0	0	0	0	0	0	1	0	0	0	7	0	1	0	0	0	0	0	0	0	0	0
OTU472	d__Bacteria; o__Propionibacteriales; f__Nocardioidaceae; g__Nocardioides; s__unclassified_g__Nocardioides; OTU21	0	0	0	0	0	0	6	0	0	0	0	0	0	0	0	3	0	0	4	1	29	2	0	0	0	0	0
OTU473	d__Bacteria; o__Rhizobiales; f__Stappiaceae; g__unclassified_f__Stappiaceae; s__unclassified_f__Stappiaceae; OTU208	0	0	0	51	0	0	0	0	3	0	0	0	0	0	0	0	0	0	0	0	0	0	0	0	0	0	0
OTU474	d__Bacteria; o__Flavobacteriales; f__Flavobacteriaceae; g__Muricauda; s__unclassified_g__Muricauda; OTU160	1	0	0	0	0	54	0	0	0	1	0	0	0	0	0	0	0	1	0	2	0	0	0	0	0	0	0
OTU475	d__Bacteria; o__Flavobacteriales; f__Flavobacteriaceae; g__unclassified_f__Flavobacteriaceae; s__unclassified_f__Flavobacteriaceae; OTU372	1	0	2	0	0	0	1	0	0	0	1	0	0	0	0	0	0	0	0	0	0	0	0	0	0	0	4
OTU476	d__Bacteria; o__Vibrionales; f__Vibrionaceae; g__Vibrio; s__Vibrio_splendidus; OTU408	0	0	0	0	0	0	0	0	0	0	0	0	0	0	0	0	41	0	0	0	0	0	0	0	0	0	0
OTU477	d__Bacteria; o__Flavobacteriales; f__Flavobacteriaceae; g__Salegentibacter; s__unclassified_g__Salegentibacter; OTU649	1	0	2	0	0	0	2	1	1	0	0	0	0	0	1	0	0	1	3	0	0	1	0	1	0	0	0
OTU478	d__Bacteria; o__Rhodobacterales; f__Rhodobacteraceae; g__unclassified_f__Rhodobacteraceae; s__unclassified_f__Rhodobacteraceae; OTU223	1	0	0	0	1	0	0	1	1	0	0	0	0	0	0	0	1	0	2	1	0	0	0	0	0	0	0
OTU479	d__Bacteria; o__Flavobacteriales; f__Flavobacteriaceae; g__Eudoraea; s__uncultured_bacterium_g__Eudoraea; OTU2913	0	1	0	1	0	0	0	0	0	0	0	0	0	0	0	0	0	0	0	0	0	9	8	9	0	0	0
OTU480	d__Bacteria; o__Paenibacillales; f__Paenibacillaceae; g__Paenibacillus; s__Paenibacillus_populi; OTU90	0	0	0	0	0	0	0	0	0	3	3	0	0	0	0	0	0	0	0	0	0	0	0	0	0	0	0
OTU481	d__Bacteria; o__Flavobacteriales; f__Flavobacteriaceae; g__Croceitalea; s__uncultured_bacterium_g__Croceitalea; OTU638	0	38	0	0	0	0	0	0	0	0	0	0	0	0	0	0	0	0	0	0	0	0	17	0	0	0	0
OTU482	d__Bacteria; o__Flavobacteriales; f__Flavobacteriaceae; g__unclassified_f__Flavobacteriaceae; s__unclassified_f__Flavobacteriaceae; OTU305	0	0	0	0	0	0	0	0	0	0	0	0	0	53	0	0	0	0	0	0	0	0	0	0	0	0	0
OTU483	d__Bacteria; o__Cytophagales; f__Spirosomaceae; g__Dyadobacter; s__unclassified_g__Dyadobacter; OTU639	0	52	0	0	0	0	0	0	0	0	0	0	0	0	0	0	0	0	0	0	0	0	0	0	0	0	0
OTU484	d__Bacteria; o__Flavobacteriales; f__Flavobacteriaceae; g__norank_f__Flavobacteriaceae; s__unclassified_g__norank_f__Flavobacteriaceae; OTU493	0	0	0	0	0	0	0	0	0	0	0	0	0	0	0	0	0	0	0	0	0	52	0	0	0	0	0
OTU485	d__Bacteria; o__Bacillales; f__Marinococcaceae; g__Alteribacillus; s__unclassified_g__Alteribacillus; OTU143	0	0	0	0	0	0	0	0	0	4	3	1	0	0	0	0	0	0	0	0	0	0	0	0	0	5	0
OTU486	d__Bacteria; o__Flavobacteriales; f__Flavobacteriaceae; g__Tenacibaculum; s__unclassified_g__Tenacibaculum; OTU430	1	0	2	0	0	3	0	0	0	0	0	0	1	0	0	0	0	0	0	0	1	0	0	0	0	0	3
OTU487	d__Bacteria; o__Alteromonadales; f__Shewanellaceae; g__Shewanella; s__Shewanella_sp._FDAARGOS_354; OTU439	0	0	0	0	0	0	0	0	0	0	0	0	0	0	0	0	1	0	0	0	0	0	0	0	0	0	0
OTU488	d__Bacteria; o__Cellvibrionales; f__Microbulbiferaceae; g__Microbulbifer; s__unclassified_g__Microbulbifer; OTU631	0	13	1	0	0	20	0	0	1	0	0	0	0	5	0	0	0	0	0	0	2	0	0	0	0	0	0
OTU489	d__Bacteria; o__Gammaproteobacteria_Incertae_Sedis; f__unclassified_o__Gammaproteobacteria_Incertae_Sedis; g__Marinicella; s__uncultured_bacterium_g__Marinicella; OTU2517	0	0	0	0	0	0	0	3	0	0	0	0	12	0	1	0	9	0	1	0	2	0	0	0	0	11	0
OTU490	d__Bacteria; o__Cellvibrionales; f__Microbulbiferaceae; g__Microbulbifer; s__Microbulbifer_halophilus; OTU64	0	0	4	0	0	0	0	0	0	0	0	0	0	0	0	0	0	0	0	0	0	0	0	0	0	0	0
OTU491	d__Bacteria; o__Flavobacteriales; f__Flavobacteriaceae; g__norank_f__Flavobacteriaceae; s__unclassified_g__norank_f__Flavobacteriaceae; OTU353	0	0	0	0	0	0	0	0	0	0	0	0	45	0	0	0	0	0	2	0	0	0	0	0	0	0	0
OTU492	d__Bacteria; o__Micrococcales; f__Microbacteriaceae; g__Agromyces; s__unclassified_g__Agromyces; OTU389	0	0	0	0	0	0	0	0	0	0	0	0	0	0	0	44	0	0	0	0	0	0	0	3	0	0	0
OTU493	d__Bacteria; o__Gammaproteobacteria_Incertae_Sedis; f__unclassified_o__Gammaproteobacteria_Incertae_Sedis; g__Marinicella; s__uncultured_bacterium_g__Marinicella; OTU275	0	0	0	0	0	0	0	0	0	0	0	0	0	0	2	0	0	10	5	0	0	0	0	0	0	16	0
OTU494	d__Bacteria; o__Xanthomonadales; f__Xanthomonadaceae; g__Arenimonas; s__unclassified_g__Arenimonas; OTU328	0	0	0	0	0	4	0	0	0	5	0	0	1	0	38	0	0	0	0	0	0	0	0	0	0	0	0
OTU495	d__Bacteria; o__Chitinophagales; f__Saprospiraceae; g__Portibacter; s__Portibacter_lacus; OTU309	0	0	0	0	0	0	0	0	0	0	0	0	0	25	0	0	0	0	0	0	0	0	0	0	0	0	23
OTU496	d__Bacteria; o__Corynebacteriales; f__Corynebacteriaceae; g__Corynebacterium; s__Corynebacterium_xerosis; OTU255	0	0	0	0	0	0	0	0	0	0	0	0	0	0	0	0	0	0	0	0	0	0	0	0	46	0	0
OTU497	d__Bacteria; o__unclassified_c__Gammaproteobacteria; f__unclassified_c__Gammaproteobacteria; g__unclassified_c__Gammaproteobacteria; s__unclassified_c__Gammaproteobacteria; OTU661	0	0	0	0	0	0	0	0	0	0	0	0	0	0	0	0	0	5	0	0	0	0	0	0	0	0	0
OTU498	d__Bacteria; o__Alteromonadales; f__Shewanellaceae; g__Shewanella; s__unclassified_g__Shewanella; OTU58	0	0	0	0	0	0	0	0	0	0	0	0	0	0	0	0	0	0	0	0	0	0	0	0	0	0	0
OTU499	d__Bacteria; o__Pseudomonadales; f__Pseudomonadaceae; g__Pseudomonas; s__bioreactor_metagenome_g__Pseudomonas; OTU593	0	0	0	0	0	0	0	0	0	0	0	0	0	0	0	0	0	0	0	0	0	0	0	0	0	0	0
OTU500	d__Bacteria; o__Vibrionales; f__Vibrionaceae; g__Vibrio; s__unclassified_g__Vibrio; OTU48	0	0	0	0	0	0	0	0	0	0	0	0	0	0	0	0	0	0	0	0	0	0	0	0	0	0	0
OTU501	d__Bacteria; o__Micrococcales; f__Demequinaceae; g__Demequina; s__unclassified_g__Demequina; OTU646	11	0	0	0	0	0	0	0	1	5	0	0	19	0	0	0	0	0	0	0	0	0	0	0	1	0	0
OTU502	d__Bacteria; o__Sphingomonadales; f__Sphingomonadaceae; g__unclassified_f__Sphingomonadaceae; s__unclassified_f__Sphingomonadaceae; OTU598	0	0	0	0	0	0	0	0	0	0	0	0	1	0	0	0	0	0	0	0	0	0	0	0	0	0	0
OTU503	d__Bacteria; o__Flavobacteriales; f__Flavobacteriaceae; g__Eudoraea; s__unclassified_g__Eudoraea; OTU475	0	3	0	0	0	0	0	0	0	0	0	0	0	0	0	0	0	0	0	0	0	0	4	1	1	0	0
OTU504	d__Bacteria; o__Granulosicoccales; f__Granulosicoccaceae; g__Granulosicoccus; s__uncultured_bacterium_g__Granulosicoccus; OTU427	0	0	0	0	0	0	2	0	0	2	0	0	0	0	0	0	0	0	0	4	2	0	0	9	0	0	0
OTU505	d__Bacteria; o__unclassified_c__Alphaproteobacteria; f__unclassified_c__Alphaproteobacteria; g__unclassified_c__Alphaproteobacteria; s__unclassified_c__Alphaproteobacteria; OTU210	1	0	0	8	0	1	1	4	0	0	0	1	6	0	0	1	3	1	0	0	1	0	2	0	0	0	0
OTU506	d__Bacteria; o__Flavobacteriales; f__Flavobacteriaceae; g__Pseudofulvibacter; s__unclassified_g__Pseudofulvibacter; OTU259	5	0	2	0	3	0	1	0	2	0	0	1	0	1	0	0	0	1	0	0	4	1	0	0	2	0	0
OTU507	d__Bacteria; o__Micrococcales; f__Bogoriellaceae; g__Georgenia; s__uncultured_bacterium_g__Georgenia; OTU247	0	0	0	0	1	0	10	0	0	0	0	0	0	0	0	0	0	1	0	0	0	0	0	2	0	0	20
OTU508	d__Bacteria; o__Oceanospirillales; f__Halomonadaceae; g__Halomonas; s__unclassified_g__Halomonas; OTU297	0	0	0	0	0	0	0	0	0	0	0	0	0	0	0	0	0	0	0	0	0	0	2	0	0	0	0
OTU509	d__Bacteria; o__Xanthomonadales; f__Xanthomonadaceae; g__Luteimonas; s__Luteimonas_mephitis; OTU517	0	0	0	0	0	0	0	0	0	0	0	0	0	0	0	0	0	0	0	0	20	0	0	13	0	0	0
OTU510	d__Bacteria; o__Micrococcales; f__Microbacteriaceae; g__Agromyces; s__Agromyces_neolithicus; OTU606	0	4	0	0	0	2	0	0	0	0	0	0	0	0	0	0	0	0	4	0	0	0	0	8	0	0	0
OTU511	d__Bacteria; o__Streptosporangiales; f__Nocardiopsaceae; g__Nocardiopsis; s__unclassified_g__Nocardiopsis; OTU470	0	0	0	0	2	0	0	0	0	0	0	0	0	0	0	0	0	0	0	0	0	0	0	0	0	0	0
OTU512	d__Bacteria; o__Flavobacteriales; f__Flavobacteriaceae; g__Winogradskyella; s__Winogradskyella_sp.; OTU414	0	0	0	0	3	0	0	0	0	0	0	0	0	1	0	0	0	19	0	0	0	0	16	0	0	0	0
OTU513	d__Bacteria; o__Caulobacterales; f__Hyphomonadaceae; g__Hellea; s__uncultured_marine_bacterium_g__Hellea; OTU217	0	0	0	8	0	0	0	0	6	0	0	0	0	0	0	0	14	0	0	0	0	1	0	0	0	0	0
OTU514	d__Bacteria; o__Pseudomonadales; f__Moraxellaceae; g__Psychrobacter; s__unclassified_g__Psychrobacter; OTU604	0	0	0	0	0	0	1	0	0	0	0	0	0	0	0	0	0	0	0	0	0	0	0	0	0	0	1
OTU515	d__Bacteria; o__Pseudomonadales; f__Pseudomonadaceae; g__Pseudomonas; s__unclassified_g__Pseudomonas; OTU368	0	0	0	0	0	0	0	0	0	0	0	0	0	0	0	0	0	0	0	0	1	0	0	0	0	0	0
OTU516	d__Bacteria; o__Flavobacteriales; f__Flavobacteriaceae; g__Muricauda; s__Flagellimonas_pacifica; OTU478	0	0	0	0	0	0	0	0	0	0	0	0	0	0	0	0	0	0	0	0	0	37	1	0	0	0	0
OTU517	d__Bacteria; o__Flavobacteriales; f__Flavobacteriaceae; g__unclassified_f__Flavobacteriaceae; s__unclassified_f__Flavobacteriaceae; OTU166	0	0	0	0	0	3	0	0	0	0	0	28	0	0	0	0	0	1	0	0	0	0	0	0	0	0	0
OTU518	d__Bacteria; o__Rhodobacterales; f__Rhodobacteraceae; g__unclassified_f__Rhodobacteraceae; s__unclassified_f__Rhodobacteraceae; OTU270	0	0	0	0	0	0	0	4	0	0	0	0	0	0	0	0	0	0	1	0	0	0	0	0	3	0	0
OTU519	d__Bacteria; o__Oceanospirillales; f__Kangiellaceae; g__Kangiella; s__Kangiella_chungangensis; OTU643	36	0	0	0	0	0	0	0	0	0	0	0	0	0	0	0	0	0	0	0	0	0	0	0	0	0	0
OTU520	d__Bacteria; o__Paenibacillales; f__Paenibacillaceae; g__Paenibacillus; s__Paenibacillus_agarexedens; OTU147	0	0	0	0	0	0	0	0	0	0	36	0	0	0	0	0	0	0	0	0	0	0	0	0	0	0	0
OTU521	d__Bacteria; o__Rhizobiales; f__Rhizobiaceae; g__Pseudahrensia; s__uncultured_bacterium_g__Pseudahrensia; OTU3829	1	0	0	0	0	2	1	0	0	0	0	2	1	0	4	1	0	0	0	0	0	1	3	2	0	0	0
OTU522	d__Bacteria; o__Flavobacteriales; f__Flavobacteriaceae; g__Pseudofulvibacter; s__uncultured_bacterium_g__Pseudofulvibacter; OTU495	0	0	0	0	0	0	0	0	0	0	0	0	0	0	0	0	0	0	0	0	0	0	0	0	0	0	0
OTU523	d__Bacteria; o__Corynebacteriales; f__Corynebacteriaceae; g__Corynebacterium; s__unclassified_g__Corynebacterium; OTU111	0	0	0	0	0	0	0	0	0	0	8	18	0	0	0	0	9	0	0	0	0	0	0	0	0	0	0
OTU524	d__Bacteria; o__Bacillales; f__Bacillaceae; g__Pseudogracilibacillus; s__uncultured_bacterium_g__Pseudogracilibacillus; OTU192	1	0	0	0	5	0	0	0	0	0	0	0	0	0	1	0	0	0	0	0	0	0	0	0	0	5	0
OTU525	d__Bacteria; o__Alteromonadales; f__Alteromonadaceae; g__Rheinheimera; s__unclassified_g__Rheinheimera; OTU665	0	0	0	0	0	0	0	0	0	0	0	0	0	0	0	0	0	0	0	0	0	0	2	0	0	0	0
OTU526	d__Bacteria; o__Chitinophagales; f__Saprospiraceae; g__Membranicola; s__uncultured_bacterium_g__Membranicola; OTU94	0	0	0	0	1	1	0	0	5	19	0	0	0	0	0	0	0	3	0	0	0	0	0	0	0	0	1
OTU527	d__Bacteria; o__Propionibacteriales; f__Nocardioidaceae; g__Nocardioides; s__unclassified_g__Nocardioides; OTU673	0	0	0	0	0	0	0	0	0	0	0	0	0	0	0	0	0	0	0	0	0	0	0	0	0	0	0
OTU528	d__Bacteria; o__Flavobacteriales; f__Flavobacteriaceae; g__Aequorivita; s__unclassified_g__Aequorivita; OTU393	0	0	0	0	0	0	0	0	0	0	0	0	0	0	0	32	0	0	0	0	0	0	0	0	0	0	0
OTU529	d__Bacteria; o__Caulobacterales; f__Hyphomonadaceae; g__Litorimonas; s__unclassified_g__Litorimonas; OTU341	0	0	0	0	0	0	0	2	2	0	0	0	0	0	0	0	0	0	0	0	0	0	0	0	0	0	0
OTU530	d__Bacteria; o__Micrococcales; f__Microbacteriaceae; g__Microbacterium; s__Microbacterium_esteraromaticum; OTU533	0	0	0	0	0	0	1	1	0	0	0	0	0	0	0	0	1	0	0	0	0	0	1	0	12	0	0
OTU531	d__Bacteria; o__Burkholderiales; f__Burkholderiaceae; g__Ralstonia; s__unclassified_g__Ralstonia; OTU621	0	1	5	0	0	0	0	0	0	0	1	0	0	0	0	0	0	0	2	5	0	0	0	0	0	0	0
OTU532	d__Bacteria; o__Chloroplast; f__norank_o__Chloroplast; g__norank_f__norank_o__Chloroplast; s__unclassified_g__norank_f__norank_o__Chloroplast; OTU346	0	0	0	0	1	0	1	0	1	0	0	0	9	0	0	0	0	0	0	0	0	0	0	0	0	0	1
OTU533	d__Bacteria; o__Rhizobiales; f__Rhizobiaceae; g__Pseudahrensia; s__uncultured_bacterium_g__Pseudahrensia; OTU3818	0	0	1	0	0	1	2	1	9	0	0	0	0	0	0	0	0	0	0	1	0	0	0	0	0	0	0
OTU534	d__Bacteria; o__Bacillales; f__Bacillaceae; g__Pseudogracilibacillus; s__uncultured_bacterium_g__Pseudogracilibacillus; OTU398	0	0	0	0	0	0	0	0	0	1	3	0	0	0	0	4	3	0	0	0	0	0	0	0	0	0	0
OTU535	d__Bacteria; o__Rhodobacterales; f__Rhodobacteraceae; g__unclassified_f__Rhodobacteraceae; s__unclassified_f__Rhodobacteraceae; OTU252	0	0	0	0	0	0	2	0	0	0	0	0	0	0	0	0	0	0	0	1	1	0	0	0	0	0	26
OTU536	d__Bacteria; o__Flavobacteriales; f__Flavobacteriaceae; g__Aquimarina; s__Aquimarina_sp.; OTU18	0	0	0	0	0	0	0	0	0	0	0	0	0	0	0	0	0	0	1	0	29	0	0	0	0	0	0
OTU537	d__Bacteria; o__Thiotrichales; f__Thiotrichaceae; g__Leucothrix; s__Leucothrix_mucor_DSM_2157; OTU528	0	0	0	0	0	0	0	0	0	0	0	0	3	0	0	0	0	0	0	0	4	0	0	0	0	0	0
OTU538	d__Bacteria; o__Oceanospirillales; f__Halomonadaceae; g__Cobetia; s__unclassified_g__Cobetia; OTU574	3	0	9	0	0	0	4	0	0	2	0	0	1	0	0	0	0	2	0	0	1	0	0	0	1	0	1
OTU539	d__Bacteria; o__Vibrionales; f__Vibrionaceae; g__Vibrio; s__unclassified_g__Vibrio; OTU2261	0	0	0	0	0	0	0	0	0	0	0	0	0	0	0	0	0	0	0	30	0	0	0	0	0	0	0
OTU540	d__Bacteria; o__Flavobacteriales; f__Flavobacteriaceae; g__Maritimimonas; s__Maritimimonas_rapanae; OTU1703	0	0	0	0	0	0	0	0	0	0	0	0	7	0	0	0	0	0	0	0	0	0	0	13	0	0	0
OTU541	d__Bacteria; o__Flavobacteriales; f__Flavobacteriaceae; g__unclassified_f__Flavobacteriaceae; s__unclassified_f__Flavobacteriaceae; OTU479	1	1	0	5	0	6	0	0	1	0	0	0	0	0	0	0	0	0	0	3	0	7	0	0	0	0	0
OTU542	d__Bacteria; o__Flavobacteriales; f__Flavobacteriaceae; g__Sediminibacter; s__uncultured_bacterium_g__Sediminibacter; OTU482	0	0	0	0	0	0	0	0	0	0	0	0	0	0	0	0	0	0	0	0	0	29	0	0	0	0	0
OTU543	d__Bacteria; o__unclassified_p__Proteobacteria; f__unclassified_p__Proteobacteria; g__unclassified_p__Proteobacteria; s__unclassified_p__Proteobacteria; OTU257	0	0	0	0	0	0	0	1	0	3	0	2	0	0	0	0	1	1	0	0	0	0	0	0	1	0	2
OTU544	d__Bacteria; o__Flavobacteriales; f__Flavobacteriaceae; g__unclassified_f__Flavobacteriaceae; s__unclassified_f__Flavobacteriaceae; OTU337	0	0	0	0	0	0	0	0	0	0	0	0	0	0	0	0	0	0	0	0	0	0	0	0	0	0	0
OTU545	d__Bacteria; o__Cytophagales; f__Cyclobacteriaceae; g__Echinicola; s__Echinicola_sp._MG01; OTU316	0	0	0	0	0	0	0	0	0	0	0	0	0	28	0	0	0	0	0	0	0	0	0	0	0	0	0
OTU546	d__Bacteria; o__Pseudomonadales; f__Moraxellaceae; g__Psychrobacter; s__unclassified_g__Psychrobacter; OTU154	1	0	0	0	0	0	0	0	0	4	0	1	0	0	0	0	0	0	0	0	0	2	0	0	0	0	1
OTU547	d__Bacteria; o__Propionibacteriales; f__Propionibacteriaceae; g__Tessaracoccus; s__unclassified_g__Tessaracoccus; OTU60	0	0	0	0	0	0	0	2	0	0	0	0	0	3	0	0	0	1	0	0	0	0	0	0	0	0	0
OTU548	d__Bacteria; o__Micrococcales; f__Micrococcaceae; g__Yaniella; s__uncultured_bacterium_g__Yaniella; OTU253	0	0	0	0	0	0	0	0	0	0	0	0	0	0	0	0	0	0	0	0	0	0	0	0	0	0	27
OTU549	d__Bacteria; o__Arenicellales; f__Arenicellaceae; g__Arenicella; s__uncultured_bacterium_g__Arenicella; OTU25	0	0	0	0	0	0	0	0	0	0	0	0	0	0	0	0	0	0	0	0	0	0	0	0	0	0	0
OTU550	d__Bacteria; o__Bacillales; f__Planococcaceae; g__Chungangia; s__uncultured_bacterium_g__Chungangia; OTU8	0	0	0	0	0	0	0	4	0	0	0	0	0	0	0	0	0	0	0	8	0	0	0	0	1	0	0
OTU551	d__Bacteria; o__Rhizobiales; f__Devosiaceae; g__Devosia; s__Devosia_sp.; OTU433	0	0	0	0	0	0	0	0	1	0	0	0	0	0	0	0	0	0	0	0	2	0	0	0	0	0	0
OTU552	d__Bacteria; o__Gammaproteobacteria_Incertae_Sedis; f__unclassified_o__Gammaproteobacteria_Incertae_Sedis; g__Wenzhouxiangella; s__unclassified_g__Wenzhouxiangella; OTU350	0	0	0	0	0	0	0	0	0	0	0	0	16	0	0	0	0	0	0	0	0	0	0	0	0	0	0
OTU553	d__Bacteria; o__Pseudomonadales; f__Pseudomonadaceae; g__Pseudomonas; s__Pseudomonas_yamanorum; OTU301	0	0	0	0	0	0	0	0	0	0	0	0	0	0	0	0	0	0	6	0	0	0	0	0	0	0	0
OTU554	d__Bacteria; o__Flavobacteriales; f__Flavobacteriaceae; g__unclassified_f__Flavobacteriaceae; s__unclassified_f__Flavobacteriaceae; OTU188	0	0	0	0	19	0	0	0	0	0	0	0	0	0	0	0	0	0	0	0	0	0	0	0	0	0	0
OTU555	d__Bacteria; o__Flavobacteriales; f__Flavobacteriaceae; g__unclassified_f__Flavobacteriaceae; s__unclassified_f__Flavobacteriaceae; OTU132	0	0	2	0	0	0	0	0	0	0	0	0	0	0	3	0	0	0	0	0	0	0	0	0	0	0	0
OTU556	d__Bacteria; o__Alteromonadales; f__Colwelliaceae; g__Thalassotalea; s__Thalassotalea_sp.; OTU622	0	0	21	0	0	0	0	0	2	0	0	0	0	0	0	0	0	0	0	0	0	0	0	0	0	0	0
OTU557	d__Bacteria; o__Acidithiobacillales; f__Acidithiobacillaceae; g__Acidithiobacillus; s__Acidithiobacillus_ferrooxidans; OTU626	11	10	0	0	0	0	0	0	0	0	0	0	0	0	0	0	1	1	0	0	0	0	0	0	0	0	0
OTU558	d__Bacteria; o__Pseudomonadales; f__Moraxellaceae; g__Psychrobacter; s__unclassified_g__Psychrobacter; OTU654	1	0	0	0	0	0	0	0	0	1	0	0	0	0	0	0	0	1	0	0	0	0	0	0	0	0	0
OTU559	d__Bacteria; o__Flavobacteriales; f__Flavobacteriaceae; g__norank_f__Flavobacteriaceae; s__unclassified_g__norank_f__Flavobacteriaceae; OTU348	0	1	0	2	0	1	0	0	0	0	0	0	0	2	0	0	0	0	2	0	0	0	0	0	0	0	0
OTU560	d__Bacteria; o__Flavobacteriales; f__Flavobacteriaceae; g__Aquimarina; s__Aquimarina_muelleri; OTU511	0	0	0	0	0	0	0	0	0	0	0	0	0	0	0	0	0	0	0	0	0	0	0	20	0	0	0
OTU561	d__Bacteria; o__Flavobacteriales; f__Flavobacteriaceae; g__unclassified_f__Flavobacteriaceae; s__unclassified_f__Flavobacteriaceae; OTU200	0	0	1	0	20	1	0	0	0	0	0	0	0	0	0	0	0	0	0	0	0	0	0	0	0	0	0
OTU562	d__Bacteria; o__Vibrionales; f__Vibrionaceae; g__Photobacterium; s__Photobacterium_gaetbulicola_Gung47; OTU630	0	17	0	0	0	0	0	0	0	0	0	5	0	0	0	0	0	0	0	0	0	0	0	0	0	0	0
OTU563	d__Bacteria; o__Thiotrichales; f__Thiotrichaceae; g__Cocleimonas; s__uncultured_bacterium_g__Cocleimonas; OTU437	0	0	0	0	0	0	0	0	1	0	1	1	0	1	0	0	0	2	2	0	0	0	0	0	0	0	0
OTU564	d__Bacteria; o__Frankiales; f__Geodermatophilaceae; g__Antricoccus; s__uncultured_bacterium_g__Antricoccus; OTU581	0	0	0	0	0	0	0	17	0	0	0	0	0	0	0	0	0	0	0	0	0	0	0	0	0	0	0
OTU565	d__Bacteria; o__Flavobacteriales; f__Flavobacteriaceae; g__Flavobacterium; s__Flavobacterium_sp._g__Flavobacterium; OTU669	0	0	0	0	0	0	0	0	0	0	0	0	0	0	0	0	0	0	0	0	0	0	0	0	0	0	0
OTU566	d__Bacteria; o__Oceanospirillales; f__Saccharospirillaceae; g__Saccharospirillum; s__uncultured_bacterium_g__Saccharospirillum; OTU269	0	0	0	0	0	0	0	0	0	0	0	0	0	0	0	0	0	0	0	0	0	0	0	0	0	0	0
OTU567	d__Bacteria; o__Deinococcales; f__Trueperaceae; g__Truepera; s__uncultured_bacterium_g__Truepera; OTU3275	0	0	0	0	0	0	0	0	0	0	0	0	0	0	0	0	16	0	0	0	0	0	0	0	0	0	0
OTU568	d__Bacteria; o__Flavobacteriales; f__Flavobacteriaceae; g__Salinimicrobium; s__unclassified_g__Salinimicrobium; OTU369	0	0	0	0	0	0	0	0	0	0	0	0	0	0	0	0	0	0	0	0	0	0	0	0	0	0	0
OTU569	d__Bacteria; o__Corynebacteriales; f__Mycobacteriaceae; g__Mycobacterium; s__unclassified_g__Mycobacterium; OTU3916	0	0	0	0	0	0	2	0	0	0	0	1	3	0	0	0	0	0	0	0	0	2	0	0	0	0	0
OTU570	d__Bacteria; o__unclassified_c__Gammaproteobacteria; f__unclassified_c__Gammaproteobacteria; g__unclassified_c__Gammaproteobacteria; s__unclassified_c__Gammaproteobacteria; OTU150	0	0	0	0	0	0	2	1	0	0	0	0	0	0	0	0	0	2	0	0	0	0	0	0	1	0	0
OTU571	d__Bacteria; o__Cellvibrionales; f__Cellvibrionaceae; g__Marinimicrobium; s__unclassified_g__Marinimicrobium; OTU589	0	0	0	0	0	0	0	0	0	0	0	0	0	0	0	0	0	0	0	0	0	0	0	0	0	0	0
OTU572	d__Bacteria; o__Propionibacteriales; f__Propionibacteriaceae; g__unclassified_f__Propionibacteriaceae; s__unclassified_f__Propionibacteriaceae; OTU432	0	0	0	0	0	0	0	0	0	0	0	0	9	0	0	0	0	0	0	0	0	0	0	0	0	0	0
OTU573	d__Bacteria; o__Micrococcales; f__Microbacteriaceae; g__Agromyces; s__unclassified_g__Agromyces; OTU538	0	0	0	0	0	0	0	0	0	0	0	0	0	0	0	0	0	0	0	0	0	0	0	0	0	0	0
OTU574	d__Bacteria; o__Corynebacteriales; f__Nocardiaceae; g__Nocardia; s__unclassified_g__Nocardia; OTU102	0	0	0	0	0	0	0	0	0	0	0	0	0	0	0	0	0	0	0	0	0	0	0	0	0	0	0
OTU575	d__Bacteria; o__Bacteroidales; f__Marinilabiliaceae; g__Labilibacter; s__uncultured_bacterium_g__Labilibacter; OTU249	0	14	0	0	0	0	0	0	0	0	0	0	0	0	0	0	0	0	1	0	0	0	0	0	0	0	3
OTU576	d__Bacteria; o__Lactobacillales; f__Aerococcaceae; g__Facklamia; s__Facklamia_tabacinasalis; OTU321	0	0	0	0	0	0	0	0	0	0	0	0	0	0	7	0	0	0	0	0	0	0	0	0	0	0	0
OTU577	d__Bacteria; o__Flavobacteriales; f__Flavobacteriaceae; g__Maritimimonas; s__uncultured_bacterium_g__Maritimimonas; OTU161	0	0	0	0	0	18	0	0	0	0	0	0	0	0	0	0	0	0	0	0	0	0	0	0	0	0	0
OTU578	d__Bacteria; o__Micrococcales; f__Promicromonosporaceae; g__Myceligenerans; s__Myceligenerans_xiligouense; OTU24	0	0	0	0	0	0	0	0	0	0	0	0	0	0	0	0	0	0	0	0	18	0	0	0	0	0	0
OTU579	d__Bacteria; o__Paenibacillales; f__Paenibacillaceae; g__Paenibacillus; s__Paenibacillus_daejeonensis; OTU107	0	0	0	0	0	0	0	0	0	0	0	10	0	0	0	0	0	0	0	0	0	0	0	0	0	0	0
OTU580	d__Bacteria; o__Sphingomonadales; f__Sphingomonadaceae; g__Erythrobacter; s__Erythrobacter_gangjinensis; OTU319	0	0	0	0	0	1	1	0	0	0	0	0	0	0	13	0	0	0	0	0	0	0	0	0	0	0	0
OTU581	d__Bacteria; o__unclassified_c__Gammaproteobacteria; f__unclassified_c__Gammaproteobacteria; g__unclassified_c__Gammaproteobacteria; s__unclassified_c__Gammaproteobacteria; OTU237	0	0	0	0	0	6	0	0	0	0	0	0	0	1	0	0	0	2	0	0	0	0	0	0	0	0	0
OTU582	d__Bacteria; o__Oceanospirillales; f__Nitrincolaceae; g__Marinobacterium; s__unclassified_g__Marinobacterium; OTU3134	0	0	0	0	0	0	0	0	0	0	0	0	0	0	0	0	0	0	0	0	0	0	0	17	0	0	0
OTU583	d__Bacteria; o__Flavobacteriales; f__Flavobacteriaceae; g__Pseudofulvibacter; s__uncultured_bacterium_g__Pseudofulvibacter; OTU525	0	0	0	0	0	0	0	0	0	0	0	0	0	0	0	0	0	0	1	0	0	0	0	4	0	0	0
OTU584	d__Bacteria; o__Flavobacteriales; f__Flavobacteriaceae; g__Euzebyella; s__uncultured_bacterium_g__Euzebyella; OTU308	0	0	0	0	0	0	0	0	0	0	0	0	0	16	1	0	0	0	0	0	0	0	0	0	0	0	0
OTU585	d__Bacteria; o__Propionibacteriales; f__Nocardioidaceae; g__Aeromicrobium; s__uncultured_bacterium_g__Aeromicrobium; OTU53	0	0	0	0	0	0	0	0	0	0	0	0	0	0	0	0	0	0	8	0	0	0	0	0	0	0	0
OTU586	d__Bacteria; o__unclassified_p__Proteobacteria; f__unclassified_p__Proteobacteria; g__unclassified_p__Proteobacteria; s__unclassified_p__Proteobacteria; OTU236	0	0	0	0	0	0	3	1	2	0	0	0	0	0	0	0	1	0	0	0	1	0	0	0	1	0	0
OTU587	d__Bacteria; o__Bacillales; f__Bacillaceae; g__unclassified_f__Bacillaceae; s__unclassified_f__Bacillaceae; OTU542	0	0	0	0	0	0	0	0	0	0	0	0	0	0	0	0	0	0	0	0	0	0	0	0	0	0	0
OTU588	d__Bacteria; o__Flavobacteriales; f__Flavobacteriaceae; g__Maribacter; s__Maribacter_sp.; OTU178	0	0	0	1	0	0	0	0	0	0	0	0	0	0	0	0	0	0	0	0	0	0	0	0	8	0	0
OTU589	d__Bacteria; o__Flavobacteriales; f__Flavobacteriaceae; g__unclassified_f__Flavobacteriaceae; s__unclassified_f__Flavobacteriaceae; OTU509	0	0	0	0	0	0	0	0	0	0	0	0	0	0	0	0	0	0	0	0	0	0	16	0	0	0	0
OTU590	d__Bacteria; o__Cytophagales; f__Cyclobacteriaceae; g__Fulvivirga; s__uncultured_Flexibacter_sp._g__Fulvivirga; OTU124	0	0	0	0	0	0	0	0	0	0	0	0	0	0	0	0	0	0	0	0	0	0	0	0	0	0	0
OTU591	d__Bacteria; o__unclassified_p__Proteobacteria; f__unclassified_p__Proteobacteria; g__unclassified_p__Proteobacteria; s__unclassified_p__Proteobacteria; OTU279	0	0	0	0	0	0	0	0	0	0	0	1	0	1	0	0	0	1	0	0	0	0	0	0	0	1	0
OTU592	d__Bacteria; o__Corynebacteriales; f__Mycobacteriaceae; g__Hoyosella; s__Hoyosella_sp._LNNU_331112; OTU423	0	0	0	0	0	0	0	0	0	0	0	0	0	0	0	7	0	2	0	0	0	0	0	0	0	0	0
OTU593	d__Bacteria; o__Rhizobiales; f__Devosiaceae; g__Devosia; s__metagenome_g__Devosia; OTU438	0	0	0	0	0	0	0	0	0	0	0	0	0	0	0	0	0	0	0	0	0	0	0	0	0	0	0
OTU594	d__Bacteria; o__Flavobacteriales; f__Flavobacteriaceae; g__Maritimimonas; s__uncultured_Bacteroidetes_bacterium_g__Maritimimonas; OTU1692	0	0	0	0	0	0	0	0	0	0	0	0	0	0	3	0	0	0	1	0	0	0	0	0	0	1	0
OTU595	d__Bacteria; o__Flavobacteriales; f__Flavobacteriaceae; g__Costertonia; s__Flavobacteriaceae_bacterium_g__Costertonia; OTU523	0	0	0	0	0	0	0	0	0	0	0	0	0	0	0	0	0	0	0	0	0	0	0	0	0	0	0
OTU596	d__Bacteria; o__Microtrichales; f__Ilumatobacteraceae; g__Ilumatobacter; s__uncultured_actinobacterium_g__Ilumatobacter; OTU575	0	0	0	1	0	0	3	1	2	0	0	0	0	0	0	0	0	0	0	0	0	1	0	0	0	0	1
OTU597	d__Bacteria; o__Paenibacillales; f__Paenibacillaceae; g__Paenibacillus; s__unclassified_g__Paenibacillus; OTU613	0	0	0	0	0	0	0	0	0	0	0	7	0	0	0	0	0	0	0	0	0	0	0	0	0	0	0
OTU598	d__Bacteria; o__Flavobacteriales; f__Flavobacteriaceae; g__unclassified_f__Flavobacteriaceae; s__unclassified_f__Flavobacteriaceae; OTU20	0	0	0	0	0	0	0	0	0	0	0	0	1	0	0	0	0	0	0	0	7	0	0	0	1	0	0
OTU599	d__Bacteria; o__unclassified_k__norank_d__Bacteria; f__unclassified_k__norank_d__Bacteria; g__unclassified_k__norank_d__Bacteria; s__unclassified_k__norank_d__Bacteria; OTU619	0	0	3	0	0	0	0	0	0	0	0	0	0	0	0	0	0	0	0	0	0	0	0	0	0	0	0
OTU600	d__Bacteria; o__Enterobacterales; f__Enterobacteriaceae; g__Escherichia-Shigella; s__Escherichia_coli_g__Escherichia-Shigella; OTU446	0	0	0	0	0	0	0	0	0	0	0	0	0	0	0	1	0	0	0	2	0	0	0	0	0	0	4
OTU601	d__Bacteria; o__Bacillales; f__Bacillaceae; g__unclassified_f__Bacillaceae; s__unclassified_f__Bacillaceae; OTU400	0	0	0	0	0	0	2	0	1	0	0	0	0	0	0	0	4	1	0	0	0	0	0	0	0	0	2
OTU602	d__Bacteria; o__Enterobacterales; f__Enterobacteriaceae; g__Citrobacter; s__Citrobacter_freundii_g__Citrobacter; OTU68	0	0	0	0	0	0	0	0	5	0	0	0	0	0	0	0	0	0	3	0	0	0	0	0	0	0	1
OTU603	d__Bacteria; o__Flavobacteriales; f__Flavobacteriaceae; g__Aquimarina; s__Flavobacteriaceae_bacterium_SW062; OTU349	0	0	0	0	0	0	0	0	0	0	0	0	15	0	0	0	0	0	0	0	0	0	0	0	0	0	0
OTU604	d__Bacteria; o__Xanthomonadales; f__Xanthomonadaceae; g__Luteimonas; s__unclassified_g__Luteimonas; OTU347	0	0	0	0	0	0	0	0	0	0	0	0	0	0	0	0	0	0	0	0	0	0	0	0	0	0	0
OTU605	d__Bacteria; o__Lactobacillales; f__Lactobacillaceae; g__Lactobacillus; s__Lactobacillus_murinus; OTU375	0	0	2	0	0	0	0	0	0	1	0	0	0	0	0	0	1	0	0	0	0	0	0	0	0	0	0
OTU606	d__Bacteria; o__Propionibacteriales; f__Propionibacteriaceae; g__Tessaracoccus; s__unclassified_g__Tessaracoccus; OTU243	0	0	0	0	0	0	0	0	0	0	0	0	0	0	0	0	0	0	0	1	0	0	0	0	0	0	0
OTU607	d__Bacteria; o__Tistrellales; f__Geminicoccaceae; g__Candidatus_Alysiosphaera; s__unclassified_g__Candidatus_Alysiosphaera; OTU3574	0	0	0	0	0	0	0	0	0	1	0	0	0	0	0	0	0	1	0	0	0	0	0	0	0	1	1
OTU608	d__Bacteria; o__Flavobacteriales; f__Flavobacteriaceae; g__Tenacibaculum; s__unclassified_g__Tenacibaculum; OTU242	0	0	2	0	0	0	0	0	0	0	0	0	0	0	0	0	0	0	0	0	0	0	0	0	0	0	0
OTU609	d__Bacteria; o__Fusobacteriales; f__Fusobacteriaceae; g__Cetobacterium; s__uncultured_bacterium_g__Cetobacterium; OTU382	0	0	0	0	0	0	0	0	0	1	0	0	0	0	0	0	0	0	0	0	0	0	0	0	0	0	0
OTU610	d__Bacteria; o__Micromonosporales; f__Micromonosporaceae; g__Stackebrandtia; s__Stackebrandtia_endophytica; OTU428	0	0	0	0	0	0	2	0	0	0	0	0	0	0	0	0	0	0	0	0	0	0	0	0	0	0	0
OTU611	d__Bacteria; o__Flavobacteriales; f__Flavobacteriaceae; g__norank_f__Flavobacteriaceae; s__Saonia_flava; OTU508	0	0	0	0	0	0	0	0	0	0	0	0	0	0	0	0	0	0	0	0	0	0	13	0	0	0	0
OTU612	d__Bacteria; o__Parvibaculales; f__norank_o__Parvibaculales; g__norank_f__norank_o__Parvibaculales; s__uncultured_marine_bacterium_g__norank_f__norank_o__Parvibaculales; OTU675	0	0	0	0	0	0	0	0	0	0	0	0	0	0	0	0	0	0	0	0	0	0	0	0	0	0	0
OTU613	d__Bacteria; o__Pseudomonadales; f__Moraxellaceae; g__Acinetobacter; s__Acinetobacter_johnsonii; OTU3284	0	0	0	0	0	0	0	0	0	1	2	0	0	0	0	0	0	0	0	0	0	0	0	0	0	0	0
OTU614	d__Bacteria; o__Caulobacterales; f__Hyphomonadaceae; g__Henriciella; s__uncultured_bacterium_g__Henriciella; OTU343	0	0	0	0	0	0	0	0	0	0	0	0	0	0	0	0	0	0	0	0	0	0	0	0	0	0	0
OTU615	d__Bacteria; o__Flavobacteriales; f__Flavobacteriaceae; g__unclassified_f__Flavobacteriaceae; s__unclassified_f__Flavobacteriaceae; OTU254	2	0	0	3	0	0	0	0	0	0	0	0	0	0	0	0	0	0	0	0	0	0	0	0	8	0	0
OTU616	d__Bacteria; o__Sphingomonadales; f__Sphingomonadaceae; g__Erythrobacter; s__Erythrobacter_seohaensis; OTU357	0	0	0	0	0	0	0	0	0	0	0	0	13	0	0	0	0	0	0	0	0	0	0	0	0	0	0
OTU617	d__Bacteria; o__Cellvibrionales; f__Microbulbiferaceae; g__Microbulbifer; s__unclassified_g__Microbulbifer; OTU365	0	0	0	0	0	0	0	0	0	0	0	0	0	0	0	0	0	0	0	0	0	0	0	0	0	0	0
OTU618	d__Bacteria; o__unclassified_c__Gammaproteobacteria; f__unclassified_c__Gammaproteobacteria; g__unclassified_c__Gammaproteobacteria; s__unclassified_c__Gammaproteobacteria; OTU571	0	0	0	0	0	10	3	0	0	0	0	0	0	0	0	0	0	0	0	0	0	0	0	0	0	0	0
OTU619	d__Bacteria; o__Pseudomonadales; f__Pseudomonadaceae; g__Pseudomonas; s__unclassified_g__Pseudomonas; OTU582	0	0	0	0	0	0	0	10	0	0	0	0	0	0	0	0	0	0	0	0	1	0	0	0	0	0	0
OTU620	d__Bacteria; o__Vibrionales; f__Vibrionaceae; g__Vibrio; s__unclassified_g__Vibrio; OTU2076	0	0	6	0	0	0	0	0	0	0	0	0	0	0	0	0	0	0	0	0	0	0	0	0	0	0	0
OTU621	d__Bacteria; o__Bifidobacteriales; f__Bifidobacteriaceae; g__Bifidobacterium; s__Bifidobacterium_pseudocatenulatum_DSM_20438__JCM_1200__LMG_10505; OTU455	0	0	0	0	0	2	0	0	0	0	0	0	0	0	0	3	0	0	0	0	0	0	0	0	0	0	0
OTU622	d__Bacteria; o__Bacteroidales; f__Marinifilaceae; g__Marinifilum; s__uncultured_Bacteroidetes_bacterium_g__Marinifilum; OTU59	0	0	0	0	0	0	0	0	0	0	0	0	0	0	0	0	0	0	0	0	0	0	0	0	0	0	0
OTU623	d__Bacteria; o__Chitinophagales; f__Saprospiraceae; g__norank_f__Saprospiraceae; s__unclassified_g__norank_f__Saprospiraceae; OTU164	0	0	0	0	0	2	0	0	0	0	0	0	0	0	0	0	0	0	0	0	0	0	0	0	0	0	0
OTU624	d__Bacteria; o__Lactobacillales; f__Lactobacillaceae; g__Lactobacillus; s__Lactobacillus_johnsonii; OTU524	0	0	0	0	0	0	0	0	0	0	2	0	0	0	0	0	0	0	0	0	0	0	0	0	0	0	0
OTU625	d__Bacteria; o__Pseudomonadales; f__Moraxellaceae; g__Psychrobacter; s__unclassified_g__Psychrobacter; OTU443	0	0	0	0	0	0	0	0	0	0	0	0	0	0	0	0	1	0	0	0	1	0	0	0	0	0	0
OTU626	d__Bacteria; o__Flavobacteriales; f__Flavobacteriaceae; g__unclassified_f__Flavobacteriaceae; s__unclassified_f__Flavobacteriaceae; OTU354	0	0	0	0	0	0	0	0	0	0	0	0	11	0	0	0	0	0	0	0	0	0	0	0	0	0	0
OTU627	d__Bacteria; o__Oscillospirales; f__Ruminococcaceae; g__Faecalibacterium; s__Faecalibacterium_prausnitzii; OTU171	0	0	0	0	0	2	0	0	0	0	0	0	0	0	0	0	0	0	0	0	0	0	0	0	0	0	0
OTU628	d__Bacteria; o__Propionibacteriales; f__Nocardioidaceae; g__Nocardioides; s__Nocardioides_exalbidus; OTU380	0	0	0	0	0	0	0	0	0	0	0	0	0	0	0	0	0	0	0	0	0	0	0	0	0	0	0
OTU629	d__Bacteria; o__Alteromonadales; f__Marinobacteraceae; g__Marinobacter; s__Marinobacter_sediminum; OTU245	0	0	0	0	0	0	0	0	2	0	0	0	0	0	0	0	0	0	0	0	0	0	0	0	0	6	2
OTU630	d__Bacteria; o__Burkholderiales; f__unclassified_o__Burkholderiales; g__unclassified_o__Burkholderiales; s__unclassified_o__Burkholderiales; OTU220	0	0	0	0	0	0	0	0	0	0	0	0	0	0	0	0	0	0	0	0	0	0	0	0	0	0	0
OTU631	d__Bacteria; o__Bacillales; f__Marinococcaceae; g__Marinococcus; s__unclassified_g__Marinococcus; OTU296	0	0	0	0	0	0	0	0	0	0	0	0	0	0	0	0	0	0	0	0	0	0	0	0	0	0	0
OTU632	d__Bacteria; o__Sphingomonadales; f__Sphingomonadaceae; g__Sphingomicrobium; s__Sphingomicrobium_marinum; OTU681	0	0	0	0	0	0	0	4	0	2	0	0	0	0	0	0	0	0	0	0	0	0	0	1	1	0	0
OTU633	d__Bacteria; o__Oceanospirillales; f__Nitrincolaceae; g__Marinobacterium; s__unclassified_g__Marinobacterium; OTU1940	0	0	0	0	0	0	0	0	0	0	0	0	0	0	0	0	0	0	0	0	0	0	0	0	0	0	0
OTU634	d__Bacteria; o__Flavobacteriales; f__Flavobacteriaceae; g__Aequorivita; s__uncultured_bacterium_g__Aequorivita; OTU576	0	0	0	0	4	0	5	0	0	0	0	0	0	0	0	0	0	0	0	1	0	0	0	0	0	0	0
OTU635	d__Bacteria; o__Lachnospirales; f__Lachnospiraceae; g__Agathobacter; s__Eubacterium_rectale_ATCC_33656; OTU444	0	0	0	0	0	0	0	0	0	0	0	0	0	0	0	1	0	0	0	0	0	0	0	0	0	0	0
OTU636	d__Bacteria; o__Glycomycetales; f__Glycomycetaceae; g__Glycomyces; s__unclassified_g__Glycomyces; OTU115	0	0	0	0	0	0	0	0	0	0	0	10	0	0	0	0	0	0	0	0	0	0	0	0	0	0	0
OTU637	d__Bacteria; o__Flavobacteriales; f__Flavobacteriaceae; g__unclassified_f__Flavobacteriaceae; s__unclassified_f__Flavobacteriaceae; OTU234	0	0	0	0	0	0	0	0	0	0	0	0	0	0	0	0	0	0	0	0	0	0	0	0	0	0	0
OTU638	d__Bacteria; o__Aeromonadales; f__Aeromonadaceae; g__Aeromonas; s__Aeromonas_veronii; OTU27	0	0	0	0	0	0	0	0	0	0	0	0	0	0	0	0	0	0	1	0	0	0	0	0	0	0	0
OTU639	d__Bacteria; o__Flavobacteriales; f__Flavobacteriaceae; g__Aequorivita; s__unclassified_g__Aequorivita; OTU599	0	0	0	0	0	0	0	0	0	0	0	0	0	0	6	0	0	0	0	0	0	0	0	0	0	0	0
OTU640	d__Bacteria; o__Propionibacteriales; f__Nocardioidaceae; g__Nocardioides; s__unclassified_g__Nocardioides; OTU3908	0	0	0	0	0	0	0	0	0	0	0	0	9	0	0	0	0	0	0	0	0	0	0	0	0	0	0
OTU641	d__Bacteria; o__Rhodobacterales; f__Rhodobacteraceae; g__unclassified_f__Rhodobacteraceae; s__unclassified_f__Rhodobacteraceae; OTU2354	0	0	0	0	0	0	0	0	2	0	2	0	1	0	0	0	0	0	1	0	0	0	0	0	0	0	0
OTU642	d__Bacteria; o__Enterobacterales; f__Yersiniaceae; g__Yersinia; s__unclassified_g__Yersinia; OTU28	0	0	0	0	0	0	0	0	0	0	0	0	0	0	0	0	0	0	0	0	0	0	0	0	0	0	0
OTU643	d__Bacteria; o__Flavobacteriales; f__Flavobacteriaceae; g__Aquimarina; s__unclassified_g__Aquimarina; OTU355	0	0	0	0	0	0	0	0	0	0	0	0	7	0	0	0	0	0	0	0	0	0	0	0	0	0	0
OTU644	d__Bacteria; o__Flavobacteriales; f__Flavobacteriaceae; g__Hyunsoonleella; s__Hyunsoonleella_rubra; OTU588	0	0	0	0	0	0	0	9	0	0	0	0	0	0	0	0	0	0	0	0	0	0	0	0	0	0	0
OTU645	d__Bacteria; o__Bifidobacteriales; f__Bifidobacteriaceae; g__Bifidobacterium; s__Bifidobacterium_longum; OTU429	0	0	0	0	0	1	0	0	0	0	0	0	0	0	0	0	3	0	0	0	0	0	0	0	0	0	0
OTU646	d__Bacteria; o__Micrococcales; f__Micrococcaceae; g__Nesterenkonia; s__uncultured_Nesterenkonia_sp.; OTU680	0	0	0	0	0	0	0	0	0	0	0	0	0	0	0	0	0	0	0	0	0	0	0	0	0	0	0
OTU647	d__Bacteria; o__Xanthomonadales; f__Xanthomonadaceae; g__norank_f__Xanthomonadaceae; s__uncultured_bacterium_g__norank_f__Xanthomonadaceae; OTU578	0	0	0	0	0	0	3	0	0	0	0	0	0	0	0	0	0	0	0	0	0	0	0	0	0	0	0
OTU648	d__Bacteria; o__Alteromonadales; f__Alteromonadaceae; g__Alteromonas; s__unclassified_g__Alteromonas; OTU49	0	0	0	0	0	0	0	0	0	0	0	0	0	0	0	0	0	0	0	0	0	0	0	0	0	0	0
OTU649	d__Bacteria; o__Flavobacteriales; f__Flavobacteriaceae; g__unclassified_f__Flavobacteriaceae; s__unclassified_f__Flavobacteriaceae; OTU118	0	0	0	0	0	0	0	0	0	0	0	0	0	0	0	0	0	0	0	0	0	0	0	0	0	0	0
OTU650	d__Bacteria; o__Oceanospirillales; f__Saccharospirillaceae; g__Reinekea; s__unclassified_g__Reinekea; OTU534	0	0	0	0	0	0	0	0	0	0	0	0	0	0	0	0	0	0	0	0	0	0	0	0	0	0	0
OTU651	d__Bacteria; o__Staphylococcales; f__Staphylococcaceae; g__Jeotgalicoccus; s__unclassified_g__Jeotgalicoccus; OTU652	0	0	0	0	0	0	0	0	0	0	0	0	0	0	0	0	0	0	0	0	0	0	0	0	0	0	0
OTU652	d__Bacteria; o__Burkholderiales; f__Burkholderiaceae; g__Ralstonia; s__Ralstonia_pickettii; OTU149	0	0	1	0	0	0	0	0	0	0	2	0	0	0	0	0	0	0	0	0	0	0	0	0	0	0	0
OTU653	d__Bacteria; o__Bacillales; f__Bacillaceae; g__norank_f__Bacillaceae; s__uncultured_Virgibacillus_sp._g__norank; OTU418	0	0	0	0	0	0	0	0	0	0	0	0	0	0	0	0	0	8	0	0	0	0	0	0	0	0	0
OTU654	d__Bacteria; o__Flavobacteriales; f__Flavobacteriaceae; g__unclassified_f__Flavobacteriaceae; s__unclassified_f__Flavobacteriaceae; OTU662	0	0	0	0	0	0	0	0	0	0	0	0	0	0	0	0	0	0	0	0	0	0	0	0	0	0	0
OTU655	d__Bacteria; o__Lactobacillales; f__Carnobacteriaceae; g__Lacticigenium; s__Lacticigenium_naphtae; OTU554	0	0	0	0	1	0	0	0	7	0	0	0	0	0	0	0	0	0	0	0	0	0	0	0	0	0	0
OTU656	d__Bacteria; o__Oceanospirillales; f__Kangiellaceae; g__Kangiella; s__unclassified_g__Kangiella; OTU577	0	0	0	0	0	0	8	0	0	0	0	0	0	0	0	0	0	0	0	0	0	0	0	0	0	0	0
OTU657	d__Bacteria; o__Micrococcales; f__Jonesiaceae; g__Jonesia; s__unclassified_g__Jonesia; OTU424	0	0	0	0	0	0	0	0	0	0	0	0	0	0	0	0	0	0	0	0	0	0	0	0	0	0	0
OTU658	d__Bacteria; o__Chitinophagales; f__Saprospiraceae; g__Lewinella; s__Lewinella_agarilytica; OTU317	0	0	0	0	0	0	0	0	0	0	0	0	0	8	0	0	0	0	0	0	0	0	0	0	0	0	0
OTU659	d__Bacteria; o__Thiotrichales; f__Thiotrichaceae; g__Cocleimonas; s__unclassified_g__Cocleimonas; OTU431	0	0	0	0	0	0	0	2	0	0	0	0	0	0	0	0	0	0	0	0	0	0	0	0	0	0	0
OTU660	d__Bacteria; o__Flavobacteriales; f__Flavobacteriaceae; g__Ulvibacter; s__uncultured_Bacteroidetes_bacterium_g__Ulvibacter; OTU484	0	0	0	0	0	0	0	0	0	0	0	0	0	0	0	0	0	0	1	0	0	2	0	0	0	0	0
OTU661	d__Bacteria; o__Bacillales; f__Bacillaceae; g__Pseudogracilibacillus; s__uncultured_bacterium_g__Pseudogracilibacillus; OTU616	0	0	0	0	0	0	0	0	0	0	0	0	0	0	0	0	0	0	0	0	0	0	0	0	0	0	0
OTU662	d__Bacteria; o__Flavobacteriales; f__Flavobacteriaceae; g__Seonamhaeicola; s__uncultured_bacterium_g__Seonamhaeicola; OTU2491	0	0	0	0	0	0	0	0	0	0	0	0	0	0	0	0	0	0	2	0	0	0	0	0	0	0	0
OTU663	d__Bacteria; o__Bacteroidales; f__Rikenellaceae; g__Rikenellaceae_RC9_gut_group; s__unclassified_g__Rikenellaceae_RC9_gut_group; OTU51	0	0	0	0	0	0	0	0	0	0	0	0	0	0	0	0	0	0	5	0	0	0	0	0	0	0	0
OTU664	d__Bacteria; o__Cytophagales; f__Hymenobacteraceae; g__Pontibacter; s__uncultured_bacterium_g__Pontibacter; OTU136	0	0	0	1	0	0	0	0	0	0	0	0	0	0	0	0	0	0	0	0	0	0	0	0	0	0	0
OTU665	d__Bacteria; o__Pseudomonadales; f__Moraxellaceae; g__Psychrobacter; s__unclassified_g__Psychrobacter; OTU659	0	0	0	0	0	0	0	0	0	0	0	0	0	0	0	0	0	1	0	0	0	0	0	0	0	0	0
OTU666	d__Bacteria; o__Flavobacteriales; f__Flavobacteriaceae; g__Psychroflexus; s__uncultured_Psychroflexus_sp.; OTU460	0	0	0	0	0	0	0	0	0	0	0	0	0	0	0	0	0	0	0	0	0	0	0	0	0	0	0
OTU667	d__Bacteria; o__Caulobacterales; f__Parvularculaceae; g__Marinicaulis; s__uncultured_bacterium_g__Marinicaulis; OTU1681	0	0	0	0	0	0	0	0	0	0	0	0	0	0	0	0	0	1	0	0	0	0	0	0	0	0	0
OTU668	d__Bacteria; o__Flavobacteriales; f__Flavobacteriaceae; g__Marixanthomonas; s__Marinirhabdus_sp._g__Marixanthomonas; OTU304	0	0	0	0	0	0	0	0	0	0	0	0	0	7	0	0	0	0	0	0	0	0	0	0	0	0	0
OTU669	d__Bacteria; o__Corynebacteriales; f__Nocardiaceae; g__Nocardia; s__unclassified_g__Nocardia; OTU97	0	0	0	0	0	0	0	0	0	0	0	0	0	0	0	0	0	0	0	0	0	0	0	0	0	0	0
OTU670	d__Bacteria; o__Pseudomonadales; f__Pseudomonadaceae; g__Pseudomonas; s__unclassified_g__Pseudomonas; OTU14	0	0	0	0	0	0	0	0	0	0	0	0	0	0	0	0	0	0	0	0	7	0	0	0	0	0	0
OTU671	d__Bacteria; o__Flavobacteriales; f__Flavobacteriaceae; g__Flavobacterium; s__Flavobacterium_phocarum; OTU193	0	0	0	0	2	0	0	0	0	0	0	0	0	0	0	0	0	0	0	0	0	0	0	0	0	0	0
OTU672	d__Bacteria; o__unclassified_k__norank_d__Bacteria; f__unclassified_k__norank_d__Bacteria; g__unclassified_k__norank_d__Bacteria; s__unclassified_k__norank_d__Bacteria; OTU333	0	0	0	0	0	0	0	0	0	0	0	0	0	0	2	0	0	0	0	0	0	0	1	0	1	0	0
OTU673	d__Bacteria; o__Caulobacterales; f__Hyphomonadaceae; g__norank_f__Hyphomonadaceae; s__unclassified_g__norank_f__Hyphomonadaceae; OTU641	2	0	0	1	0	0	0	0	0	0	0	0	0	0	0	0	0	0	0	3	0	0	0	0	0	0	0
OTU674	d__Bacteria; o__Flavobacteriales; f__Flavobacteriaceae; g__unclassified_f__Flavobacteriaceae; s__unclassified_f__Flavobacteriaceae; OTU640	5	0	0	1	0	0	0	0	0	0	0	0	0	0	0	0	0	0	0	0	0	0	1	0	0	0	0
OTU675	d__Bacteria; o__Kordiimonadales; f__Iodidimonadaceae; g__Iodidimonas; s__unclassified_g__Iodidimonas; OTU562	0	2	0	0	0	0	0	0	1	0	0	0	0	0	0	1	0	0	0	0	1	1	0	0	0	0	0
OTU676	d__Bacteria; o__Peptostreptococcales-Tissierellales; f__norank_o__Peptostreptococcales-Tissierellales; g__norank_f__norank_o__Peptostreptococcales-Tissierellales; s__uncultured_Clostridium_sp._g__norank_f__norank_o__Peptostreptococcales-Tissierellales; OTU360	0	0	0	0	0	0	0	0	0	0	0	0	0	0	0	0	0	0	0	0	0	0	0	0	0	0	0
OTU677	d__Bacteria; o__Paenibacillales; f__Paenibacillaceae; g__unclassified_f__Paenibacillaceae; s__unclassified_f__Paenibacillaceae; OTU373	0	0	0	0	0	0	0	0	0	0	0	0	0	0	0	0	0	0	0	0	0	0	0	0	0	0	0
OTU678	d__Bacteria; o__Micrococcales; f__Micrococcaceae; g__Enteractinococcus; s__uncultured_bacterium_g__Enteractinococcus; OTU322	0	0	0	0	0	0	0	0	0	0	0	0	0	0	4	0	0	1	0	0	0	0	0	0	0	0	0
OTU679	d__Bacteria; o__Balneolales; f__Balneolaceae; g__Gracilimonas; s__unclassified_g__Gracilimonas; OTU411	0	0	0	0	0	0	0	0	0	0	0	0	0	0	0	0	5	0	0	0	0	0	0	0	0	0	0
OTU680	d__Bacteria; o__Cytophagales; f__Hymenobacteraceae; g__Pontibacter; s__Pontibacter_korlensis; OTU527	0	0	0	0	0	0	0	0	0	0	0	0	0	0	0	0	0	0	0	0	0	0	0	0	0	0	0
OTU681	d__Bacteria; o__Xanthomonadales; f__Xanthomonadaceae; g__Stenotrophomonas; s__unclassified_g__Stenotrophomonas; OTU2674	0	0	0	0	0	0	0	0	1	0	0	0	0	0	0	0	0	0	0	0	0	0	0	0	0	0	0
OTU682	d__Bacteria; o__Kineosporiales; f__Kineosporiaceae; g__Pseudokineococcus; s__Pseudokineococcus_marinus; OTU670	0	0	0	0	0	0	0	0	1	0	0	0	0	0	0	0	0	0	0	1	0	0	0	0	0	0	1
OTU683	d__Bacteria; o__Lactobacillales; f__Vagococcaceae; g__Vagococcus; s__uncultured_bacterium_g__Vagococcus; OTU679	0	0	0	0	0	0	0	0	0	0	0	0	0	0	0	0	0	0	0	0	0	0	0	0	0	0	0
OTU684	d__Bacteria; o__Rhizobiales; f__Rhizobiaceae; g__Mesorhizobium; s__uncultured_bacterium_g__Mesorhizobium; OTU3794	0	0	0	0	0	1	0	0	0	0	0	0	0	0	0	0	2	0	0	0	0	0	0	0	0	0	0
OTU685	d__Bacteria; o__Balneolales; f__Balneolaceae; g__norank_f__Balneolaceae; s__uncultured_bacterium_g__norank_f__Balneolaceae; OTU394	0	0	0	0	0	0	0	0	0	0	0	0	0	0	0	4	0	0	1	0	0	0	0	0	0	0	0
OTU686	d__Bacteria; o__unclassified_c__Gammaproteobacteria; f__unclassified_c__Gammaproteobacteria; g__unclassified_c__Gammaproteobacteria; s__unclassified_c__Gammaproteobacteria; OTU153	0	0	0	0	0	0	0	0	0	0	0	0	0	0	0	0	0	0	0	0	0	0	0	0	0	0	0
OTU687	d__Bacteria; o__Caulobacterales; f__Hyphomonadaceae; g__Hyphomonas; s__uncultured_bacterium_g__Hyphomonas; OTU172	1	0	0	0	0	0	0	0	0	0	0	0	0	0	0	0	0	0	0	0	0	0	0	0	0	0	0
OTU688	d__Bacteria; o__Sphingomonadales; f__Sphingomonadaceae; g__norank_f__Sphingomonadaceae; s__Sphingomonadaceae_bacterium_BL116; OTU540	0	0	0	0	0	0	0	0	0	0	0	0	0	0	0	0	0	0	0	0	0	0	0	0	0	0	0
OTU689	d__Bacteria; o__Flavobacteriales; f__Flavobacteriaceae; g__Euzebyella; s__uncultured_bacterium_g__Euzebyella; OTU3	0	0	0	0	0	0	0	0	0	0	0	0	0	0	0	0	0	0	0	0	0	0	0	0	0	0	0
OTU690	d__Bacteria; o__Bacteroidales; f__Prolixibacteraceae; g__Draconibacterium; s__unclassified_g__Draconibacterium; OTU2528	0	0	0	0	0	0	0	0	1	0	0	0	0	2	1	0	0	0	0	0	0	0	1	0	0	0	0
OTU691	d__Bacteria; o__Pseudomonadales; f__Moraxellaceae; g__Psychrobacter; s__unclassified_g__Psychrobacter; OTU651	0	0	0	0	0	0	0	0	0	0	0	0	0	0	0	0	0	0	0	0	0	0	0	0	0	0	0
OTU692	d__Bacteria; o__Flavobacteriales; f__Flavobacteriaceae; g__Kordia; s__unclassified_g__Kordia; OTU261	0	0	0	0	0	0	0	0	0	0	0	0	0	0	0	0	0	0	1	0	0	0	0	0	0	0	0
OTU693	d__Bacteria; o__Kiloniellales; f__Fodinicurvataceae; g__norank_f__Fodinicurvataceae; s__uncultured_Rhodospirillaceae_bacterium_g__norank_f__Fodinicurvataceae; OTU567	0	0	0	0	0	0	4	0	0	0	0	0	0	0	0	0	0	0	0	0	0	0	0	0	0	0	0
OTU694	d__Bacteria; o__Micromonosporales; f__Micromonosporaceae; g__Micromonospora; s__Micromonospora_echinospora; OTU100	0	0	0	0	0	0	1	0	0	0	0	0	0	0	0	1	0	0	0	0	0	0	0	0	0	0	0
OTU695	d__Bacteria; o__Lachnospirales; f__Lachnospiraceae; g__Fusicatenibacter; s__uncultured_organism_g__Fusicatenibacter; OTU181	0	0	0	0	0	0	0	0	0	0	0	0	0	0	0	0	1	0	0	0	0	0	0	0	0	0	0
OTU696	d__Bacteria; o__Propionibacteriales; f__Nocardioidaceae; g__Nocardioides; s__unclassified_g__Nocardioides; OTU658	0	0	0	0	0	0	0	0	0	0	0	0	0	0	0	0	0	0	0	0	0	0	0	0	0	0	0
OTU697	d__Bacteria; o__Bacteroidales; f__Bacteroidaceae; g__Bacteroides; s__Bacteroides_vulgatus; OTU462	0	0	0	0	0	1	0	0	0	0	0	0	0	0	0	0	1	0	0	0	1	0	0	0	0	0	0
OTU698	d__Bacteria; o__Bacteroidales; f__Marinifilaceae; g__norank_f__Marinifilaceae; s__uncultured_Saccharicrinis_sp.; OTU480	0	0	0	0	0	0	0	0	0	0	0	0	0	0	0	0	0	0	0	0	0	4	0	0	0	0	0
OTU699	d__Bacteria; o__Solirubrobacterales; f__Solirubrobacteraceae; g__Patulibacter; s__uncultured_Patulibacter_sp.; OTU29	0	0	0	0	0	0	0	0	0	0	0	0	0	0	0	0	0	0	0	0	0	0	0	0	0	0	0
OTU700	d__Bacteria; o__Caulobacterales; f__Hyphomonadaceae; g__Henriciella; s__unclassified_g__Henriciella; OTU587	0	0	0	0	0	0	0	4	0	0	0	0	0	0	0	0	0	0	0	0	0	0	0	0	0	0	0
OTU701	d__Bacteria; o__Bradymonadales; f__Bradymonadaceae; g__norank_f__Bradymonadaceae; s__Proteobacteria_bacterium_SEH01; OTU334	0	0	0	0	0	0	0	0	0	0	0	0	0	0	0	0	0	0	0	0	0	0	0	0	0	0	0
OTU702	d__Bacteria; o__Oceanospirillales; f__Halomonadaceae; g__Halomonas; s__unclassified_g__Halomonas; OTU657	0	0	0	0	0	0	0	0	0	0	0	0	0	0	0	0	0	0	0	0	0	0	0	0	0	0	0
OTU703	d__Bacteria; o__Bacillales; f__Bacillaceae; g__Oceanobacillus; s__unclassified_g__Oceanobacillus; OTU52	0	0	0	0	0	0	0	0	0	0	0	0	0	0	0	0	0	0	4	0	0	0	0	0	0	0	0
OTU704	d__Bacteria; o__Alteromonadales; f__Marinobacteraceae; g__Marinobacter; s__Marinobacter_litoralis; OTU272	0	0	0	0	0	0	0	0	0	0	0	0	0	0	0	0	0	0	0	0	0	0	0	0	0	0	0
OTU705	d__Bacteria; o__Lactobacillales; f__Aerococcaceae; g__Aerococcus; s__Aerococcus_urinaeequi; OTU233	0	0	0	0	0	0	0	0	0	0	0	0	0	0	0	0	0	0	0	0	0	0	0	0	0	0	0
OTU706	d__Bacteria; o__Flavobacteriales; f__Crocinitomicaceae; g__Crocinitomix; s__Crocinitomix_catalasitica; OTU683	0	0	0	0	0	0	0	0	0	0	0	0	0	0	0	0	0	0	0	0	0	0	0	0	0	0	0
OTU707	d__Bacteria; o__Cellvibrionales; f__Halieaceae; g__Halioglobus; s__unclassified_g__Halioglobus; OTU3132	0	0	0	0	0	0	0	0	0	0	0	0	0	1	0	0	0	0	0	0	0	0	0	0	0	0	0
OTU708	d__Bacteria; o__Cellvibrionales; f__Halieaceae; g__Halioglobus; s__unclassified_g__Halioglobus; OTU3778	0	0	0	0	0	0	0	0	1	0	0	0	0	0	0	0	0	0	0	0	0	0	0	0	0	0	0
OTU709	d__Bacteria; o__Peptostreptococcales-Tissierellales; f__Peptostreptococcaceae; g__Romboutsia; s__Romboutsia_ilealis; OTU3591	0	0	0	0	0	0	0	0	0	0	0	0	0	0	0	0	0	0	0	0	0	0	0	0	0	0	0
OTU710	d__Bacteria; o__Paenibacillales; f__Paenibacillaceae; g__Paenibacillus; s__unclassified_g__Paenibacillus; OTU392	0	0	0	0	0	0	0	0	0	0	0	0	0	0	0	4	0	0	0	0	0	0	0	0	0	0	0
OTU711	d__Bacteria; o__Bacteroidales; f__Bacteroidaceae; g__Bacteroides; s__Bacteroides_plebeius; OTU415	0	0	0	0	0	0	0	0	0	0	0	0	0	0	0	0	0	1	0	0	0	0	0	0	0	0	0
OTU712	d__Bacteria; o__Chitinophagales; f__Saprospiraceae; g__Lewinella; s__Lewinella_agarilytica; OTU55	0	0	0	0	0	0	0	0	0	0	0	0	0	0	0	0	0	0	3	0	0	0	0	0	0	0	0
OTU713	d__Bacteria; o__Thiotrichales; f__Thiotrichaceae; g__Thiothrix; s__unclassified_g__Thiothrix; OTU91	0	0	0	0	0	0	0	0	0	0	0	0	0	0	0	0	0	0	0	0	0	0	0	0	0	0	0
OTU714	d__Bacteria; o__unclassified_c__Alphaproteobacteria; f__unclassified_c__Alphaproteobacteria; g__unclassified_c__Alphaproteobacteria; s__unclassified_c__Alphaproteobacteria; OTU265	0	0	0	0	0	0	0	0	0	0	0	0	0	0	0	0	0	0	0	0	0	0	0	0	0	0	0
OTU715	d__Bacteria; o__Lachnospirales; f__Lachnospiraceae; g__Lachnospira; s__unclassified_g__Lachnospira; OTU169	0	0	0	0	0	0	0	0	0	0	0	0	0	0	0	1	0	0	0	0	0	0	0	0	0	0	0
OTU716	d__Bacteria; o__Rhizobiales; f__Devosiaceae; g__unclassified_f__Devosiaceae; s__unclassified_f__Devosiaceae; OTU216	0	0	0	3	0	0	0	0	0	0	0	0	0	0	0	0	0	0	0	0	0	0	0	0	0	0	0
OTU717	d__Bacteria; o__UBA10353_marine_group; f__norank_o__UBA10353_marine_group; g__norank_f__norank_o__UBA10353_marine_group; s__unclassified_g__norank_f__norank_o__UBA10353_marine_group; OTU1903	0	0	0	0	0	0	0	0	3	0	0	0	0	0	0	0	0	0	0	0	0	0	0	0	0	0	0
OTU718	d__Bacteria; o__Lachnospirales; f__Lachnospiraceae; g__Tyzzerella; s__unclassified_g__Tyzzerella; OTU302	0	0	0	0	0	0	0	0	0	0	0	0	0	0	0	0	0	0	1	0	0	0	0	0	0	0	0
OTU719	d__Bacteria; o__Burkholderiales; f__Alcaligenaceae; g__Paenalcaligenes; s__unclassified_g__Paenalcaligenes; OTU586	0	0	0	0	0	0	0	3	0	0	0	0	0	0	0	0	0	0	0	0	0	0	0	0	0	0	0
OTU720	d__Bacteria; o__Flavobacteriales; f__Flavobacteriaceae; g__Myroides; s__unclassified_g__Myroides; OTU62	0	0	0	0	0	0	0	0	0	0	0	0	0	0	0	0	0	0	0	0	0	0	0	0	0	0	0
OTU721	d__Bacteria; o__Peptococcales; f__Peptococcaceae; g__norank_f__Peptococcaceae; s__unclassified_g__norank_f__Peptococcaceae; OTU283	0	0	0	0	0	0	0	0	0	0	0	0	0	0	0	0	0	0	0	0	0	0	0	0	0	1	0
OTU722	d__Bacteria; o__Synechococcales; f__Cyanobiaceae; g__Cyanobium_PCC-6307; s__uncultured_bacterium_g__Cyanobium_PCC-6307; OTU464	0	0	0	0	0	0	0	0	0	0	0	0	0	0	0	0	0	0	0	0	0	0	0	0	0	0	0
OTU723	d__Bacteria; o__Lachnospirales; f__Lachnospiraceae; g__Blautia; s__unclassified_g__Blautia; OTU179	0	0	0	0	0	1	0	0	0	0	0	0	0	0	0	1	0	0	0	0	0	0	0	0	0	0	0
OTU724	d__Bacteria; k__norank_d__Bacteria; o__norank_c__BD2-11_terrestrial_group; f__norank_o__norank_c__BD2-11_terrestrial_group; g__norank_f__norank_o__norank_c__BD2-11_terrestrial_group; s__uncultured_bacterium_g__norank_f__norank_o__norank_c__BD2-11_terrestrial_group; OTU330	0	0	0	0	0	0	0	0	0	0	0	0	0	0	3	0	0	0	0	0	0	0	0	0	0	0	0
OTU725	d__Bacteria; o__Coriobacteriales; f__Coriobacteriaceae; g__Collinsella; s__Collinsella_aerofaciens; OTU3717	0	0	0	0	0	0	0	0	0	0	0	0	0	0	0	0	0	0	0	0	0	0	0	0	0	0	0
OTU726	d__Bacteria; o__Sphingomonadales; f__Sphingomonadaceae; g__norank_f__Sphingomonadaceae; s__unclassified_g__norank_f__Sphingomonadaceae; OTU656	0	0	0	0	0	0	0	0	0	0	0	0	0	0	0	0	0	0	0	0	0	0	0	0	0	0	0
OTU727	d__Bacteria; o__Micrococcales; f__Demequinaceae; g__Demequina; s__unclassified_g__Demequina; OTU2565	0	0	0	0	0	0	0	0	0	0	0	0	0	0	0	0	0	0	0	0	0	0	0	0	0	0	0
OTU728	d__Bacteria; o__Bacteroidales; f__Prolixibacteraceae; g__Draconibacterium; s__uncultured_bacterium_g__Draconibacterium; OTU2210	0	0	0	0	0	0	0	2	0	0	0	0	0	0	0	0	0	0	0	0	0	0	0	0	0	0	0
OTU729	d__Bacteria; o__Thermomicrobiales; f__JG30-KF-CM45; g__norank_f__JG30-KF-CM45; s__uncultured_bacterium_g__norank_f__JG30-KF-CM45; OTU2522	0	1	0	0	0	0	0	0	0	0	0	0	0	0	0	0	0	1	0	0	0	0	0	0	0	0	0
OTU730	d__Bacteria; o__unclassified_k__norank_d__Bacteria; f__unclassified_k__norank_d__Bacteria; g__unclassified_k__norank_d__Bacteria; s__unclassified_k__norank_d__Bacteria; OTU526	0	0	0	0	0	0	0	0	0	0	0	0	0	0	0	0	0	0	0	0	0	0	0	0	0	0	0
OTU731	d__Bacteria; o__Lachnospirales; f__Lachnospiraceae; g__unclassified_f__Lachnospiraceae; s__unclassified_f__Lachnospiraceae; OTU31	0	0	0	0	0	0	0	0	0	0	0	0	0	0	0	0	0	0	0	0	0	0	0	0	0	0	1
OTU732	d__Bacteria; o__Burkholderiales; f__Alcaligenaceae; g__Advenella; s__uncultured_bacterium_g__Advenella; OTU26	0	0	0	0	0	0	0	0	0	0	0	0	0	0	0	0	0	0	0	0	0	0	0	0	0	0	0
OTU733	d__Bacteria; o__Oceanospirillales; f__Kangiellaceae; g__Kangiella; s__unclassified_g__Kangiella; OTU315	0	0	0	0	0	0	0	0	0	0	0	0	0	2	0	0	0	0	0	0	0	0	0	0	0	0	0
OTU734	d__Bacteria; o__Pseudomonadales; f__Moraxellaceae; g__Perlucidibaca; s__uncultured_bacterium_g__Perlucidibaca; OTU122	0	0	0	0	0	0	0	0	0	0	0	0	0	0	0	0	0	0	0	0	0	0	0	0	0	0	0
OTU735	d__Bacteria; o__Thiotrichales; f__Thiotrichaceae; g__Thiothrix; s__unclassified_g__Thiothrix; OTU82	0	0	0	0	0	0	0	0	0	0	1	0	0	0	0	0	0	0	0	0	0	0	0	0	0	0	0
OTU736	d__Bacteria; o__Peptostreptococcales-Tissierellales; f__norank_o__Peptostreptococcales-Tissierellales; g__Clostridiisalibacter; s__unclassified_g__Clostridiisalibacter; OTU2469	1	0	0	0	0	0	0	0	0	0	0	0	0	0	0	0	0	0	0	0	0	0	0	0	0	0	0
OTU737	d__Bacteria; o__Lachnospirales; f__Lachnospiraceae; g__Anaerostipes; s__Anaerostipes_hadrus_g__Anaerostipes; OTU2246	0	0	0	0	0	0	0	0	0	0	0	0	0	0	0	1	0	0	0	0	0	0	0	0	0	0	0
OTU738	d__Bacteria; o__Peptostreptococcales-Tissierellales; f__norank_o__Peptostreptococcales-Tissierellales; g__Tissierella; s__uncultured_bacterium_g__Tissierella; OTU2962	0	0	0	0	0	0	0	0	0	0	0	0	0	0	0	0	0	0	0	0	0	0	0	0	0	0	0
OTU739	d__Bacteria; o__Bacteroidales; f__Marinilabiliaceae; g__Carboxylicivirga; s__uncultured_bacterium_g__Carboxylicivirga; OTU2815	0	0	0	0	0	0	0	0	0	0	0	0	0	0	0	0	0	0	0	0	0	0	0	0	0	0	0
OTU740	d__Bacteria; o__Caulobacterales; f__Hyphomonadaceae; g__Robiginitomaculum; s__uncultured_bacterium_g__Robiginitomaculum; OTU3688	0	0	0	0	0	0	0	0	0	2	0	0	0	0	0	0	0	0	0	0	0	0	0	0	0	0	0
OTU741	d__Bacteria; o__Bacteroidales; f__Bacteroidaceae; g__Bacteroides; s__Bacteroides_coprophilus; OTU417	0	0	0	0	0	0	0	0	0	0	0	0	0	0	0	0	0	2	0	0	0	0	0	0	0	0	0
OTU742	d__Bacteria; o__Sphingomonadales; f__Sphingomonadaceae; g__Parasphingopyxis; s__uncultured_bacterium_g__Parasphingopyxis; OTU3803	0	0	0	0	0	0	0	2	0	0	0	0	0	0	0	0	0	0	0	0	0	0	0	0	0	0	0
OTU743	d__Bacteria; o__Flavobacteriales; f__Flavobacteriaceae; g__Robiginitalea; s__uncultured_bacterium_g__Robiginitalea; OTU1702	0	0	0	0	0	0	0	0	0	0	0	0	0	0	0	0	0	0	0	0	0	0	0	0	0	0	0
OTU744	d__Bacteria; o__Microtrichales; f__Ilumatobacteraceae; g__Ilumatobacter; s__uncultured_actinobacterium_g__Ilumatobacter; OTU2859	0	0	0	0	0	0	0	0	0	0	0	0	0	0	0	0	0	1	0	0	0	0	0	0	0	0	0
OTU745	d__Bacteria; o__Paenibacillales; f__Paenibacillaceae; g__Paenibacillus; s__uncultured_bacterium_g__Paenibacillus; OTU131	0	0	0	0	0	0	0	0	0	0	0	0	0	0	0	0	0	0	0	0	0	0	0	0	0	0	0
OTU746	d__Bacteria; o__Tistrellales; f__Geminicoccaceae; g__norank_f__Geminicoccaceae; s__uncultured_Alphaproteobacteria_bacterium_g__norank_f__Geminicoccaceae; OTU3792	0	0	0	0	0	0	0	0	0	0	0	0	0	0	0	0	0	1	0	0	0	0	0	0	0	0	0
OTU747	d__Bacteria; o__Limnochordales; f__Limnochordaceae; g__norank_f__Limnochordaceae; s__uncultured_bacterium_g__norank_f__Limnochordaceae; OTU2498	0	0	0	0	0	0	0	0	0	0	0	0	0	0	0	0	0	0	0	0	0	0	0	0	0	0	0
OTU748	d__Bacteria; o__Microtrichales; f__Ilumatobacteraceae; g__Ilumatobacter; s__Ilumatobacter_nonamiensis_YM16-303; OTU1714	0	0	0	0	0	0	0	0	0	0	0	0	0	1	0	0	0	0	0	0	0	0	0	0	0	0	0
OTU749	d__Bacteria; o__BD7-8; f__norank_o__BD7-8; g__norank_f__norank_o__BD7-8; s__uncultured_bacterium_g__norank_f__norank_o__BD7-8; OTU1936	0	0	0	0	0	0	0	0	0	0	0	0	0	0	0	0	0	0	0	0	0	0	0	0	0	0	0
OTU750	d__Bacteria; o__Microtrichales; f__Ilumatobacteraceae; g__Ilumatobacter; s__uncultured_marine_bacterium_g__Ilumatobacter; OTU2863	0	0	0	0	0	0	0	0	0	0	0	0	0	0	0	0	0	0	0	0	0	0	0	0	0	0	0
OTU751	d__Bacteria; o__Desulfobulbales; f__Desulfobulbaceae; g__norank_f__Desulfobulbaceae; s__uncultured_bacterium_g__norank_f__Desulfobulbaceae; OTU757	0	0	0	0	0	0	0	0	0	0	0	0	0	0	0	0	0	0	0	0	0	0	0	0	0	0	0
OTU752	d__Bacteria; o__Rubrobacterales; f__Rubrobacteriaceae; g__Rubrobacter; s__uncultured_bacterium_g__Rubrobacter; OTU1993	0	0	0	0	0	0	1	0	0	0	0	0	0	0	0	0	0	0	0	0	0	0	0	0	0	0	0
OTU753	d__Bacteria; o__Caldilineales; f__Caldilineaceae; g__norank_f__Caldilineaceae; s__uncultured_bacterium_g__norank_f__Caldilineaceae; OTU1101	0	0	0	0	0	0	0	0	0	0	0	0	0	0	0	0	0	0	0	0	0	0	0	0	0	0	0
OTU754	d__Bacteria; o__Clostridiales; f__Clostridiaceae; g__Clostridium_sensu_stricto_1; s__Clostridium_perfringens_g__Clostridium_sensu_stricto_1; OTU3434	0	0	0	0	0	0	0	0	0	0	0	0	0	0	0	0	0	1	0	0	0	0	0	0	0	0	0
OTU755	d__Bacteria; o__Bacteroidales; f__Marinifilaceae; g__Marinifilum; s__uncultured_Bacteroidetes_bacterium_g__Marinifilum; OTU2153	0	0	0	0	0	0	0	0	0	0	0	0	0	0	0	0	0	0	0	0	0	0	1	0	0	0	0
OTU756	d__Bacteria; o__Chitinophagales; f__Saprospiraceae; g__norank_f__Saprospiraceae; s__uncultured_marine_bacterium_g__norank_f__Saprospiraceae; OTU1672	0	0	0	0	0	0	0	0	0	0	0	0	0	0	0	0	0	0	0	0	0	0	0	0	0	0	0
OTU757	d__Bacteria; o__norank_c__PAUC43f_marine_benthic_group; f__norank_o__norank_c__PAUC43f_marine_benthic_group; g__norank_f__norank_o__norank_c__PAUC43f_marine_benthic_group; s__uncultured_Gemmatimonadetes_bacterium_g__norank_f__norank_o__norank_c__PAUC43f_marine_benthic_group; OTU3886	0	0	0	0	0	0	1	0	0	0	0	0	0	0	0	0	0	0	0	0	0	0	0	0	0	0	0
OTU758	d__Bacteria; o__Clostridiales; f__norank_o__Clostridiales; g__norank_f__norank_o__Clostridiales; s__uncultured_Bacillus_sp._g__norank; OTU2623	0	0	0	0	0	0	0	0	0	0	0	0	0	0	0	0	0	0	0	0	0	0	0	0	0	0	0
OTU759	d__Bacteria; o__Clostridiales; f__Clostridiaceae; g__Clostridium_sensu_stricto_1; s__unclassified_g__Clostridium_sensu_stricto_1; OTU3675	0	0	0	0	0	0	0	0	0	0	0	0	0	0	0	0	0	0	0	0	0	0	0	0	0	0	0
OTU760	d__Bacteria; o__Rhizobiales; f__Rhizobiales_Incertae_Sedis; g__Bauldia; s__unclassified_g__Bauldia; OTU3938	0	0	0	0	0	0	0	0	0	0	0	0	0	0	0	0	0	0	0	0	0	0	1	0	0	0	0
OTU761	d__Bacteria; o__Caulobacterales; f__Caulobacteraceae; g__Brevundimonas; s__Brevundimonas_bullata; OTU2995	0	0	0	0	0	0	0	0	0	0	0	0	0	0	0	0	0	0	1	0	0	0	0	0	0	0	0
OTU762	d__Bacteria; o__Pseudomonadales; f__Moraxellaceae; g__Acinetobacter; s__Acinetobacter_lwoffii; OTU3785	0	0	0	0	0	0	0	0	0	0	0	0	0	0	0	0	0	0	0	0	0	0	0	0	0	0	0
OTU763	d__Bacteria; o__Steroidobacterales; f__Woeseiaceae; g__Woeseia; s__uncultured_bacterium_g__Woeseia; OTU3728	0	0	0	0	0	0	0	0	0	0	0	0	0	1	0	0	0	0	0	0	0	0	0	0	0	0	0
OTU764	d__Bacteria; o__Cellvibrionales; f__Halieaceae; g__Halioglobus; s__uncultured_bacterium_g__Halioglobus; OTU1810	0	0	0	0	0	0	0	0	0	0	0	0	0	0	0	0	0	0	0	0	0	0	0	0	0	0	0
OTU765	d__Bacteria; o__Bacteroidales; f__Marinilabiliaceae; g__Carboxylicivirga; s__uncultured_bacterium_g__Carboxylicivirga; OTU3549	0	0	0	0	0	0	0	0	0	0	0	0	0	0	1	0	0	0	0	0	0	0	0	0	0	0	0
OTU766	d__Bacteria; o__unclassified_c__Alphaproteobacteria; f__unclassified_c__Alphaproteobacteria; g__unclassified_c__Alphaproteobacteria; s__unclassified_c__Alphaproteobacteria; OTU3955	0	0	0	0	0	0	0	0	0	0	0	0	0	0	1	0	0	0	0	0	0	0	0	0	0	0	0
OTU767	d__Bacteria; o__Clostridiales; f__Clostridiaceae; g__Clostridium_sensu_stricto_1; s__unclassified_g__Clostridium_sensu_stricto_1; OTU3917	0	0	0	0	0	0	0	0	0	0	0	0	0	0	0	0	0	1	0	0	0	0	0	0	0	0	0
OTU768	d__Bacteria; o__Rhizobiales; f__Xanthobacteraceae; g__Bradyrhizobium; s__Bradyrhizobium_elkanii_g__Bradyrhizobium; OTU2952	0	0	0	0	0	0	0	0	0	0	1	0	0	0	0	0	0	0	0	0	0	0	0	0	0	0	0
OTU769	d__Bacteria; o__Synechococcales; f__Cyanobiaceae; g__Cyanobium_PCC-6307; s__uncultured_cyanobacterium_g__Cyanobium_PCC-6307; OTU741	0	0	0	0	0	0	0	0	0	0	0	0	0	0	0	0	0	0	0	0	0	0	0	0	0	0	0
OTU770	d__Bacteria; o__Steroidobacterales; f__Woeseiaceae; g__Woeseia; s__uncultured_bacterium_g__Woeseia; OTU1955	0	0	0	0	0	0	0	1	0	0	0	0	0	0	0	0	0	0	0	0	0	0	0	0	0	0	0
OTU771	d__Bacteria; o__Desulfobulbales; f__Desulfocapsaceae; g__SEEP-SRB4; s__uncultured_bacterium_g__SEEP-SRB4; OTU3437	0	0	0	0	0	0	0	0	0	0	0	0	0	0	0	0	0	0	0	0	0	0	0	0	0	0	0
Note: CG (Control group): control medium; S08: C. aestuarii S08 medium; S20: F. spongicola S20 medium; S11: R. beibuensis S11 medium; S26: S. decolorationis S26 medium; S47: M. algicola S47 medium; S60: S. mucosus S60 medium; S63: C. marinus S63 medium; S64: A. pectinivorans S64 medium.
