# Supplementary material for: Cultivating the uncultured: Harnessing the “sandwich agar plate” approach to isolate heme‐dependent bacteria from marine sediment
Source: mLife. 2024 Jan 18;3(1):143–55. doi: 10.1002/mlf2.12093 (PMC11139205; doi:10.1002/mlf2.12093)
Supplement: Supplementary file 7 — Table S6 The results of growth‐promotion assay. [file MLF2-3-143-s004.xlsx]

## Sheet: Table S6
Strain number	Marker	Hepler strain	Genus_Species_Identity (%) against closest bacteria	Taxonomy	candidates novel species	Growth-promotion assay ①S64	Growth-promotion assay ②S20	Growth-promotion assay ③S60	Growth-promotion assay ④S63	Growth-promotion assay ⑤S08	Growth-promotion assay ⑥S26	Growth-promotion assay ⑦S47	Growth-promotion assay ⑧S11
S0812	Positive	S08	Alkalihalobacillus ligniniphilus 93.81	Bacillales;Bacillaceae	yes	+	+	-	-	+	-	-	-
F08102	Positive	S08	Aureibaculum marinum 93.89	Flavobacteriales;Flavobacteriaceae	yes	+	+	-	-	+	+	-	+
F08128	Positive	S08	Flaviflexus salsibiostraticola 97.415	Actinomycetales;Actinomycetaceae	yes	+	+	+	+	+	+	-	+
F08210L	Positive	S08	Georgenia satyanarayanai 98.02	Micrococcales;Bogoriellaceae	yes	+	+	+	+	+	-	-	-
F08119	Positive	S08	Halomonas halocynthiae 97.74	Oceanospirillales;Halomonadaceae	yes	-	-	-	-	+	+	-	-
S0874L	Positive	S08	Luteimonas dalianensis 97.9	Lysobacterales;Lysobacteraceae	yes	+	+	+	+	+	+	+	+
S0852L	Positive	S08	Maribacter maritimus 95.134	Flavobacteriales;Flavobacteriaceae	yes	+	+	-	-	+	-	-	+
S0848L	Positive	S08	Marinobacter litoralis 99.38	Alteromonadales;Marinobacteraceae	yes	+	+	-	-	+	+	-	-
F08206	Positive	S08	Marinovum faecis 97.635	Rhodobacterales;Rhodobacteraceae	yes	+	+	-	-	+	-	-	-
S0826L	Positive	S08	Maritimibacter lacisalsi 96.05	Rhodobacterales;Rhodobacteraceae	yes	-	-	-	-	+	-	-	-
F0853	Positive	S08	Maritimimonas rapanae 95.05	Flavobacteriales;Flavobacteriaceae	yes	-	+	+	+	+	-	-	-
S0852	Positive	S08	Marivita cryptomonadis 97.64	Rhodobacterales;Rhodobacteraceae	yes	+	+	+	+	+	-	-	-
S0813L2	Positive	S08	Monaibacterium marinum 97.279	Rhodobacterales;Rhodobacteraceae	yes	+	+	-	-	+	+	-	-
S0848	Positive	S08	Ornithinibacillus contaminans 95.61	Bacillales;Bacillaceae	yes	-	+	-	+	+	+	+	-
F0845	Positive	S08	Ornithinimicrobium murale 98.702	Micrococcales;Ornithinimicrobiaceae	yes	-	-	-	+	+	+	+	+
F08145	Positive	S08	Pontibaca methylaminivorans 97.19	Rhodobacterales;Rhodobacteraceae	yes	+	+	-	-	+	-	-	-
S0862	Positive	S08	Pontimicrobium aquaticum 95.91	Flavobacteriales;Flavobacteriaceae	yes	+	+	+	-	+	-	+	+
F08380	Positive	S08	Psychrobacter celer 97.67	Pseudomonadales;Moraxellaceae	yes	-	-	-	-	+	+	-	-
F08109	Positive	S08	Pukyongiella litopenaei 96.03	Rhodobacterales;Rhodobacteraceae	yes	+	+	+	+	+	+	-	+
S0847	Positive	S08	Salaquimonas pukyongi 95.041	Rhizobiales;Phyllobacteriaceae	yes	-	-	-	-	+	-	-	-
S0831	Positive	S08	Salirhabdus salicampi 96.33	Bacillales;Bacillaceae	yes	+	-	-	-	+	+	+	-
F0805	Positive	S08	Streptomyces pulveraceus 98.27	Streptomycetales;Streptomycetaceae	yes	+	+	-	+	+	+	-	-
S1123	Positive	S11	Aliiroseovarius marinus 98.92	Rhodobacterales;Rhodobacteraceae	yes	+	+	-	+	-	-	-	+
S1132L	Positive	S11	Formosa maritima 94.88	Flavobacteriales;Flavobacteriaceae	yes	-	-	-	+	+	-	+	+
F1114	Positive	S11	Formosa spongicola 94.88	Flavobacteriales;Flavobacteriaceae	yes	+	+	-	-	+	-	+	+
S1101	Positive	S11	Marinicella sediminis 98.23	Marinicella_o;Alcanivoracaceae	yes	-	+	-	-	-	-	-	+
F11202L	Positive	S11	Marinobacter aromaticivorans 98.63	Alteromonadales;Marinobacteraceae	yes	-	-	-	-	-	+	-	+
F1156	Positive	S11	Microbulbifer arenaceous 98.06	Cellvibrionales;Microbulbiferaceae	yes	-	-	+	+	+	+	+	+
F1109L	Positive	S11	Parasphingorhabdus flavimaris 98.555	Sphingomonadales;Sphingomonadaceae	yes	-	-	-	+	-	-	-	+
F11209	Positive	S11	Salegentibacter holothuriorum 96.28	Flavobacteriales;Flavobacteriaceae	yes	+	+	+	+	+	+	+	+
F1189	Positive	S11	Winogradskyella undariae 98.597	Flavobacteriales;Flavobacteriaceae	yes	+	+	-	-	-	-	-	+
F2074	Positive	S20	Alcanivorax jadensis 97.642	Oceanospirillales;Alcanivoracaceae	yes	-	+	-	-	+	-	-	-
F20344	Positive	S20	Aliiroseovarius halocynthiae 99.268	Rhodobacterales;Rhodobacteraceae	yes	-	+	+	+	-	+	+	-
F20215	Positive	S20	Alkalihalobacillus alcalophilus 96.37	Bacillales;Bacillaceae	yes	-	+	+	+	+	-	+	+
F20128	Positive	S20	Cellulophaga fucicola 98.89	Flavobacteriales;Flavobacteriaceae	yes	-	+	+	-	+	-	+	+
F20139L	Positive	S20	Iodidimonas muriae 97.17	Iodidimonadales;Iodidimonadaceae	yes	-	+	+	+	-	-	+	+
S2021L	Positive	S20	Loktanella acticola 98.48	Rhodobacterales;Rhodobacteraceae	yes	+	+	-	-	+	+	-	-
F20130	Positive	S20	Loktanella agnita 97.74	Rhodobacterales;Rhodobacteraceae	yes	+	+	+	+	+	-	+	+
S2075	Positive	S20	Marinibacterium profundimaris 96.316	Rhodobacterales;Rhodobacteraceae	yes	-	+	-	-	+	+	-	-
F2051L	Positive	S20	Muricauda flavescens 98.2	Flavobacteriales;Flavobacteriaceae	yes	+	+	-	-	-	-	-	-
F2034L	Positive	S20	Mycolicibacterium flavescens 98.88	Mycobacteriales;Mycobacteriaceae	yes	+	+	-	-	-	-	-	-
F20329	Positive	S20	Pelagivirga sediminicola 97.829	Rhodobacterales;Rhodobacteraceae	yes	+	+	-	-	+	-	-	-
F20221	Positive	S20	Piscibacillus salipiscarius 95.68	Bacillales;Bacillaceae	yes	+	+	-	-	+	+	-	-
F2068	Positive	S20	Pseudohalocynthiibacter aestuariivivens 100	Rhodobacterales;Rhodobacteraceae	yes	+	+	-	+	-	-	-	-
F20131	Positive	S20	Pseudohalocynthiibacter aestuariivivens 96.04	Rhodobacterales;Rhodobacteraceae	yes	-	+	-	-	+	+	-	-
F20189	Positive	S20	Pseudoruegeria insulae 97.77	Rhodobacterales;Rhodobacteraceae	yes	-	+	+	+	+	+	-	-
F20129	Positive	S20	Pseudoruegeria lutimaris 97.7	Rhodobacterales;Rhodobacteraceae	yes	-	+	-	-	+	-	-	-
F20101L	Positive	S20	Roseovarius aestuarii 96.97	Rhodobacterales;Rhodobacteraceae	yes	-	+	-	+	-	-	-	-
F20110	Positive	S20	Roseovarius aestuarii 97.69	Rhodobacterales;Rhodobacteraceae	yes	+	+	-	-	-	-	-	-
F2006	Positive	S20	Stappia indica 96.52	Rhizobiales;Stappiaceae	yes	-	+	-	-	+	-	-	-
F20119L	Positive	S20	Sulfitobacter mediterraneus 97.83	Rhodobacterales;Rhodobacteraceae	yes	-	+	-	-	+	-	-	-
S2021	Positive	S20	Thalassorhabdomicrobium marinisediminis 97.55	Rhodobacterales;Rhodobacteraceae	yes	+	+	-	-	+	-	+	-
S2046	Positive	S20	Winogradskyella crassostreae 97.79	Flavobacteriales;Flavobacteriaceae	yes	+	+	+	+	+	-	+	-
S2608	Positive	S26	Aequorivita capsosiphonis 96.92	Flavobacteriales;Flavobacteriaceae	yes	-	-	-	-	-	+	-	-
F2630	Positive	S26	Aequorivita viscosa 97.72	Flavobacteriales;Flavobacteriaceae	yes	-	+	+	+	+	+	+	-
F2639L	Positive	S26	Aliiroseovarius sediminilitoris 98.27	Rhodobacterales;Rhodobacteraceae	yes	-	-	-	-	+	+	-	-
F26102	Positive	S26	Arenibacter catalasegens 98.89	Flavobacteriales;Flavobacteriaceae	yes	+	+	-	-	+	+	-	-
F26148	Positive	S26	Aureibacillus halotolerans 96.19	Bacillales;Bacillaceae	yes	+	+	-	-	+	+	-	-
F2601	Positive	S26	Brumimicrobium mesophilum 98.269	Flavobacteriales;Crocinitomicaceae	yes	-	-	-	-	+	+	-	-
F26214L	Positive	S26	Gilvimarinus polysaccharolyticus 92.874	Cellvibrionales;Cellvibrionaceae	yes	+	+	-	+	+	+	-	+
F26132	Positive	S26	Gracilibacillus ureilyticus 96.22	Bacillales;Bacillaceae	yes	+	+	-	+	+	+	+	+
F2635	Positive	S26	Halomonas alimentaria 98.42	Oceanospirillales;Halomonadaceae	yes	-	-	-	-	+	+	-	-
F2618	Positive	S26	Halovulum dunhuangense 95.99	Rhodobacterales;Rhodobacteraceae	yes	+	+	-	-	+	+	-	-
S2627	Positive	S26	Marinobacter salexigens 98.36	Alteromonadales;Marinobacteraceae	yes	-	-	-	-	+	+	-	-
F26177	Positive	S26	Ornithinibacillus halophilus 96.36	Bacillales;Bacillaceae	yes	+	+	-	-	+	+	-	-
F2639	Positive	S26	Pontibacter litorisediminis 98.27	Cytophagales;Hymenobacteraceae	yes	+	-	-	-	-	+	+	-
S2621	Positive	S26	Qipengyuania longus 98.44	Sphingomonadales;Qipengyuaniaaceae	yes	-	-	-	-	-	+	-	-
F26174	Positive	S26	Roseovarius aestuarii 97.161	Rhodobacterales;Rhodobacteraceae	yes	-	-	-	-	-	+	-	-
F2667L	Positive	S26	Roseovarius albus 97.7	Rhodobacterales;Rhodobacteraceae	yes	-	+	+	+	-	+	+	+
F2634L	Positive	S26	Sulfitobacter delicatus 98.05	Rhodobacterales;Rhodobacteraceae	yes	-	-	-	-	+	+	-	-
F26204	Positive	S26	Sulfitobacter geojensis 97.25	Rhodobacterales;Rhodobacteraceae	yes	+	+	-	-	+	+	-	-
F26169L	Positive	S26	Sulfitobacter undariae 97.26	Rhodobacterales;Rhodobacteraceae	yes	-	-	-	-	+	+	-	-
F26141	Positive	S26	Thiohalobacter thiocyanaticus 90.96	Chromatiales;Chromatiales incertae sedis	yes	-	-	-	-	+	+	-	-
S4730L	Positive	S47	Croceicoccus mobilis 97.9	Sphingomonadales;Qipengyuaniaaceae	yes	+	+	+	+	+	+	+	-
S4739L	Positive	S47	Marinicella litoralis 97.414	Marinicella_o;Alcanivoracaceae	yes	+	+	+	+	+	-	+	+
F47412	Positive	S47	Marinobacter salexigens 98.43	Alteromonadales;Marinobacteraceae	yes	-	-	-	-	+	+	’+	-
F47117	Positive	S47	Parasphingopyxis algicola 98.02	Sphingomonadales;Sphingomonadaceae	yes	-	-	+	+	-	-	+	+
S4721L	Positive	S47	Roseibacterium elongatum 97.98	Rhodobacterales;Rhodobacteraceae	yes	+	+	-	-	+	+	+	-
S4704L	Positive	S47	Tateyamaria omphalii 98.272	Rhodobacterales;Rhodobacteraceae	yes	-	+	+	-	+	-	+	-
F47230	Positive	S47	Tateyamaria pelophila 98.369	Rhodobacterales;Rhodobacteraceae	yes	+	+	-	-	+	-	+	-
S4707	Positive	S47	Thalassotalea profundi 96.39	Alteromonadales;Colwelliaceae	yes	+	+	+	+	+	-	+	+
S4702L	Positive	S47	Vibrio renipiscarius 97.89	Vibrionales;Vibrionaceae	yes	+	-	+	+	-	-	+	-
S6014	Positive	S60	Bacillus oceanisediminis 98.319	Bacillales;Bacillaceae	yes	+	+	+	+	+	+	-	-
F6033	Positive	S60	Erythrobacter insulae 100	Sphingomonadales;Erythrobacteraceae	yes	-	+	+	+	-	+	+	-
F60150N	Positive	S60	Flavivirga jejuensis 96.24	Flavobacteriales;Flavobacteriaceae	yes	-	+	+	+	+	-	+	+
F60253	Positive	S60	Jindonia aestuariivivens 97.4	Rhodobacterales;Rhodobacteraceae	yes	+	+	+	+	-	-	-	-
S6015L	Positive	S60	Parasphingorhabdus marina 98.65	Sphingomonadales;Sphingomonadaceae	yes	-	-	+	+	-	-	+	+
S6034	Positive	S60	Paucisalibacillus algeriensis 96.937	Bacillales;Bacillaceae	yes	+	+	+	-	+	+	-	+
S6025	Positive	S60	Pseudomonas taeanensis 98.35	Pseudomonadales;Pseudomonadaceae	yes	+	+	+	+	+	+	+	+
F60162L1	Positive	S60	Shimia abyssi 97.809	Rhodobacterales;Rhodobacteraceae	yes	+	+	+	+	+	+	+	+
F60162	Positive	S60	Shimia abyssi 97.62	Rhodobacterales;Rhodobacteraceae	yes	+	+	+	+	+	+	+	-
S6340L	Positive	S63	Albimonas pacifica 96.01	Rhodobacterales;Rhodobacteraceae	yes	-	-	-	+	-	+	-	-
F63182	Positive	S63	Cognatiyoonia koreensis 97.98	Rhodobacterales;Rhodobacteraceae	yes	-	-	-	+	+	-	-	-
F63246	Positive	S63	Gaetbulibacter marinus 96.81	Flavobacteriales;Flavobacteriaceae	yes	-	+	-	+	+	-	-	+
F63206	Positive	S63	Gelidibacter japonicus 99.1	Flavobacteriales;Flavobacteriaceae	yes	+	-	+	+	+	-	+	+
S6380	Positive	S63	Jannaschia rubra 98.7	Rhodobacterales;Rhodobacteraceae	yes	+	+	+	+	+	+	-	-
F6361	Positive	S63	Membranicola marinus 92.56	Saprospirales;Saprospiraceae	yes	+	-	-	+	+	-	-	-
S6317L1	Positive	S63	Qipengyuania aquimaris 98.87	Sphingomonadales;Qipengyuaniaaceae	yes	-	+	-	+	-	+	+	-
F63200L	Positive	S63	Seongchinamella unica 97.79	Cellvibrionales;Halieaceae	yes	-	+	+	+	-	-	-	-
F63199	Positive	S63	Sulfitobacter litoralis 96.69	Rhodobacterales;Rhodobacteraceae	yes	+	+	+	+	+	+	+	+
F6438L	Positive	S64	Aestuariivita boseongensis 95.09	Rhodobacterales;Rhodobacteraceae	yes	+	+	-	-	+	+	-	-
S6407	Positive	S64	Alcanivorax nanhaiticus 98.97	Oceanospirillales;Alcanivoracaceae	yes	+	+	-	-	-	-	-	-
S6416	Positive	S64	Formosa spongicola 96.19	Flavobacteriales;Flavobacteriaceae	yes	+	+	-	-	+	+	-	-
F64181	Positive	S64	Jindonia aestuariivivens 97.11	Rhodobacterales;Rhodobacteraceae	yes	+	-	-	-	-	-	-	-
F6449	Positive	S64	Lentibacter algarum 96.18	Rhodobacterales;Rhodobacteraceae	yes	+	-	-	-	+	+	-	+
F6476L	Positive	S64	Loktanella ponticola 99.504	Rhodobacterales;Rhodobacteraceae	yes	+	+	-	-	-	-	-	-
F6437	Positive	S64	Lysobacter concretionis 98	Lysobacterales;Lysobacteraceae	yes	+	+	-	-	+	+	-	-
F6420L	Positive	S64	Marivita geojedonensis 97.8	Rhodobacterales;Rhodobacteraceae	yes	+	+	-	-	+	-	-	-
F6463D	Positive	S64	Muricauda lutimaris 98.76	Flavobacteriales;Flavobacteriaceae	yes	+	-	-	+	-	-	-	-
F64252	Positive	S64	Nocardioides dokdonensis 98.61	Propionibacteriales;Nocardioidaceae	yes	+	+	-	-	+	-	-	-
F64195	Positive	S64	Paenibacillus lautus 98.45	Bacillales;Paenibacillaceae	yes	+	+	-	-	+	+	-	+
F6441D	Positive	S64	Pseudogracilibacillus auburnensis 98.06	Bacillales;Bacillaceae	yes	+	-	-	-	+	+	-	-
F64268	Positive	S64	Rhodococcus phenolicus 98.96	Mycobacteriales;Nocardiaceae	yes	+	+	-	-	+	+	-	-
F64118	Positive	S64	Shimia abyssi 98.577	Rhodobacterales;Rhodobacteraceae	yes	+	-	-	-	-	-	-	-
F64109	Positive	S64	Shimia aestuarii 98.009	Rhodobacterales;Rhodobacteraceae	yes	+	+	-	-	+	+	+	-
F08188	Negative	S08	Nocardioides houyundeii 97.78	Propionibacteriales;Nocardioidaceae	yes	/	/	/	/	-	/	/	/
F0897	Negative	S08	Nocardioides sonneratiae 96.089	Propionibacteriales;Nocardioidaceae	yes	/	/	/	/	-	/	/	/
F0884	Negative	S08	Cesiribacter roseus 95.35	Cytophagales;Cesiribacteraceae	yes	/	/	/	/	-	/	/	/
S0826L3	Negative	S08	Salegentibacter holothuriorum 98.28	Flavobacteriales;Flavobacteriaceae	yes	/	/	/	/	-	/	/	/
F0882	Negative	S08	Salinimicrobium xinjiangense 98.292	Flavobacteriales;Flavobacteriaceae	yes	/	/	/	/	-	/	/	/
S0826	Negative	S08	Antarctobacter jejuensis 97.96	Rhodobacterales;Rhodobacteraceae	yes	/	/	/	/	-	/	/	/
S0820L	Negative	S08	Pontixanthobacter luteolus 97.38	Sphingomonadales;Qipengyuaniaaceae	yes	/	/	/	/	-	/	/	/
S0836	Negative	S08	Roseovarius spongiae 96.33	Rhodobacterales;Rhodobacteraceae	yes	/	/	/	/	-	/	/	/
F11149	Negative	S11	Microbacterium esteraromaticum 98.61	Micrococcales;Microbacteriaceae	yes	/	/	/	/	/	/	/	-
F11122	Negative	S11	Streptomyces rimosus subsp. rimosus 97.86	Streptomycetales;Streptomycetaceae	yes	/	/	/	/	/	/	/	-
F1132	Negative	S11	Galbibacter marinus 97.706	Flavobacteriales;Flavobacteriaceae	yes	/	/	/	/	/	/	/	-
S1104L1	Negative	S11	Lutimonas halocynthiae 98.6	Flavobacteriales;Flavobacteriaceae	yes	/	/	/	/	/	/	/	-
F11214	Negative	S11	Maribacter chungangensis 98.35	Flavobacteriales;Flavobacteriaceae	yes	/	/	/	/	/	/	/	-
F11111	Negative	S11	Maribacter litoralis 96.09	Flavobacteriales;Flavobacteriaceae	yes	/	/	/	/	/	/	/	-
S1158	Negative	S11	Maribacter spongiicola 95.83	Flavobacteriales;Flavobacteriaceae	yes	/	/	/	/	/	/	/	-
S1127	Negative	S11	Muricauda koreensis 97.02	Flavobacteriales;Flavobacteriaceae	yes	/	/	/	/	/	/	/	-
S1126	Negative	S11	Muricauda lutimaris 96.41	Flavobacteriales;Flavobacteriaceae	yes	/	/	/	/	/	/	/	-
S1154	Negative	S11	Paenibacillus chungangensis 96.69	Bacillales;Paenibacillaceae	yes	/	/	/	/	/	/	/	-
S1161	Negative	S11	Sporosarcina siberiensis 98.62	Bacillales;Planococcaceae	yes	/	/	/	/	/	/	/	-
F11229	Negative	S11	Acuticoccus yangtzensis 98.373	Rhizobiales;Acuticoccaceae	yes	/	/	/	/	/	/	/	-
S1136	Negative	S11	Kangiella geojedonensis 98.49	Oceanospirillales;Kangiellaceae	yes	/	/	/	/	/	/	/	-
S1105L2	Negative	S11	Octadecabacter ponticola 97.791	Rhodobacterales;Rhodobacteraceae	yes	/	/	/	/	/	/	/	-
S1109L	Negative	S11	Pontibaca methylaminivorans 97.55	Rhodobacterales;Rhodobacteraceae	yes	/	/	/	/	/	/	/	-
F11138	Negative	S11	Primorskyibacter marinus 96.4	Rhodobacterales;Rhodobacteraceae	yes	/	/	/	/	/	/	/	-
S1109	Negative	S11	Primorskyibacter sedentarius 97.11	Rhodobacterales;Rhodobacteraceae	yes	/	/	/	/	/	/	/	-
S1138	Negative	S11	Pseudahrensia todarodis 98.1	Rhizobiales;Cohaesibacteraceae	yes	/	/	/	/	/	/	/	-
S1162	Negative	S11	Rhodovulum sulfidophilum 97.8	Rhodobacterales;Rhodobacteraceae	yes	/	/	/	/	/	/	/	-
S1116L3	Negative	S11	Roseovarius aquimarinus 98.48	Rhodobacterales;Rhodobacteraceae	yes	/	/	/	/	/	/	/	-
S1118L	Negative	S11	Gracilimonas amylolytica 98.401	Balneolales;Balneolaceae	yes	/	/	/	/	/	/	/	-
F20127	Negative	S20	Agromyces aureus 97.162	Micrococcales;Microbacteriaceae	yes	/	-	/	/	/	/	/	/
F20406	Negative	S20	Agromyces mediolanus 97.88	Micrococcales;Microbacteriaceae	yes	/	-	/	/	/	/	/	/
S2004L	Negative	S20	Aequorivita viscosa 97.442	Flavobacteriales;Flavobacteriaceae	yes	/	-	/	/	/	/	/	/
F20364	Negative	S20	Arenibacter echinorum 98.81	Flavobacteriales;Flavobacteriaceae	yes	/	-	/	/	/	/	/	/
F2070	Negative	S20	Cellulophaga fucicola 97.5	Flavobacteriales;Flavobacteriaceae	yes	/	-	/	/	/	/	/	/
F20147	Negative	S20	Formosa haliotis 97.66	Flavobacteriales;Flavobacteriaceae	yes	/	-	/	/	/	/	/	/
S2004	Negative	S20	Pontibacillus marinus 98.48	Bacillales;Bacillaceae	yes	/	-	/	/	/	/	/	/
F20216	Negative	S20	Virgibacillus marseillensis 97.24	Bacillales;Bacillaceae	yes	/	-	/	/	/	/	/	/
S2029	Negative	S20	Aliiroseovarius sediminilitoris 97.56	Rhodobacterales;Rhodobacteraceae	yes	/	-	/	/	/	/	/	/
S2022L	Negative	S20	Epibacterium scottomollicae 97.627	Rhodobacterales;Rhodobacteraceae	yes	/	-	/	/	/	/	/	/
F20329L	Negative	S20	Lysobacter concretionis 97.89	Lysobacterales;Lysobacteraceae	yes	/	-	/	/	/	/	/	/
S2022	Negative	S20	Tritonibacter scottomollicae 97.18	Rhodobacterales;Rhodobacteraceae	yes	/	-	/	/	/	/	/	/
F26169	Negative	S26	Nocardiopsis algeriensis 97.896	Streptosporangiales;Nocardiopsaceae	yes	/	/	/	/	/	-	/	/
F2607	Negative	S26	Algibacter alginicilyticus 97.105	Flavobacteriales;Flavobacteriaceae	yes	/	/	/	/	/	-	/	/
F2691	Negative	S26	Gelidibacter sediminis 99.03	Flavobacteriales;Flavobacteriaceae	yes	/	/	/	/	/	-	/	/
F26155	Negative	S26	Gracilibacillus salitolerans 96.36	Bacillales;Bacillaceae	yes	/	/	/	/	/	-	/	/
F2693	Negative	S26	Halomonas ilicicola 96.13	Oceanospirillales;Halomonadaceae	yes	/	/	/	/	/	-	/	/
F26105	Negative	S26	Jannaschia seosinensis 98.05	Rhodobacterales;Rhodobacteraceae	yes	/	/	/	/	/	-	/	/
S2662	Negative	S26	Loktanella agnita 98.11	Rhodobacterales;Rhodobacteraceae	yes	/	/	/	/	/	-	/	/
F26243	Negative	S26	Marinobacter salexigens 97.67	Alteromonadales;Marinobacteraceae	yes	/	/	/	/	/	-	/	/
F2608	Negative	S26	Psychrobacter celer 97.95	Pseudomonadales;Moraxellaceae	yes	/	/	/	/	/	-	/	/
F2617D	Negative	S26	Shimia haliotis 97.47	Rhodobacterales;Rhodobacteraceae	yes	/	/	/	/	/	-	/	/
F26128	Negative	S26	Sulfitobacter mediterraneus 96.273	Rhodobacterales;Rhodobacteraceae	yes	/	/	/	/	/	-	/	/
F4763	Negative	S47	Ornithinimicrobium kibberense 98.34	Micrococcales;Ornithinimicrobiaceae	yes	/	/	/	/	/	/	-	/
S4729L	Negative	S47	Serinicoccus marinus 98.36	Dermatophilales;Ornithinimicrobiaceae	yes	/	/	/	/	/	/	-	/
S4701	Negative	S47	Brumimicrobium salinarum 97.99	Flavobacteriales;Crocinitomicaceae	yes	/	/	/	/	/	/	-	/
S4751	Negative	S47	Flavobacterium sediminis 96.66	Flavobacteriales;Flavobacteriaceae	yes	/	/	/	/	/	/	-	/
F4712	Negative	S47	Maribacter luteus 95.38	Flavobacteriales;Flavobacteriaceae	yes	/	/	/	/	/	/	-	/
F4779	Negative	S47	Maribacter lutimaris 96.057	Flavobacteriales;Flavobacteriaceae	yes	/	/	/	/	/	/	-	/
F47106	Negative	S47	Aliiroseovarius marinus 96.25	Rhodobacterales;Rhodobacteraceae	yes	/	/	/	/	/	/	-	/
S4750	Negative	S47	Alisedimentitalea scapharcae 96.83	Rhodobacterales;Rhodobacteraceae	yes	/	/	/	/	/	/	-	/
S4705L	Negative	S47	Dasania marina 96.308	Cellvibrionales;Spongiibacteraceae	yes	/	/	/	/	/	/	-	/
S4702	Negative	S47	Psychromonas agarivorans 97.1	Alteromonadales;Psychromonadaceae	yes	/	/	/	/	/	/	-	/
S4756	Negative	S47	Roseovarius amoyensis 98.42	Rhodobacterales;Rhodobacteraceae	yes	/	/	/	/	/	/	-	/
F60179	Negative	S60	Nocardioides panacisoli 97.304	Propionibacteriales;Nocardioidaceae	yes	/	/	-	/	/	/	/	/
F6058	Negative	S60	Aequorivita viscosa 98.223	Flavobacteriales;Flavobacteriaceae	yes	/	/	-	/	/	/	/	/
F6074	Negative	S60	Gelidibacter gilvus 97.99	Flavobacteriales;Flavobacteriaceae	yes	/	/	-	/	/	/	/	/
F6070	Negative	S60	Pontibacter ramchanderi 97.65	Cytophagales;Hymenobacteraceae	yes	/	/	-	/	/	/	/	/
F60227	Negative	S60	Pricia antarctica 93.11	Flavobacteriales;Flavobacteriaceae	yes	/	/	-	/	/	/	/	/
F6046	Negative	S60	Pseudozobellia thermophila 91.65	Flavobacteriales;Flavobacteriaceae	yes	/	/	-	/	/	/	/	/
F6087	Negative	S60	Bacillus berkeleyi 98.284	Bacillales;Bacillaceae	yes	/	/	-	/	/	/	/	/
F60121	Negative	S60	Amaricoccus kaplicensis 96.24	Rhodobacterales;Rhodobacteraceae	yes	/	/	-	/	/	/	/	/
S6026	Negative	S60	Boseongicola aestuarii 96.901	Rhodobacterales;Rhodobacteraceae	yes	/	/	-	/	/	/	/	/
F6015	Negative	S60	Microbulbifer rhizosphaerae 98.04	Cellvibrionales;Microbulbiferaceae	yes	/	/	-	/	/	/	/	/
F6002	Negative	S60	Paracoccus caeni 98.26	Rhodobacterales;Rhodobacteraceae	yes	/	/	-	/	/	/	/	/
S6015D	Negative	S60	Qipengyuania citrea 98.36	Sphingomonadales;Qipengyuaniaaceae	yes	/	/	-	/	/	/	/	/
S6022	Negative	S60	Roseovarius aquimarinus 98.323	Rhodobacterales;Rhodobacteraceae	yes	/	/	-	/	/	/	/	/
F60178	Negative	S60	Roseovarius litorisediminis 96.69	Rhodobacterales;Rhodobacteraceae	yes	/	/	-	/	/	/	/	/
F60248L	Negative	S60	Salipiger mucosus 98.235	Rhodobacterales;Rhodobacteraceae	yes	/	/	-	/	/	/	/	/
S6033L	Negative	S60	Vibrio alginolyticus 98.453	Vibrionales;Vibrionaceae	yes	/	/	-	/	/	/	/	/
S6320L	Negative	S63	Isoptericola halotolerans 99.13	Micrococcales;Promicromonosporaceae	yes	/	/	/	-	/	/	/	/
F63205	Negative	S63	Arcticiflavibacter luteus 96.88	Flavobacteriales;Flavobacteriaceae	yes	/	/	/	-	/	/	/	/
S6385	Negative	S63	Psychroflexus sediminis 97.93	Flavobacteriales;Flavobacteriaceae	yes	/	/	/	-	/	/	/	/
S6339	Negative	S63	Salegentibacter salegens 98.61	Flavobacteriales;Flavobacteriaceae	yes	/	/	/	-	/	/	/	/
F6397	Negative	S63	Winogradskyella litoriviva 97.51	Flavobacteriales;Flavobacteriaceae	yes	/	/	/	-	/	/	/	/
F6340	Negative	S63	Lentibacter algarum 96.1	Rhodobacterales;Rhodobacteraceae	yes	/	/	/	-	/	/	/	/
S6332	Negative	S63	Marinobacter antarcticus 98.7	Alteromonadales;Marinobacteraceae	yes	/	/	/	-	/	/	/	/
S6314	Negative	S63	Marivita cryptomonadis 98.75	Rhodobacterales;Rhodobacteraceae	yes	/	/	/	-	/	/	/	/
S6359	Negative	S63	Microbulbifer elongatus 98.35	Cellvibrionales;Microbulbiferaceae	yes	/	/	/	-	/	/	/	/
F63142	Negative	S63	Phaeobacter gallaeciensis 98.05	Rhodobacterales;Rhodobacteraceae	yes	/	/	/	-	/	/	/	/
F64101	Negative	S64	Maribacter vaceletii 97.45	Flavobacteriales;Flavobacteriaceae	yes	-	/	/	/	/	/	/	/
S6463	Negative	S64	Psychrobacter maritimus 98.22	Pseudomonadales;Moraxellaceae	yes	-	/	/	/	/	/	/	/
Note: S08: C. aestuarii; S20: F. spongicola; S11: R. beibuensis; S26: S. xiamenensis; S47: M. algicola; S60: S. mucosus; S63: C. marinus; S64: A. pectinivorans. "+" represents a significant growth-promoting effect. "-" represents no growth-promoting effect. "/" represents no experimental result.
