# Supplementary material for: Cultivating the uncultured: Harnessing the “sandwich agar plate” approach to isolate heme‐dependent bacteria from marine sediment
Source: mLife. 2024 Jan 18;3(1):143–55. doi: 10.1002/mlf2.12093 (PMC11139205; doi:10.1002/mlf2.12093)
Supplement: Supplementary file 8 — Table S7 The minimal heme concentrations required for the growth of bacteria in different habitats. [file MLF2-3-143-s014.xlsx]

## Sheet: Sheet3
Strian	Minimal hemin growth concentration	Source	References
S0825	0.093 µM	marine sediments	in the study
S0826	0.093 µM	marine sediments	in the study
F08102	0.186 µM	marine sediments	in the study
“Ca. P. aquatilis” IMCC26103	0.0001 µM	freshwater	Kim S, Kang I, Lee JW, Jeon CO, Giovannoni SJ, Cho JC. Heme auxotrophy in abundant aquatic microbial lineages. Proc Natl Acad Sci U S A. 2021 Nov 23;118(47):e2102750118.
“Ca. P. rubra” IMCC25003	0.00001 µM	freshwater	Kim S, Kang I, Lee JW, Jeon CO, Giovannoni SJ, Cho JC. Heme auxotrophy in abundant aquatic microbial lineages. Proc Natl Acad Sci U S A. 2021 Nov 23;118(47):e2102750118.
Aeromonas salmonicida A400	3.1 µM	host	Ishiguro EE, Ainsworth T, Kay WW, Trust TJ. Heme requirement for growth of fastidious atypical strains of Aeromonas salmonicida. Appl Environ Microbiol. 1986 Mar;51(3):668-70.
Aeromonas salmonicida A403	4.6 µM	host	Ishiguro EE, Ainsworth T, Kay WW, Trust TJ. Heme requirement for growth of fastidious atypical strains of Aeromonas salmonicida. Appl Environ Microbiol. 1986 Mar;51(3):668-70.
Aphelenchoides rutgersi	6.2 µM	host	Thirugnanam M. Aphelenchoides rutgersi: growth requirements for heme and purine nucleotides in crude chick embryo extract. Exp Parasitol. 1976 Oct;40(2):149-57.
Bacillus subtilis mutants R15-R18	1.55 µM	host	Anderson TJ, Ivánovics G. Isolation and some characteristics of haemin dependent mutants of Bacillus subtilis. J Gen Microbiol. 1967 Oct;49(1):31-40.
Bacteroides fragilis BEl	1.5 µM	host	Otto BR, Sparrius M, Verweij-van Vught AM, MacLaren DM. Iron-regulated outer membrane protein of Bacteroides fragilis involved in heme uptake. Infect Immun. 1990 Dec;58(12):3954-8.
Bacteroides henselae ATCC 49882	30 µM	host	Sander A, Kretzer S, Bredt W, Oberle K, Bereswill S. Hemin-dependent growth and hemin binding of Bartonella henselae. FEMS Microbiol Lett. 2000 Aug 1;189(1):55-9.
Bacteroides melaninogenicus CRA	3.7 µM	host	Rizza V, Sinclair PR, White DC, Cuorant PR. Electron transport system of the protoheme-requiring anaerobe Bacteroides melaninogenicus. J Bacteriol. 1968 Sep;96(3):665-71.
Bartonella quintana	15.5 µM	host	Myers WF, Cutler LD, Wisseman CL Jr. Role of erythrocytes and serum in the nutrition of Rickettsia quintana. J Bacteriol. 1969 Feb;97(2):663-6.
Blastocrithidia culicis	1.55 µM	host	Chang KP, Chang CS, Sassa S. Heme biosynthesis in bacterium-protozoon symbioses: enzymic defects in host hemoflagellates and complemental role of their intracellular symbiotes. Proc Natl Acad Sci U S A. 1975 Aug;72(8):2979-83.
Corynebacterium pyogenes	0.77 µM	host	Reddy CA, Cornell CP, Kao M. Hemin-dependent growth stimulation and cytochrome synthesis in Corynebacterium pyogenes. J Bacteriol. 1977 May;130(2):965-7.
Crithidia oncopelti	1.55 µM	host	Chang KP, Chang CS, Sassa S. Heme biosynthesis in bacterium-protozoon symbioses: enzymic defects in host hemoflagellates and complemental role of their intracellular symbiotes. Proc Natl Acad Sci U S A. 1975 Aug;72(8):2979-83.
Enterococcus faecalis V583	2 μM	host	Frankenberg L, Brugna M, Hederstedt L. Enterococcus faecalis heme-dependent catalase. J Bacteriol. 2002 Nov;184(22):6351-6.
Haemophilus ducreyi (5 isolates)	15.5 µM	host	Hammond GW, Lian CJ, Wilt JC, Albritton WL, Ronald AR. Determination of the hemin requirement of Haemophilus ducreyi: evaluation of the porphyrin test and media used in the satellite growth test. J Clin Microbiol. 1978 Mar;7(3):243-6.
Haemophilus ducreyi (8 isolates)	31 µM	host	Hammond GW, Lian CJ, Wilt JC, Albritton WL, Ronald AR. Determination of the hemin requirement of Haemophilus ducreyi: evaluation of the porphyrin test and media used in the satellite growth test. J Clin Microbiol. 1978 Mar;7(3):243-6.
Haemophilus ducreyi (4 isolates)	77.5 µM	host	Hammond GW, Lian CJ, Wilt JC, Albritton WL, Ronald AR. Determination of the hemin requirement of Haemophilus ducreyi: evaluation of the porphyrin test and media used in the satellite growth test. J Clin Microbiol. 1978 Mar;7(3):243-6.
Haemophilus ducreyi (8 isolates)	38 µM	host	Lee BC. Iron sources for Haemophilus ducreyi. J Med Microbiol. 1991 Jun;34(6):317-22.
Haemophilus influenzae (10 isolates)	3.1 µM	host	Evans NM, Smith DD, Wicken AJ. Haemin and nicotinamide adenine dinucleotide requirements of Haemophilus influenzae and Haemophilus parainfluenzae. J Med Microbiol. 1974 Aug;7(3):359-65.
Haemophilus somnus	7.7 µM	host	Asmussen MD, Baugh CL. Thiamine pyrophosphate (cocarboxylase) as a growth factor for Haemophilus somnus. J Clin Microbiol. 1981 Aug;14(2):178-83.
Legionella pneumophila 130b	6.25 µM	host	O'Connell WA, Hickey EK, Cianciotto NP. A Legionella pneumophila gene that promotes hemin binding. Infect Immun. 1996 Mar;64(3):842-8.
Leishmania mexicana amazonensis	7.7 µM	host	Chang CS, Chang KP. Heme requirement and acquisition by extracellular and intracellular stages of Leishmania mexicana amazonensis. Mol Biochem Parasitol. 1985 Sep;16(3):267-76.
Leishmania tarentolae	0.31 µM	host	Pamela L.Z. Gaughan, Stuart M. Krassner. Hemin deprivation in culture stages of the hemoflagellate, Leishmania tarentolae. Comparative Biochemistry and Physiology Part B: Comparative Biochemistry. 1971; 1(39): pp5-IN.
Mycobacterilum haemophillim ATCC 29548	6 μM	host	Sompolinsky D, Lagziel A, Rosenberg I. Further studies of a new pathogenic mycobacterium (M. haemophilum sp. nov.). Can J Microbiol. 1979 Feb;25(2):217-26.
Mycobacterium tuberculosis H37Rv	1.55 µM	host	KNOX R. Haemin and isoniazid resistance of Mycobacterium tuberculosis. J Gen Microbiol. 1955 Apr;12(2):191-202.
Plesiomonas shigelloides	5 µM	host	Daskaleros PA, Stoebner JA, Payne SM. Iron uptake in Plesiomonas shigelloides: cloning of the genes for the heme-iron uptake system. Infect Immun. 1991 Aug;59(8):2706-11.
Porphyromonas gingivalis 381	1 µM	host	Shizukuishi S, Tazaki K, Inoshita E, Kataoka K, Hanioka T, Amano A. Effect of concentration of compounds containing iron on the growth of Porphyromonas gingivalis. FEMS Microbiol Lett. 1995 Sep 15;131(3):313-7.
Porphyromonas gingivalis W50	0.4 µM	host	Bramanti TE, Holt SC. Roles of porphyrins and host iron transport proteins in regulation of growth of Porphyromonas gingivalis W50. J Bacteriol. 1991 Nov;173(22):7330-9.
Prevotella intermedia	1 µM	host	Leung KP, Subramaniam PS, Okamoto M, Fukushima H, Lai CH. The binding and utilization of hemoglobin by Prevotella intermedia. FEMS Microbiol Lett. 1998 May 15;162(2):227-33.
Pseudomonas aeruginosa SCV	15.5 µM	host	Nagano N, Nakaya H, Nagata M, Nishizawa T, Kawahara R, Matsumoto T, Oana K, Kawakami Y. Characterization of first hemin-requiring Pseudomonas aeruginosa small-colony variants from the blood of an octogenarian male-patient with double pneumonitis. J Infect Chemother. 2017 Dec;23(12):852-855.
Spirillum itersonii mutant H27/8	2 μM	host	Lascelles J, Rittenberg B, Clark-Walker GD. Growth and cytochrome synthesis in a hemin-requiring mutant of Spirillum itersonii. J Bacteriol. 1969 Jan;97(1):455-6.
Staphylococcus aureus mutants H-14 and H-18	0.1 µM	host	Lascelles J, Rittenberg B, Clark-Walker GD. Growth and cytochrome synthesis in a hemin-requiring mutant of Spirillum itersonii. J Bacteriol. 1969 Jan;97(1):455-6.
