# Supplementary material for: Cultivating the uncultured: Harnessing the “sandwich agar plate” approach to isolate heme‐dependent bacteria from marine sediment
Source: mLife. 2024 Jan 18;3(1):143–55. doi: 10.1002/mlf2.12093 (PMC11139205; doi:10.1002/mlf2.12093)
Supplement: Supplementary file 9 — Table S8 Genomic accession numbers of strains S0825, S0862, F08102 and related type species. [file MLF2-3-143-s006.xlsx]

## Sheet: Sheet1
Species	Genomic accession numbers
Flavobacteriaceae bacterium S0825	JALKAX000000000
Flavobacteriaceae bacterium S0862	JALKAW000000000
Flavobacteriaceae bacterium F08102	JALKAY000000000
Aureibaculum marinum BH-SD17T	NZ_RPFJ00000000
Bizionia arctica SM1203T	NZ_BMFQ00000000
Flaviramulus basaltis H35T	NZ_FPKV00000000
Flaviramulus ichthyoenteri Th78T	NZ_AUYN00000000
Gaetbulibacter saemankumensis SMK-12T	NZ_AUDV00000000
Lacinutrix algicola AKS 293T	NZ_LIQH00000000
Lacinutrix jangbogonensis PAMC 27137T	NZ_JSWF00000000
Lacinutrix mariniflava AKS 432T	NZ_LIQG00000000
Lacinutrix venerupis Cmf 20.8T	NZ_CP019352
Lutibacter agarilyticus KYW566T	NZ_FZNT00000000
Lutibacter oricola UDC377T	NZ_FNNJ00000000
Lutibacter profundi LP1T	NZ_CP013355
Oceanihabitans sediminis S9-10T	NZ_QPIG00000000
Olleya aquimaris L-4T	NZ_QLLO00000000
Olleya marilimosa CAM030T	NZ_JADR00000000
Olleya namhaensis WT-MY15T	NZ_FORM00000000
Polaribacter dokdonensis DSW-5T	NZ_LGBR00000000
Polaribacter reichenbachii 6Alg 8T	NZ_CP019419
Polaribacter vadi LPB0003T	NZ_CP017477
Polaribacter_aquimarinus ZY113T	NZ_QFFG00000000
Winogradskyella flava SFD31T	NZ_JACLCP000000000
Winogradskyella haliclonae M1A16T	NZ_BMDQ00000000
Winogradskyella wandonensis WD-2-2T	NZ_SMGI00000000
