# Supplementary material for: Cultivating the uncultured: Harnessing the “sandwich agar plate” approach to isolate heme‐dependent bacteria from marine sediment
Source: mLife. 2024 Jan 18;3(1):143–55. doi: 10.1002/mlf2.12093 (PMC11139205; doi:10.1002/mlf2.12093)
Supplement: Supplementary file 10 — Table S9 The genomes list of heme biosynthesis pathway analysis. [file MLF2-3-143-s001.xlsx]

## Sheet: Table S9
DataSet	NCBI_Refseq	Completeness of Heme biosynthesis	checkm_completeness	checkm_contamination	coding_density	gc_percentage	genome_size	GTDB_Class	GTDB_Order	GTDB_Species	Isolation Source
Metabolic reconstruction based on uncultured group	GCA_000431155	0.3	99.06	0.38	92.0609	47.8951	2540781	Bacteroidia	Bacteroidales	Paramuribaculum sp000431155	host
Metabolic reconstruction based on uncultured group	GCA_000431215	0.3	96.6	0.57	89.9506	53.6359	2540361	Bacteroidia	Bacteroidales	CAG-1031 sp000431215	host
Metabolic reconstruction based on uncultured group	GCA_000431235	0.2	100	0	91.4801	28.1764	1865014	Bacilli	ML615J-28	CAG-698 sp000431235	host
Metabolic reconstruction based on uncultured group	GCA_000431535	0.3	96.64	0.67	89.9518	44.8666	2389330	Clostridia	Oscillospirales	Eubacterium_R sp000431535	host
Metabolic reconstruction based on uncultured group	GCA_000431795	0.2	92.42	1.12	89.6161	26.7809	1241287	Bacilli	RF39	CAG-302 sp000431795	host
Metabolic reconstruction based on uncultured group	GCA_000431835	0.1	98.2	0.29	86.3964	36.8212	2254171	Gammaproteobacteria	Enterobacterales	Succinivibrio sp000431835	host
Metabolic reconstruction based on uncultured group	GCA_000432595	0.2	94.94	2.41	91.0538	27.2467	1152611	Bacilli	RF39	CAG-710 sp000432595	host
Metabolic reconstruction based on uncultured group	GCA_000432775	0.3	95	0.95	91.6472	53.5999	2571052	Bacteroidia	Bacteroidales	CAG-831 sp000432775	host
Metabolic reconstruction based on uncultured group	GCA_000432895	0.1	95.51	0	88.6882	25.9324	1968271	Bacilli	RFN20	CAG-449 sp000432895	host
Metabolic reconstruction based on uncultured group	GCA_000433035	0.2	98.67	0.11	90.9097	28.4246	1674156	Bacilli	ML615J-28	CAG-313 sp000433035	host
Metabolic reconstruction based on uncultured group	GCA_000433355	0.3	93.49	1.83	89.6119	51.7753	2894688	Bacteroidia	Bacteroidales	RC9 sp000433355	host
Metabolic reconstruction based on uncultured group	GCA_000433475	0.2	92.13	1.85	89.0983	27.1324	1442272	Bacilli	RF39	CAG-605 sp000433475	host
Metabolic reconstruction based on uncultured group	GCA_000433675	0.2	93.82	0.56	92.0616	24.9727	1347407	Bacilli	RF39	CAG-433 sp000433675	host
Metabolic reconstruction based on uncultured group	GCA_000433875	0.2	92.7	1.12	91.62	26.6842	1208442	Bacilli	RF39	CAG-884 sp000433875	host
Metabolic reconstruction based on uncultured group	GCA_000434055	0.3	96.6	0	90.4122	44.4277	2206392	Clostridia	Oscillospirales	CAG-488 sp000434055	host
Metabolic reconstruction based on uncultured group	GCA_000434175	0.2	93.82	0.72	89.6723	24.1535	927925	Bacilli	RF39	CAG-611 sp000434175	host
Metabolic reconstruction based on uncultured group	GCA_000434495	0.2	88.2	2.25	85.0335	29.5497	997205	Bacilli	RF39	CAG-533 sp000434495	host
Metabolic reconstruction based on uncultured group	GCA_000434555	0.2	90.45	1.69	90.9945	25.5188	1280819	Bacilli	RF39	CAG-1000 sp000434555	host
Metabolic reconstruction based on uncultured group	GCA_000434635	0.2	98.43	0	88.0054	56.747	2502913	Clostridia	Oscillospirales	CAG-110 sp000434635	host
Metabolic reconstruction based on uncultured group	GCA_000434695	0.6	95.81	0	88.6476	49.936	2435187	Clostridia	Oscillospirales	RuminococcuD sp000434695	host
Metabolic reconstruction based on uncultured group	GCA_000434835	0.1	92.42	0	91.6293	27.4247	1144379	Bacilli	RF39	CAG-594 sp000434835	host
Metabolic reconstruction based on uncultured group	GCA_000434935	0.3	95.95	0.03	92.7535	49.37	2726820	Bacteroidia	Bacteroidales	RC9 sp000434935	host
Metabolic reconstruction based on uncultured group	GCA_000435075	0.2	95.95	0.03	90.7033	48.0289	2634773	Bacteroidia	Bacteroidales	RC9 sp000435075	host
Metabolic reconstruction based on uncultured group	GCA_000435335	0.7	97.76	0	85.6363	40.7355	2111088	Clostridia	Oscillospirales	CAG-964 sp000435335	host
Metabolic reconstruction based on uncultured group	GCA_000435475	0.3	98.39	0	84.8871	45.0187	1931286	Coriobacteriia	Coriobacteriales	CAG-1427 sp000435475	host
Metabolic reconstruction based on uncultured group	GCA_000435495	0.2	95.56	0.81	87.5406	42.9771	1356933	Clostridia_A	Christensenellales	CAG-552 sp000435495	host
Metabolic reconstruction based on uncultured group	GCA_000435615	0.4	95.39	0.78	90.1726	45.6003	2118260	Clostridia	Peptostreptococcales	CAG-238 sp000435615	host
Metabolic reconstruction based on uncultured group	GCA_000435715	0.2	97.61	0.71	88.1054	45.3454	2066053	Clostridia	Peptostreptococcales	CAG-145 sp000435715	host
Metabolic reconstruction based on uncultured group	GCA_000436375	0.2	96.77	0	89.2864	48.9671	1797002	Alphaproteobacteria	RF32	CAG-495 sp000436375	host
Metabolic reconstruction based on uncultured group	GCA_000436795	0.3	86.41	0.47	89.4884	42.5145	2907319	Bacteroidia	Bacteroidales	Phocaeicola sp000436795	host
Metabolic reconstruction based on uncultured group	GCA_000436975	0.2	91.57	2.81	92.5191	26.2635	1121934	Bacilli	RF39	CAG-1000 sp000436975	host
Metabolic reconstruction based on uncultured group	GCA_000437895	0.2	94.38	4.49	90.6689	25.7958	1256209	Bacilli	RF39	CAG-914 sp000437895	host
Metabolic reconstruction based on uncultured group	GCA_000438195	0.2	93.82	3.37	89.6268	27.5073	1303150	Bacilli	RF39	CAG-776 sp000438195	host
Metabolic reconstruction based on uncultured group	GCA_000754445	0.3	85.63	0	94.6246	59.2841	1083651	Actinomycetia	Actinomycetales	Pontimonas sp000754445	freshwater enviroment
Metabolic reconstruction based on uncultured group	GCA_000817105	0.6	90.17	0.85	94.0285	51.4318	2109986	Acidimicrobiia	Acidimicrobiales	MedAcidi-G3 sp000817105	marine environment
Metabolic reconstruction based on uncultured group	GCA_000830255	1	98.37	0.61	95.3245	46.8853	2294002	Campylobacteria	Campylobacterales	PC08-66 sp000830255	biofilm
Metabolic reconstruction based on uncultured group	GCA_000961585	0.7	98.42	0.79	86.7395	49.8715	3493817	Desulfotomaculia	Desulfotomaculales	BRHc4a sp000961585	rhizosphere
Metabolic reconstruction based on uncultured group	GCA_000961805	0.9	94.9	4.08	84.2014	42.7108	6027195	Desulfitobacteriia	Desulfitobacteriales	Desulfosporosinus sp000961805	rhizosphere
Metabolic reconstruction based on uncultured group	GCA_000961845	0.9	95	1.08	92.6928	32.223	2917452	Bacteroidia	Flavobacteriales	BRH-c54 sp000961845	rhizosphere
Metabolic reconstruction based on uncultured group	GCA_000980495	1	100	1.9	87.5808	49.2558	2171676	Gammaproteobacteria	Burkholderiales	Parasutterella sp000980495	host
Metabolic reconstruction based on uncultured group	GCA_000989185	0.2	88.76	0.27	92.6594	27.5827	1062320	Babeliae	Babeliales	UASB340 sp000989185	freshwater enviroment
Metabolic reconstruction based on uncultured group	GCA_001303025	0.7	84.19	1.94	88.2677	56.9617	3800553	Desulfobacteria	Desulfobacterales	SG8-13 sp001303025	sediment
Metabolic reconstruction based on uncultured group	GCA_001303445	0.8	81.11	1.33	93.8559	68.101	3137175	Gammaproteobacteria	Burkholderiales	SG8-39 sp001303445	sediment
Metabolic reconstruction based on uncultured group	GCA_001303585	0.9	91.11	4.39	87.1968	62.9097	3747630	Gammaproteobacteria	Burkholderiales	SG8-41 sp001303585	sediment
Metabolic reconstruction based on uncultured group	GCA_001303765	0.2	82.77	0.68	90.7559	26.2278	1126604	Chlamydiia	Chlamydiales	SM23-39 sp001303765	sediment
Metabolic reconstruction based on uncultured group	GCA_001303785	0.2	93.41	1.1	91.2194	46.2499	2532789	WOR-3	SM23-42	SM23-42 sp001303785	sediment
Metabolic reconstruction based on uncultured group	GCA_001304315	0.1	86.05	3.3	87.6499	42.4985	2255062	MSB-5A5	MSB-5A5	SM23-73-2 sp001304315	sediment
Metabolic reconstruction based on uncultured group	GCA_001314655	0.875	98.33	0.4	91.1929	67.6237	3698543	Alphaproteobacteria	Rhodobacterales	HLUCCA08 sp001314655	microbial mat
Metabolic reconstruction based on uncultured group	GCA_001314805	0.875	98.33	0.53	90.826	67.0653	3684589	Alphaproteobacteria	Rhodobacterales	Roseicyclus sp001314805	microbial mat
Metabolic reconstruction based on uncultured group	GCA_001412365	0.1	95.24	2.2	92.2273	37.8571	3139690	SDB-A	SDB-A	SDB-A sp001412365	marine environment
Metabolic reconstruction based on uncultured group	GCA_001438205	0.3	97.85	0	95.6272	49.0142	1743356	Bacteroidia	Flavobacteriales	TMED14 sp001438205	marine environment
Metabolic reconstruction based on uncultured group	GCA_001442985	0.2	93.06	0.1	92.4585	60.4726	2852210	Fimbriimonadia	Fimbriimonadales	LDYB01 sp001442985	hot springs
Metabolic reconstruction based on uncultured group	GCA_001443375	0.3	90.28	2.31	91.9243	71.8484	2585469	Ellin6529	CSP1-4	CSP1-4 sp001443375	sediment
Metabolic reconstruction based on uncultured group	GCA_001443485	0.2	84.41	2.04	92.3864	68.2591	2535673	CSP1-3	CSP1-3	CSP1-3 sp001443485	sediment
Metabolic reconstruction based on uncultured group	GCA_001464215	0.875	92.47	1.42	91.4937	60.0932	2617960	Alphaproteobacteria	Rhizobiales	Ga0077548 sp001464215	activated carbon
Metabolic reconstruction based on uncultured group	GCA_001464285	0.9	96.75	3.75	87.3269	60.313	5386351	Alphaproteobacteria	Rhizobiales	Hyphomicrobium sp001464285	activated carbon
Metabolic reconstruction based on uncultured group	GCA_001464335	0.875	93.28	0.11	90.7626	62.9838	3375314	Alphaproteobacteria	Rhizobiales	Ga0077545 sp001464335	activated carbon
Metabolic reconstruction based on uncultured group	GCA_001464385	1	96	2.28	93.0125	72.1983	10242556	Polyangia	Nannocystales	Ga0077550 sp001464385	activated carbon
Metabolic reconstruction based on uncultured group	GCA_001464455	1	94.44	2.56	91.1916	53.1287	4200469	Blastocatellia	Pyrinomonadales	OLB17 sp001464455	activated carbon
Metabolic reconstruction based on uncultured group	GCA_001464545	0.9	92.02	0.65	91.1673	64.4417	3080578	Alphaproteobacteria	Caulobacterales	Hyphomonas sp001464545	activated carbon
Metabolic reconstruction based on uncultured group	GCA_001464585	1	97.22	0.65	88.6627	53.0488	2912042	Gammaproteobacteria	Ga0077554	Ga0077554 sp001464585	activated carbon
Metabolic reconstruction based on uncultured group	GCA_001464615	0.875	99.15	0.63	91.2399	61.8916	3572337	Alphaproteobacteria	Sphingomonadales	Sphingomonas sp001464615	activated carbon
Metabolic reconstruction based on uncultured group	GCA_001464665	1	96.58	2.61	90.8346	55.1365	3964155	Blastocatellia	Pyrinomonadales	OLB17 sp001464665	activated carbon
Metabolic reconstruction based on uncultured group	GCA_001464715	0.8	97.32	1.34	92.0804	51.0671	3387868	Bdellovibrionia	Bdellovibrionales	Ga0074137 sp001464715	activated carbon
Metabolic reconstruction based on uncultured group	GCA_001464735	1	87.67	2.83	86.7757	55.0713	4111525	Nitrospiria	Nitrospirales	Nitrospira_F sp001464735	activated carbon
Metabolic reconstruction based on uncultured group	GCA_001464915	0.875	94.9	0.25	91.9293	62.9458	2838754	Alphaproteobacteria	Sphingomonadales	Erythrobacter sp001464915	activated carbon
Metabolic reconstruction based on uncultured group	GCA_001464935	1	91.46	2.91	90.1002	66.7615	4826643	Gammaproteobacteria	Ga0077536	Ga0077536 sp001464935	activated carbon
Metabolic reconstruction based on uncultured group	GCA_001464955	0.9	97.65	0.2	88.7069	66.1597	4836594	Alphaproteobacteria	Rhizobiales	Ga0077555 sp001464955	activated carbon
Metabolic reconstruction based on uncultured group	GCA_001464995	0.7	90.37	0.86	91.3539	73.8544	3155471	Thermoleophilia	Ga0077560	Ga0077541 sp001464995	activated carbon
Metabolic reconstruction based on uncultured group	GCA_001465025	1	96.65	0.76	89.3179	58.6382	4017355	Gammaproteobacteria	Pseudomonadales	PseudomonaE sp001465025	activated carbon
Metabolic reconstruction based on uncultured group	GCA_001468855	0.1	83.9	4.49	80.2674	36.9127	1504385	Babeliae	Babeliales	UASB124 sp001468855	bioreactor
Metabolic reconstruction based on uncultured group	GCA_001469005	1	90	0	90.2206	47.1154	3494361	SAR324	SAR324	UBA1014 sp001469005	bioreactor
Metabolic reconstruction based on uncultured group	GCA_001507855	1	99.57	0.43	89.2333	54.763	3564665	Gammaproteobacteria	Pseudomonadales	Halomonas sp001507855	terrestrial
Metabolic reconstruction based on uncultured group	GCA_001509095	0.2	95.76	0	92.6225	57.3238	1333167	Synergistia	Synergistales	58-81 sp001509095	terrestrial
Metabolic reconstruction based on uncultured group	GCA_001510385	1	89.74	1.28	95.0065	55.8559	1897905	Acidimicrobiia	Acidimicrobiales	Casp-actino5 sp001510385	aquatic
Metabolic reconstruction based on uncultured group	GCA_001512495	0.7	97.15	1.09	86.0092	51.2897	2282100	Syntrophomonadia	Syntrophomonadales	DTU052 sp001512495	bioreactor
Metabolic reconstruction based on uncultured group	GCA_001512555	0.3	94.97	1.22	86.8864	46.9412	2152700	Clostridia	Acetivibrionales	Thermoclostridium_A sp001512555	bioreactor
Metabolic reconstruction based on uncultured group	GCA_001512665	0.2	93.27	0.58	89.3426	38.4895	1669981	Peptococcia	DRI-13	DTU073 sp001512665	bioreactor
Metabolic reconstruction based on uncultured group	GCA_001512745	0.3	89.57	0	90.6068	46.4679	1612734	Clostridia	Saccharofermentanales	DTU032 sp001512745	bioreactor
Metabolic reconstruction based on uncultured group	GCA_001512915	0.3	92.74	0.81	89.0081	43.3981	1899465	Mahellia_A	Caldicoprobacterales	DTU083 sp001512915	bioreactor
Metabolic reconstruction based on uncultured group	GCA_001512995	0.3	95.89	0	90.853	47.2719	1469139	Bacilli	ML615J-28	DTU067 sp001512995	bioreactor
Metabolic reconstruction based on uncultured group	GCA_001513045	0.4	92.39	0.67	91.082	48.6342	2450807	Clostridia	Oscillospirales	DTU089 sp001513045	bioreactor
Metabolic reconstruction based on uncultured group	GCA_001513385	0.2	86.64	0.81	85.9051	45.1669	1885992	Clostridia	Oscillospirales	DTU064 sp001513385	bioreactor
Metabolic reconstruction based on uncultured group	GCA_001515945	0.9	97.62	4	87.323	36.1155	3853576	Moorellia	Desulfitibacterales	Desulfitibacter sp001515945	rhizosphere
Metabolic reconstruction based on uncultured group	GCA_001516025	0.4	97.77	1.68	93.6219	34.1789	3487867	Ignavibacteria	Ignavibacteriales	BRH-c32 sp001516025	rhizosphere
Metabolic reconstruction based on uncultured group	GCA_001516045	0.8	94.49	4.08	82.8947	41.96	6234251	Desulfitobacteriia	Desulfitobacteriales	Desulfosporosinus sp001516045	rhizosphere
Metabolic reconstruction based on uncultured group	GCA_001564055	0.9	92.37	0.56	88.0483	62.3729	3196449	Rhodothermia	Rhodothermales	Tc-Br11-B2g6-7 sp001564055	soda lake
Metabolic reconstruction based on uncultured group	GCA_001567115	0.9	96.82	2.81	91.2946	54.5851	4052939	OLB16	OLB16	OLB16 sp001567115	bioreactor
Metabolic reconstruction based on uncultured group	GCA_001567195	0.9	94.26	3.07	88.1829	57.3697	3914670	Kapabacteria	OLB7	OLB7 sp001567195	bioreactor
Metabolic reconstruction based on uncultured group	GCA_001601815	1	96.73	2.71	87.777	44.9847	4871497	Bacteroidia	Chitinophagales	Flavihumibacter sp001601815	freshwater enviroment
Metabolic reconstruction based on uncultured group	GCA_001601825	1	98.3	0.03	92.4154	52.4769	3217513	Gammaproteobacteria	Burkholderiales	Limnobacter sp001601825	freshwater enviroment
Metabolic reconstruction based on uncultured group	GCA_001602845	0.3	83.33	4.04	94.5331	58.5767	2096147	Bacteroidia	Bacteroidales	Bact-11 sp001602845	bioreactor
Metabolic reconstruction based on uncultured group	GCA_001603025	0.3	83.27	1.61	91.1781	62.445	2720983	Clostridia_A	Christensenellales	Firm-10 sp001603025	bioreactor
Metabolic reconstruction based on uncultured group	GCA_001603425	0.2	80.27	0.48	93.9329	33.6164	1882084	Bacteroidia	Bacteroidales	Bact-08 sp001603425	bioreactor
Metabolic reconstruction based on uncultured group	GCA_001603455	0.4	95.14	1.59	94.8514	46.6398	1934636	Bacteroidia	Bacteroidales	DMER64 sp001603455	bioreactor
Metabolic reconstruction based on uncultured group	GCA_001603595	0.4	99.29	3.33	92.048	32.0642	3069302	Bacteroidia	Bacteroidales	Bact-19 sp001603595	bioreactor
Metabolic reconstruction based on uncultured group	GCA_001603845	0.7	91.46	4.78	84.2335	59.7174	4293028	Syntrophobacteria	Syntrophobacterales	Delta-01 sp001603845	bioreactor
Metabolic reconstruction based on uncultured group	GCA_001603905	0.7	92.97	0.73	91.009	51.3697	3234207	Fibrobacteria	Fibrobacterales	Fibrobacter sp001603905	bioreactor
Metabolic reconstruction based on uncultured group	GCA_001604035	0.1	92.56	0.89	88.998	45.7218	2967559	Clostridia	Oscillospirales	Ruminococcus sp001604035	bioreactor
Metabolic reconstruction based on uncultured group	GCA_001604105	0.3	99.17	0.27	86.0171	55.2031	3435198	Clostridia_A	Christensenellales	Firm-11 sp001604105	bioreactor
Metabolic reconstruction based on uncultured group	GCA_001627925	0.875	89.2	1.41	91.4971	40.4405	2413873	Alphaproteobacteria	Rhodobacterales	MED-G52 sp001627925	marine environment
Metabolic reconstruction based on uncultured group	GCA_001657295	0.875	97.14	0.56	91.3112	65.4007	3223514	Alphaproteobacteria	Caulobacterales	Oceanicaulis sp001657295	microbial mat
Metabolic reconstruction based on uncultured group	GCA_001657385	0.875	98.7	0.48	88.1206	64.5051	4240011	Alphaproteobacteria	Caulobacterales	Marinicaulis sp001657385	microbial mat
Metabolic reconstruction based on uncultured group	GCA_001701165	0.3	96.6	0.13	89.0909	51.3941	2569955	Bacteroidia	Bacteroidales	CAG-873 sp001701165	host
Metabolic reconstruction based on uncultured group	GCA_001701225	0.3	85.47	0.83	91.2988	56.3836	2557132	Bacteroidia	Bacteroidales	Duncaniella sp001701225	host
Metabolic reconstruction based on uncultured group	GCA_001724025	0.9	99.15	4.27	90.8872	68.4797	4432721	Vicinamibacteria	Vicinamibacterales	SCN-69-37 sp001724025	bioreactor
Metabolic reconstruction based on uncultured group	GCA_001724135	1	96.05	2.83	92.0111	65.2033	3598246	Gammaproteobacteria	Burkholderiales	ComamonaC sp001724135	bioreactor
Metabolic reconstruction based on uncultured group	GCA_001724275	1	97.8	4.4	90.8795	70.1808	4697473	Gemmatimonadetes	Gemmatimonadales	SCN-70-22 sp001724275	bioreactor
Metabolic reconstruction based on uncultured group	GCA_001724785	0.7	80.69	2.5	91.9061	67.7444	2939015	Gammaproteobacteria	Burkholderiales	Giesbergeria sp001724785	bioreactor
Metabolic reconstruction based on uncultured group	GCA_001724855	1	97.6	0.43	92.7633	69.04	3808117	Gammaproteobacteria	Burkholderiales	SCN-69-89 sp001724855	bioreactor
Metabolic reconstruction based on uncultured group	GCA_001725325	1	98.99	0	93.9718	70.3661	3122347	Actinomycetia	Actinomycetales	Rhodoglobus sp001725325	bioreactor
Metabolic reconstruction based on uncultured group	GCA_001767075	0.9	84.78	2.56	87.735	53.9002	2949164	Acidobacteriae	2-12-FULL-54-10	2-12-FULL-54-10 sp001767075	subsurface
Metabolic reconstruction based on uncultured group	GCA_001767695	0.4	91.88	1.71	91.4435	67.9093	2031792	Acidimicrobiia	UBA5794	RBG-16-68-21 sp001767695	subsurface
Metabolic reconstruction based on uncultured group	GCA_001767835	0.8	94.62	0	89.4947	42.3554	1544415	Alphaproteobacteria	UBA9655	UBA9655 sp001767835	subsurface
Metabolic reconstruction based on uncultured group	GCA_001768075	1	92.3	1.29	85.2691	69.4061	5638481	Myxococcia	Myxococcales	R267 sp001768075	subsurface
Metabolic reconstruction based on uncultured group	GCA_001769195	0.4	95.48	0.95	93.7355	39.8141	3360015	Bacteroidia	Bacteroidales	Bact-08 sp001769195	subsurface
Metabolic reconstruction based on uncultured group	GCA_001769535	0.3	99.46	1.08	89.9618	37.8411	5268002	Bacteroidia	Bacteroidales	GWF2-38-335 sp001769535	subsurface
Metabolic reconstruction based on uncultured group	GCA_001771065	0.6	90.65	0.53	91.5792	59.0459	4050350	Gammaproteobacteria	Burkholderiales	Rhodoferax sp001771065	subsurface
Metabolic reconstruction based on uncultured group	GCA_001775755	0.3	85	0	91.3848	64.0519	2453444	Aminicenantia	Aminicenantales	RBG-16-66-30 sp001775755	subsurface
Metabolic reconstruction based on uncultured group	GCA_001780165	0.3	98.9	0	89.3124	71.0202	3722320	RBG-16-71-46	RBG-16-71-46	RBG-16-71-46 sp001780165	subsurface
Metabolic reconstruction based on uncultured group	GCA_001784555	1	94.87	0	91.2062	33.9955	2109814	Vampirovibrionia	2-02-FULL-35-15	2-02-FULL-34-12 sp001784555	subsurface
Metabolic reconstruction based on uncultured group	GCA_001784565	0.7	87.01	1.71	90.7437	36.9217	2265812	Vampirovibrionia	Gastranaerophilales	GWF2-37-15 sp001784565	subsurface
Metabolic reconstruction based on uncultured group	GCA_001784585	1	96.58	0.85	92.1428	34.6827	1942096	Vampirovibrionia	2-02-FULL-35-15	2-02-FULL-35-15 sp001784585	subsurface
Metabolic reconstruction based on uncultured group	GCA_001787535	0.1	81.02	0.93	89.7176	51.5654	1196444	Gracilibacteria	Peribacterales	2-02-FULL-52-16 sp001787535	subsurface
Metabolic reconstruction based on uncultured group	GCA_001788395	0.9	84.19	2.96	89.3937	70.1653	4655090	Methylomirabilia	Rokubacteriales	UBA12499 sp001788395	subsurface
Metabolic reconstruction based on uncultured group	GCA_001794945	0.5	89.35	0.93	89.064	73.1055	2933784	Ellin6529	CSP1-4	GWC2-73-18 sp001794945	subsurface
Metabolic reconstruction based on uncultured group	GCA_001796935	0.8	88.78	0	88.5805	61.2302	1868567	Dehalococcoidia	Dehalococcoidales	RBG-16-60-22 sp001796935	subsurface
Metabolic reconstruction based on uncultured group	GCA_001797315	1	98.63	0.06	92.3413	64.1593	3398552	Gammaproteobacteria	Burkholderiales	Hylemonella sp001797315	subsurface
Metabolic reconstruction based on uncultured group	GCA_001797445	0.9	94.96	1.68	92.6797	65.8673	2362912	MBNT15	MBNT15	CG2-30-66-27 sp001797445	subsurface
Metabolic reconstruction based on uncultured group	GCA_001797845	0.8	93.87	1.33	85.1438	43.5447	2430621	Syntrophia	Syntrophales	UBA4810 sp001797845	subsurface
Metabolic reconstruction based on uncultured group	GCA_001798185	1	92.16	0.84	91.9053	44.2339	1977829	UBA10199	2-02-FULL-44-16	2-02-FULL-44-16 sp001798185	subsurface
Metabolic reconstruction based on uncultured group	GCA_001798885	1	97.9	0.84	92.1951	63.4805	2208713	MBNT15	MBNT15	RBG-16-64-85 sp001798885	subsurface
Metabolic reconstruction based on uncultured group	GCA_001799735	0.2	92.85	1.12	93.3339	62.4782	3062728	Elusimicrobia	Elusimicrobiales	UBA9959 sp001799735	subsurface
Metabolic reconstruction based on uncultured group	GCA_001800095	0.6	82.02	0	92.0853	63.7626	1650723	Elusimicrobia	2-02-FULL-39-32	2-01-FULL-64-13 sp001800095	subsurface
Metabolic reconstruction based on uncultured group	GCA_001800275	0.2	83.4	0	92.3178	57.3019	2301998	Elusimicrobia	Elusimicrobiales	UBA9959 sp001800275	subsurface
Metabolic reconstruction based on uncultured group	GCA_001801635	1	81.44	1.74	90.9342	43.1234	1457137	Gammaproteobacteria	DSM-16500	2-12-FULL-43-28 sp001801635	subsurface
Metabolic reconstruction based on uncultured group	GCA_001801865	1	91.23	3.9	88.9348	61.2493	3729316	Gammaproteobacteria	UBA4486	2-02-FULL-61-13 sp001801865	subsurface
Metabolic reconstruction based on uncultured group	GCA_001802375	0.7	87.55	2.2	84.273	51.0554	2672257	Gammaproteobacteria	UBA4486	RBG-16-51-14 sp001802375	subsurface
Metabolic reconstruction based on uncultured group	GCA_001802455	1	93.17	0.58	92.9517	39.1462	1591911	Gammaproteobacteria	Coxiellales	2-02-FULL-42-43 sp001802455	subsurface
Metabolic reconstruction based on uncultured group	GCA_001802795	0.9	94.13	1.68	89.4348	35.5978	3831595	Ignavibacteria	Ignavibacteriales	RBG-16-34-14 sp001802795	subsurface
Metabolic reconstruction based on uncultured group	GCA_001803635	1	96.36	0	93.4568	46.3917	2472158	Thermodesulfovibrionia	Thermodesulfovibrionales	GWB2-47-37 sp001803635	subsurface
Metabolic reconstruction based on uncultured group	GCA_001804025	0.7	80.42	0	86.6291	51.704	2195797	Omnitrophia	Omnitrophales	GWA2-52-8 sp001804025	subsurface
Metabolic reconstruction based on uncultured group	GCA_001804125	0.9	91.94	0	93.4222	51.4196	1526646	Koll11	2-02-FULL-51-18	2-02-FULL-51-18 sp001804125	subsurface
Metabolic reconstruction based on uncultured group	GCA_001804165	0.6	81.87	0	91.2858	45.1576	1433776	Koll11	UBA1560	2-01-FULL-45-10-A sp001804165	subsurface
Metabolic reconstruction based on uncultured group	GCA_001804205	0.6	91.33	0	90.5595	45.0214	1843590	Omnitrophia	Omnitrophales	01-FULL-45-10b sp001804205	subsurface
Metabolic reconstruction based on uncultured group	GCA_001804565	0.2	88.93	0	90.9497	33.1794	2652894	Kapabacteria	Kapabacteriales	GWF2-33-9 sp001804565	subsurface
Metabolic reconstruction based on uncultured group	GCA_001829125	0.3	89.07	0.05	86.9067	26.8239	4400620	GWE2-31-10	GWE2-31-10	GWC1-27-15 sp001829125	subsurface
Metabolic reconstruction based on uncultured group	GCA_001830425	0.9	97.59	0.25	91.6041	58.2469	2729753	Alphaproteobacteria	Rhodospirillales	2-02-FULL-58-16 sp001830425	subsurface
Metabolic reconstruction based on uncultured group	GCA_001830835	0.7	88.71	0.2	85.8403	56.3744	2599854	Syntrophia	Syntrophales	UBA5619 sp001830835	subsurface
Metabolic reconstruction based on uncultured group	GCA_001871015	0.3	86.14	0	91.6854	38.4636	1728469	UBA1551	UBA1551	UBA1559 sp001871015	freshwater enviroment
Metabolic reconstruction based on uncultured group	GCA_001871685	0.9	89.77	0	91.2548	43.9413	1793524	Thermodesulfovibrionia	Thermodesulfovibrionales	UBA1546 sp001871685	freshwater enviroment
Metabolic reconstruction based on uncultured group	GCA_001871795	1	93.18	0	85.3654	50.0324	2156918	UBA9087	UBA10029	CG2-30-50-142 sp001871795	freshwater enviroment
Metabolic reconstruction based on uncultured group	GCA_001871905	0.875	94.57	0.87	91.5159	46.6769	2065866	Alphaproteobacteria	Micavibrionales	UBA1573 sp001871905	freshwater enviroment
Metabolic reconstruction based on uncultured group	GCA_001872285	1	93.41	1.97	92.3053	68.2014	3098774	Gammaproteobacteria	Burkholderiales	CG2-30-68-42 sp001872285	freshwater enviroment
Metabolic reconstruction based on uncultured group	GCA_001872455	0.4	98.18	2.73	91.2173	56.6509	2993963	Anaerolineae	Anaerolineales	UBA8950 sp001872455	freshwater enviroment
Metabolic reconstruction based on uncultured group	GCA_001873005	0.2	80.93	0.99	88.557	45.5891	1075595	Dehalococcoidia	GIF9	CG2-30-46-9 sp001873005	freshwater enviroment
Metabolic reconstruction based on uncultured group	GCA_001873105	1	94.6	0.29	90.5289	34.3965	2536630	Bacteroidia	Flavobacteriales	Planktosalinus sp001873105	freshwater enviroment
Metabolic reconstruction based on uncultured group	GCA_001873285	0.9	90.46	1.72	86.6417	53.1341	2365998	CG2-30-53-67	CG2-30-53-67	CG2-30-53-67 sp001873285	freshwater enviroment
Metabolic reconstruction based on uncultured group	GCA_001873375	1	98.58	0.24	84.813	44.3187	3495288	Cyanobacteriia	Pseudanabaenales	Pseudanabaena sp001873375	freshwater enviroment
Metabolic reconstruction based on uncultured group	GCA_001873935	1	94.96	0.84	92.3644	65.5106	2626309	MBNT15	MBNT15	CG2-30-66-27 sp001873935	freshwater enviroment
Metabolic reconstruction based on uncultured group	GCA_001874365	0.9	87.49	1.62	90.5118	40.8616	3253265	Gammaproteobacteria	Enterobacterales	Psychrobium sp001874365	marine environment
Metabolic reconstruction based on uncultured group	GCA_001896555	0.7	98.49	1.94	87.6191	57.7031	3314423	Desulfomonilia	UBA1062	UBA1062 sp001896555	bioreactor
Metabolic reconstruction based on uncultured group	GCA_001897135	0.5	85.6	1.66	88.8404	66.4012	2643054	Alphaproteobacteria	Sphingomonadales	Croceibacterium sp001897135	bioreactor
Metabolic reconstruction based on uncultured group	GCA_001897515	0.3	97.14	0.71	94.1633	41.1056	2468842	Bacteroidia	Bacteroidales	Bact-08 sp001897515	bioreactor
Metabolic reconstruction based on uncultured group	GCA_001897615	1	94.07	2.34	86.6736	68.6556	3643094	Gammaproteobacteria	Burkholderiales	Ottowia sp001897615	bioreactor
Metabolic reconstruction based on uncultured group	GCA_001897795	0.875	82.22	1.09	86.1298	40.5777	2859639	Alphaproteobacteria	UBA9655	UBA9655 sp001897795	bioreactor
Metabolic reconstruction based on uncultured group	GCA_001897945	1	96.6	2.36	90.1607	69.3352	3478756	Actinomycetia	Actinomycetales	Microbacterium sp001897945	bioreactor
Metabolic reconstruction based on uncultured group	GCA_001898405	1	100	0.03	90.8085	44.146	5582235	Bacteroidia	Chitinophagales	46-32 sp001898405	bioreactor
Metabolic reconstruction based on uncultured group	GCA_001898485	0.6	100	0	89.4685	46.0628	5487359	Bacteroidia	Chitinophagales	46-32 sp001898485	bioreactor
Metabolic reconstruction based on uncultured group	GCA_001898505	1	99.51	3.37	92.5009	50.3113	7898456	Bacteroidia	Chitinophagales	Puia sp001898505	bioreactor
Metabolic reconstruction based on uncultured group	GCA_001899075	0.875	98.63	0.2	90.6394	67.1007	4213429	Alphaproteobacteria	Rhizobiales	Devosia_A sp001899075	bioreactor
Metabolic reconstruction based on uncultured group	GCA_001899285	0.875	97.71	0.47	90.1888	64.1507	4627262	Alphaproteobacteria	Rhizobiales	Pseudolabrys sp001899285	bioreactor
Metabolic reconstruction based on uncultured group	GCA_001899305	1	99.76	0.48	91.2805	62.3264	3658319	Gammaproteobacteria	Burkholderiales	Thiobacillus sp001899305	bioreactor
Metabolic reconstruction based on uncultured group	GCA_001916215	0.2	97.33	0	89.334	29.7694	2046136	Bacilli	Acholeplasmatales	CAG-307 sp001916215	host
Metabolic reconstruction based on uncultured group	GCA_001917125	0.2	95.7	0	88.7643	46.7245	1836284	Alphaproteobacteria	RF32	CAG-495 sp001917125	host
Metabolic reconstruction based on uncultured group	GCA_001917135	0.2	95.6	0	86.6212	47.1423	1904577	Alphaproteobacteria	RF32	CAG-267 sp001917135	host
Metabolic reconstruction based on uncultured group	GCA_001917535	1	82.9	2.26	92.0197	69.5711	3675878	Methylomirabilia	Rokubacteriales	40CM-4-69-5 sp001917535	soil
Metabolic reconstruction based on uncultured group	GCA_001940925	0.2	98.66	0	88.2816	54.847	3707943	Clostridia	Oscillospirales	Firm-04 sp001940925	host
Metabolic reconstruction based on uncultured group	GCA_001941205	0.3	98.37	1.51	89.4518	51.2319	2751729	Bacteroidia	Bacteroidales	Amulumruptor caecigallinarius	host
Metabolic reconstruction based on uncultured group	GCA_002007365	0.6	80.76	0.67	84.4794	32.3011	2090338	Clostridia	Lachnospirales	Epulopiscium_D sp002007365	host
Metabolic reconstruction based on uncultured group	GCA_002007425	0.9	89.99	1.11	87.0319	60.0345	2961675	Gammaproteobacteria	JACCXJ01	USCg-Taylor sp002007425	soil
Metabolic reconstruction based on uncultured group	GCA_002010665	0.6	93.85	2.56	93.9272	32.5979	2530072	Aminicenantia	JdFR-78	JdFR-78 sp002010665	subsurface
Metabolic reconstruction based on uncultured group	GCA_002010915	0.7	96.77	2.58	88.0336	57.5935	4102562	JdFR-97	JdFR-97	JdFR-97 sp002010915	subsurface
Metabolic reconstruction based on uncultured group	GCA_002011425	0.7	91.53	0	90.2743	61.2172	1893129	Bipolaricaulia	Bipolaricaulales	UBA3571 sp002011425	subsurface
Metabolic reconstruction based on uncultured group	GCA_002011495	0.8	87.72	0.99	91.5753	56.9386	1798153	Dehalococcoidia	Dehalococcoidales	JdFR-56 sp002011495	subsurface
Metabolic reconstruction based on uncultured group	GCA_002011735	0.9	94.55	1.82	93.6025	48.332	2050278	Thermodesulfovibrionia	UBA6902	JdFR-81 sp002011735	subsurface
Metabolic reconstruction based on uncultured group	GCA_002029975	0.4	96.67	0.71	89.3913	50.3926	2376371	Clostridia	Peptostreptococcales	ML8-F1 sp002029975	freshwater enviroment
Metabolic reconstruction based on uncultured group	GCA_002030015	0.6	88.71	3.23	89.2148	55.1972	2512366	Syntrophia	Syntrophales	MLS-D sp002030015	freshwater enviroment
Metabolic reconstruction based on uncultured group	GCA_002049545	1	98.71	0	88.075	48.3422	2550982	Desulfuromonadia	Desulfuromonadales	Desulfuromusa sp002049545	biofilm
Metabolic reconstruction based on uncultured group	GCA_002050235	1	85.59	2.26	93.0294	69.7542	3818019	Binatia	UTPRO1	UTPRO1 sp002050235	sludge
Metabolic reconstruction based on uncultured group	GCA_002050275	0.4	89.39	0.91	92.3698	52.6187	2777515	Anaerolineae	Anaerolineales	UBA12294 sp002050275	sludge
Metabolic reconstruction based on uncultured group	GCA_002050295	0.4	96.93	2.98	90.2572	33.0095	4062427	Ignavibacteria	Ignavibacteriales	Ignavibacterium sp002050295	sludge
Metabolic reconstruction based on uncultured group	GCA_002050365	1	90.6	3.59	87.9555	45.4128	4149107	Blastocatellia	Pyrinomonadales	GCA-002050365 sp002050365	soil
Metabolic reconstruction based on uncultured group	GCA_002066995	0.4	97.54	0.52	90.103	40.9905	3757364	Bacteroidia	Chitinophagales	UTBCD1 sp002066995	sludge
Metabolic reconstruction based on uncultured group	GCA_002067165	0.7	92.44	3.36	89.0628	50.6943	3488450	Syntrophorhabdia	Syntrophorhabdales	Syntrophorhabdus sp002067165	bioreactor
Metabolic reconstruction based on uncultured group	GCA_002067205	0.6	93.58	2.53	83.1949	46.52	4758046	Desulfotomaculia	Desulfotomaculales	MVQL01 sp002067205	bioreactor
Metabolic reconstruction based on uncultured group	GCA_002068015	0.8	95.48	1.61	89.0292	45.3267	3596535	Syntrophia	Syntrophales	Fen-1166 sp002068015	bioreactor
Metabolic reconstruction based on uncultured group	GCA_002068205	1	85.08	2.2	86.7917	66.6174	3543516	Sumerlaeia	MVZB01	MVZB01 sp002068205	bioreactor
Metabolic reconstruction based on uncultured group	GCA_002068325	0.2	81.19	2.62	87.9025	69.4634	4759544	Lentisphaeria	UBA1407	MVZH01 sp002068325	bioreactor
Metabolic reconstruction based on uncultured group	GCA_002068415	0.2	98.67	0	90.9814	37.2726	1743148	Bacilli	ML615J-28	UBA2253 sp002068415	bioreactor
Metabolic reconstruction based on uncultured group	GCA_002069015	0.3	95.08	1.79	90.6136	42.8558	2213923	Clostridia	Oscillospirales	DTU089 sp002069015	bioreactor
Metabolic reconstruction based on uncultured group	GCA_002069095	0.4	85.37	0.46	88.4767	40.1113	2234774	Bacteroidia	Bacteroidales	Petrimonas sp002069095	bioreactor
Metabolic reconstruction based on uncultured group	GCA_002069605	0.3	100	0	85.4181	38.7124	2518330	Caldatribacteriia	Caldatribacteriales	UBA8910 sp002069605	bioreactor
Metabolic reconstruction based on uncultured group	GCA_002069785	0.2	93.89	4.73	92.0567	55.197	5965128	Lentisphaeria	Victivallales	UBA11452 sp002069785	bioreactor
Metabolic reconstruction based on uncultured group	GCA_002069855	0.2	88.76	1.12	90.4453	39.2201	1768402	UBA8919	UBA8919	MWCF01 sp002069855	bioreactor
Metabolic reconstruction based on uncultured group	GCA_002069975	0.9	98.92	0.81	91.1209	33.9155	3103505	Bacteroidia	Bacteroidales	WQTX01 sp002069975	bioreactor
Metabolic reconstruction based on uncultured group	GCA_002070005	0.1	80.46	2.66	91.541	37.3367	2280175	Paceibacteria	Paceibacterales	MWCK01 sp002070005	bioreactor
Metabolic reconstruction based on uncultured group	GCA_002070105	0.4	97.32	4.03	89.5129	43.9522	2628739	Clostridia	Monoglobales	MWCQ01 sp002070105	bioreactor
Metabolic reconstruction based on uncultured group	GCA_002070265	0.3	95.7	0.9	90.486	38.8977	2946271	Bacteroidia	Bacteroidales	Paludibacter sp002070265	bioreactor
Metabolic reconstruction based on uncultured group	GCA_002070395	0.2	100	0	90.8562	60.0877	1905413	Synergistia	Synergistales	58-81 sp002070395	bioreactor
Metabolic reconstruction based on uncultured group	GCA_002070475	0.3	93.01	2.1	92.9281	35.358	2528796	Clostridia	DUPQ01	DUPQ01 sp002070475	bioreactor
Metabolic reconstruction based on uncultured group	GCA_002070645	0.3	94.32	1.12	91.8214	36.127	2034527	UBA8468	B48-G9	DTJG01 sp002070645	bioreactor
Metabolic reconstruction based on uncultured group	GCA_002071045	0.7	86.45	3.36	91.2873	60.4262	2813711	Desulfomonilia	UBA1062	MWEI01 sp002071045	bioreactor
Metabolic reconstruction based on uncultured group	GCA_002071175	0.3	84.9	0.71	95.3078	45.9237	1395516	Bacteroidia	Bacteroidales	DMER64 sp002071175	bioreactor
Metabolic reconstruction based on uncultured group	GCA_002071445	0.4	92.86	1.43	89.2636	44.2155	3061842	Bacteroidia	Bacteroidales	MWFE01 sp002071445	bioreactor
Metabolic reconstruction based on uncultured group	GCA_002082305	1	89.58	0	88.6078	42.2978	2804129	SAR324	SAR324	Arctic96AD-7 sp002082305	marine environment
Metabolic reconstruction based on uncultured group	GCA_002084545	0.8	80.59	4.52	88.8831	47.5079	3181930	Desulfobacteria	Desulfobacterales	4572-123 sp002084545	marine environment
Metabolic reconstruction based on uncultured group	GCA_002085445	0.8	85.52	2.3	69.3187	42.8487	8451742	Gammaproteobacteria	Beggiatoales	UBA10656 sp002085445	marine environment
Metabolic reconstruction based on uncultured group	GCA_002159065	1	93.35	4.92	88.09	62.5144	3122138	Bacilli	Paenibacillales	ZCTH02-B3 sp002159065	compost
Metabolic reconstruction based on uncultured group	GCA_002159075	1	95.38	1.41	87.1882	53.678	3439117	Bacilli	Bacillales_F	BacilluBB thermozeamaize	compost
Metabolic reconstruction based on uncultured group	GCA_002159085	1	95.05	0	87.6028	64.339	3371584	Bacilli	Paenibacillales	Thermobacillus sp002159085	compost
Metabolic reconstruction based on uncultured group	GCA_002159155	1	91.58	4.83	89.9776	65.5327	2774856	Limnochordia	Limnochordales_A	ZCTH02-B6 sp002159155	compost
Metabolic reconstruction based on uncultured group	GCA_002167285	0.9	85.23	1.61	91.8565	52.2756	2980831	UBA8108	UBA1146	UBA12191 sp002167285	marine environment
Metabolic reconstruction based on uncultured group	GCA_002167715	0.7	91.43	2.54	92.2256	42.5517	2501060	Alphaproteobacteria	Micavibrionales	TMED27 sp002167715	marine environment
Metabolic reconstruction based on uncultured group	GCA_002167745	0.4	92.68	0.3	92.3947	44.1199	1881163	Gammaproteobacteria	Burkholderiales	UBA3031 sp002167745	marine environment
Metabolic reconstruction based on uncultured group	GCA_002167775	0.8	94.41	4.32	95.1701	38.0103	2458610	Bacteroidia	Flavobacteriales	UBA952 sp002167775	marine environment
Metabolic reconstruction based on uncultured group	GCA_002167805	0.3	94.44	4.3	95.6167	36.0925	1720102	Bacteroidia	Flavobacteriales	TMED14 sp002167805	marine environment
Metabolic reconstruction based on uncultured group	GCA_002167825	0.875	94.51	4.52	96.4738	29.8491	1347538	Alphaproteobacteria	TMED127	TMED13 sp002167825	marine environment
Metabolic reconstruction based on uncultured group	GCA_002171615	0.777778	80.24	0.53	95.3426	34.4977	1573897	Gammaproteobacteria	UBA6522	TMED78 sp002171615	marine environment
Metabolic reconstruction based on uncultured group	GCA_002171765	1	84.08	3.04	95.2102	43.2884	2128794	Verrucomicrobiae	Opitutales	MB11C04 sp002171765	marine environment
Metabolic reconstruction based on uncultured group	GCA_002172915	0.625	93.83	3.48	90.2089	54.6781	2450500	Alphaproteobacteria	Caulobacterales	Henriciella sp002172915	marine environment
Metabolic reconstruction based on uncultured group	GCA_002197525	1	89.39	2.14	84.0382	58.5189	2798462	Acidobacteriae	UBA7540	RH2-MAG17b sp002197525	soil
Metabolic reconstruction based on uncultured group	GCA_002215665	0.1	89.64	0.4	92.7309	38.1834	1623433	UBA3072	UBA3072	UBA3072 sp002215665	marine environment
Metabolic reconstruction based on uncultured group	GCA_002215675	0.3	97.62	0.71	91.623	41.2984	3376622	Bacteroidia	AKYH767-A	2013-40CM-41-45 sp002215675	soil
Metabolic reconstruction based on uncultured group	GCA_002254365	0.9	95.8	3.64	86.4303	54.9292	3909997	Nitrospiria	Nitrospirales	Nitrospira_F sp002254365	sludge
Metabolic reconstruction based on uncultured group	GCA_002254605	0.2	89.35	0	92.972	59.3759	2604847	Fimbriimonadia	Fimbriimonadales	GBS-DC sp002254605	hot springs
Metabolic reconstruction based on uncultured group	GCA_002255365	1	99.47	4.36	85.9163	64.2874	3449888	Gammaproteobacteria	21-64-14	21-64-14 sp002255365	wastewater
Metabolic reconstruction based on uncultured group	GCA_002255565	1	92.83	3.28	92.1508	72.5414	1951272	Acidimicrobiia	Acidimicrobiales	RAAP-2 sp002255565	wastewater
Metabolic reconstruction based on uncultured group	GCA_002256485	0.1	97.8	0	94.3715	37.7892	2468218	Marinisomatia	Marinisomatales	UBA2126 sp002256485	aquatic
Metabolic reconstruction based on uncultured group	GCA_002256935	0.8	96.43	0.89	90.4956	41.0559	4015273	Bdellovibrionia	Bdellovibrionales	UBA2316 sp002256935	wastewater
Metabolic reconstruction based on uncultured group	GCA_002257025	1	99.03	0	88.7189	39.3686	4099391	Bacteroidia	Sphingobacteriales	Daejeonella sp002257025	wastewater
Metabolic reconstruction based on uncultured group	GCA_002257235	0.75	96.77	0	86.4065	39.3287	1885776	Alphaproteobacteria	16-39-46	16-39-46 sp002257235	wastewater
Metabolic reconstruction based on uncultured group	GCA_002278935	1	99.52	1.46	89.6661	52.5654	3278335	Gammaproteobacteria	Burkholderiales	39-52-133 sp002278935	wastewater
Metabolic reconstruction based on uncultured group	GCA_002279935	0.9	98.39	0.44	86.5346	61.6082	4391881	Alphaproteobacteria	Rhizobiales	Hyphomicrobium sp002279935	wastewater
Metabolic reconstruction based on uncultured group	GCA_002280405	0.875	83.25	0.71	90.2088	66.3662	2915416	Alphaproteobacteria	Rhodobacterales	Tabrizicola sp002280405	wastewater
Metabolic reconstruction based on uncultured group	GCA_002280485	0.875	85.8	4.17	89.9988	69.0514	2839063	Alphaproteobacteria	Caulobacterales	NCED01 sp002280485	wastewater
Metabolic reconstruction based on uncultured group	GCA_002280675	0.875	99.29	0.68	91.3272	59.6079	3764601	Alphaproteobacteria	Sphingomonadales	Novosphingobium sp002280675	wastewater
Metabolic reconstruction based on uncultured group	GCA_002281095	1	98.17	0.34	93.3693	46.3266	1827635	Gammaproteobacteria	Thiomicrospirales	GCA-002282575 sp002281095	wastewater
Metabolic reconstruction based on uncultured group	GCA_002281295	1	97.41	2.49	90.6512	53.5186	2459859	Gammaproteobacteria	Halothiobacillales	Halothiobacillus sp002281295	wastewater
Metabolic reconstruction based on uncultured group	GCA_002281555	1	95.73	1.18	91.398	60.8804	3513663	Gammaproteobacteria	Burkholderiales	PFJX01 sp002281555	wastewater
Metabolic reconstruction based on uncultured group	GCA_002281735	0.9	96.55	0.77	90.5199	56.8298	2307299	Gammaproteobacteria	Halothiobacillales	28-57-27 sp002281735	wastewater
Metabolic reconstruction based on uncultured group	GCA_002282445	1	99.14	1.37	93.7066	54.5172	2563250	Gammaproteobacteria	Burkholderiales	Limnohabitans sp002282445	wastewater
Metabolic reconstruction based on uncultured group	GCA_002282565	0.875	89.47	1.8	90.2719	61.9274	3544786	Alphaproteobacteria	Caulobacterales	Hyphomonas sp002282565	wastewater
Metabolic reconstruction based on uncultured group	GCA_002291875	0.875	80.94	2.79	87.6733	69.3445	2642452	Alphaproteobacteria	Caulobacterales	UBA1001 sp002291875	aquatic
Metabolic reconstruction based on uncultured group	GCA_002292025	0.2	80.37	0.85	88.8073	54.5924	1446131	UBA994	UBA994	UBA994 sp002292025	aquatic
Metabolic reconstruction based on uncultured group	GCA_002292345	1	92.07	0	88.6745	51.8128	2432641	Verrucomicrobiae	Opitutales	BACL24 sp002292345	marine environment
Metabolic reconstruction based on uncultured group	GCA_002292365	1	87.89	1.19	89.5404	37.8732	2579418	Bacteroidia	Cytophagales	UBA4465 sp002292365	marine environment
Metabolic reconstruction based on uncultured group	GCA_002292375	1	97.04	2.41	92.7406	44.7594	2328365	Gammaproteobacteria	Methylococcales	Cycloclasticus sp002292375	marine environment
Metabolic reconstruction based on uncultured group	GCA_002292815	0.9	96.83	1.69	90.3022	40.7368	2449660	Gammaproteobacteria	UBA4486	UBA7359 sp002292815	marine environment
Metabolic reconstruction based on uncultured group	GCA_002293025	0.3	83.71	0	92.7563	44.4089	1222530	Actinomycetia	Nanopelagicales	AcAMD-5 sp002293025	freshwater enviroment
Metabolic reconstruction based on uncultured group	GCA_002293045	0.9	90.72	0.72	94.2153	41.9227	2384596	Bacteroidia	Flavobacteriales	UBA952 sp002293045	freshwater enviroment
Metabolic reconstruction based on uncultured group	GCA_002293065	0.7	84.89	1.69	89.6036	64.5155	2275004	Verrucomicrobiae	Opitutales	UBA953 sp002293065	freshwater enviroment
Metabolic reconstruction based on uncultured group	GCA_002293125	0.8	88.58	1.01	91.616	64.1147	2164892	Verrucomicrobiae	Opitutales	UBA953 sp002293125	freshwater enviroment
Metabolic reconstruction based on uncultured group	GCA_002293155	0.9	88.18	0	89.1297	54.0726	1613214	Gammaproteobacteria	Burkholderiales	UBA954 sp002293155	freshwater enviroment
Metabolic reconstruction based on uncultured group	GCA_002293315	0.2	91.93	0.89	89.0425	49.9557	1672921	Clostridia	Oscillospirales	UBA945 sp002293315	host
Metabolic reconstruction based on uncultured group	GCA_002293965	0.9	82.92	3.87	92.812	60.0773	1654908	Coriobacteriia	OPB41	UBA912 sp002293965	aquatic
Metabolic reconstruction based on uncultured group	GCA_002294005	0.2	81.21	0.64	85.1469	62.8374	1514949	Desulfotomaculia	Ammonifexales	Desulforudis sp002294005	aquatic
Metabolic reconstruction based on uncultured group	GCA_002295325	0.2	94.94	1.36	86.0398	36.5068	2654331	Clostridia	Oscillospirales	UBA866 sp002295325	terrestrial
Metabolic reconstruction based on uncultured group	GCA_002296975	0.7	81.32	2.1	93.6466	57.0902	3490701	UBA796	UBA796	UBA796 sp002296975	hydrothermal vent
Metabolic reconstruction based on uncultured group	GCA_002299475	0.1	89.89	0.56	89.0897	27.9685	891708	Bacilli	RF39	UBA660 sp002299475	aquatic
Metabolic reconstruction based on uncultured group	GCA_002299555	0.3	86.48	1.71	92.2373	37.7661	2656053	Aminicenantia	UBA2199	UBA647 sp002299555	marine environment
Metabolic reconstruction based on uncultured group	GCA_002299665	0.3	84.61	3.53	85.9251	38.2283	2660183	Clostridia	Lachnospirales	CAG-45 sp002299665	host
Metabolic reconstruction based on uncultured group	GCA_002299915	1	92.26	0.35	90.2416	44.4208	1890107	Gammaproteobacteria	Nitrosococcales	UBA652 sp002299915	aquatic
Metabolic reconstruction based on uncultured group	GCA_002299965	0.2	93.83	0	89.4776	36.4127	1317385	Caldisericia	Caldisericales	UBA646 sp002299965	marine environment
Metabolic reconstruction based on uncultured group	GCA_002304345	0.8	91.89	3.38	89.4636	57.2894	4283370	Verrucomicrobiae	Methylacidiphilales	UBA1321 sp002304345	freshwater enviroment
Metabolic reconstruction based on uncultured group	GCA_002304915	0.2	83.61	2.06	91.7548	59.782	2108534	Kiritimatiellae	LD1-PB3	Lenti-01 sp002304915	wastewater
Metabolic reconstruction based on uncultured group	GCA_002304995	0.8	92.58	3.37	89.0598	57.9358	3423250	Syntrophia	Syntrophales	UBA8904 sp002304995	wastewater
Metabolic reconstruction based on uncultured group	GCA_002305165	0.8	93.52	0.93	92.614	66.7779	4127996	UBA5377	UBA1398	UBA1398 sp002305165	wastewater
Metabolic reconstruction based on uncultured group	GCA_002305275	0.2	90.21	0.95	92.3613	44.2817	1888294	Bacteroidia	Bacteroidales	Bact-11 sp002305275	wastewater
Metabolic reconstruction based on uncultured group	GCA_002305765	0.7	88.17	2.9	89.1611	57.6741	3568523	Syntrophorhabdia	Syntrophorhabdales	Delta-02 sp002305765	wastewater
Metabolic reconstruction based on uncultured group	GCA_002307015	0.4	81.24	2.3	88.3025	61.4643	4535994	Spirochaetia	Treponematales	UBA1318 sp002307015	soil
Metabolic reconstruction based on uncultured group	GCA_002307145	0.8	85.4	1.58	86.5578	66.405	3934823	Alphaproteobacteria	Rhodospirillales	Alpha-05 sp002307145	soil
Metabolic reconstruction based on uncultured group	GCA_002307295	1	91.34	1.96	90.1764	36.8791	4172605	Ignavibacteria	Ignavibacteriales	UBA1304 sp002307295	soil
Metabolic reconstruction based on uncultured group	GCA_002307315	0.8	90.21	0.52	87.058	60.7367	2830031	Alphaproteobacteria	Micropepsales	Rhizomicrobium sp002307315	soil
Metabolic reconstruction based on uncultured group	GCA_002309715	0.2	93.82	2.25	92.7879	45.3958	1380041	Elusimicrobia	Elusimicrobiales	UBA1436 sp002309715	host
Metabolic reconstruction based on uncultured group	GCA_002310095	0.6	86.02	0.71	92.9875	52.324	1447595	Clostridia	Peptostreptococcales	UBA1191 sp002310095	host
Metabolic reconstruction based on uncultured group	GCA_002310155	0.2	81.08	0.35	88.6892	49.9249	2289432	Clostridia	Saccharofermentanales	Firm-16 sp002310155	host
Metabolic reconstruction based on uncultured group	GCA_002311025	0.2	92.88	0	93.94	36.0191	1376460	Elusimicrobia	Elusimicrobiales	UBA1174 sp002311025	host
Metabolic reconstruction based on uncultured group	GCA_002311135	0.8	95.38	0.99	88.6902	50.8477	2227703	Dehalococcoidia	GIF9	UBA1162 sp002311135	soil
Metabolic reconstruction based on uncultured group	GCA_002311595	0.7	88.28	2.15	83.6698	57.6015	1859134	Dehalococcoidia	UBA1127	UBA1127 sp002311595	marine environment
Metabolic reconstruction based on uncultured group	GCA_002311635	0.7	93.06	2.9	84.2241	48.4351	4084907	BSN033	BSN033	UBA1163 sp002311635	soil
Metabolic reconstruction based on uncultured group	GCA_002311835	0.8	82.54	1.7	87.0793	50.4385	2630887	Gammaproteobacteria	UBA6522	UBA6522 sp002311835	hydrothermal vent
Metabolic reconstruction based on uncultured group	GCA_002311855	0.7	86.25	1.02	93.1699	33.266	1057765	UBA1144	UBA1144	UBA1144 sp002311855	hydrothermal vent
Metabolic reconstruction based on uncultured group	GCA_002311865	0.8	86.57	0	83.0338	57.1976	3044049	Dehalococcoidia	UBA1151	UBA1151 sp002311865	hydrothermal vent
Metabolic reconstruction based on uncultured group	GCA_002313585	1	96.96	1.01	91.197	66.9639	3203959	Actinomycetia	Actinomycetales	Microbacterium sp002313585	marine environment
Metabolic reconstruction based on uncultured group	GCA_002314445	0.4	93.81	1.4	92.2046	45.3511	3999966	Spirochaetia	Treponematales	Treponema_D sp002314445	soil
Metabolic reconstruction based on uncultured group	GCA_002314605	0.1	87.5	3.72	92.1273	56.6353	2718824	Lentisphaeria	Victivallales	UBA1776 sp002314605	host
Metabolic reconstruction based on uncultured group	GCA_002314645	0.3	82.16	0.67	85.3292	38.9922	1481356	Clostridia	Oscillospirales	UBA1227 sp002314645	host
Metabolic reconstruction based on uncultured group	GCA_002315495	0.2	80.42	0.67	89.5397	46.4196	2212931	Clostridia	Lachnospirales	ISDg sp002315495	host
Metabolic reconstruction based on uncultured group	GCA_002315745	0.2	83.65	0.18	90.8499	47.0233	1682328	Bacteroidia	Bacteroidales	RF16 sp002315745	host
Metabolic reconstruction based on uncultured group	GCA_002316275	0.2	94.92	0	94.596	40.3257	1445026	Hydrothermia	UBA1063	UBA1063 sp002316275	bioreactor
Metabolic reconstruction based on uncultured group	GCA_002319965	0.7	82.04	0.1	88.6196	50.8445	1952361	Negativicutes	Veillonellales	Megasphaera sp002319965	host
Metabolic reconstruction based on uncultured group	GCA_002320005	0.3	99.29	0	89.9983	43.5715	2125765	Clostridia	Peptostreptococcales	CAG-145 sp002320005	host
Metabolic reconstruction based on uncultured group	GCA_002320515	0.8	96.78	1.27	79.6497	52.2525	2069393	Negativicutes	Veillonellales	Dialister sp002320515	host
Metabolic reconstruction based on uncultured group	GCA_002320775	1	93.28	3.23	88.7332	59.8397	4414909	UBA8108	UBA8108	UBA8108 sp002320775	marine environment
Metabolic reconstruction based on uncultured group	GCA_002323795	1	92.45	0.54	92.6287	48.2293	2380056	Bacteroidia	Flavobacteriales	UA16 sp002323795	marine environment
Metabolic reconstruction based on uncultured group	GCA_002323995	1	96.4	0.68	89.6948	51.6802	3541285	Verrucomicrobiae	Verrucomicrobiales	Arctic95D-9 sp002323995	marine environment
Metabolic reconstruction based on uncultured group	GCA_002325245	1	97.08	0.25	91.5805	69.7975	2490195	Actinomycetia	Actinomycetales	LysinimonaA sp002325245	marine environment
Metabolic reconstruction based on uncultured group	GCA_002327445	0.7	96.13	1.94	87.4239	62.3068	3857986	Desulfobacteria	Desulfobacterales	UBA2174 sp002327445	hydrocarbon
Metabolic reconstruction based on uncultured group	GCA_002327865	0.4	89.65	2.58	87.2635	48.1069	2207031	Syntrophia	Syntrophales	UBA2210 sp002327865	hydrocarbon
Metabolic reconstruction based on uncultured group	GCA_002327905	0.1	92.31	0	93.2915	38.0853	2035886	32-111	32-111	UBA2202 sp002327905	hydrocarbon
Metabolic reconstruction based on uncultured group	GCA_002328075	0.5	89.55	4.73	89.4805	62.2706	4656008	Anaerolineae	Promineofilales	UBA4811 sp002328075	hydrocarbon
Metabolic reconstruction based on uncultured group	GCA_002328165	1	96.45	0.65	85.6684	45.8721	2941156	Desulfobacteria	Desulfobacterales	UBA2156 sp002328165	marine environment
Metabolic reconstruction based on uncultured group	GCA_002328185	0.7	92.57	0	83.7241	58.2772	3034687	Dehalococcoidia	UBA3495	UBA9611 sp002328185	marine environment
Metabolic reconstruction based on uncultured group	GCA_002328585	0.6	92.07	2.25	87.8537	36.7026	3041216	UBA4802	UBA4802	UBA4802 sp002328585	hydrocarbon
Metabolic reconstruction based on uncultured group	GCA_002328745	0.9	92.81	1.39	91.7007	67.8211	2054605	Coriobacteriia	OPB41	UBA2184 sp002328745	hydrocarbon
Metabolic reconstruction based on uncultured group	GCA_002328865	0.7	95.23	1.98	83.9874	61.0272	3859347	Dehalococcoidia	SAR202	UBA2160 sp002328865	marine environment
Metabolic reconstruction based on uncultured group	GCA_002329325	0.5	95.28	4.67	89.4545	67.1793	3282820	Anaerolineae	UBA1429	UBA1429 sp002329325	wastewater
Metabolic reconstruction based on uncultured group	GCA_002329335	0.3	90.66	2.55	86.3991	56.1094	2577954	Clostridia_A	Christensenellales	UBA1428 sp002329335	wastewater
Metabolic reconstruction based on uncultured group	GCA_002329365	0.4	86.54	0.34	90.2121	50.3753	2288288	Clostridia	Oscillospirales	UBA1425 sp002329365	wastewater
Metabolic reconstruction based on uncultured group	GCA_002329395	0.2	90.81	1.12	89.9128	54.312	1455743	Elusimicrobia	Elusimicrobiales	UBA1436 sp002329395	wastewater
Metabolic reconstruction based on uncultured group	GCA_002329485	0.4	97.33	0	91.5038	42.8728	1501428	Bacilli	ML615J-28	UBA1427 sp002329485	wastewater
Metabolic reconstruction based on uncultured group	GCA_002329565	0.2	95.27	1.68	89.2991	47.4746	1480088	Clostridia	Peptostreptococcales	UBA1440 sp002329565	wastewater
Metabolic reconstruction based on uncultured group	GCA_002329705	0.111111	91.01	0	88.1527	46.3334	983821	Bacilli	RFN20	UBA1424 sp002329705	wastewater
Metabolic reconstruction based on uncultured group	GCA_002331465	0.8	86.56	2.99	89.2344	54.3545	2415704	Acidimicrobiia	Acidimicrobiales	UBA2110 sp002331465	marine environment
Metabolic reconstruction based on uncultured group	GCA_002331485	1	100	1.13	93.1847	37.6347	3410805	Bacteroidia	Flavobacteriales	Brumimicrobium sp002331485	marine environment
Metabolic reconstruction based on uncultured group	GCA_002331575	0.1	95.15	0.95	87.6961	63.8757	2809262	Coriobacteriia	Coriobacteriales	Olsenella_D sp002331575	wastewater
Metabolic reconstruction based on uncultured group	GCA_002333405	0.3	91.96	0	92.2333	53.5026	1262119	Actinomycetia	Actinomycetales	Aquiluna sp002333405	marine environment
Metabolic reconstruction based on uncultured group	GCA_002335045	1	91.24	0.66	90.5042	39.3633	1201773	Gammaproteobacteria	PS1	UBA2013 sp002335045	hydrothermal vent
Metabolic reconstruction based on uncultured group	GCA_002335405	0.7	84.63	0.33	88.4156	48.678	932962	Dehalococcoidia	Dehalococcoidales	UBA2162 sp002335405	marine environment
Metabolic reconstruction based on uncultured group	GCA_002335425	0.2	95.83	0.93	92.4363	58.7391	2497748	Fimbriimonadia	Fimbriimonadales	UBA2017 sp002335425	sludge
Metabolic reconstruction based on uncultured group	GCA_002336245	0.3	100	0.11	94.1173	44.5917	2708468	Bacteroidia	Flavobacteriales	UBA4419 sp002336245	marine environment
Metabolic reconstruction based on uncultured group	GCA_002336475	0.8	90.32	1.61	93.3576	55.6472	2493826	Bacteroidia	Flavobacteriales	UBA8752 sp002336475	marine environment
Metabolic reconstruction based on uncultured group	GCA_002336805	0.5	93.6	1.48	91.1373	50.0827	4209417	Bacteroidia	Chitinophagales	UBA1941 sp002336805	wastewater
Metabolic reconstruction based on uncultured group	GCA_002336855	1	89.4	2.85	91.9254	64.818	2713784	Actinomycetia	Actinomycetales	Leucobacter sp002336855	wastewater
Metabolic reconstruction based on uncultured group	GCA_002338445	1	91.87	0.31	85.1408	42.6565	2262203	Gammaproteobacteria	Pseudomonadales	TMED48 sp002338445	marine environment
Metabolic reconstruction based on uncultured group	GCA_002339325	1	92.12	0	93.1975	36.7804	1895945	Thermodesulfovibrionia	Thermodesulfovibrionales	Thermodesulfovibrio sp002339325	freshwater enviroment
Metabolic reconstruction based on uncultured group	GCA_002339355	0.9	85.71	0	83.8198	45.4775	1514720	UBA9087	UBA9087	UBA2594 sp002339355	freshwater enviroment
Metabolic reconstruction based on uncultured group	GCA_002340265	0.9	87.18	2.39	83.7096	40.8827	3323079	Lentisphaeria	UBA2565	UBA2565 sp002340265	host
Metabolic reconstruction based on uncultured group	GCA_002340675	1	83.56	0.47	82.6985	56.769	2437763	Gammaproteobacteria	Burkholderiales	RS62 sp002340675	marine environment
Metabolic reconstruction based on uncultured group	GCA_002342175	1	91.28	0.87	92.9421	37.4527	1721592	Gammaproteobacteria	Legionellales	UBA2653 sp002342175	freshwater enviroment
Metabolic reconstruction based on uncultured group	GCA_002342365	0.9	94.75	0	92.2603	56.8317	2430288	Gammaproteobacteria	Burkholderiales	UBA3064 sp002342365	freshwater enviroment
Metabolic reconstruction based on uncultured group	GCA_002343075	0.7	92.18	3.41	87.4855	59.573	4472415	Phycisphaerae	UBA1161	UBA2421 sp002343075	sludge
Metabolic reconstruction based on uncultured group	GCA_002343185	0.875	89.92	1.26	92.1325	39.5529	2470428	UBA2361	UBA2361	UBA2361 sp002343185	sludge
Metabolic reconstruction based on uncultured group	GCA_002343265	0.4	80.02	0.87	91.7544	57.5301	1984085	Alphaproteobacteria	UBA2400	UBA2400 sp002343265	sludge
Metabolic reconstruction based on uncultured group	GCA_002343325	0.2	81.72	1.14	88.9851	67.2058	3133639	Phycisphaerae	Phycisphaerales	UBA2396 sp002343325	sludge
Metabolic reconstruction based on uncultured group	GCA_002343445	0.2	93.98	3.7	92.7161	64.172	3574940	Fimbriimonadia	Fimbriimonadales	UBA2387 sp002343445	sludge
Metabolic reconstruction based on uncultured group	GCA_002343505	0.7	90.48	2.04	90.4458	63.9865	5962746	Verrucomicrobiae	Verrucomicrobiales	Prosthecobacter sp002343505	sludge
Metabolic reconstruction based on uncultured group	GCA_002343715	0	82.05	0	86.2807	64.9262	4292808	Phycisphaerae	Phycisphaerales	UBA2402 sp002343715	sludge
Metabolic reconstruction based on uncultured group	GCA_002343775	0.5	93.43	1.82	92.205	52.9942	4890313	Anaerolineae	Anaerolineales	OLB14 sp002343775	sludge
Metabolic reconstruction based on uncultured group	GCA_002343825	0.2	89.25	3.38	92.7484	59.6305	2854341	Fimbriimonadia	Fimbriimonadales	UBA2391 sp002343825	sludge
Metabolic reconstruction based on uncultured group	GCA_002344055	0.9	97.79	1.45	91.9054	66.6701	3326275	Alphaproteobacteria	Sphingomonadales	Allosphingosinicella sp002344055	sludge
Metabolic reconstruction based on uncultured group	GCA_002344075	0.3	96.99	3.01	89.2484	46.08	4237479	Rhodothermia	Rhodothermales	UBA2364 sp002344075	sludge
Metabolic reconstruction based on uncultured group	GCA_002344135	0.2	94.91	0.93	92.5644	62.6385	3235383	Fimbriimonadia	Fimbriimonadales	UBA6659 sp002344135	sludge
Metabolic reconstruction based on uncultured group	GCA_002344205	0.9	91.2	0.68	91.8963	65.2884	3460705	Verrucomicrobiae	Opitutales	UBA2377 sp002344205	sludge
Metabolic reconstruction based on uncultured group	GCA_002344285	0.9	87.53	3.41	93.2651	72.0132	8694123	Polyangia	Haliangiales	UBA2376 sp002344285	sludge
Metabolic reconstruction based on uncultured group	GCA_002344345	0.3	96.66	0.25	83.2978	39.121	4340659	Bacteroidia	Chitinophagales	UBA2365 sp002344345	sludge
Metabolic reconstruction based on uncultured group	GCA_002344355	1	96.42	0.5	89.3121	73.0172	3603895	Gammaproteobacteria	Xanthomonadales	Pseudofulvimonas sp002344355	sludge
Metabolic reconstruction based on uncultured group	GCA_002344525	0.666667	96.6	1.36	89.4371	65.3833	4377242	Verrucomicrobiae	Verrucomicrobiales	Arctic95D-9 sp002344525	sludge
Metabolic reconstruction based on uncultured group	GCA_002344785	0.8	95.54	0.89	89.8187	55.9128	3652997	Bdellovibrionia	Bdellovibrionales	UBA2339 sp002344785	sludge
Metabolic reconstruction based on uncultured group	GCA_002345025	1	92.43	0.29	87.3666	65.7777	4431027	Gammaproteobacteria	Burkholderiales	Accumulibacter phosphatiB	sludge
Metabolic reconstruction based on uncultured group	GCA_002345205	0.8	99.11	1.79	91.2532	40.7133	4206823	Bdellovibrionia	Bdellovibrionales	UBA2316 sp002345205	sludge
Metabolic reconstruction based on uncultured group	GCA_002345475	0.3	90.56	2.99	89.232	54.6516	2436341	UBA994	UBA994	UBA2296 sp002345475	hydrocarbon
Metabolic reconstruction based on uncultured group	GCA_002345675	0.5	98.89	3.33	88.5614	39.7244	4173246	Bacteroidia	Bacteroidales	UBA2287 sp002345675	hydrocarbon
Metabolic reconstruction based on uncultured group	GCA_002345925	0.8	90.21	1.81	92.4655	61.8604	2465419	Coriobacteriia	OPB41	UBA2286 sp002345925	hydrocarbon
Metabolic reconstruction based on uncultured group	GCA_002346225	0.3	96.63	0.33	92.6489	47.3645	2866931	Bacteroidia	Chitinophagales	UBA11426 sp002346225	marine environment
Metabolic reconstruction based on uncultured group	GCA_002346535	1	98.36	1.35	87.1476	47.4262	3138549	Verrucomicrobiae	Opitutales	UBA2995 sp002346535	marine environment
Metabolic reconstruction based on uncultured group	GCA_002346665	1	97.34	3.3	89.5838	61.6876	1999786	Gemmatimonadetes	Longimicrobiales	UBA2988 sp002346665	marine environment
Metabolic reconstruction based on uncultured group	GCA_002346745	0.9	90.31	1.28	92.2336	71.3383	2064755	Acidimicrobiia	Acidimicrobiales	S20-B6 sp002346745	marine environment
Metabolic reconstruction based on uncultured group	GCA_002347125	0.8	87.29	4.55	88.7642	62.2765	4759528	Phycisphaerae	Sedimentisphaerales	UBA2266 sp002347125	hydrocarbon
Metabolic reconstruction based on uncultured group	GCA_002347155	0.4	94.41	1.1	86.4896	62.6177	3797522	WOR-3	UBA2258	UBA2258 sp002347155	hydrocarbon
Metabolic reconstruction based on uncultured group	GCA_002347295	0.2	93.73	0	84.9249	42.5867	1520949	Dehalococcoidia	UBA2247	UBA2247 sp002347295	hydrocarbon
Metabolic reconstruction based on uncultured group	GCA_002347405	1	94.18	2.07	90.1966	61.7749	3460072	Gammaproteobacteria	Burkholderiales	UBA2250 sp002347405	hydrocarbon
Metabolic reconstruction based on uncultured group	GCA_002347565	0.2	95.97	0.55	91.1145	65.6978	2637412	AC1	AC1	UBA2255 sp002347565	hydrocarbon
Metabolic reconstruction based on uncultured group	GCA_002347645	0.9	96.55	0.86	90.9484	70.1308	2792775	Thermoleophilia	UBA2241	UBA2241 sp002347645	hydrocarbon
Metabolic reconstruction based on uncultured group	GCA_002347705	0.2	81.55	4.09	87.5474	51.117	2026914	Anaerolineae	Anaerolineales	T78 sp002347705	hydrocarbon
Metabolic reconstruction based on uncultured group	GCA_002347725	1	92.5	1.67	93.1194	66.8492	2192658	Coriobacteriia	OPB41	UBA2272 sp002347725	hydrocarbon
Metabolic reconstruction based on uncultured group	GCA_002347815	0.7	94.84	3.46	89.704	62.9754	2725374	Syntrophia	Syntrophales	UBA2251 sp002347815	hydrocarbon
Metabolic reconstruction based on uncultured group	GCA_002347925	0.3	92.37	0.99	86.0595	61.9748	3509239	UBA2235	UBA12225	UBA12225 sp002347925	freshwater enviroment
Metabolic reconstruction based on uncultured group	GCA_002348185	0.9	92.12	4.5	88.4429	63.849	5071787	Hydrogenedentia	Hydrogenedentiales	UBA2224 sp002348185	hydrocarbon
Metabolic reconstruction based on uncultured group	GCA_002348345	0.6	86.61	2.7	87.8863	57.1674	4780578	Verrucomicrobiae	Pedosphaerales	UBA2970 sp002348345	marine environment
Metabolic reconstruction based on uncultured group	GCA_002352035	0.8	93.64	4.55	89.2147	56.952	4180515	Anaerolineae	SBR1031	UBA2796 sp002352035	bioreactor
Metabolic reconstruction based on uncultured group	GCA_002352105	1	95.93	0.74	89.0448	48.3314	4193846	Bacteroidia	Chitinophagales	UBA2791 sp002352105	bioreactor
Metabolic reconstruction based on uncultured group	GCA_002352145	0.3	90.6	0.82	91.0812	41.711	3448140	Bacteroidia	Chitinophagales	JJ008 sp002352145	bioreactor
Metabolic reconstruction based on uncultured group	GCA_002352285	0.9	89.56	0.43	91.0649	62.4017	2625307	Alphaproteobacteria	Micropepsales	UBA2784 sp002352285	bioreactor
Metabolic reconstruction based on uncultured group	GCA_002352485	0.8	86.41	2.52	86.4814	45.6437	2481553	UBA1144	UBA2774	UBA2774 sp002352485	marine environment
Metabolic reconstruction based on uncultured group	GCA_002352645	1	95.73	2.14	82.1415	54.0661	3778022	Acidimicrobiia	UBA2766	UBA2766 sp002352645	marine environment
Metabolic reconstruction based on uncultured group	GCA_002352665	1	97.82	4.03	89.2392	31.2802	3981292	Bacteroidia	Flavobacteriales	Aureibaculum sp002352665	marine environment
Metabolic reconstruction based on uncultured group	GCA_002352935	0.2	85.94	0.85	83.9887	42.2503	1579730	Moorellia	UBA1874	UBA1874 sp002352935	terrestrial
Metabolic reconstruction based on uncultured group	GCA_002353275	0.2	88.76	3.98	89.7828	33.5248	1264517	Bacilli	RFN20	UBA2450 sp002353275	host
Metabolic reconstruction based on uncultured group	GCA_002353825	0.3	97.73	1.63	89.6701	49.2201	3747376	Bacteroidia	Bacteroidales	Prevotella sp002353825	host
Metabolic reconstruction based on uncultured group	GCA_002358965	0.2	91.39	2.3	90.456	51.4247	1689423	Bacteroidia	Bacteroidales	UBA3382 sp002358965	host
Metabolic reconstruction based on uncultured group	GCA_002359825	0.5	90.09	0.73	80.9454	37.1335	2877319	Bacteroidia	Bacteroidales	UBA2632 sp002359825	terrestrial
Metabolic reconstruction based on uncultured group	GCA_002360455	0.2	93.23	0	89.4529	36.3622	3270379	Bacteroidia	Chitinophagales	UBA3362 sp002360455	sludge
Metabolic reconstruction based on uncultured group	GCA_002360535	0.9	96.55	2.32	91.0262	65.8045	3280443	Gammaproteobacteria	Burkholderiales	UBA3361 sp002360535	sludge
Metabolic reconstruction based on uncultured group	GCA_002360925	1	94.94	0	91.7117	33.0658	2707600	Bacteroidia	Flavobacteriales	Myroides sp002360925	terrestrial
Metabolic reconstruction based on uncultured group	GCA_002361175	0.7	97.3	0.68	88.5413	34.5626	3077786	Clostridia	Lachnospirales	TF01-11 sp002361175	host
Metabolic reconstruction based on uncultured group	GCA_002362155	0.2	80.86	1.55	86.3537	55.2404	2690371	Clostridia	Lachnospirales	CAG-791 sp002362155	host
Metabolic reconstruction based on uncultured group	GCA_002362235	0.3	88.12	0.16	86.3008	57.7381	1988194	Bacteroidia	Bacteroidales	Alistipes sp002362235	host
Metabolic reconstruction based on uncultured group	GCA_002364005	0.3	91.48	1.14	87.9853	61.7104	3403786	Phycisphaerae	Phycisphaerales	UBA1924 sp002364005	marine environment
Metabolic reconstruction based on uncultured group	GCA_002364215	1	99.24	0.19	91.4391	38.7052	3203754	Bacteroidia	Flavobacteriales	Aequorivita sp002364215	marine environment
Metabolic reconstruction based on uncultured group	GCA_002364555	0.3	96.73	0.57	90.3671	57.4083	2593268	Phycisphaerae	Phycisphaerales	UBA1668 sp002364555	marine environment
Metabolic reconstruction based on uncultured group	GCA_002364975	0.9	90.62	1.35	89.4433	42.9085	2645997	Verrucomicrobiae	Opitutales	MB11C04 sp002364975	marine environment
Metabolic reconstruction based on uncultured group	GCA_002365175	0.875	95.68	0.32	91.5316	60.9558	3049650	Alphaproteobacteria	Rhizobiales	UBA4765 sp002365175	freshwater enviroment
Metabolic reconstruction based on uncultured group	GCA_002365325	0.888889	91.88	1.28	91.9474	64.6159	1886189	Acidimicrobiia	Acidimicrobiales	UBA3125 sp002365325	marine environment
Metabolic reconstruction based on uncultured group	GCA_002365735	0.3	85.04	1.76	84.9208	54.1901	2039392	Actinomycetia	Nanopelagicales	UBA4592 sp002365735	marine environment
Metabolic reconstruction based on uncultured group	GCA_002366545	0.7	97.73	0.91	86.6826	40.1328	1513879	UBA9087	UBA9087	UBA3085 sp002366545	marine environment
Metabolic reconstruction based on uncultured group	GCA_002366635	0.1	85.31	1.1	89.8453	51.1716	1576171	WOR-3	UBA2258	UBA3079 sp002366635	marine environment
Metabolic reconstruction based on uncultured group	GCA_002367275	0.6	85.31	0	90.048	49.2421	1162272	Dehalococcoidia	UBA3088	UBA3088 sp002367275	marine environment
Metabolic reconstruction based on uncultured group	GCA_002367335	0.3	84.17	1.94	83.9113	42.3562	2100440	Syntrophia	Syntrophales	UBA3084 sp002367335	marine environment
Metabolic reconstruction based on uncultured group	GCA_002367355	0.888889	94.03	1.98	84.5211	47.2688	2606474	Dissulfuribacteria	Dissulfuribacterales	UBA3076 sp002367355	marine environment
Metabolic reconstruction based on uncultured group	GCA_002368735	0.1	84.28	1.56	88.4449	54.542	1496176	Clostridia_A	Christensenellales	CAG-1252 sp002368735	host
Metabolic reconstruction based on uncultured group	GCA_002369135	0.2	95.81	0	92.6377	36.6557	1618155	Clostridia	Lachnospirales	Eubacterium_G sp002369135	host
Metabolic reconstruction based on uncultured group	GCA_002369415	0.1	95.9	2	92.7202	27.0741	1452757	Bacilli	RF39	UBA3789 sp002369415	host
Metabolic reconstruction based on uncultured group	GCA_002371155	0.1	87.91	0	89.1811	41.836	864256	Alphaproteobacteria	Rs-D84	Rs-D84 sp002371155	host
Metabolic reconstruction based on uncultured group	GCA_002371335	0.7	94.89	2.83	83.6294	46.6829	2697129	Clostridia	Lachnospirales	Eubacterium_H sp002371335	host
Metabolic reconstruction based on uncultured group	GCA_002372315	0.2	90.32	1.08	91.8812	37.4473	1229575	Alphaproteobacteria	RF32	UBA3637 sp002372315	host
Metabolic reconstruction based on uncultured group	GCA_002372775	0.2	83.23	3.03	90.7505	32.848	1791480	Clostridia_A	Christensenellales	UBA3700 sp002372775	host
Metabolic reconstruction based on uncultured group	GCA_002373595	0.1	81	3.14	93.7211	47.1176	1944913	Clostridia	Lachnospirales	AC2028 sp002373595	host
Metabolic reconstruction based on uncultured group	GCA_002373675	0.3	96.16	0	90.9088	35.9625	2586910	Clostridia	Lachnospirales	RUG191 sp002373675	host
Metabolic reconstruction based on uncultured group	GCA_002373715	0.3	88.32	0.57	92.9836	55.1043	2070668	Bacteroidia	Bacteroidales	RC9 sp002373715	host
Metabolic reconstruction based on uncultured group	GCA_002375205	0.2	83.53	4.49	88.2051	26.7102	1156838	Bacilli	RF39	CAG-302 sp002375205	host
Metabolic reconstruction based on uncultured group	GCA_002375465	0.875	99.57	0.43	91.2237	61.4525	3111287	Alphaproteobacteria	Sphingomonadales	Pacificimonas sp002375465	marine environment
Metabolic reconstruction based on uncultured group	GCA_002375935	0.2	91.53	0	89.0649	66.343	1576779	Bipolaricaulia	Bipolaricaulales	UBA3574 sp002375935	marine environment
Metabolic reconstruction based on uncultured group	GCA_002375995	0.1	91.53	0	91.8104	62.8057	1842568	Bipolaricaulia	Bipolaricaulales	UBA3571 sp002375995	marine environment
Metabolic reconstruction based on uncultured group	GCA_002376045	0.5	96.15	0	83.2901	39.469	3033816	Thermosediminibacteria	UBA3567	UBA3567 sp002376045	marine environment
Metabolic reconstruction based on uncultured group	GCA_002376065	0.3	94.67	0	89.3169	33.8396	1776106	Bacilli	Izemoplasmatales	UBA3566 sp002376065	marine environment
Metabolic reconstruction based on uncultured group	GCA_002376725	0.3	97.8	0	90.3475	36.0334	1859544	Cloacimonadia	Cloacimonadales	Syntrophosphaera sp002376725	bioreactor
Metabolic reconstruction based on uncultured group	GCA_002377985	0.9	89.9	0.56	88.3187	56.9151	2611762	Gammaproteobacteria	Pseudomonadales	Luminiphilus sp002377985	aquatic
Metabolic reconstruction based on uncultured group	GCA_002378005	0.2	95.7	0	94.5201	47.4039	1851623	Bacteroidia	Flavobacteriales	UBA10364 sp002378005	aquatic
Metabolic reconstruction based on uncultured group	GCA_002378125	0.8	92.8	2.99	87.4481	56.5585	3222098	Alphaproteobacteria	Rhodospirillales	UBA3470 sp002378125	marine environment
Metabolic reconstruction based on uncultured group	GCA_002378605	0.875	80.83	0.85	81.769	51.0997	1843356	Alphaproteobacteria	Puniceispirillales	UBA3439 sp002378605	marine environment
Metabolic reconstruction based on uncultured group	GCA_002380945	0.8	95.75	0.35	86.2756	42.1541	3090720	Gammaproteobacteria	Methylococcales	UBA4132 sp002380945	soil
Metabolic reconstruction based on uncultured group	GCA_002381615	1	95.11	0.12	86.254	59.5746	4169319	Gammaproteobacteria	Burkholderiales	Polaromonas sp002381615	soil
Metabolic reconstruction based on uncultured group	GCA_002381865	0.2	96.64	0.34	88.1553	34.1664	2239074	Clostridia	Lachnospirales	UBA4080 sp002381865	hydrocarbon
Metabolic reconstruction based on uncultured group	GCA_002382045	0.6	92.58	2.58	88.9631	49.2069	2952923	Syntrophia	Syntrophales	UBA8904 sp002382045	hydrocarbon
Metabolic reconstruction based on uncultured group	GCA_002382065	0.8	97.42	0.32	86.7813	50.191	4771987	Desulfobacteria	Desulfobacterales	UBA4064 sp002382065	hydrocarbon
Metabolic reconstruction based on uncultured group	GCA_002382325	1	99.19	0.54	93.2059	33.2444	2650568	Campylobacteria	Campylobacterales	UBA4036 sp002382325	bioreactor
Metabolic reconstruction based on uncultured group	GCA_002382525	0.8	85.3	0.73	88.1212	63.5241	3947076	Verrucomicrobiae	Opitutales	Rariglobus sp002382525	hydrocarbon
Metabolic reconstruction based on uncultured group	GCA_002382615	0.8	94.52	0.99	92.0285	48.23	962248	Dehalococcoidia	Dehalococcoidales	UBA4087 sp002382615	hydrocarbon
Metabolic reconstruction based on uncultured group	GCA_002382735	0.1	96.7	1.1	93.4925	41.8237	2507553	UBA4055	UBA4055	UBA4055 sp002382735	hydrocarbon
Metabolic reconstruction based on uncultured group	GCA_002383105	0.875	81.14	0.68	81.507	64.4525	2252203	Alphaproteobacteria	Rhizobiales	Methyloceanibacter sp002383105	soil
Metabolic reconstruction based on uncultured group	GCA_002383355	0.2	98.31	4.24	85.2367	37.437	1682140	JS1	SB-45	UBA4082 sp002383355	hydrocarbon
Metabolic reconstruction based on uncultured group	GCA_002383495	0.7	93.55	1.29	87.5191	53.1449	2656228	Syntrophia	Syntrophales	UBA4054 sp002383495	hydrocarbon
Metabolic reconstruction based on uncultured group	GCA_002385265	1	92.86	1.75	88.356	40.8026	4124017	Bacteroidia	Chitinophagales	UBA3961 sp002385265	subsurface
Metabolic reconstruction based on uncultured group	GCA_002385485	0.1	92.88	1	89.4602	46.5725	1679644	Synergistia	Synergistales	Acetomicrobium sp002385485	bioreactor
Metabolic reconstruction based on uncultured group	GCA_002385575	0.1	96	1.33	90.4089	52.2777	1368478	Bacilli	ML615J-28	UBA3946 sp002385575	bioreactor
Metabolic reconstruction based on uncultured group	GCA_002386465	1	91.6	0.62	91.4127	63.5082	3904840	Gammaproteobacteria	Burkholderiales	UBA4615 sp002386465	freshwater enviroment
Metabolic reconstruction based on uncultured group	GCA_002387605	0.75	93.06	0	88.5833	48.6671	2037391	Alphaproteobacteria	Puniceispirillales	UBA4588 sp002387605	marine environment
Metabolic reconstruction based on uncultured group	GCA_002387735	0.2	93.69	1.44	92.6494	48.0811	2797679	Bdellovibrionia_A	UBA1018	UBA923 sp002387735	sludge
Metabolic reconstruction based on uncultured group	GCA_002388005	0.7	92.23	3.42	88.8761	55.2684	2422836	Acidimicrobiia	Acidimicrobiales	UBA2110 sp002388005	marine environment
Metabolic reconstruction based on uncultured group	GCA_002389045	1	96.62	1.82	89.2946	54.0043	3214173	Gammaproteobacteria	UBA4486	UBA4486 sp002389045	biofilm
Metabolic reconstruction based on uncultured group	GCA_002389665	0.9	97.83	0.43	89.9003	60.8861	3447954	Alphaproteobacteria	Parvibaculales	Tepidicaulis sp002389665	biofilm
Metabolic reconstruction based on uncultured group	GCA_002390525	1	87.53	1.07	91.2807	36.591	1202586	Gammaproteobacteria	Pseudomonadales	Porticoccus sp002390525	marine environment
Metabolic reconstruction based on uncultured group	GCA_002390675	1	92.04	1.94	87.5896	59.1856	4857186	UBA9160	UBA9160	UBA4427 sp002390675	marine environment
Metabolic reconstruction based on uncultured group	GCA_002390705	0.3	94.38	0	92.8257	53.4569	2070153	Actinomycetia	Nanopelagicales	UBA4592 sp002390705	marine environment
Metabolic reconstruction based on uncultured group	GCA_002390845	1	98.52	0.25	84.2551	39.1717	5828504	Bacteroidia	Chitinophagales	Panacibacter sp002390845	sludge
Metabolic reconstruction based on uncultured group	GCA_002392765	0.1	80.45	1.54	92.8428	58.9124	3047170	Kiritimatiellae	RFP12	UBA1067 sp002392765	host
Metabolic reconstruction based on uncultured group	GCA_002392965	0.3	85.38	2.15	90.9273	54.1571	2096327	Bacteroidia	Bacteroidales	UBA1711 sp002392965	host
Metabolic reconstruction based on uncultured group	GCA_002393555	0.2	83.74	0.19	88.6389	51.2112	3019210	Bacteroidia	Bacteroidales	UBA4334 sp002393555	host
Metabolic reconstruction based on uncultured group	GCA_002393725	0.3	80.04	4.67	90.4926	48.8638	2893789	Bacteroidia	Bacteroidales	Prevotella sp002393725	host
Metabolic reconstruction based on uncultured group	GCA_002393865	0.2	89.64	1.75	88.1405	57.2857	2755573	Spirochaetia	Treponematales	Treponema_D sp002393865	host
Metabolic reconstruction based on uncultured group	GCA_002395775	0.3	89.83	1.19	91.2284	53.2467	3139868	Bacteroidia	Bacteroidales	UBA4372 sp002395775	host
Metabolic reconstruction based on uncultured group	GCA_002396205	0.3	84.29	0	90.0412	51.3921	2961640	Bacteroidia	Bacteroidales	F082 sp002396205	host
Metabolic reconstruction based on uncultured group	GCA_002397275	0.7	90.95	1.74	85.3911	50.7142	2854686	Syntrophomonadia	Thermacetogeniales	Syntrophaceticus sp002397275	fermentation
Metabolic reconstruction based on uncultured group	GCA_002397465	0.2	97.75	1.12	90.0458	48.5443	1535641	Bacilli	RFN20	UBA4951 sp002397465	fermentation
Metabolic reconstruction based on uncultured group	GCA_002398365	1	95.77	1.25	88.7204	42.4096	4972082	Bacteroidia	Cytophagales	ELB16-189 sp002398365	freshwater enviroment
Metabolic reconstruction based on uncultured group	GCA_002399085	0.2	91.82	2	88.812	50.1323	2369052	Anaerolineae	Anaerolineales	T78 sp002399085	fermentation
Metabolic reconstruction based on uncultured group	GCA_002399505	0.2	81.79	0	75.9243	41.2919	1759852	Bacilli	RFN20	UBA7642 sp002399505	fermentation
Metabolic reconstruction based on uncultured group	GCA_002399785	0.2	96.63	0	90.7405	30.2098	1303476	Bacilli	RFN20	UBA4855 sp002399785	fermentation
Metabolic reconstruction based on uncultured group	GCA_002401785	0.2	82.02	0.37	89.7447	35.0875	1108605	Babeliae	Babeliales	GCA-2401785 sp002401785	marine environment
Metabolic reconstruction based on uncultured group	GCA_002401945	0.875	85.45	0.6	88.5866	57.493	4071297	Alphaproteobacteria	Rhodobacterales	Parasedimentitalea sp002401945	marine environment
Metabolic reconstruction based on uncultured group	GCA_002402025	1	86.52	2.03	88.7373	38.5537	1731681	Chlamydiia	Chlamydiales	GCA-2402025 sp002402025	marine environment
Metabolic reconstruction based on uncultured group	GCA_002402085	1	87.88	3.36	83.4305	46.0319	4681121	Gammaproteobacteria	Pseudomonadales	GCA-002402085 sp002402085	marine environment
Metabolic reconstruction based on uncultured group	GCA_002402165	0.8	90.32	0	92.4728	32.0443	3057691	Bacteroidia	Flavobacteriales	GCA-002793235 sp002402165	marine environment
Metabolic reconstruction based on uncultured group	GCA_002402175	1	90.93	0.31	89.0901	45.3088	3863648	Gammaproteobacteria	Pseudomonadales	UBA9145 sp002402175	marine environment
Metabolic reconstruction based on uncultured group	GCA_002402225	0.9	91.17	1.38	90.7415	47.2345	2554702	Alphaproteobacteria	Sphingomonadales	Emcibacter_A sp002402225	marine environment
Metabolic reconstruction based on uncultured group	GCA_002402315	0.6	90.89	4.08	87.3408	37.1347	2982092	Clostridia	UBA4821	UBA4821 sp002402315	hydrocarbon
Metabolic reconstruction based on uncultured group	GCA_002402965	0.5	93.1	3.62	91.9793	50.7753	3097023	Bacteroidia	Bacteroidales	SR-FBR-E99 sp002402965	hydrocarbon
Metabolic reconstruction based on uncultured group	GCA_002403075	0.2	89.91	1.2	91.7402	66.5744	2479552	Krumholzibacteria	Krumholzibacteriales	SSS58A sp002403075	hydrocarbon
Metabolic reconstruction based on uncultured group	GCA_002403305	0.5	97.14	2.38	91.5945	50.5252	3427989	Bacteroidia	Bacteroidales	SR-FBR-E99 sp002403305	hydrocarbon
Metabolic reconstruction based on uncultured group	GCA_002403335	0.2	96.43	0	90.4699	38.6748	1380542	Caldisericia	Caldisericales	UBA4770 sp002403335	hydrocarbon
Metabolic reconstruction based on uncultured group	GCA_002403385	0.7	92.58	1.29	86.551	45.9161	1832146	Syntrophia	Syntrophales	UBA4767 sp002403385	hydrocarbon
Metabolic reconstruction based on uncultured group	GCA_002403415	0.875	88.7	0.4	88.6011	63.6348	2654480	Alphaproteobacteria	Sphingomonadales	Sphingomonas sp002403415	freshwater enviroment
Metabolic reconstruction based on uncultured group	GCA_002403455	0.875	91.26	0.65	85.4099	61.6656	2777663	Alphaproteobacteria	Caulobacterales	UBA4763 sp002403455	freshwater enviroment
Metabolic reconstruction based on uncultured group	GCA_002404015	0.875	81.02	3.7	89.5979	69.4831	2935396	Dormibacteria	Dormibacterales	UBA4736 sp002404015	soil
Metabolic reconstruction based on uncultured group	GCA_002404055	0.9	92.96	3.96	85.4693	64.9506	7555351	UBA4733	UBA4733	UBA4733 sp002404055	soil
Metabolic reconstruction based on uncultured group	GCA_002404095	1	91.16	3.49	86.0794	62.4493	6800994	Planctomycetes	Gemmatales	UBA4732 sp002404095	soil
Metabolic reconstruction based on uncultured group	GCA_002404155	0.9	86.93	0	88.7098	68.6581	3269033	Ellin6529	P2-11E	UBA4735 sp002404155	soil
Metabolic reconstruction based on uncultured group	GCA_002404295	1	90.99	0.48	84.5635	38.9086	2898652	Gammaproteobacteria	DSM-16500	UBA4722 sp002404295	soil
Metabolic reconstruction based on uncultured group	GCA_002404795	0.2	80.69	3.1	86.0779	61.3269	2199938	Clostridia	Oscillospirales	CAG-170 sp002404795	host
Metabolic reconstruction based on uncultured group	GCA_002405165	0.2	95.14	0	88.4514	35.112	1472528	Clostridia_A	Christensenellales	UBA4675 sp002405165	host
Metabolic reconstruction based on uncultured group	GCA_002405445	0.4	87.01	3.75	86.1014	46.1773	3899590	Bacteroidia	Cytophagales	ELB16-189 sp002405445	freshwater enviroment
Metabolic reconstruction based on uncultured group	GCA_002405475	1	99.4	0.24	93.5936	53.6141	2339999	Gammaproteobacteria	Burkholderiales	UBA4657 sp002405475	freshwater enviroment
Metabolic reconstruction based on uncultured group	GCA_002405515	1	90.08	0	85.2531	68.0359	3844742	Planctomycetes	Pirellulales	UBA4655 sp002405515	freshwater enviroment
Metabolic reconstruction based on uncultured group	GCA_002405805	0.2	86.42	0.85	86.0368	34.221	2054067	Vampirovibrionia	Gastranaerophilales	Zag111 sp002405805	host
Metabolic reconstruction based on uncultured group	GCA_002406015	0.2	95.64	0	90.8313	41.7613	2592100	Clostridia	Lachnospirales	CAG-632 sp002406015	host
Metabolic reconstruction based on uncultured group	GCA_002406055	0.1	91.67	1.14	89.9329	35.5638	1960098	Spirochaetia	Sphaerochaetales	UBA5920 sp002406055	host
Metabolic reconstruction based on uncultured group	GCA_002406115	0.2	90.45	0.16	84.7636	36.3283	1043338	Clostridia_A	Christensenellales	UBA4626 sp002406115	host
Metabolic reconstruction based on uncultured group	GCA_002407855	0.3	97.31	0	89.4596	32.863	2043425	Bacteroidia	Bacteroidales	UBA10566 sp002407855	fermentation
Metabolic reconstruction based on uncultured group	GCA_002407865	0.6	86.71	2.25	80.7069	51.3032	3406500	UBA4802	UBA4802	UBA5368 sp002407865	fermentation
Metabolic reconstruction based on uncultured group	GCA_002408105	1	84.49	1.31	85.8585	62.176	2657032	Gammaproteobacteria	Pseudomonadales	UBA5862 sp002408105	marine environment
Metabolic reconstruction based on uncultured group	GCA_002408125	1	98.85	0.11	90.9296	63.2538	3606695	Alphaproteobacteria	Caulobacterales	UBA5336 sp002408125	marine environment
Metabolic reconstruction based on uncultured group	GCA_002408445	0.7	87.24	1.4	82.9214	44.8102	2920528	Syntrophomonadia	Syntrophomonadales	UBA4851 sp002408445	fermentation
Metabolic reconstruction based on uncultured group	GCA_002411005	0.2	93.26	1.12	89.9664	29.2427	1016449	Bacilli	RF39	UBA5348 sp002411005	fermentation
Metabolic reconstruction based on uncultured group	GCA_002411015	0.5	94.44	0.31	89.4624	67.0848	4440764	UBA5377	UBA5377	UBA5352 sp002411015	fermentation
Metabolic reconstruction based on uncultured group	GCA_002411175	0.2	91.82	2	86.0798	49.8088	2235931	Anaerolineae	Anaerolineales	T78 sp002411175	fermentation
Metabolic reconstruction based on uncultured group	GCA_002412715	0.7	90.32	3.55	89.6336	53.6058	3699835	Syntrophorhabdia	Syntrophorhabdales	Delta-02 sp002412715	hydrocarbon
Metabolic reconstruction based on uncultured group	GCA_002413045	0.9	86.64	1.39	90.6413	69.8568	3029297	Ellin6529	CSP1-4	UBA5189 sp002413045	soil
Metabolic reconstruction based on uncultured group	GCA_002413305	1	82.17	1.71	86.2672	69.1621	2992730	UBA4738	UBA4738	UBA4738 sp002413305	soil
Metabolic reconstruction based on uncultured group	GCA_002413385	0.9	80.6	2.59	85.3924	58.8897	3584921	Acidobacteriae	Acidobacteriales	UBA5172 sp002413385	soil
Metabolic reconstruction based on uncultured group	GCA_002413665	1	89.78	4.7	79.7883	36.8924	3472217	Gammaproteobacteria	DSM-16500	UBA5158 sp002413665	soil
Metabolic reconstruction based on uncultured group	GCA_002414385	1	95.62	0.93	90.8319	49.0388	2745376	Gammaproteobacteria	Pseudomonadales	UBA5109 sp002414385	marine environment
Metabolic reconstruction based on uncultured group	GCA_002417685	0.2	82.27	2.73	88.1129	49.2107	1691703	Anaerolineae	Anaerolineales	49-20 sp002417685	bioreactor
Metabolic reconstruction based on uncultured group	GCA_002417975	0.9	94.4	0.81	86.5403	46.3834	1960267	Coriobacteriia	Coriobacteriales	UBA5808 sp002417975	fermentation
Metabolic reconstruction based on uncultured group	GCA_002418215	0.9	95.91	2	87.5174	59.2161	4857925	Anaerolineae	Anaerolineales	UBA5796 sp002418215	bioreactor
Metabolic reconstruction based on uncultured group	GCA_002418265	0.2	99.15	1.28	91.9838	59.2478	2642617	Acidimicrobiia	UBA5794	UBA5794 sp002418265	bioreactor
Metabolic reconstruction based on uncultured group	GCA_002418965	0.2	89.12	0.95	86.1836	43.77	1937085	Dehalobacteriia	UBA4068	UBA5757 sp002418965	hydrocarbon
Metabolic reconstruction based on uncultured group	GCA_002419025	0.9	80.36	0.6	89.9231	57.5395	1885320	Dissulfuribacteria	Dissulfuribacterales	UBA5754 sp002419025	hydrocarbon
Metabolic reconstruction based on uncultured group	GCA_002419135	0.3	90.26	0	86.5978	43.9614	1308437	Dehalococcoidia	Dehalococcoidales	UBA5627 sp002419135	hydrocarbon
Metabolic reconstruction based on uncultured group	GCA_002419365	0.7	95.04	2.48	91.039	55.5112	2697096	Clostridia	Saccharofermentanales	UBA5734 sp002419365	hydrocarbon
Metabolic reconstruction based on uncultured group	GCA_002420085	1	86.37	1.39	83.9333	65.9871	3442848	Gammaproteobacteria	Xanthomonadales	UBA11164 sp002420085	sediment
Metabolic reconstruction based on uncultured group	GCA_002420115	1	95	3.86	86.0631	55.0606	4375576	Nitrospiria	Nitrospirales	Nitrospira_F sp002420115	sediment
Metabolic reconstruction based on uncultured group	GCA_002420185	0.9	97.3	2.73	85.1139	48.6844	3164404	Verrucomicrobiae	Opitutales	UBA5691 sp002420185	marine environment
Metabolic reconstruction based on uncultured group	GCA_002420305	0.7	95.53	0	90.3631	54.8345	3809177	Verrucomicrobiae	Verrucomicrobiales	RoseibacilluB sp002420305	marine environment
Metabolic reconstruction based on uncultured group	GCA_002420425	1	95.88	0.61	89.3859	50.8014	1907014	Gammaproteobacteria	Arenicellales	UBA5680 sp002420425	marine environment
Metabolic reconstruction based on uncultured group	GCA_002421425	0.2	96.61	1.69	95.2345	41.7691	1622116	Hydrothermia	UBA1063	UBA1063 sp002421425	hydrocarbon
Metabolic reconstruction based on uncultured group	GCA_002421905	0.9	94.57	0.43	91.49	46.4811	2284549	Alphaproteobacteria	Micavibrionales	UBA1573 sp002421905	hydrocarbon
Metabolic reconstruction based on uncultured group	GCA_002422365	0.8	81	0.84	87.6904	59.6817	1273710	Alphaproteobacteria	UBA1280	UBA6156 sp002422365	hydrocarbon
Metabolic reconstruction based on uncultured group	GCA_002422525	1	98.9	1.1	90.9487	67.1203	4508844	Hydrogenedentia	Hydrogenedentiales	UBA6118 sp002422525	hydrocarbon
Metabolic reconstruction based on uncultured group	GCA_002422795	0.75	96.7	0	85.8375	40.3061	2365046	Alphaproteobacteria	Rickettsiales	UBA6187 sp002422795	hydrocarbon
Metabolic reconstruction based on uncultured group	GCA_002422865	0.3	96.4	1.59	90.8942	36.7763	3263409	Bacteroidia	NS11-12g	UBA6183 sp002422865	hydrocarbon
Metabolic reconstruction based on uncultured group	GCA_002423185	0.8	93.64	2.39	89.1483	53.4458	2687543	Alphaproteobacteria	Micavibrionales	UBA6147 sp002423185	hydrocarbon
Metabolic reconstruction based on uncultured group	GCA_002423245	0.8	84.14	0	89.3436	68.8997	3124578	Alphaproteobacteria	Rhodobacterales	Frigidibacter sp002423245	hydrocarbon
Metabolic reconstruction based on uncultured group	GCA_002423285	0.9	87.61	1.01	91.1081	52.06	2296257	Alphaproteobacteria	Micavibrionales	UBA6139 sp002423285	hydrocarbon
Metabolic reconstruction based on uncultured group	GCA_002423545	0.6	84.97	1.58	88.9654	69.459	3557814	Thermoleophilia	UBA2241	UBA6103 sp002423545	hydrocarbon
Metabolic reconstruction based on uncultured group	GCA_002423585	1	96.67	2.5	92.4864	66.1732	2258343	Coriobacteriia	OPB41	UBA6100 sp002423585	hydrocarbon
Metabolic reconstruction based on uncultured group	GCA_002423605	0.6	86.8	0.99	87.4944	48.0985	1655042	Dehalococcoidia	GIF9	UBA5620 sp002423605	hydrocarbon
Metabolic reconstruction based on uncultured group	GCA_002424095	0.2	83.47	0	81.5832	30.8525	960543	Clostridia_A	Christensenellales	UBA5489 sp002424095	fermentation
Metabolic reconstruction based on uncultured group	GCA_002425185	0.4	98.5	0.3	93.1108	43.4211	4193892	Bacteroidia	Cytophagales	UBA2336 sp002425185	sludge
Metabolic reconstruction based on uncultured group	GCA_002426645	0.4	89.41	2.54	86.8168	39.4597	2764925	UBA5435	UBA5435	UBA5435 sp002426645	fermentation
Metabolic reconstruction based on uncultured group	GCA_002427365	0.2	96.25	0	85.8859	36.0452	1064080	Bacilli	RFN20	UBA5455 sp002427365	fermentation
Metabolic reconstruction based on uncultured group	GCA_002427425	0.2	90.65	0	89.2847	46.0022	1908375	Clostridia	Oscillospirales	UBA5448 sp002427425	fermentation
Metabolic reconstruction based on uncultured group	GCA_002427475	0.3	82.57	0	82.9226	46.9843	1666019	Clostridia	Saccharofermentanales	DTU032 sp002427475	fermentation
Metabolic reconstruction based on uncultured group	GCA_002427755	1	98.75	0.02	93.7432	39.038	4055744	Bacteroidia	Cytophagales	Fabibacter sp002427755	host
Metabolic reconstruction based on uncultured group	GCA_002427815	1	97.61	0.7	90.4218	65.6318	5179555	Gammaproteobacteria	Burkholderiales	Ramlibacter tataouinensiA	soil
Metabolic reconstruction based on uncultured group	GCA_002427845	1	91.78	2.99	83.1646	54.1034	5388017	Blastocatellia	Pyrinomonadales	UBA11741 sp002427845	soil
Metabolic reconstruction based on uncultured group	GCA_002428045	0.8	90.03	4.76	90.7826	58.2513	4227307	Kiritimatiellae	UBA8416	UBA8416 sp002428045	microbial mat
Metabolic reconstruction based on uncultured group	GCA_002428205	0.9	85.1	1.76	84.2867	55.1215	5408352	Planctomycetes	Pirellulales	UBA6163 sp002428205	hydrocarbon
Metabolic reconstruction based on uncultured group	GCA_002428325	0.8	98.81	3.37	88.9418	43.4635	3564165	UBA4092	UBA4092	UBA4092 sp002428325	hydrocarbon
Metabolic reconstruction based on uncultured group	GCA_002428365	1	87.02	1.55	91.3481	64.9856	2835092	Actinomycetia	Propionibacteriales	Propionicimonas sp002428365	hydrocarbon
Metabolic reconstruction based on uncultured group	GCA_002428665	1	99.32	4.05	89.7915	57.8922	6891410	Verrucomicrobiae	Pedosphaerales	UBA6082 sp002428665	hydrocarbon
Metabolic reconstruction based on uncultured group	GCA_002428685	0.3	95.6	1.1	89.1354	44.3683	2714667	Cloacimonadia	Cloacimonadales	UBA5553 sp002428685	hydrocarbon
Metabolic reconstruction based on uncultured group	GCA_002428995	1	99.46	0	92.781	49.1536	5325570	Bacteroidia	Flavobacteriales	UBA6057 sp002428995	host
Metabolic reconstruction based on uncultured group	GCA_002429045	0.3	94.18	0.57	89.962	67.5875	2992731	Phycisphaerae	Phycisphaerales	UBA6054 sp002429045	host
Metabolic reconstruction based on uncultured group	GCA_002429065	0.9	95.44	1.38	92.0824	54.9813	5686037	Kiritimatiellae	SS1-B-03-39	UBA6053 sp002429065	host
Metabolic reconstruction based on uncultured group	GCA_002429315	0.875	92.79	0.58	88.0425	63.1276	3507685	Alphaproteobacteria	Micropepsales	Rhizomicrobium sp002429315	soil
Metabolic reconstruction based on uncultured group	GCA_002429385	1	100	2.96	85.5173	40.836	4995049	Bacteroidia	Bacteroidales	UBA6024 sp002429385	soil
Metabolic reconstruction based on uncultured group	GCA_002431545	1	91.91	3.15	83.6421	55.581	3124921	Gammaproteobacteria	Pseudomonadales	HB2-32-21 sp002431545	marine environment
Metabolic reconstruction based on uncultured group	GCA_002431715	0.7	81.14	1.95	87.179	49.0793	3290035	UBA5829	UBA5829	UBA5829 sp002431715	bioreactor
Metabolic reconstruction based on uncultured group	GCA_002433005	0.3	94.92	0	91.9772	46.1985	1982748	Synergistia	Synergistales	Acetomicrobium sp002433005	bioreactor
Metabolic reconstruction based on uncultured group	GCA_002433595	0.9	84.63	1.71	92.7879	44.9019	1134568	Marinamargulisbacteria	UBA6595	UBA6595 sp002433595	marine environment
Metabolic reconstruction based on uncultured group	GCA_002435785	1	96.72	0.51	87.7824	51.4353	5735707	Bacteroidia	Chitinophagales	UBA6168 sp002435785	hydrocarbon
Metabolic reconstruction based on uncultured group	GCA_002435875	0.2	83.85	2.48	90.7531	59.6765	2894636	Anaerolineae	UBA2200	UBA6131 sp002435875	hydrocarbon
Metabolic reconstruction based on uncultured group	GCA_002435985	0.2	80.57	1.15	92.6362	54.8905	1723291	Spirochaetia	Treponematales	Rectinema sp002435985	hydrocarbon
Metabolic reconstruction based on uncultured group	GCA_002436025	0.2	91.76	1.1	94.015	58.8663	2824933	Fermentibacteria	Fermentibacterales	UBA6080 sp002436025	hydrocarbon
Metabolic reconstruction based on uncultured group	GCA_002436085	0.2	92.27	2.91	86.2958	54.8896	2156678	Anaerolineae	Anaerolineales	49-20 sp002436085	hydrocarbon
Metabolic reconstruction based on uncultured group	GCA_002436105	0.3	90.14	0.85	90.6403	62.5625	3116808	Aminicenantia	UBA2199	UBA2199 sp002436105	hydrocarbon
Metabolic reconstruction based on uncultured group	GCA_002436185	0.1	87.18	0	93.6072	38.8386	1802205	Marinisomatia	Marinisomatales	UBA2126 sp002436185	marine environment
Metabolic reconstruction based on uncultured group	GCA_002437405	0.9	91.28	0	89.2383	54.9316	2038569	Verrucomicrobiae	Opitutales	CAG-312 sp002437405	host
Metabolic reconstruction based on uncultured group	GCA_002437665	0.1	90.11	0	88.9325	47.167	932741	Alphaproteobacteria	Rs-D84	Rs-D84 sp002437665	host
Metabolic reconstruction based on uncultured group	GCA_002439755	0.3	94.86	0.14	91.6943	47.3821	2379110	Bacteroidia	Bacteroidales	UBA6382 sp002439755	host
Metabolic reconstruction based on uncultured group	GCA_002440125	0.2	94.94	0	89.5331	44.1692	1530350	Bacilli	RFN20	UBA4951 sp002440125	host
Metabolic reconstruction based on uncultured group	GCA_002440635	0.9	98.73	0.9	91.2925	63.7872	3289972	Alphaproteobacteria	Sphingomonadales	Novosphingobium sp002440635	sludge
Metabolic reconstruction based on uncultured group	GCA_002440705	1	94.72	1.9	94.0686	43.5426	2904062	Bacteroidia	Flavobacteriales	BACL21 sp002440705	sludge
Metabolic reconstruction based on uncultured group	GCA_002440825	0.9	87.05	3.57	93.7154	41.3875	3606654	Bacteriovoracia	Bacteriovoracales	Bacteriovorax sp002440825	hydrocarbon
Metabolic reconstruction based on uncultured group	GCA_002441055	0.875	80.83	1.63	89.6553	67.3628	2731117	Alphaproteobacteria	Caulobacterales	Phenylobacterium sp002441055	hydrocarbon
Metabolic reconstruction based on uncultured group	GCA_002441095	0.2	89.79	2.25	92.0892	45.1151	1908206	UBA6262	UBA6262	UBA6262 sp002441095	hydrocarbon
Metabolic reconstruction based on uncultured group	GCA_002441865	0.2	85	2.59	87.755	44.7852	2496542	Clostridia	Lachnospirales	CAG-194 sp002441865	host
Metabolic reconstruction based on uncultured group	GCA_002448235	0.7	92.26	1.29	89.3541	54.4936	3765630	Desulfomonilia	UBA1062	UBA1062 sp002448235	hydrocarbon
Metabolic reconstruction based on uncultured group	GCA_002449555	0.2	83.91	1.88	85.8576	62.7877	2278816	Coriobacteriia	Coriobacteriales	UBA1367 sp002449555	host
Metabolic reconstruction based on uncultured group	GCA_002449755	0.2	90.42	2.67	91.9437	28.7857	1832515	Bacilli	Acholeplasmatales	Anaeroplasma sp002449755	host
Metabolic reconstruction based on uncultured group	GCA_002449845	0.3	96.58	0.49	89.7167	43.4396	4125572	Bacteroidia	Bacteroidales	Prevotella sp002449845	host
Metabolic reconstruction based on uncultured group	GCA_002450835	0.2	94.39	0.99	91.0667	40.7977	1250736	Dehalococcoidia	UBA6926	UBA6926 sp002450835	marine environment
Metabolic reconstruction based on uncultured group	GCA_002451465	0.2	94.94	0	90.3656	27.9867	1160161	Bacilli	RFN20	UBA4855 sp002451465	host
Metabolic reconstruction based on uncultured group	GCA_002452695	0.7	84.93	0.99	88.8613	52.4554	1817513	Dehalococcoidia	GIF9	UBA6808 sp002452695	hydrocarbon
Metabolic reconstruction based on uncultured group	GCA_002452795	0.2	91.75	0	90.0769	49.4962	954862	Dehalococcoidia	GIF9	UBA6803 sp002452795	hydrocarbon
Metabolic reconstruction based on uncultured group	GCA_002455255	0.3	91.94	1.09	93.0636	30.6966	2911401	Ignavibacteria	SJA-28	UBA9002 sp002455255	sludge
Metabolic reconstruction based on uncultured group	GCA_002455335	0.5	87.63	5	90.7108	65.5933	4785882	Anaerolineae	Anaerolineales	UBA6663 sp002455335	sludge
Metabolic reconstruction based on uncultured group	GCA_002455425	0.2	91.94	1.62	92.6483	63.3035	3347575	Fimbriimonadia	Fimbriimonadales	UBA6659 sp002455425	sludge
Metabolic reconstruction based on uncultured group	GCA_002455605	0.6	90.39	0.71	86.6164	38.6067	2687481	Clostridia	Peptostreptococcales	Aminipila sp002455605	terrestrial
Metabolic reconstruction based on uncultured group	GCA_002455955	0.555556	86.98	1.98	88.4213	50.7586	1794032	Dehalococcoidia	UBA2979	UBA6627 sp002455955	marine environment
Metabolic reconstruction based on uncultured group	GCA_002456995	0.8	86.28	1.22	91.0643	51.007	1613983	Gammaproteobacteria	Arenicellales	REDSEA-S09-B13 sp002456995	marine environment
Metabolic reconstruction based on uncultured group	GCA_002469525	0.4	85.8	1.08	90.8069	53.573	2018742	Actinomycetia	Nanopelagicales	UBA4592 sp002469525	marine environment
Metabolic reconstruction based on uncultured group	GCA_002470515	1	98.78	0.2	87.595	46.0025	3431733	Gammaproteobacteria	Arenicellales	Arenicella sp002470515	marine environment
Metabolic reconstruction based on uncultured group	GCA_002470605	0.75	90.2	0.68	89.4034	57.9318	2114552	Verrucomicrobiae	Opitutales	UBA953 sp002470605	freshwater enviroment
Metabolic reconstruction based on uncultured group	GCA_002471705	0.1	85.65	0	89.1338	50.1676	1844268	Marinisomatia	Marinisomatales	UBA2146 sp002471705	marine environment
Metabolic reconstruction based on uncultured group	GCA_002471845	0.2	97.8	0	94.1556	43.0247	1866435	Marinisomatia	Marinisomatales	TCS55 sp002471845	marine environment
Metabolic reconstruction based on uncultured group	GCA_002473085	0.3	88.89	2.18	90.3853	60.7572	3017135	Anaerolineae	Anaerolineales	UBA7227 sp002473085	wastewater
Metabolic reconstruction based on uncultured group	GCA_002474405	0.2	86.39	1.21	87.0164	51.4852	1765851	Clostridia_A	Christensenellales	UBA7597 sp002474405	host
Metabolic reconstruction based on uncultured group	GCA_002474415	0.3	84.66	2.42	88.6154	43.787	2473573	Clostridia	Lachnospirales	Agathobacter sp002474415	host
Metabolic reconstruction based on uncultured group	GCA_002477805	0.2	88.28	2.25	85.3844	32.3212	1017069	Clostridia_A	Christensenellales	UBA7584 sp002477805	host
Metabolic reconstruction based on uncultured group	GCA_002477825	0.2	98.76	0	91.2637	33.6996	1597691	Bacilli	RFN20	CAG-826 sp002477825	host
Metabolic reconstruction based on uncultured group	GCA_002477945	0.3	93.01	0.54	88.7846	47.3084	2277498	Bacteroidia	Bacteroidales	RF16 sp002477945	host
Metabolic reconstruction based on uncultured group	GCA_002478115	1	90.55	1.71	84.8077	57.9948	5512597	Acidobacteriae	UBA7541	UBA7541 sp002478115	soil
Metabolic reconstruction based on uncultured group	GCA_002478145	1	92.05	4.27	82.2249	58.0854	6337545	Acidobacteriae	UBA7540	UBA7540 sp002478145	soil
Metabolic reconstruction based on uncultured group	GCA_002478225	0.8	82.9	2.58	85.0321	50.291	2668572	Syntrophorhabdia	Syntrophorhabdales	UBA5609 sp002478225	hydrocarbon
Metabolic reconstruction based on uncultured group	GCA_002478265	0.8	87.1	0.86	90.171	47.7251	2344424	Syntrophia	Syntrophales	UBA4810 sp002478265	hydrocarbon
Metabolic reconstruction based on uncultured group	GCA_002478275	0.6	80	2.36	89.0824	63.479	1814544	Coriobacteriia	OPB41	UBA7524 sp002478275	hydrocarbon
Metabolic reconstruction based on uncultured group	GCA_002478945	0.3	84.79	0	89.0057	45.8421	1748774	Clostridia_A	Christensenellales	CAG-475 sp002478945	host
Metabolic reconstruction based on uncultured group	GCA_002479255	1	97.48	0.84	88.9881	61.3432	3671360	Binatia	Binatales	Binatus soli	soil
Metabolic reconstruction based on uncultured group	GCA_002479455	0.1	86.44	0	89.4145	65.7647	1790708	Bipolaricaulia	Bipolaricaulales	Bipolaricaulis sp002479455	hydrocarbon
Metabolic reconstruction based on uncultured group	GCA_002480015	1	92.57	1.35	89.4003	55.2302	2032339	Verrucomicrobiae	Opitutales	UBA7441 sp002480015	marine environment
Metabolic reconstruction based on uncultured group	GCA_002480345	0.3	91.43	0	86.7832	67.8509	3850783	Phycisphaerae	Phycisphaerales	UBA1926 sp002480345	marine environment
Metabolic reconstruction based on uncultured group	GCA_002480495	0.9	98.7	0	89.3668	62.5304	3759073	Alphaproteobacteria	Parvibaculales	Parvibaculum sp002480495	marine environment
Metabolic reconstruction based on uncultured group	GCA_002480565	0.8	95.25	0	88.7244	50.0061	6007192	Phycisphaerae	Phycisphaerales	UBA7800 sp002480565	marine environment
Metabolic reconstruction based on uncultured group	GCA_002481545	0.2	88.89	0	86.1423	36.7236	2107043	Vampirovibrionia	Gastranaerophilales	UBA2883 sp002481545	host
Metabolic reconstruction based on uncultured group	GCA_002482725	1	95.87	2.46	90.2077	44.2599	4103677	Bacteroidia	Chitinophagales	UBA7692 sp002482725	biofilm
Metabolic reconstruction based on uncultured group	GCA_002482775	0.5	96.33	1.08	92.0055	58.6348	4462410	Bacteroidia	Flavobacteriales	PHOS-HE28 sp002482775	biofilm
Metabolic reconstruction based on uncultured group	GCA_002483135	1	98.13	2.44	89.332	63.8136	4602904	Alphaproteobacteria	Caulobacterales	UBA7672 sp002483135	biofilm
Metabolic reconstruction based on uncultured group	GCA_002483225	1	98.9	3.3	92.046	65.9075	4631768	Gemmatimonadetes	Gemmatimonadales	Gemmatimonas sp002483225	biofilm
Metabolic reconstruction based on uncultured group	GCA_002483465	0.875	94.57	1.88	92.5023	53.9591	2088171	Alphaproteobacteria	Micavibrionales	UBA7657 sp002483465	biofilm
Metabolic reconstruction based on uncultured group	GCA_002483765	0.2	93.24	1.69	87.7158	41.9896	2952272	Lentisphaeria	Victivallales	UBA7640 sp002483765	fermentation
Metabolic reconstruction based on uncultured group	GCA_002490425	0.3	96.31	0	88.4998	41.0139	1935781	Clostridia	Oscillospirales	CAG-180 sp002490425	host
Metabolic reconstruction based on uncultured group	GCA_002500485	0.3	89.77	2.97	89.4815	42.3466	2545649	Dehalococcoidia	SAR202	UBA11996 sp002500485	marine environment
Metabolic reconstruction based on uncultured group	GCA_002500505	0.3	94.89	1.08	94.7166	51.7055	2322388	UBA1135	UBA1135	UBA7888 sp002500505	marine environment
Metabolic reconstruction based on uncultured group	GCA_002500605	0.8	97.33	1.2	89.4808	40.9919	1747448	UBA7883	UBA7883	UBA7883 sp002500605	marine environment
Metabolic reconstruction based on uncultured group	GCA_002501065	0.8	96.85	0.68	89.835	60.3243	5043582	Verrucomicrobiae	Verrucomicrobiales	RoseibacilluB sp002501065	marine environment
Metabolic reconstruction based on uncultured group	GCA_002507565	1	92.09	0.81	90.2656	59.9752	2922051	Bacilli	Paenibacillales	Reconcilibacillus cellulovorans	compost
Metabolic reconstruction based on uncultured group	GCA_002591625	0.9	88.52	4.96	89.4137	44.5823	2556368	Gammaproteobacteria	Pseudomonadales	TMED48 sp002591625	marine environment
Metabolic reconstruction based on uncultured group	GCA_002632325	1	98.79	0.73	90.6017	65.0171	3368399	Gammaproteobacteria	Xanthomonadales	Dokdonella_A sp002632325	bioreactor
Metabolic reconstruction based on uncultured group	GCA_002633015	1	99.59	0.61	94.3583	42.2323	2255500	Campylobacteria	Campylobacterales	Sulfuricurvum sp002633015	aquatic
Metabolic reconstruction based on uncultured group	GCA_002633085	1	97.66	0.03	92.1947	63.091	3374307	Gammaproteobacteria	Burkholderiales	Hylemonella sp002633085	aquatic
Metabolic reconstruction based on uncultured group	GCA_002633315	0.3	97.58	0.27	89.1083	38.0371	2591650	Bacteroidia	Bacteroidales	F082 sp002633315	host
Metabolic reconstruction based on uncultured group	GCA_002634395	1	96.19	2.87	87.467	58.2165	2971147	Methylomirabilia	Methylomirabilales	Methylomirabilis sp002634395	bioreactor
Metabolic reconstruction based on uncultured group	GCA_002682945	0.3	93.28	4.84	96.0597	36.4984	1654937	Bacteroidia	Flavobacteriales	TMED14 sp002682945	marine environment
Metabolic reconstruction based on uncultured group	GCA_002683135	0.7	95.83	1.7	90.7221	62.5326	5071512	GCA-002687715	GCA-002687715	GCA-2683135 sp002683135	marine environment
Metabolic reconstruction based on uncultured group	GCA_002683395	1	84.2	0	93.4447	57.2034	2059111	Gammaproteobacteria	Pseudomonadales	Luminiphilus sp002683395	marine environment
Metabolic reconstruction based on uncultured group	GCA_002683405	1	97.01	2.67	90.0919	64.0724	3724617	Gammaproteobacteria	Nevskiales	GCA-2683405 sp002683405	marine environment
Metabolic reconstruction based on uncultured group	GCA_002683685	0.9	85.16	3.17	91.6301	54.3076	2233492	Alphaproteobacteria	Rhodobacterales	Planktomarina sp002683685	marine environment
Metabolic reconstruction based on uncultured group	GCA_002683825	1	97.85	3.23	91.8465	64.1241	5396125	UBA1135	UBA1135	GCA-2683825 sp002683825	marine environment
Metabolic reconstruction based on uncultured group	GCA_002684655	0.7	93.18	2.27	92.1026	66.1572	3688876	UBA1135	UBA2386	GCA-2684655 sp002684655	marine environment
Metabolic reconstruction based on uncultured group	GCA_002686085	0.8	97.79	0.68	92.4584	54.515	3949698	Verrucomicrobiae	Verrucomicrobiales	RoseibacilluB sp002686085	marine environment
Metabolic reconstruction based on uncultured group	GCA_002686135	0.9	86.43	3.84	90.4529	59.7677	1570280	Alphaproteobacteria	UBA11136	UBA11136 sp002686135	marine environment
Metabolic reconstruction based on uncultured group	GCA_002686265	1	97.85	2.69	90.7799	68.353	5071824	UBA1135	UBA1135	GCA-2686265 sp002686265	marine environment
Metabolic reconstruction based on uncultured group	GCA_002686995	1	80.68	0.57	90.3837	66.5263	7803558	Phycisphaerae	Phycisphaerales	GCA-2686995 sp002686995	marine environment
Metabolic reconstruction based on uncultured group	GCA_002687025	0.6	83.27	2.35	90.3858	66.5815	5339246	WGA-4E	GCA-2687025	GCA-2687025 sp002687025	marine environment
Metabolic reconstruction based on uncultured group	GCA_002687515	0.8	85.24	4.13	89.4891	60.1883	4285735	Alphaproteobacteria	Rhodospirillales	GCA-2687515 sp002687515	marine environment
Metabolic reconstruction based on uncultured group	GCA_002687745	1	90.6	1.28	93.3919	65.2864	1849034	Acidimicrobiia	Acidimicrobiales	UBA3125 sp002687745	marine environment
Metabolic reconstruction based on uncultured group	GCA_002688105	0.6	85.48	0.99	88.9411	48.3563	1330181	Dehalococcoidia	Dehalococcoidales	GCA-2688105 sp002688105	marine environment
Metabolic reconstruction based on uncultured group	GCA_002689385	0.3	90.91	3.41	93.6011	45.101	1937263	Phycisphaerae	Phycisphaerales	GCA-002718515 sp002689385	marine environment
Metabolic reconstruction based on uncultured group	GCA_002689455	0.5	83.61	0.84	90.3506	38.865	1611762	Alphaproteobacteria	UBA1280	UBA2136 sp002689455	marine environment
Metabolic reconstruction based on uncultured group	GCA_002689605	0.9	96.09	2.46	86.2827	53.6338	4964254	Alphaproteobacteria	Rhizobiales	GCA-2689605 sp002689605	marine environment
Metabolic reconstruction based on uncultured group	GCA_002689655	1	97.58	2.35	85.9303	51.8621	7093371	Planctomycetes	Pirellulales	Rubripirellula sp002689655	marine environment
Metabolic reconstruction based on uncultured group	GCA_002690705	1	95.85	0.5	85.9821	45.995	3026532	Alphaproteobacteria	Rhodospirillales	TMED8 sp002690705	marine environment
Metabolic reconstruction based on uncultured group	GCA_002691145	0.875	97.8	1.28	95.1898	31.0825	2028597	Alphaproteobacteria	TMED127	GCA-2691145 sp002691145	marine environment
Metabolic reconstruction based on uncultured group	GCA_002691205	1	90.65	1.94	89.7356	54.1883	4558888	UBA9160	UBA9160	MED660 sp002691205	marine environment
Metabolic reconstruction based on uncultured group	GCA_002691385	0.9	82.04	4.76	90.7839	36.243	2959024	Bacteroidia	Cytophagales	UBA4465 sp002691385	marine environment
Metabolic reconstruction based on uncultured group	GCA_002692855	0.875	98.27	6.32	93.5911	55.6322	4072573	Alphaproteobacteria	Caulobacterales	Hyphobacterium sp002692855	marine environment
Metabolic reconstruction based on uncultured group	GCA_002694885	0.9	93.92	1.88	89.2263	51.2688	3684756	Verrucomicrobiae	Opitutales	UBA5691 sp002694885	marine environment
Metabolic reconstruction based on uncultured group	GCA_002694985	0.875	100	0	89.2888	61.1765	3422461	Alphaproteobacteria	Parvibaculales	Parvibaculum sp002694985	marine environment
Metabolic reconstruction based on uncultured group	GCA_002695035	0.875	88.02	4.6	92.6117	44.3766	2141569	Alphaproteobacteria	Micavibrionales	UBA2137 sp002695035	marine environment
Metabolic reconstruction based on uncultured group	GCA_002697205	1	85.84	3.3	88.7865	49.4542	3981412	Gammaproteobacteria	Pseudomonadales	UBA9926 sp002697205	marine environment
Metabolic reconstruction based on uncultured group	GCA_002698995	1	100	0.56	92.2795	31.9035	4231110	Ignavibacteria	Ignavibacteriales	GCA-2698995 sp002698995	marine environment
Metabolic reconstruction based on uncultured group	GCA_002699085	0.8	87.83	1.45	93.689	41.6856	1886490	Alphaproteobacteria	Micavibrionales	UBA9664 sp002699085	marine environment
Metabolic reconstruction based on uncultured group	GCA_002699145	1	98.36	3.33	90.6773	64.6935	5201423	Gammaproteobacteria	Pseudomonadales	Halioglobus sp002699145	marine environment
Metabolic reconstruction based on uncultured group	GCA_002699485	0.8	90.43	1.49	93.6242	38.8106	1906463	Dehalococcoidia	SAR202	UBA2962 sp002699485	marine environment
Metabolic reconstruction based on uncultured group	GCA_002699585	1	92.73	0.91	88.9584	52.9535	6701443	Anaerolineae	SBR1031	GCA-2699585 sp002699585	marine environment
Metabolic reconstruction based on uncultured group	GCA_002699725	0.5	92.35	3.7	93.948	68.7395	2116609	Acidimicrobiia	Acidimicrobiales	S20-B6 sp002699725	marine environment
Metabolic reconstruction based on uncultured group	GCA_002700305	0.875	97.61	1.67	91.2925	61.5724	3518857	Alphaproteobacteria	Caulobacterales	Hyphomonas sp002700305	marine environment
Metabolic reconstruction based on uncultured group	GCA_002701365	0.3	93.17	0	96.5847	30.4766	1545239	Bacteroidia	Flavobacteriales	GCA-002701365 sp002701365	marine environment
Metabolic reconstruction based on uncultured group	GCA_002701845	1	98.15	2.78	90.7213	57.415	4895318	Gammaproteobacteria	Pseudomonadales	Ketobacter sp002701845	marine environment
Metabolic reconstruction based on uncultured group	GCA_002704755	0.875	93.27	3.91	94.9144	33.7542	1607798	Alphaproteobacteria	Rhizobiales_B	TMED25 sp002704755	marine environment
Metabolic reconstruction based on uncultured group	GCA_002704825	0.6	83.11	3.51	88.8111	51.7665	6416023	Phycisphaerae	Phycisphaerales	UBA7800 sp002704825	marine environment
Metabolic reconstruction based on uncultured group	GCA_002704915	0.875	97.1	1.99	90.2822	59.0841	4497611	Alphaproteobacteria	Caulobacterales	Marinicaulis sp002704915	marine environment
Metabolic reconstruction based on uncultured group	GCA_002705055	0.3	95.16	1.08	94.5832	66.9444	3853292	UBA1135	UBA1135	GCA-2705055 sp002705055	marine environment
Metabolic reconstruction based on uncultured group	GCA_002705085	0.2	90.81	1.14	94.6321	57.7381	1975315	Phycisphaerae	Phycisphaerales	UBA8653 sp002705085	marine environment
Metabolic reconstruction based on uncultured group	GCA_002705125	0.5	87.01	2.04	94.165	38.8167	2975687	Verrucomicrobiae	Verrucomicrobiales	EC70 sp002705125	marine environment
Metabolic reconstruction based on uncultured group	GCA_002705305	0.7	95.3	3.85	94.3098	55.014	2540084	Acidimicrobiia	Acidimicrobiales	UBA2110 sp002705305	marine environment
Metabolic reconstruction based on uncultured group	GCA_002705565	0.8	86.83	1.74	91.0822	58.4324	2996585	Alphaproteobacteria	UBA7985	UBA7985 sp002705565	marine environment
Metabolic reconstruction based on uncultured group	GCA_002705995	1	99.19	1.61	92.6676	38.4454	4489342	Bacteroidia	Flavobacteriales	GCA-2705995 sp002705995	marine environment
Metabolic reconstruction based on uncultured group	GCA_002706265	1	98.91	4.26	91.7114	65.1075	3200985	Gammaproteobacteria	Nevskiales	Polycyclovorans sp002706265	marine environment
Metabolic reconstruction based on uncultured group	GCA_002706365	1	98.92	0.27	91.9156	40.4956	3018417	Bacteroidia	Flavobacteriales	UBA1494 sp002706365	marine environment
Metabolic reconstruction based on uncultured group	GCA_002706885	0.2	85.23	0.31	90.5994	65.9063	3566898	Phycisphaerae	Phycisphaerales	GCA-2706885 sp002706885	marine environment
Metabolic reconstruction based on uncultured group	GCA_002707205	1	95.93	0.62	89.8782	35.1893	2119617	Gammaproteobacteria	UBA1113	GCA-2707205 sp002707205	marine environment
Metabolic reconstruction based on uncultured group	GCA_002707365	1	89.83	0.07	88.591	47.251	2076724	Deinococci	Deinococcales	UBA6957 sp002707365	marine environment
Metabolic reconstruction based on uncultured group	GCA_002707525	1	90.86	1.86	94.7215	40.4318	2112507	Bacteroidia	Flavobacteriales	UBA10364 sp002707525	marine environment
Metabolic reconstruction based on uncultured group	GCA_002708765	0.9	82.73	3.09	93.3454	44.7914	2650633	Gammaproteobacteria	Pseudomonadales	UBA9659 sp002708765	marine environment
Metabolic reconstruction based on uncultured group	GCA_002708995	0.8	91.52	0.87	89.0212	63.2425	2602685	Alphaproteobacteria	UBA7985	UBA7985 sp002708995	marine environment
Metabolic reconstruction based on uncultured group	GCA_002709045	1	92.87	0	92.1191	46.5288	4535358	Planctomycetes	Pirellulales	UBA721 sp002709045	marine environment
Metabolic reconstruction based on uncultured group	GCA_002709075	1	99.57	0	89.2374	40.3775	2522793	Alphaproteobacteria	MPNO01	GCA-2709075 sp002709075	marine environment
Metabolic reconstruction based on uncultured group	GCA_002709295	0.2	98.86	3.98	91.9454	65.7069	3678879	Phycisphaerae	Phycisphaerales	GCA-002862325 sp002709295	marine environment
Metabolic reconstruction based on uncultured group	GCA_002709305	1	97.3	2.61	94.2895	32.4989	2315296	Bacteroidia	Flavobacteriales	UBA4466 sp002709305	marine environment
Metabolic reconstruction based on uncultured group	GCA_002709565	0.9	97.67	0	91.7579	44.8572	2411759	Gammaproteobacteria	UBA1113	GCA-2709565 sp002709565	marine environment
Metabolic reconstruction based on uncultured group	GCA_002709665	1	94.44	4.4	88.9712	52.9646	5266773	UBA2968	UBA2968	GCA-2709665 sp002709665	marine environment
Metabolic reconstruction based on uncultured group	GCA_002710775	0.75	80.92	2.17	93.5344	44.9617	1659661	Alphaproteobacteria	Micavibrionales	UBA9664 sp002710775	marine environment
Metabolic reconstruction based on uncultured group	GCA_002711415	0.3	96.59	0.57	92.9533	60.9947	2804671	Phycisphaerae	Phycisphaerales	GCA-2711415 sp002711415	marine environment
Metabolic reconstruction based on uncultured group	GCA_002711625	0.875	83.52	3.85	95.9019	30.4698	1337123	Alphaproteobacteria	TMED127	GCA-2711625 sp002711625	marine environment
Metabolic reconstruction based on uncultured group	GCA_002712135	1	89.4	3.15	90.9477	48.8358	3157998	Gammaproteobacteria	Pseudomonadales	UBA7455 sp002712135	marine environment
Metabolic reconstruction based on uncultured group	GCA_002712255	0.75	87.85	3.3	96.4561	28.5529	1231651	Alphaproteobacteria	TMED127	MED-G10 sp002712255	marine environment
Metabolic reconstruction based on uncultured group	GCA_002712885	0.8	86.32	3.42	89.6801	64.8933	3834755	Vicinamibacteria	Vicinamibacterales	UBA8438 sp002712885	marine environment
Metabolic reconstruction based on uncultured group	GCA_002713365	0.875	98.04	1.3	91.1363	38.4603	2519209	Alphaproteobacteria	UBA6615	NAT5454 sp002713365	marine environment
Metabolic reconstruction based on uncultured group	GCA_002714565	1	94.64	1.18	91.755	48.4348	4537602	Planctomycetes	Pirellulales	UBA11883 sp002714565	marine environment
Metabolic reconstruction based on uncultured group	GCA_002714805	1	93.55	1.08	95.7304	31.6502	1669274	Bacteroidia	Flavobacteriales	UBA8444 sp002714805	marine environment
Metabolic reconstruction based on uncultured group	GCA_002715505	0.875	90.81	1.1	95.2899	29.4761	1695481	Alphaproteobacteria	TMED109	GCA-2715505 sp002715505	marine environment
Metabolic reconstruction based on uncultured group	GCA_002716065	1	90.86	2.87	95.6039	32.6248	2327368	Bacteroidia	Flavobacteriales	GCA-2716065 sp002716065	marine environment
Metabolic reconstruction based on uncultured group	GCA_002717225	0.875	82.1	3.91	91.1306	53.675	2776252	Alphaproteobacteria	UBA828	GCA-2717225 sp002717225	marine environment
Metabolic reconstruction based on uncultured group	GCA_002717445	0.2	80.99	3.05	95.4608	39.8438	1506851	Gammaproteobacteria	UBA11654	UBA11654 sp002717445	marine environment
Metabolic reconstruction based on uncultured group	GCA_002717465	0.3	90.56	2.18	92.5065	40.2308	1985284	Dehalococcoidia	SAR202	GCA-2717465 sp002717465	marine environment
Metabolic reconstruction based on uncultured group	GCA_002717515	0.9	90.3	0.54	93.519	33.9305	2643743	Bacteroidia	Flavobacteriales	GCA-002722245 sp002717515	marine environment
Metabolic reconstruction based on uncultured group	GCA_002718095	0.3	91.75	0.2	94.3764	34.5499	1437644	Dehalococcoidia	SAR202	UBA826 sp002718095	marine environment
Metabolic reconstruction based on uncultured group	GCA_002718345	0.777778	89.73	1.68	93.2923	42.0512	2293790	Gammaproteobacteria	UBA6522	UBA6522 sp002718345	marine environment
Metabolic reconstruction based on uncultured group	GCA_002718455	0.4	83.33	0	94.4902	30.6767	1300963	Dehalococcoidia	UBA1151	GCA-2718455 sp002718455	marine environment
Metabolic reconstruction based on uncultured group	GCA_002719335	0.8	85.7	2.14	93.5962	54.2338	2319253	Acidimicrobiia	Acidimicrobiales	UBA2110 sp002719335	marine environment
Metabolic reconstruction based on uncultured group	GCA_002720535	0.8	88.89	0	94.9309	29.3193	1677714	Alphaproteobacteria	TMED109	TMED109 sp002720535	marine environment
Metabolic reconstruction based on uncultured group	GCA_002720735	1	87.53	2.41	89.2906	43.0213	2111649	Gammaproteobacteria	Pseudomonadales	TMED48 sp002720735	marine environment
Metabolic reconstruction based on uncultured group	GCA_002720745	1	95.47	0.35	91.9097	37.7887	2172123	Rhodothermia	Balneolales	UBA1275 sp002720745	marine environment
Metabolic reconstruction based on uncultured group	GCA_002720855	1	99.78	0	92.4908	50.9512	3575202	Alphaproteobacteria	MPNO01	GCA-2720855 sp002720855	marine environment
Metabolic reconstruction based on uncultured group	GCA_002721445	0.8	95.38	0.2	93.9443	30.4755	1712152	Dehalococcoidia	SAR202	GCA-002723415 sp002721445	marine environment
Metabolic reconstruction based on uncultured group	GCA_002721615	0.4	89.44	1.98	94.5825	30.3347	1460664	Dehalococcoidia	UBA1151	GCA-2721615 sp002721615	marine environment
Metabolic reconstruction based on uncultured group	GCA_002721705	0.6	88.29	3.38	94.5733	53.9913	3541024	Verrucomicrobiae	Opitutales	UBA2993 sp002721705	marine environment
Metabolic reconstruction based on uncultured group	GCA_002721815	0.8	91.29	2.12	94.5797	51.3051	4601103	UBA727	UBA727	GCA-2721815 sp002721815	marine environment
Metabolic reconstruction based on uncultured group	GCA_002721895	0.5	91.89	2.7	93.9751	57.0561	3720822	Verrucomicrobiae	Pedosphaerales	UBA6614 sp002721895	marine environment
Metabolic reconstruction based on uncultured group	GCA_002721975	0.2	84.83	2.35	90.9836	33.7218	979180	Babeliae	Babeliales	GCA-2721975 sp002721975	marine environment
Metabolic reconstruction based on uncultured group	GCA_002722255	1	84.38	0	92.2565	33.7683	3208965	Bacteroidia	Flavobacteriales	Winogradskyella sp002722255	marine environment
Metabolic reconstruction based on uncultured group	GCA_002722455	0.9	93.73	4.95	89.0762	30.9492	2484032	Dehalococcoidia	SAR202	GCA-2722455 sp002722455	marine environment
Metabolic reconstruction based on uncultured group	GCA_002723385	0.9	81.81	0.77	89.8898	53.1973	3586841	Gammaproteobacteria	Pseudomonadales	Oceanobacter sp002723385	marine environment
Metabolic reconstruction based on uncultured group	GCA_002723415	0.8	89.77	0.2	94.3333	30.3343	1860284	Dehalococcoidia	SAR202	GCA-002723415 sp002723415	marine environment
Metabolic reconstruction based on uncultured group	GCA_002724315	1	92.5	2.22	93.3483	62.4397	5689386	Planctomycetes	Planctomycetales	UBA8437 sp002724315	marine environment
Metabolic reconstruction based on uncultured group	GCA_002724395	1	99.13	3.31	90.7302	48.3319	3414596	Alphaproteobacteria	UBA8366	GCA-002724395 sp002724395	marine environment
Metabolic reconstruction based on uncultured group	GCA_002724415	1	90.77	4.44	93.1846	60.7862	6259786	Planctomycetes	Planctomycetales	UBA8437 sp002724415	marine environment
Metabolic reconstruction based on uncultured group	GCA_002724675	0.9	91.45	1.61	93.9072	62.5612	4808176	UBA796	UBA9615	GCA-2724675 sp002724675	marine environment
Metabolic reconstruction based on uncultured group	GCA_002724925	1	98.99	0.89	91.3227	51.6058	3969902	Gammaproteobacteria	Pseudomonadales	Oleibacter sp002724925	marine environment
Metabolic reconstruction based on uncultured group	GCA_002726205	1	93.69	1.11	93.4582	62.5024	4864823	Planctomycetes	Planctomycetales	GCA-2726205 sp002726205	marine environment
Metabolic reconstruction based on uncultured group	GCA_002726235	1	83.68	1.82	89.6369	49.0952	1873240	Nitrospiria	Nitrospirales	UBA2166 sp002726235	marine environment
Metabolic reconstruction based on uncultured group	GCA_002726245	0.9	91.7	1.18	88.2317	57.1546	7610323	Planctomycetes	Pirellulales	GCA-2726245 sp002726245	marine environment
Metabolic reconstruction based on uncultured group	GCA_002726335	0.8	83.62	4.92	94.425	63.9255	5970290	UBA2968	UBA8231	UBA8231 sp002726335	marine environment
Metabolic reconstruction based on uncultured group	GCA_002726915	0.9	98.64	1.36	91.2036	51.743	3528229	Verrucomicrobiae	Verrucomicrobiales	Arctic95D-9 sp002726915	marine environment
Metabolic reconstruction based on uncultured group	GCA_002726945	0.9	90.98	2.2	88.9678	57.3845	2604863	SAR324	SAR324	UBA8110 sp002726945	marine environment
Metabolic reconstruction based on uncultured group	GCA_002727195	0.8	86.81	1.1	88.5003	59.0943	5422662	UBA2968	UBA2968	UBA2968 sp002727195	marine environment
Metabolic reconstruction based on uncultured group	GCA_002727235	1	88.89	1.71	94.1625	56.6957	1985135	Acidimicrobiia	Acidimicrobiales	Casp-actino5 sp002727235	marine environment
Metabolic reconstruction based on uncultured group	GCA_002728195	0.3	92.05	0.99	93.0009	41.5004	1716093	Dehalococcoidia	SAR202	UBA11996 sp002728195	marine environment
Metabolic reconstruction based on uncultured group	GCA_002728855	0.3	94.12	1.47	95.167	30.5694	1618344	Bacteroidia	Flavobacteriales	GCA-002728855 sp002728855	marine environment
Metabolic reconstruction based on uncultured group	GCA_002729125	0.9	90.98	4.7	93.7691	65.3062	2589833	Acidimicrobiia	Acidimicrobiales	UBA11606 sp002729125	marine environment
Metabolic reconstruction based on uncultured group	GCA_002729235	1	96.27	4.39	92.5041	40.0947	6553609	Bacteroidia	Cytophagales	Marinoscillum sp002729235	marine environment
Metabolic reconstruction based on uncultured group	GCA_002729315	0.7	84.32	1.22	88.1257	51.7121	2679977	Gammaproteobacteria	Pseudomonadales	UBA9145 sp002729315	marine environment
Metabolic reconstruction based on uncultured group	GCA_002730525	0.7	97.44	2.56	92.5009	67.0549	3311738	Vicinamibacteria	Vicinamibacterales	UBA2161 sp002730525	marine environment
Metabolic reconstruction based on uncultured group	GCA_002731295	0.3	81.4	0.61	91.6626	52.4126	2512104	Gammaproteobacteria	Arenicellales	REDSEA-S09-B13 sp002731295	marine environment
Metabolic reconstruction based on uncultured group	GCA_002731735	0.8	80.16	2.2	92.1303	61.7603	2160153	Gemmatimonadetes	Longimicrobiales	UBA822 sp002731735	marine environment
Metabolic reconstruction based on uncultured group	GCA_002731795	0.9	87.64	3.13	96.3694	31.4602	1552910	Marinisomatia	SCGC-AAA003-L08	TMED161 sp002731795	marine environment
Metabolic reconstruction based on uncultured group	GCA_002733155	0.9	84.9	1.63	90.9254	29.9244	2292288	Campylobacteria	Campylobacterales	Sulfurimonas sp002733155	marine environment
Metabolic reconstruction based on uncultured group	GCA_002733185	0.1	85.84	0.65	91.1409	32.2721	2932338	Bacteroidia	Flavobacteriales	GCA-002733185 sp002733185	marine environment
Metabolic reconstruction based on uncultured group	GCA_002733335	1	90.99	1.44	91.9077	40.1692	2506322	Gammaproteobacteria	Nitrosococcales	GCA-002733105 sp002733335	marine environment
Metabolic reconstruction based on uncultured group	GCA_002733385	0.2	91.36	1.37	91.1465	49.8799	2916995	Alphaproteobacteria	Caulobacterales	Robiginitomaculum_A sp002733385	marine environment
Metabolic reconstruction based on uncultured group	GCA_002733465	0.9	91.89	2.99	89.3028	36.7742	4251439	Gammaproteobacteria	Enterobacterales	GCA-002733465 sp002733465	marine environment
Metabolic reconstruction based on uncultured group	GCA_002733575	0.9	93.66	3.45	86.5031	47.0808	9252612	Planctomycetes	Pirellulales	GCA-2733575 sp002733575	marine environment
Metabolic reconstruction based on uncultured group	GCA_002733645	1	96.31	2.4	89.2939	47.5841	3879609	Gammaproteobacteria	Pseudomonadales	Oleibacter sp002733645	marine environment
Metabolic reconstruction based on uncultured group	GCA_002733665	1	96.31	1.15	91.6607	31.5024	2706449	Bacteroidia	Flavobacteriales	Urechidicola sp002733665	marine environment
Metabolic reconstruction based on uncultured group	GCA_002733705	0.9	96.43	1.59	91.3625	61.3579	3369998	Alphaproteobacteria	Caulobacterales	Henriciella sp002733705	marine environment
Metabolic reconstruction based on uncultured group	GCA_002733885	0.9	98.37	3.46	90.8856	34.8469	3146531	Campylobacteria	Campylobacterales	GCA-2733885 sp002733885	marine environment
Metabolic reconstruction based on uncultured group	GCA_002733955	0.875	99.81	1.58	88.6801	61.1087	4861307	Alphaproteobacteria	Rhizobiales	Hoeflea sp002733955	marine environment
Metabolic reconstruction based on uncultured group	GCA_002734085	1	100	0.54	91.9033	35.0292	4031094	Bacteroidia	Flavobacteriales	Brumimicrobium sp002734085	marine environment
Metabolic reconstruction based on uncultured group	GCA_002737345	1	91.31	0.91	89.4427	57.9227	1671164	Nitrospiria	Nitrospirales	Palsa-1315 sp002737345	freshwater enviroment
Metabolic reconstruction based on uncultured group	GCA_002742935	0.3	94.51	0	87.2575	31.3543	2631586	UBA4055	UBA4055	GCA-2742935 sp002742935	host
Metabolic reconstruction based on uncultured group	GCA_002746135	1	94.11	1.85	89.3635	50.1536	3073031	Gammaproteobacteria	Pseudomonadales	50-400-T64 sp002746135	marine environment
Metabolic reconstruction based on uncultured group	GCA_002746215	1	95.8	2.65	89.6862	42.3639	3128113	Gammaproteobacteria	Pseudomonadales	UBA5109 sp002746215	marine environment
Metabolic reconstruction based on uncultured group	GCA_002746235	0.3	95.96	1.08	94.1578	54.2639	3164620	UBA1135	UBA1135	GCA-2746235 sp002746235	marine environment
Metabolic reconstruction based on uncultured group	GCA_002746255	0.9	96.39	0	91.8365	56.5207	2098622	Alphaproteobacteria	GCA-2746255	GCA-2746255 sp002746255	marine environment
Metabolic reconstruction based on uncultured group	GCA_002746275	0.875	96.55	4.86	90.5618	55.3852	3450951	Alphaproteobacteria	Parvibaculales	Mf105b01 sp002746275	marine environment
Metabolic reconstruction based on uncultured group	GCA_002746305	0.3	96.67	0	92.4707	36.4104	3874214	Bacteroidia	NS11-12g	UBA9320 sp002746305	marine environment
Metabolic reconstruction based on uncultured group	GCA_002746365	1	96.98	3.05	86.8155	42.2833	3413871	Gammaproteobacteria	SZUA-229	GCA-2746365 sp002746365	marine environment
Metabolic reconstruction based on uncultured group	GCA_002746415	1	98.02	1.1	90.9102	35.4959	3822399	Bacteroidia	Flavobacteriales	Saonia sp002746415	marine environment
Metabolic reconstruction based on uncultured group	GCA_002746535	0.9	93.55	2.87	89.4505	33.5756	6760120	UBA11346	GCA-2746535	GCA-2746535 sp002746535	marine environment
Metabolic reconstruction based on uncultured group	GCA_002746605	1	92.74	0.56	90.222	30.4468	2426814	Ignavibacteria	Ignavibacteriales	GCA-2746605 sp002746605	host
Metabolic reconstruction based on uncultured group	GCA_002746975	0.7	98.12	2.69	94.7882	39.5504	2390714	Bacteroidia	Flavobacteriales	UBA974 sp002746975	marine environment
Metabolic reconstruction based on uncultured group	GCA_002746985	0.7	98.28	3.92	88.9073	44.4632	2591242	Gammaproteobacteria	Pseudomonadales	Porticoccus sp002746985	marine environment
Metabolic reconstruction based on uncultured group	GCA_002747255	1	92.21	3.42	87.0643	46.4649	3496648	Holophagae	GCA-2747255	GCA-2747255 sp002747255	host
Metabolic reconstruction based on uncultured group	GCA_002747395	1	92.26	2.71	88.6374	49.6778	3356470	Gammaproteobacteria	Pseudomonadales	LZORAL124-50-18 sp002747395	host
Metabolic reconstruction based on uncultured group	GCA_002748265	0.875	94.96	4.17	91.8071	64.1822	2785211	Alphaproteobacteria	Rhodobacterales	GCA-2748265 sp002748265	host
Metabolic reconstruction based on uncultured group	GCA_002748355	1	91.4	0	90.2256	62.7494	3948890	UBA1135	UBA2386	GCA-2748355 sp002748355	host
Metabolic reconstruction based on uncultured group	GCA_002748415	1	89.82	2.46	88.6543	68.1546	2843304	Actinomycetia	Actinomycetales	GCA-002748415 sp002748415	host
Metabolic reconstruction based on uncultured group	GCA_002749135	0.9	93.24	4.77	91.2042	50.3634	2835888	Alphaproteobacteria	Sphingomonadales	Emcibacter_A sp002749135	marine environment
Metabolic reconstruction based on uncultured group	GCA_002749205	0.2	91.94	0.81	87.5564	36.2541	1910348	Spirochaetia	Treponematales	GCA-2749205 sp002749205	host
Metabolic reconstruction based on uncultured group	GCA_002753105	0.7	80.69	2.26	91.3314	36.9066	4970345	Desulfobacteria	Desulfobacterales	YD0425bin50 sp002753105	sediment
Metabolic reconstruction based on uncultured group	GCA_002753155	0.9	91.54	0.12	91.7682	59.8358	2984788	Alphaproteobacteria	Rhodospirillales	WMHbin7 sp002753155	sediment
Metabolic reconstruction based on uncultured group	GCA_002753185	1	93.53	2.1	92.7449	61.6114	4601373	Magnetococcia	Magnetococcales	WMHbin3 sp002753185	sediment
Metabolic reconstruction based on uncultured group	GCA_002753335	1	96.49	0.91	94.0706	44.3606	2929370	Thermodesulfovibrionia	Thermodesulfovibrionales	MYbin3 sp002753335	sediment
Metabolic reconstruction based on uncultured group	GCA_002753505	1	98.99	4.73	87.8305	56.9667	4188618	Magnetococcia	Magnetococcales	HCHbin5 sp002753505	sediment
Metabolic reconstruction based on uncultured group	GCA_002753895	0.9	93.9	1.79	93.1033	36.0807	3470022	Bacteriovoracia	Bacteriovoracales	Halobacteriovorax sp002753895	marine environment
Metabolic reconstruction based on uncultured group	GCA_002763895	1	96.58	1.37	90.5584	47.2787	2809852	Chlorobia	Chlorobiales	Thermochlorobacter sp002763895	hot springs
Metabolic reconstruction based on uncultured group	GCA_002770795	0.9	86.54	1.35	88.0783	39.72	2645675	Gammaproteobacteria	Enterobacterales	21-14-all-40-8 sp002770795	freshwater enviroment
Metabolic reconstruction based on uncultured group	GCA_002771475	0.7	89.25	1.08	94.2564	42.8214	1226160	Koll11	UBA10183	UBA10183 sp002771475	freshwater enviroment
Metabolic reconstruction based on uncultured group	GCA_002773335	0.1	83.91	0	88.0651	44.8151	608577	Paceibacteria	UBA9983_A	1-14-0-10-45-20 sp002773335	freshwater enviroment
Metabolic reconstruction based on uncultured group	GCA_002774355	0.3	95.54	2.2	91.7163	44.5665	2628746	UBA2242	UBA2242	0-14-0-20-45-22 sp002774355	freshwater enviroment
Metabolic reconstruction based on uncultured group	GCA_002774445	0.1	80.76	1.08	90.6694	41.3479	1184571	Koll11	GIF10	GCA-002774445 sp002774445	freshwater enviroment
Metabolic reconstruction based on uncultured group	GCA_002774685	0.3	80.71	0	88.4752	51.3304	1828802	Elusimicrobia	Elusimicrobiales	0-14-0-20-51-18 sp002774685	freshwater enviroment
Metabolic reconstruction based on uncultured group	GCA_002778785	1	98.21	0.89	89.8765	45.268	3063604	Bdellovibrionia	Bdellovibrionales	1-14-0-10-45-34 sp002778785	freshwater enviroment
Metabolic reconstruction based on uncultured group	GCA_002778835	0.875	98.83	0.78	88.9198	71.1045	4510672	Alphaproteobacteria	Rhizobiales	Methylobacterium sp002778835	freshwater enviroment
Metabolic reconstruction based on uncultured group	GCA_002779605	1	99.51	0.84	92.6587	58.7559	2366328	Zetaproteobacteria	Mariprofundales	UBA1543 sp002779605	freshwater enviroment
Metabolic reconstruction based on uncultured group	GCA_002780705	0.1	81.09	0.56	92.8409	49.8913	1312139	CG03	CG03	CG03 sp002780705	freshwater enviroment
Metabolic reconstruction based on uncultured group	GCA_002780895	1	96.59	0.91	88.6914	40.6322	2008182	Thermodesulfovibrionia	Thermodesulfovibrionales	0-14-3-00-41-53 sp002780895	freshwater enviroment
Metabolic reconstruction based on uncultured group	GCA_002781365	1	100	0.2	92.741	35.8619	2427617	Campylobacteria	Campylobacterales	Sulfurimonas sp002781365	freshwater enviroment
Metabolic reconstruction based on uncultured group	GCA_002782605	0.7	90.39	0.65	85.571	43.2513	2574607	SM23-61	UBA8473	UBA8473 sp002782605	freshwater enviroment
Metabolic reconstruction based on uncultured group	GCA_002783385	0.875	89.55	0.49	91.3163	59.2814	2323024	Alphaproteobacteria	Caulobacterales	Hyphobacterium sp002783385	freshwater enviroment
Metabolic reconstruction based on uncultured group	GCA_002783405	1	89.74	4.7	92.2577	48.5302	5654393	Sericytochromatia	UBA7694	GCA-2770975 sp002783405	freshwater enviroment
Metabolic reconstruction based on uncultured group	GCA_002783585	0.6	91.94	0	93.3674	42.5122	1278128	Koll11	CG1-02-43-210	CG1-02-43-210 sp002783585	freshwater enviroment
Metabolic reconstruction based on uncultured group	GCA_002784945	0.1	80.36	0.5	87.0642	41.8839	1362650	ABY1	UM-FILTER-42-10	UM-FILTER-42-10 sp002784945	freshwater enviroment
Metabolic reconstruction based on uncultured group	GCA_002786915	1	99.22	0.73	90.9995	58.8841	4338134	Gammaproteobacteria	Burkholderiales	Rhodoferax sp002786915	freshwater enviroment
Metabolic reconstruction based on uncultured group	GCA_002787095	0.6	83.87	0	93.5848	64.4909	1725627	Koll11	1-14-0-20-64-10	1-14-0-20-64-10 sp002787095	freshwater enviroment
Metabolic reconstruction based on uncultured group	GCA_002787155	0.8	96.77	0.18	92.6019	45.2545	2477334	Omnitrophia	Omnitrophales	1-14-0-20-45-26 sp002787155	freshwater enviroment
Metabolic reconstruction based on uncultured group	GCA_002787535	1	86.39	0.84	92.9015	44.7892	2442057	UBA2394	UBA2394	1-14-0-20-45-16 sp002787535	freshwater enviroment
Metabolic reconstruction based on uncultured group	GCA_002787615	0.625	82.09	0	91.4669	43.5865	1508026	Alphaproteobacteria	Rickettsiales	21-14-0-20-44-7 sp002787615	freshwater enviroment
Metabolic reconstruction based on uncultured group	GCA_002787635	0.875	98.9	0	88.4512	39.1521	2303631	Alphaproteobacteria	Rickettsiales	1-14-0-20-39-49 sp002787635	freshwater enviroment
Metabolic reconstruction based on uncultured group	GCA_002787775	0.9	91.52	0	94.0763	37.8892	3299420	Bacteriovoracia	Bacteriovoracales	UBA4207 sp002787775	freshwater enviroment
Metabolic reconstruction based on uncultured group	GCA_002787815	1	97.18	0.56	94.3388	59.7538	2898105	Rhodothermia	Rhodothermales	1-14-0-65-60-17 sp002787815	freshwater enviroment
Metabolic reconstruction based on uncultured group	GCA_002789615	0.9	81.55	2.56	90.3529	49.0953	2111409	Holophagae	UM-FILTER-49-7	UM-FILTER-49-7 sp002789615	freshwater enviroment
Metabolic reconstruction based on uncultured group	GCA_002789955	0.8	83.87	4.89	86.3074	63.2845	8297899	Bradymonadia	UBA4248	UM-FILTER-63-12 sp002789955	freshwater enviroment
Metabolic reconstruction based on uncultured group	GCA_002790835	1	98.9	0	91.7417	64.6663	3392145	Krumholzibacteria	LZORAL124-64-63	LZORAL124-64-63 sp002790835	freshwater enviroment
Metabolic reconstruction based on uncultured group	GCA_002791595	0.3	92.06	2.75	88.5098	46.2269	2727349	MSB-5A5	UM-FILTER-46-8	UM-FILTER-46-8 sp002791595	freshwater enviroment
Metabolic reconstruction based on uncultured group	GCA_002791805	0.6	85.5	1.68	89.4016	53.2067	1266716	Alphaproteobacteria	UBA1280	UM-FILTER-53-9 sp002791805	freshwater enviroment
Metabolic reconstruction based on uncultured group	GCA_002792535	0.1	81.65	0	91.061	37.6035	1102626	Gracilibacteria	UBA1369	UM-FILTER-38-24 sp002792535	freshwater enviroment
Metabolic reconstruction based on uncultured group	GCA_002793195	1	95.06	1.16	91.1185	38.3129	1925352	Gammaproteobacteria	Coxiellales	2-02-FULL-42-43 sp002793195	freshwater enviroment
Metabolic reconstruction based on uncultured group	GCA_002794035	0.1	81.32	0	86.7813	36.1087	876715	Paceibacteria	2-02-FULL-40-12	1-14-0-10-36-16 sp002794035	freshwater enviroment
Metabolic reconstruction based on uncultured group	GCA_002796025	0.1	82.45	1.98	92.5942	45.9719	1323634	Gracilibacteria	UBA1369	21-14-0-20-46-8 sp002796025	freshwater enviroment
Metabolic reconstruction based on uncultured group	GCA_002796125	0.7	89.36	1.08	92.4767	41.8937	1825353	Koll11	1-14-0-20-42-13	1-14-0-20-42-13 sp002796125	freshwater enviroment
Metabolic reconstruction based on uncultured group	GCA_002796135	0.6	89.07	2.15	94.7018	41.0012	1222665	Koll11	GIF10	UBA6249 sp002796135	freshwater enviroment
Metabolic reconstruction based on uncultured group	GCA_002796305	0.8	84.17	1.51	89.3411	48.768	1964898	UBA10199	GCA-002796325	1-14-0-20-49-13 sp002796305	freshwater enviroment
Metabolic reconstruction based on uncultured group	GCA_002796325	1	92.56	1.29	94.5285	47.2941	1948612	UBA10199	GCA-002796325	1-14-0-20-47-16 sp002796325	freshwater enviroment
Metabolic reconstruction based on uncultured group	GCA_002796345	0.8	93.28	0	91.0481	42.2122	2030078	UBA10199	2-02-FULL-44-16	1-14-0-20-42-23 sp002796345	freshwater enviroment
Metabolic reconstruction based on uncultured group	GCA_002838945	1	98.84	2.2	89.5775	48.4293	3825092	MSB-5A5	GN15	PGXB01 sp002838945	freshwater enviroment
Metabolic reconstruction based on uncultured group	GCA_002839185	0.1	100	0	89.1348	46.5267	2170904	Synergistia	Synergistales	Syner-03 sp002839185	freshwater enviroment
Metabolic reconstruction based on uncultured group	GCA_002839375	0.9	95.44	4.49	88.9992	47.5206	5201416	UBA4802	UBA4802	PGXY01 sp002839375	freshwater enviroment
Metabolic reconstruction based on uncultured group	GCA_002839445	0.7	98.31	1.69	90.8533	49.8792	5678741	Ozemobacteria	Ozemobacterales	Rifleibacterium sp002839445	freshwater enviroment
Metabolic reconstruction based on uncultured group	GCA_002839505	0.1	83.66	0	92.2704	43.3463	998424	Gracilibacteria	UBA1369	PGYE01 sp002839505	freshwater enviroment
Metabolic reconstruction based on uncultured group	GCA_002839535	1	96.97	0	88.5906	46.1536	1664412	Thermodesulfovibrionia	Thermodesulfovibrionales	GW-Nitrospira-1 sp002839535	freshwater enviroment
Metabolic reconstruction based on uncultured group	GCA_002839795	1	93.8	0.56	91.8006	39.5675	3363671	Ignavibacteria	Ignavibacteriales	Fen-1258 sp002839795	freshwater enviroment
Metabolic reconstruction based on uncultured group	GCA_002839805	1	96.09	1.12	90.9271	34.867	4160845	Ignavibacteria	Ignavibacteriales	PGYT01 sp002839805	freshwater enviroment
Metabolic reconstruction based on uncultured group	GCA_002839825	0.4	95.79	0.82	92.2266	38.0589	3227209	Kapabacteria	Kapabacteriales	PGYU01 sp002839825	freshwater enviroment
Metabolic reconstruction based on uncultured group	GCA_002839855	0.3	98.88	2.25	90.1284	42.2007	2862642	PGYV01	PGYV01	PGYV01 sp002839855	freshwater enviroment
Metabolic reconstruction based on uncultured group	GCA_002839995	1	96.81	0.89	88.8132	64.2215	3374247	Gammaproteobacteria	Xanthomonadales	GCA-002840015 sp002839995	freshwater enviroment
Metabolic reconstruction based on uncultured group	GCA_002840095	1	98.94	3.2	87.7695	63.5169	4232253	Gammaproteobacteria	Thiohalomonadales	Sulfurivermis sp002840095	freshwater enviroment
Metabolic reconstruction based on uncultured group	GCA_002840165	1	96.79	2.08	83.5916	45.8831	2655193	Thermincolia	Thermincolales	GW-Firmicutes-8 sp002840165	freshwater enviroment
Metabolic reconstruction based on uncultured group	GCA_002840245	1	97.75	3.09	86.9124	42.4883	3465716	Syntrophomonadia	Syntrophomonadales	PHAA01 sp002840245	freshwater enviroment
Metabolic reconstruction based on uncultured group	GCA_002840275	1	99.83	3.32	88.4662	46.5437	3654550	Thermincolia	Thermincolales	W-Firmicutes-14 sp002840275	freshwater enviroment
Metabolic reconstruction based on uncultured group	GCA_002840285	0.5	93.97	1.42	92.8037	49.5729	1929503	Clostridia	Peptostreptococcales	PHAE01 sp002840285	freshwater enviroment
Metabolic reconstruction based on uncultured group	GCA_002840355	0.4	95.4	2.25	93.248	63.7636	2882586	Elusimicrobia	Elusimicrobiales	UBA9959 sp002840355	freshwater enviroment
Metabolic reconstruction based on uncultured group	GCA_002840435	0.7	97.42	3.21	89.063	49.4615	4086018	Syntrophia	Syntrophales	UBA8904 sp002840435	freshwater enviroment
Metabolic reconstruction based on uncultured group	GCA_002840565	0.9	96.13	1.94	88.3893	47.2762	3990621	Syntrophia	Syntrophales	Fen-1166 sp002840565	freshwater enviroment
Metabolic reconstruction based on uncultured group	GCA_002840675	0.7	87.43	3.96	89.9801	69.6623	2502194	Dehalococcoidia	UBA2979	W-Chloroflexi-9 sp002840675	freshwater enviroment
Metabolic reconstruction based on uncultured group	GCA_002840845	1	88.4	2.8	92.4719	63.8178	3229310	Gammaproteobacteria	Burkholderiales	UTPRO2 sp002840845	freshwater enviroment
Metabolic reconstruction based on uncultured group	GCA_002840975	0.3	95.7	0.54	90.0019	41.5258	3938131	Bacteroidia	Bacteroidales	UBA6244 sp002840975	freshwater enviroment
Metabolic reconstruction based on uncultured group	GCA_002841195	0.9	97.5	0.87	90.4716	63.8311	3253863	Alphaproteobacteria	Parvibaculales	Parvibaculum sp002841195	freshwater enviroment
Metabolic reconstruction based on uncultured group	GCA_002841315	1	97.98	0	93.532	64.7044	2524304	Actinomycetia	Actinomycetales	Demequina sp002841315	freshwater enviroment
Metabolic reconstruction based on uncultured group	GCA_002841335	1	94.73	1.04	91.8338	67.1494	2924197	Actinomycetia	Propionibacteriales	Propionicimonas sp002841335	freshwater enviroment
Metabolic reconstruction based on uncultured group	GCA_002841355	0.8	97.08	0.83	93.2797	64.4009	2446899	Coriobacteriia	OPB41	UBA2286 sp002841355	freshwater enviroment
Metabolic reconstruction based on uncultured group	GCA_002841375	0.9	98.66	0.22	87.9215	33.7763	4076706	Clostridia	Lachnospirales	HGW-1 sp002841375	freshwater enviroment
Metabolic reconstruction based on uncultured group	GCA_002841545	0.8	96.31	0.67	88.3065	47.2873	2793345	Clostridia	Oscillospirales	UBA2658 sp002841545	freshwater enviroment
Metabolic reconstruction based on uncultured group	GCA_002841625	0.8	99.33	1.9	87.9604	33.7536	3946308	Clostridia	Lachnospirales	HGW-1 sp002841625	freshwater enviroment
Metabolic reconstruction based on uncultured group	GCA_002841695	0.6	96.63	1.5	91.0718	52.7216	2055243	Endomicrobia	PHAN01	PHAN01 sp002841695	freshwater enviroment
Metabolic reconstruction based on uncultured group	GCA_002841765	0.9	98.35	1.29	91.1654	55.7655	3021850	Desulfuromonadia	Desulfuromonadales	UBA2197 sp002841765	freshwater enviroment
Metabolic reconstruction based on uncultured group	GCA_002841785	0.8	88.28	1.29	87.8727	57.953	2848059	Desulfobulbia	Desulfobulbales	UBA2262 sp002841785	freshwater enviroment
Metabolic reconstruction based on uncultured group	GCA_002841865	0.8	97.42	3.23	89.2225	59.8592	3982708	Syntrophia	Syntrophales	PHBD01 sp002841865	freshwater enviroment
Metabolic reconstruction based on uncultured group	GCA_002842085	0.5	95.45	1.82	83.649	62.8977	4450830	Anaerolineae	CG2-30-64-16	CG2-30-64-16 sp002842085	freshwater enviroment
Metabolic reconstruction based on uncultured group	GCA_002842095	0.5	99.44	3.37	90.4146	58.4159	3768617	Sumerlaeia	Sumerlaeales	HGW-BRC1-1 sp002842095	freshwater enviroment
Metabolic reconstruction based on uncultured group	GCA_002842195	0.7	92.53	2.19	88.5538	44.6643	1864542	Gammaproteobacteria	Burkholderiales	Methylotenera sp002842195	freshwater enviroment
Metabolic reconstruction based on uncultured group	GCA_002842515	0.5	97.62	1.43	94.1924	40.8314	2817619	Bacteroidia	Bacteroidales	Bact-08 sp002842515	freshwater enviroment
Metabolic reconstruction based on uncultured group	GCA_002842575	1	96.65	1.55	89.7861	34.0563	3000935	Bacteroidia	Flavobacteriales	Planktosalinus sp002842575	freshwater enviroment
Metabolic reconstruction based on uncultured group	GCA_002842755	0.3	96.77	1.34	89.3072	37.9451	4232857	Bacteroidia	Bacteroidales	UBA6192 sp002842755	freshwater enviroment
Metabolic reconstruction based on uncultured group	GCA_002842835	0.875	82.85	1.23	90.1753	68.5619	2934490	Alphaproteobacteria	Rhodobacterales	PHEG01 sp002842835	freshwater enviroment
Metabolic reconstruction based on uncultured group	GCA_002842875	0.875	94.29	1.73	89.01	63.3639	3391367	Alphaproteobacteria	Parvibaculales	Parvibaculum sp002842875	freshwater enviroment
Metabolic reconstruction based on uncultured group	GCA_002842925	0.9	94.94	2.18	91.7254	62.1604	2754826	Alphaproteobacteria	Sphingomonadales	Erythrobacter sp002842925	freshwater enviroment
Metabolic reconstruction based on uncultured group	GCA_002842985	0.875	98.24	0.68	91.0114	64.7232	4019979	Alphaproteobacteria	Rhodobacterales	Roseovarius sp002842985	freshwater enviroment
Metabolic reconstruction based on uncultured group	GCA_002843005	0.2	96.58	1.71	90.8551	57.2854	1770936	RBG-13-55-18	Fen-727	PHEX01 sp002843005	freshwater enviroment
Metabolic reconstruction based on uncultured group	GCA_002843035	1	96.55	1.55	91.4705	69.9032	3840516	Actinomycetia	Propionibacteriales	Propionicimonas sp002843035	freshwater enviroment
Metabolic reconstruction based on uncultured group	GCA_002861535	1	92.22	2.51	90.0017	47.514	2699762	Cyanobacteriia	Pseudanabaenales	M5B4 sp002861535	hot springs
Metabolic reconstruction based on uncultured group	GCA_002862165	0.7	81.12	3.45	89.5619	47.887	2798630	Planctomycetes	Pirellulales	UBA1268 sp002862165	marine environment
Metabolic reconstruction based on uncultured group	GCA_002862305	0.3	97.73	2.27	92.2757	68.0247	2674076	Phycisphaerae	Phycisphaerales	UBA8087 sp002862305	marine environment
Metabolic reconstruction based on uncultured group	GCA_002862435	1	92.82	4.02	90.2959	63.3329	2881971	Gammaproteobacteria	UBA5335	Macondimonas sp002862435	marine environment
Metabolic reconstruction based on uncultured group	GCA_002862705	1	89.34	1.4	94.615	42.0051	1565891	Bacteroidia	Flavobacteriales	UBA7446 sp002862705	marine environment
Metabolic reconstruction based on uncultured group	GCA_002863065	1	91.32	4.24	91.7212	53.8545	5378339	UBA9042	GCA-2863065	GCA-2863065 sp002863065	marine environment
Metabolic reconstruction based on uncultured group	GCA_002863155	0.875	97.15	2.12	91.4618	65.5635	3287082	Alphaproteobacteria	Sphingomonadales	Sphingomonas sp002863155	marine environment
Metabolic reconstruction based on uncultured group	GCA_002868865	1	97.74	1.64	91.6349	55.1835	2656961	Desulfuromonadia	Desulfuromonadales	BM509 sp002868865	bioreactor
Metabolic reconstruction based on uncultured group	GCA_002868905	1	100	0.32	89.7204	56.6879	3303076	Desulfuromonadia	Desulfuromonadales	BM304 sp002868905	bioreactor
Metabolic reconstruction based on uncultured group	GCA_002868925	1	94.03	1.51	89.6173	56.0272	2574734	Desulfuromonadia	Desulfuromonadales	BM707 sp002868925	bioreactor
Metabolic reconstruction based on uncultured group	GCA_002868945	1	98.81	0	84.4603	56.285	3706988	Desulfobulbia	Desulfobulbales	BM506 sp002868945	bioreactor
Metabolic reconstruction based on uncultured group	GCA_002869085	0.9	96.12	2.17	88.7892	61.3009	3529706	Alphaproteobacteria	Rhizobiales	BM303 sp002869085	bioreactor
Metabolic reconstruction based on uncultured group	GCA_002869105	0.875	97.85	0	91.4243	42.8525	1131293	Alphaproteobacteria	UBA7879	UBA7879 sp002869105	bioreactor
Metabolic reconstruction based on uncultured group	GCA_002869275	0.9	92.35	3.01	92.1236	56.4054	3929095	SZUA-365	SZUA-365	BM516 sp002869275	bioreactor
Metabolic reconstruction based on uncultured group	GCA_002869335	0.5	95.01	1.34	91.144	35.0067	4319286	Bacteroidia	Bacteroidales	Salinivirga sp002869335	bioreactor
Metabolic reconstruction based on uncultured group	GCA_002869385	0.4	96.15	3.49	89.8733	32.9363	4248107	Bacteroidia	Bacteroidales	Bact-19 sp002869385	bioreactor
Metabolic reconstruction based on uncultured group	GCA_002869435	0.4	95.61	2.15	92.8943	39.6544	3353366	Bacteroidia	Bacteroidales	BM518 sp002869435	bioreactor
Metabolic reconstruction based on uncultured group	GCA_002869535	1	97.76	0.95	92.7541	28.9512	2683134	Campylobacteria	Campylobacterales	Arcobacter sp002869535	bioreactor
Metabolic reconstruction based on uncultured group	GCA_002869565	1	98.78	1.56	92.5051	28.0964	3490316	Campylobacteria	Campylobacterales	Halarcobacter sp002869565	bioreactor
Metabolic reconstruction based on uncultured group	GCA_002869665	1	90	2.1	87.9936	56.2309	3120312	Desulfuromonadia	Desulfuromonadales	BM522 sp002869665	bioreactor
Metabolic reconstruction based on uncultured group	GCA_002897615	0.9	95.24	0.6	85.3923	55.7254	2710722	Desulfobulbia	Desulfobulbales	BMS3Abin13 sp002897615	marine environment
Metabolic reconstruction based on uncultured group	GCA_002897675	1	95.73	3.42	90.932	63.9479	2507954	Acidimicrobiia	UBA5794	BMS3Bbin01 sp002897675	marine environment
Metabolic reconstruction based on uncultured group	GCA_002897695	1	94.96	0.84	89.8197	55.3749	2282922	BMS3Abin14	BMS3Abin14	BMS3ABIN14 sp002897695	marine environment
Metabolic reconstruction based on uncultured group	GCA_002897735	1	97.39	1.21	86.1447	66.5731	2690294	Gammaproteobacteria	21-64-14	BMS3Abin12 sp002897735	marine environment
Metabolic reconstruction based on uncultured group	GCA_002897855	0.9	91.82	0	85.8622	44.6733	2461562	Thermodesulfovibrionia	Thermodesulfovibrionales	BMS3Bbin05 sp002897855	marine environment
Metabolic reconstruction based on uncultured group	GCA_002897895	1	87.53	4.55	87.6891	43.0612	2975464	Thermodesulfovibrionia	UBA6902	BMS3ABIN06 sp002897895	marine environment
Metabolic reconstruction based on uncultured group	GCA_002897915	0.9	86.31	0	90.0851	45.9581	1846228	Thermodesulfovibrionia	UBA6902	BMS3Abin09 sp002897915	marine environment
Metabolic reconstruction based on uncultured group	GCA_002897995	0.875	97.95	1.04	88.1695	60.8943	3184120	Alphaproteobacteria	Rhizobiales	UBA2767 sp002897995	marine environment
Metabolic reconstruction based on uncultured group	GCA_002898015	0.7	98.84	1.1	89.1119	46.3952	3627982	UBA2214	JdFR-76	BMS3Abin05 sp002898015	marine environment
Metabolic reconstruction based on uncultured group	GCA_002898075	1	96.09	1.17	86.614	36.3807	3761145	Ignavibacteria	Ignavibacteriales	BMS3ABIN03 sp002898075	marine environment
Metabolic reconstruction based on uncultured group	GCA_002899765	0.9	95.03	0.2	91.6727	36.6851	2391647	Campylobacteria	Campylobacterales	Sulfurimonas sp002899765	bioreactor
Metabolic reconstruction based on uncultured group	GCA_002909145	1	100	2.65	92.8505	37.0684	1589048	Gammaproteobacteria	PS1	ThioglobuB perditus	marine environment
Metabolic reconstruction based on uncultured group	GCA_002919115	0.3	83.48	2.59	91.1807	71.9045	2277874	Thermoleophilia	Solirubrobacterales	RSA11 sp002919115	compost
Metabolic reconstruction based on uncultured group	GCA_002919265	0.9	96.77	2.02	88.7547	60.6718	3440297	Alphaproteobacteria	Rhizobiales	ZC4RG25 sp002919265	compost
Metabolic reconstruction based on uncultured group	GCA_002928515	0.9	100	0.6	89.0107	55.0419	2920410	Alphaproteobacteria	Rhizobiales	Hyphomicrobium sp002928515	freshwater enviroment
Metabolic reconstruction based on uncultured group	GCA_002928955	0.875	95.43	1.51	85.4615	62.4468	3477032	Alphaproteobacteria	Rhizobiales	Hyphomicrobium sp002928955	freshwater enviroment
Metabolic reconstruction based on uncultured group	GCA_002995625	0.8	84.4	0.96	90.5876	71.4141	3038017	Gammaproteobacteria	Xanthomonadales	UDEA-SF1 sp002995625	hot springs
Metabolic reconstruction based on uncultured group	GCA_003010405	1	96.31	1.71	87.2328	55.4633	3640359	Acidobacteriae	Acidobacteriales	TOLSYN sp003010405	bioreactor
Metabolic reconstruction based on uncultured group	GCA_003050565	1	90.64	0	87.4027	64.2936	1689796	Bacilli	DSM-22653	Brockia lithotrophica_A	soil
Metabolic reconstruction based on uncultured group	GCA_003104995	0.5	87.79	0.99	90.6701	66.4585	3243494	Dehalococcoidia	UBA2991	FeB-14 sp003104995	bioreactor
Metabolic reconstruction based on uncultured group	GCA_003105225	1	86.13	1.68	91.2796	65.2588	2613876	MBNT15	MBNT15	FEB-35 sp003105225	bioreactor
Metabolic reconstruction based on uncultured group	GCA_003130845	0.3	95.45	4.85	92.4834	53.8874	3767540	Anaerolineae	Anaerolineales	UBA5195 sp003130845	hot springs
Metabolic reconstruction based on uncultured group	GCA_003130875	0.8	90.91	0.64	90.6706	58.7199	3489151	Anaerolineae	4572-78	NAK82 sp003130875	hot springs
Metabolic reconstruction based on uncultured group	GCA_003131315	1	99.15	2.56	85.8965	58.2534	6004649	Acidobacteriae	Acidobacteriales	Bog-209 sp003131315	peat
Metabolic reconstruction based on uncultured group	GCA_003132325	1	91.07	3.16	83.9214	58.575	5317643	Acidobacteriae	Acidobacteriales	Bog-209 sp003132325	peat
Metabolic reconstruction based on uncultured group	GCA_003132525	0.9	96.93	1.85	91.1154	66.4782	3204564	Dormibacteria	UBA8260	Palsa-851 sp003132525	peat
Metabolic reconstruction based on uncultured group	GCA_003132585	1	90.8	1.72	88.7022	67.0982	3009642	Thermoleophilia	UBA2241	PALSA-647 sp003132585	peat
Metabolic reconstruction based on uncultured group	GCA_003132645	0.9	85.63	2.16	86.9979	68.7671	3243211	Thermoleophilia	UBA2241	Bog-752 sp003132645	peat
Metabolic reconstruction based on uncultured group	GCA_003132805	0.9	91.8	0.31	92.1713	66.8223	2623731	Dormibacteria	UBA8260	Palsa-851 sp003132805	peat
Metabolic reconstruction based on uncultured group	GCA_003133205	1	86.49	4.74	86.9149	60.1034	6149698	Acidobacteriae	Acidobacteriales	Palsa-288 sp003133205	peat
Metabolic reconstruction based on uncultured group	GCA_003133265	0.9	88.31	2.2	89.0676	66.2573	4332218	Alphaproteobacteria	Acetobacterales	PALSA-911 sp003133265	peat
Metabolic reconstruction based on uncultured group	GCA_003133285	1	85.85	1.17	89.3186	68.4037	1868928	Coriobacteriia	OPB41	PALSA-660 sp003133285	peat
Metabolic reconstruction based on uncultured group	GCA_003133325	1	98.86	2.14	87.6982	64.7066	4048569	Acidimicrobiia	Acidimicrobiales	Bog-756 sp003133325	peat
Metabolic reconstruction based on uncultured group	GCA_003133505	1	84.84	3.63	86.1881	56.7767	3222601	Acidobacteriae	UBA7541	PALSA-278 sp003133505	peat
Metabolic reconstruction based on uncultured group	GCA_003133685	1	98.28	2.51	89.9898	61.5097	2504904	Acidimicrobiia	Acidimicrobiales	RAAP-2 sp003133685	peat
Metabolic reconstruction based on uncultured group	GCA_003133745	0.7	93.96	0.93	93.5353	64.5155	2275955	Eremiobacteria	Baltobacterales	Tyrphobacter aquilonaris	peat
Metabolic reconstruction based on uncultured group	GCA_003134555	0.8	98.2	4.56	90.6012	67.4304	4630445	Acidimicrobiia	IMCC26256	PALSA-610 sp003134555	peat
Metabolic reconstruction based on uncultured group	GCA_003134695	0.7	97.69	0.1	92.6863	64.3274	2695887	Eremiobacteria	Baltobacterales	Zemynaea palustris	peat
Metabolic reconstruction based on uncultured group	GCA_003134765	0.6	95.95	2.7	88.8336	58.6851	4048824	Verrucomicrobiae	Chthoniobacterales	AV80 sp003134765	peat
Metabolic reconstruction based on uncultured group	GCA_003134785	0.7	100	3.38	89.7317	57.8119	4394874	Verrucomicrobiae	Chthoniobacterales	AV80 sp003134785	peat
Metabolic reconstruction based on uncultured group	GCA_003134815	1	93.89	0	87.1548	59.132	4179761	Acidobacteriae	Acidobacteriales	Terracidiphilus sp003134815	peat
Metabolic reconstruction based on uncultured group	GCA_003134855	1	96.77	3.45	86.7192	59.9431	3940365	Acidobacteriae	Acidobacteriales	Terracidiphilus sp003134855	peat
Metabolic reconstruction based on uncultured group	GCA_003135135	1	97.48	0.84	88.0615	61.4088	3734291	Binatia	Binatales	Binatus sp003135135	peat
Metabolic reconstruction based on uncultured group	GCA_003135415	0.875	93.53	0.63	88.1634	61.8281	2995077	Alphaproteobacteria	Rhizobiales	Palsa-892 sp003135415	peat
Metabolic reconstruction based on uncultured group	GCA_003135855	1	93.13	1.01	88.462	60.1944	4499885	Binatia	Binatales	Binatus sp003135855	peat
Metabolic reconstruction based on uncultured group	GCA_003135895	1	91.81	1.11	88.6298	66.3902	3600014	Dormibacteria	UBA8260	Palsa-851 sp003135895	peat
Metabolic reconstruction based on uncultured group	GCA_003136215	1	89.79	1.1	91.0272	62.8503	7095248	Acidobacteriae	Bryobacterales	Solibacter sp003136215	peat
Metabolic reconstruction based on uncultured group	GCA_003136295	0.9	85.29	2.05	89.7261	66.4768	2805378	Dormibacteria	UBA8260	Palsa-851 sp003136295	peat
Metabolic reconstruction based on uncultured group	GCA_003136315	1	94.09	3.98	83.6054	61.3234	11592873	Planctomycetes	Gemmatales	PALSA-1347 sp003136315	peat
Metabolic reconstruction based on uncultured group	GCA_003136355	0.7	94.03	0	93.5753	60.8051	2520105	Eremiobacteria	Baltobacterales	Rubrimentiphilum sp003136355	peat
Metabolic reconstruction based on uncultured group	GCA_003136415	0.9	94.78	1.28	88.8421	62.1918	2642691	Acidimicrobiia	Acidimicrobiales	RAAP-2 sp003136415	peat
Metabolic reconstruction based on uncultured group	GCA_003136595	0.9	95.55	2.21	87.08	64.8458	4859201	Gammaproteobacteria	Burkholderiales	BOG-994 sp003136595	peat
Metabolic reconstruction based on uncultured group	GCA_003136635	1	91.01	0	89.8047	46.6906	3036051	Palsa-1180	Palsa-1180	Bog-1183 sp003136635	peat
Metabolic reconstruction based on uncultured group	GCA_003136675	1	91.67	0.88	92.2052	59.4637	6102160	Acidobacteriae	Bryobacterales	Bog-113 sp003136675	peat
Metabolic reconstruction based on uncultured group	GCA_003136795	0.9	83.41	1.72	91.6975	69.1119	2606614	Thermoleophilia	Gaiellales	PALSA-600 sp003136795	peat
Metabolic reconstruction based on uncultured group	GCA_003136935	1	92.43	2.66	90.9928	65.5046	3240583	Gammaproteobacteria	Steroidobacterales	13-2-20CM-66-19 sp003136935	peat
Metabolic reconstruction based on uncultured group	GCA_003137075	0.6	96.78	1.85	90.9895	65.8889	3863644	Thermoleophilia	Solirubrobacterales	Palsa-465 sp003137075	peat
Metabolic reconstruction based on uncultured group	GCA_003137095	1	93.45	3.83	92.431	65.1829	4736042	Gammaproteobacteria	Steroidobacterales	Bog-1198 sp003137095	peat
Metabolic reconstruction based on uncultured group	GCA_003138515	0.8	95.11	0.86	86.683	60.1644	4234646	Acidobacteriae	Acidobacteriales	Terracidiphilus sp003138515	peat
Metabolic reconstruction based on uncultured group	GCA_003138795	1	95.86	1.32	87.07	60.4129	3137262	Acidobacteriae	Acidobacteriales	UBA5172 sp003138795	peat
Metabolic reconstruction based on uncultured group	GCA_003138855	1	99.4	2.99	86.0363	67.9164	3997218	Acidimicrobiia	Acidimicrobiales	Bog-756 sp003138855	peat
Metabolic reconstruction based on uncultured group	GCA_003138895	1	91.95	1.28	93.9076	56.1226	1744091	Acidimicrobiia	Acidimicrobiales	RAAP-2 sp003138895	peat
Metabolic reconstruction based on uncultured group	GCA_003139545	1	96.21	1.29	93.6625	68.8206	2959097	Thermoleophilia	Gaiellales	Palsa-739 sp003139545	peat
Metabolic reconstruction based on uncultured group	GCA_003139955	1	93.49	3.04	90.4261	55.593	2791625	Verrucomicrobiae	Pedosphaerales	UBA11358 sp003139955	peat
Metabolic reconstruction based on uncultured group	GCA_003140115	0.9	88.7	4.13	86.6308	69.9871	7584947	Actinomycetia	Streptosporangiales	Palsa-504 sp003140115	peat
Metabolic reconstruction based on uncultured group	GCA_003140175	0.7	96.39	1.28	87.7738	69.4549	4245652	Acidimicrobiia	IMCC26256	PALSA-555 sp003140175	peat
Metabolic reconstruction based on uncultured group	GCA_003140595	1	95.44	2.14	86.9331	65.0979	3520756	Acidimicrobiia	Acidimicrobiales	Fen-455 sp003140595	peat
Metabolic reconstruction based on uncultured group	GCA_003140835	0.8	96.27	0.25	88.2351	61.3096	4001325	Eremiobacteria	Baltobacterales	Tumulicola scandinaviensis	peat
Metabolic reconstruction based on uncultured group	GCA_003140855	0.7	95.37	0	93.1033	60.3689	2275517	Eremiobacteria	Baltobacterales	Rubrimentiphilum sp003140855	peat
Metabolic reconstruction based on uncultured group	GCA_003141195	0.7	95.48	3.44	86.3753	57.4615	3274937	Syntrophia	Syntrophales	UBA5619 sp003141195	peat
Metabolic reconstruction based on uncultured group	GCA_003141245	0.2	93.78	2.78	88.4354	68.2603	2542101	Ellin6529	CSP1-4	Fen-1039 sp003141245	peat
Metabolic reconstruction based on uncultured group	GCA_003141435	1	91.89	0.56	90.5319	35.9115	3081703	Ignavibacteria	Ignavibacteriales	Fen-1301 sp003141435	peat
Metabolic reconstruction based on uncultured group	GCA_003141455	1	94.8	1.39	88.5061	67.6763	3069137	Ellin6529	CSP1-4	Fen-1039 sp003141455	peat
Metabolic reconstruction based on uncultured group	GCA_003141555	0.3	93.85	3.42	92.0374	62.8285	3792977	Aminicenantia	Aminicenantales	FEN-413 sp003141555	peat
Metabolic reconstruction based on uncultured group	GCA_003141675	0.2	95.45	2	87.4566	58.124	2822935	Anaerolineae	Anaerolineales	FEN-1073 sp003141675	peat
Metabolic reconstruction based on uncultured group	GCA_003141695	1	89.27	2.16	88.8133	70.1004	3088414	Dormibacteria	UBA8260	UBA8260 sp003141695	peat
Metabolic reconstruction based on uncultured group	GCA_003141815	1	93.07	3.42	88.7141	61.0324	2927000	Acidimicrobiia	Acidimicrobiales	RAAP-2 sp003141815	peat
Metabolic reconstruction based on uncultured group	GCA_003142035	1	95.83	0.1	89.687	70.2262	2554780	Dormibacteria	UBA8260	UBA8260 sp003142035	peat
Metabolic reconstruction based on uncultured group	GCA_003142295	0.6	92.42	4.3	86.202	48	3277791	Syntrophia	Syntrophales	Fen-1135 sp003142295	peat
Metabolic reconstruction based on uncultured group	GCA_003142355	1	85.59	3.95	89.5143	62.9944	6556001	Acidobacteriae	Bryobacterales	Fen-178 sp003142355	peat
Metabolic reconstruction based on uncultured group	GCA_003142375	0.7	90.1	0	90.5777	51.3721	2137522	Dehalococcoidia	GIF9	UBA1162 sp003142375	peat
Metabolic reconstruction based on uncultured group	GCA_003142535	0.7	93.55	1.29	86.7403	43.4167	2928323	Syntrophia	Syntrophales	Fen-1166 sp003142535	peat
Metabolic reconstruction based on uncultured group	GCA_003142835	0.7	86.03	1.61	85.8141	44.3534	2494259	Syntrophia	Syntrophales	FEN-1160 sp003142835	peat
Metabolic reconstruction based on uncultured group	GCA_003142855	1	90.65	2.6	90.2101	63.9574	6002914	Polyangia	Palsa-1104	Fen-1137 sp003142855	peat
Metabolic reconstruction based on uncultured group	GCA_003149555	1	94.59	0.12	90.9147	53.9824	1584314	Actinomycetia	Actinomycetales	Aquiluna sp003149555	marine environment
Metabolic reconstruction based on uncultured group	GCA_003149565	0.875	97.87	1.37	89.1761	58.8067	4431730	Alphaproteobacteria	Rhodobacterales	Marivita sp003149565	marine environment
Metabolic reconstruction based on uncultured group	GCA_003149635	1	99.46	0.54	91.0442	42.7757	3630065	Bacteroidia	Flavobacteriales	UBA4466 sp003149635	marine environment
Metabolic reconstruction based on uncultured group	GCA_003149915	0.1	90.45	1.12	91.2151	34.8239	1422450	Bacilli	RF39	CAG-988 sp003149915	host
Metabolic reconstruction based on uncultured group	GCA_003149935	0.3	100	0.81	89.9633	59.1227	2198748	Coriobacteriia	Coriobacteriales	QAMH01 sp003149935	host
Metabolic reconstruction based on uncultured group	GCA_003150035	0.5	82.73	1.34	88.081	48.9036	1885520	Clostridia	Oscillospirales	QALR01 sp003150035	host
Metabolic reconstruction based on uncultured group	GCA_003150175	0.1	95.37	1.61	86.7478	65.7638	2076234	Coriobacteriia	Coriobacteriales	Olsenella_E sp003150175	host
Metabolic reconstruction based on uncultured group	GCA_003150235	0.3	95.66	0.75	90.4051	48.7005	3481892	Bacteroidia	Bacteroidales	Muribaculum sp003150235	host
Metabolic reconstruction based on uncultured group	GCA_003150615	0.3	88.24	3.68	88.556	47.9342	2043505	Bacteroidia	Flavobacteriales	UBA1820 sp003150615	host
Metabolic reconstruction based on uncultured group	GCA_003150755	0.7	97.6	2.5	90.0962	45.325	2389263	Negativicutes	Acidaminococcales	Phascolarctobacterium sp003150755	host
Metabolic reconstruction based on uncultured group	GCA_003151115	0.7	98.05	0	93.7695	60.9293	2555168	Eremiobacteria	Baltobacterales	Rubrimentiphilum sp003151115	peat
Metabolic reconstruction based on uncultured group	GCA_003151155	1	91.15	3.42	87.1826	57.0581	5709437	Acidobacteriae	Acidobacteriales	Koribacter sp003151155	peat
Metabolic reconstruction based on uncultured group	GCA_003151315	1	82.09	1.73	88.9827	46.0346	1854541	Chlamydiia	Chlamydiales	PALSA-1448 sp003151315	peat
Metabolic reconstruction based on uncultured group	GCA_003151395	0.7	89.4	0.05	94.0663	48.6048	1849696	Actinomycetia	Nanopelagicales	PALSA-747 sp003151395	peat
Metabolic reconstruction based on uncultured group	GCA_003151435	0.9	82.78	0.43	85.5984	59.105	5960205	Acidobacteriae	Acidobacteriales	Terracidiphilus sp003151435	peat
Metabolic reconstruction based on uncultured group	GCA_003151515	0.9	95.89	0.68	91.0056	67.0309	3606652	Verrucomicrobiae	Opitutales	Palsa-1447 sp003151515	peat
Metabolic reconstruction based on uncultured group	GCA_003151615	0.1	86.18	0.16	90.174	47.2289	923438	Paceibacteria	UBA9983_A	PALSA-1337 sp003151615	peat
Metabolic reconstruction based on uncultured group	GCA_003151775	0.8	87.13	0.65	86.9053	56.9554	2949121	Desulfuromonadia	Geobacterales	Pseudopelobacter sp003151775	peat
Metabolic reconstruction based on uncultured group	GCA_003151935	0.9	98.12	1.03	91.4502	65.5031	2938603	Dormibacteria	Dormibacterales	Palsa-870 sp003151935	peat
Metabolic reconstruction based on uncultured group	GCA_003151975	1	93.51	1.69	94.8786	63.4697	4644201	Elusimicrobia	UBA1565	PALSA-1176 sp003151975	peat
Metabolic reconstruction based on uncultured group	GCA_003152055	0.9	90.96	2.78	89.0406	66.6592	5360281	Gammaproteobacteria	Burkholderiales	Rhizobacter sp003152055	peat
Metabolic reconstruction based on uncultured group	GCA_003152075	1	97.25	3.36	88.9307	50.9325	4104102	Palsa-1180	Palsa-1180	PALSA-1180 sp003152075	peat
Metabolic reconstruction based on uncultured group	GCA_003152455	0.875	91.15	4.01	84.3713	62.1679	4752134	Alphaproteobacteria	Rhizobiales	Pseudolabrys sp003152455	peat
Metabolic reconstruction based on uncultured group	GCA_003152875	1	92.16	3.28	88.3467	60.3217	3959497	UBA10030	UBA10030	Fen-1262 sp003152875	peat
Metabolic reconstruction based on uncultured group	GCA_003153125	0.9	87.29	0	89.3233	68.5482	3018044	Dormibacteria	UBA8260	Palsa-875 sp003153125	peat
Metabolic reconstruction based on uncultured group	GCA_003153155	1	96.87	0.5	87.6485	54.2437	2752790	Gammaproteobacteria	Burkholderiales	Gallionella sp003153155	peat
Metabolic reconstruction based on uncultured group	GCA_003153355	0.2	89.6	2.97	92.9548	46.1209	1456349	Gracilibacteria	UBA1369	PALSA-1335 sp003153355	peat
Metabolic reconstruction based on uncultured group	GCA_003153375	1	90.28	3.45	84.9987	61.7601	6698183	Planctomycetes	Pirellulales	PALSA-1355 sp003153375	peat
Metabolic reconstruction based on uncultured group	GCA_003153435	1	94.95	0.95	91.9003	43.2456	4018676	Bacteroidia	AKYH767	Palsa-965 sp003153435	peat
Metabolic reconstruction based on uncultured group	GCA_003153455	0.875	88.62	2.36	86.3588	60.826	6693866	Gammaproteobacteria	Burkholderiales	PALSA-1004 sp003153455	peat
Metabolic reconstruction based on uncultured group	GCA_003153855	0.4	84.5	1.55	88.5962	68.4115	3672290	Actinomycetia	Propionibacteriales	Fen-668 sp003153855	peat
Metabolic reconstruction based on uncultured group	GCA_003154115	0.5	95.81	4.55	88.2638	57.5887	7698003	Anaerolineae	Thermoflexales	Fen-1058 sp003154115	peat
Metabolic reconstruction based on uncultured group	GCA_003154195	0.2	90.94	2.15	86.6875	44.8977	2482186	Koll11	4484-171	Fen-1317 sp003154195	peat
Metabolic reconstruction based on uncultured group	GCA_003154635	0.3	87.9	0.85	88.7697	59.2406	2993257	RBG-13-55-18	Fen-727	FEN-727 sp003154635	peat
Metabolic reconstruction based on uncultured group	GCA_003154775	1	95.09	3.42	85.236	58.4717	4631202	Acidobacteriae	UBA7541	UBA7541 sp003154775	peat
Metabolic reconstruction based on uncultured group	GCA_003155135	0.9	97.44	2.14	90.3116	69.5574	3144422	Acidimicrobiia	Acidimicrobiales	Bog-515 sp003155135	peat
Metabolic reconstruction based on uncultured group	GCA_003155655	1	97.77	3.63	87.7384	34.776	4621616	Ignavibacteria	Ignavibacteriales	Fen-1258 sp003155655	peat
Metabolic reconstruction based on uncultured group	GCA_003155795	1	97.8	2.2	92.0671	59.1421	3980309	Gemmatimonadetes	Gemmatimonadales	Fen-1247 sp003155795	peat
Metabolic reconstruction based on uncultured group	GCA_003155915	1	98.29	1.28	90.2262	62.0723	2517690	Acidimicrobiia	Acidimicrobiales	RAAP-2 sp003155915	peat
Metabolic reconstruction based on uncultured group	GCA_003156635	1	85.49	2.67	87.8865	58.802	4181007	Acidobacteriae	UBA7541	Palsa-295 sp003156635	peat
Metabolic reconstruction based on uncultured group	GCA_003157385	0.4	89.09	0	90.1567	63.9898	2577300	RBG-13-55-18	Fen-727	FEN-680 sp003157385	peat
Metabolic reconstruction based on uncultured group	GCA_003157745	1	90.07	2.63	88.5656	63.2614	5816078	Acidobacteriae	Bryobacterales	Bog-375 sp003157745	peat
Metabolic reconstruction based on uncultured group	GCA_003158175	0.7	98.8	0	91.6359	61.3875	3187183	Eremiobacteria	Baltobacterales	Cybelea septentrionalis	peat
Metabolic reconstruction based on uncultured group	GCA_003158195	0.6	82.76	0.19	91.4171	64.7215	4034030	Eremiobacteria	Baltobacterales	Palsibacter borealis	peat
Metabolic reconstruction based on uncultured group	GCA_003158505	1	89.74	0.05	89.8888	63.8435	3285741	Holophagae	Holophagales	Geothrix sp003158505	peat
Metabolic reconstruction based on uncultured group	GCA_003158855	1	99.05	2.23	88.3095	63.1674	2716189	Acidimicrobiia	Acidimicrobiales	RAAP-2 sp003158855	peat
Metabolic reconstruction based on uncultured group	GCA_003158895	1	85.52	1.3	88.5609	67.8214	3586399	Actinomycetia	Propionibacteriales	Fen-668 sp003158895	peat
Metabolic reconstruction based on uncultured group	GCA_003159495	1	98.88	2.31	91.0258	46.1697	3046762	PGYV01	PGYV01	Bog-1181 sp003159495	peat
Metabolic reconstruction based on uncultured group	GCA_003160115	1	89.97	0	90.8264	62.1627	1916326	Acidimicrobiia	Acidimicrobiales	RAAP-2 sp003160115	peat
Metabolic reconstruction based on uncultured group	GCA_003161575	1	93.64	4.7	88.1406	66.6587	3526287	Acidimicrobiia	Acidimicrobiales	PALSA-457 sp003161575	peat
Metabolic reconstruction based on uncultured group	GCA_003161615	0.7	94.15	1.01	94.0775	69.2479	2323939	Thermoleophilia	Gaiellales	Palsa-739 sp003161615	peat
Metabolic reconstruction based on uncultured group	GCA_003161855	0.5	82.2	0.22	88.9938	50.6641	1806630	Syntrophia	Syntrophales	Fen-1087 sp003161855	peat
Metabolic reconstruction based on uncultured group	GCA_003161955	1	90.51	3.28	91.2519	60.2294	3524250	UBA10030	UBA10030	Fen-1273 sp003161955	peat
Metabolic reconstruction based on uncultured group	GCA_003162215	1	91.03	4.66	91.4282	55.5593	3686914	UBA10030	UBA10030	Fen-1255 sp003162215	peat
Metabolic reconstruction based on uncultured group	GCA_003162415	0.9	97.58	0	89.7103	66.0882	3694353	Dormibacteria	UBA8260	Palsa-851 sp003162415	peat
Metabolic reconstruction based on uncultured group	GCA_003162595	0.1	81.27	3.49	87.8855	38.1795	3731013	Bacteroidia	Bacteroidales	LD21 sp003162595	peat
Metabolic reconstruction based on uncultured group	GCA_003164215	0.1	83.28	0	89.494	53.4518	1005050	Paceibacteria	UBA9983_A	UBA10103 sp003164215	peat
Metabolic reconstruction based on uncultured group	GCA_003164655	0.8	92.64	0.14	88.15	69.0832	3496648	Thermoleophilia	UBA2241	Bog-752 sp003164655	peat
Metabolic reconstruction based on uncultured group	GCA_003164675	0.6	95.91	4.73	87.151	59.0941	3601913	Verrucomicrobiae	Palsa-1439	Palsa-1439 sp003164675	peat
Metabolic reconstruction based on uncultured group	GCA_003164715	0.9	96.44	2.05	91.531	66.9869	3788902	Verrucomicrobiae	Opitutales	Palsa-1447 sp003164715	peat
Metabolic reconstruction based on uncultured group	GCA_003164915	0.9	84.83	2.14	85.986	68.0215	3798538	Alphaproteobacteria	Rhizobiales	Roseiarcus sp003164915	peat
Metabolic reconstruction based on uncultured group	GCA_003164925	0.875	97.13	2.94	88.353	65.4352	3435177	Alphaproteobacteria	Caulobacterales	BOG-938 sp003164925	peat
Metabolic reconstruction based on uncultured group	GCA_003165275	0.875	87.69	3.52	86.5324	68.3099	4969099	Alphaproteobacteria	Caulobacterales	BOG-935 sp003165275	peat
Metabolic reconstruction based on uncultured group	GCA_003165355	0.2	82.58	1.12	90.0553	40.4237	1295424	Babeliae	Babeliales	BOG-1370 sp003165355	peat
Metabolic reconstruction based on uncultured group	GCA_003165465	1	89.5	3.42	85.0575	58.0033	4617235	Acidobacteriae	UBA7541	Palsa-360 sp003165465	peat
Metabolic reconstruction based on uncultured group	GCA_003165675	0.2	91.38	1.23	87.3327	67.9776	2349525	Ellin6529	CSP1-4	Fen-1039 sp003165675	peat
Metabolic reconstruction based on uncultured group	GCA_003166915	0.8	96.71	1.85	89.845	61.109	3357118	Eremiobacteria	Baltobacterales	Cybelea palsarum	peat
Metabolic reconstruction based on uncultured group	GCA_003167215	1	93.59	2.85	89.7288	56.4277	3779963	Acidobacteriae	UBA7541	Palsa-295 sp003167215	peat
Metabolic reconstruction based on uncultured group	GCA_003167255	1	98.2	1.75	88.7854	62.2385	7351839	Acidobacteriae	Bryobacterales	PALSA-129 sp003167255	peat
Metabolic reconstruction based on uncultured group	GCA_003167365	1	100	1.35	91.1184	55.1814	3131565	Verrucomicrobiae	Chthoniobacterales	Palsa-1382 sp003167365	peat
Metabolic reconstruction based on uncultured group	GCA_003167475	0.3	85.24	2.25	89.1074	48.2738	2747309	PGYV01	PGYV01	PALSA-1178 sp003167475	peat
Metabolic reconstruction based on uncultured group	GCA_003167515	0.9	85.42	2.62	87.1142	60.7417	5028386	Acidobacteriae	Acidobacteriales	Palsa-343 sp003167515	peat
Metabolic reconstruction based on uncultured group	GCA_003167555	0.9	100	3.38	90.7311	58.5092	4202510	Verrucomicrobiae	Chthoniobacterales	AV80 sp003167555	peat
Metabolic reconstruction based on uncultured group	GCA_003168255	1	98.93	1.65	86.6408	68.61	7153144	Actinomycetia	Streptosporangiales	PALSA-505 sp003168255	peat
Metabolic reconstruction based on uncultured group	GCA_003168265	1	98.77	0.49	90.2222	44.0845	4301747	Bacteroidia	Chitinophagales	Puia sp003168265	peat
Metabolic reconstruction based on uncultured group	GCA_003168335	0.9	97.01	1.71	87.088	55.8655	5160709	Blastocatellia	Pyrinomonadales	UBA11740 sp003168335	peat
Metabolic reconstruction based on uncultured group	GCA_003168375	0.7	97.69	1.85	92.6071	67.6546	4430012	Eremiobacteria	Baltobacterales	Elarobacter winogradskyi	peat
Metabolic reconstruction based on uncultured group	GCA_003169735	0.7	95.06	2.78	91.318	68.6158	3062812	Ellin6529	CSP1-4	Palsa-1032 sp003169735	peat
Metabolic reconstruction based on uncultured group	GCA_003169895	1	96.5	2.2	91.8694	65.7855	3420454	Gemmatimonadetes	Gemmatimonadales	Palsa-1233 sp003169895	peat
Metabolic reconstruction based on uncultured group	GCA_003169975	0.7	100	2.7	88.3751	59.9115	4466360	Verrucomicrobiae	Chthoniobacterales	Palsa-1392 sp003169975	peat
Metabolic reconstruction based on uncultured group	GCA_003170035	0.8	80.74	1.94	88.7925	64.857	5194731	Polyangia	Palsa-1104	Fen-1137 sp003170035	peat
Metabolic reconstruction based on uncultured group	GCA_003170155	0.2	93.1	0.86	86.8598	65.2372	2113910	Thermoleophilia	Gaiellales	Fen-549 sp003170155	peat
Metabolic reconstruction based on uncultured group	GCA_003170475	0.5	94.41	1.37	90.3832	52.2747	4075875	UBA10030	UBA10030	Fen-1268 sp003170475	peat
Metabolic reconstruction based on uncultured group	GCA_003170595	0.7	88.22	1.94	89.2133	66.0962	6449855	UBA5377	UBA5377	FEN-943 sp003170595	peat
Metabolic reconstruction based on uncultured group	GCA_003170995	0.2	81.82	1.55	86.8371	64.4445	1910730	Thermoleophilia	Gaiellales	Fen-549 sp003170995	peat
Metabolic reconstruction based on uncultured group	GCA_003171335	0.8	95.45	1.14	84.3165	64.367	4199412	Phycisphaerae	SM23-33	FEN-1343 sp003171335	peat
Metabolic reconstruction based on uncultured group	GCA_003194485	0.9	93.83	0	82.8967	49.0558	2549842	Dissulfuribacteria	Dissulfuribacterales	UBA3076 sp003194485	hydrothermal vent
Metabolic reconstruction based on uncultured group	GCA_003194495	0.9	94.62	1.79	83.34	46.8394	3571848	Dissulfuribacteria	Dissulfuribacterales	UBA3076 sp003194495	marine environment
Metabolic reconstruction based on uncultured group	GCA_003217875	0.5	86.76	2.07	89.2227	54.6107	2448919	Verrucomicrobiae	Chthoniobacterales	Udaeobacter sp003217875	soil
Metabolic reconstruction based on uncultured group	GCA_003217895	0.7	94.26	2.7	90.0176	54.9689	2742435	Verrucomicrobiae	Chthoniobacterales	Udaeobacter sp003217895	soil
Metabolic reconstruction based on uncultured group	GCA_003218305	0.6	92.91	4.62	89.6322	58.9681	3604471	Verrucomicrobiae	Chthoniobacterales	AV80 sp003218305	soil
Metabolic reconstruction based on uncultured group	GCA_003218375	0.6	99.96	2.7	90.4151	58.8214	3956789	Verrucomicrobiae	Chthoniobacterales	AV80 sp003218375	soil
Metabolic reconstruction based on uncultured group	GCA_003218415	0.5	83.74	3.44	90.9874	55.2539	2046865	Verrucomicrobiae	Chthoniobacterales	Udaeobacter sp003218415	soil
Metabolic reconstruction based on uncultured group	GCA_003218475	0.7	94.66	3.6	87.4122	54.7696	3160381	Verrucomicrobiae	Chthoniobacterales	Udaeobacter sp003218475	soil
Metabolic reconstruction based on uncultured group	GCA_003218515	0.6	94.12	4.54	87.9933	58.7676	5889804	Verrucomicrobiae	Pedosphaerales	AV2 sp003218515	soil
Metabolic reconstruction based on uncultured group	GCA_003218615	0.7	88.31	0.5	90.9922	55.2477	2288766	Verrucomicrobiae	Chthoniobacterales	Udaeobacter sp003218615	soil
Metabolic reconstruction based on uncultured group	GCA_003218935	0.6	86.16	2.07	88.105	58.8103	3828600	Verrucomicrobiae	Pedosphaerales	AV2 sp003218935	soil
Metabolic reconstruction based on uncultured group	GCA_003218975	0.555556	97.97	2.93	88.8394	55.1	3061121	Verrucomicrobiae	Chthoniobacterales	Udaeobacter sp003218975	soil
Metabolic reconstruction based on uncultured group	GCA_003219435	0.3	86.35	2.36	87.6803	55.1948	2730434	Verrucomicrobiae	Chthoniobacterales	Udaeobacter sp003219435	soil
Metabolic reconstruction based on uncultured group	GCA_003219695	0.6	92.75	3.41	88.0543	55.6427	3135646	Verrucomicrobiae	Chthoniobacterales	Udaeobacter sp003219695	soil
Metabolic reconstruction based on uncultured group	GCA_003219945	0.6	81.46	2.25	88.3311	54.9206	2244380	Verrucomicrobiae	Chthoniobacterales	Udaeobacter sp003219945	soil
Metabolic reconstruction based on uncultured group	GCA_003219995	0.5	82.64	2.53	87.8414	55.3159	2097096	Verrucomicrobiae	Chthoniobacterales	UBA10450 sp003219995	soil
Metabolic reconstruction based on uncultured group	GCA_003220055	0.555556	81.76	0.23	92.3282	55.4798	2081065	Verrucomicrobiae	Chthoniobacterales	AV40 sp003220055	soil
Metabolic reconstruction based on uncultured group	GCA_003220075	0.6	87.44	4.5	88.3903	55.1822	2785936	Verrucomicrobiae	Chthoniobacterales	AV69 sp003220075	soil
Metabolic reconstruction based on uncultured group	GCA_003220475	1	85.92	2.84	93.4173	69.4337	4815485	Methylomirabilia	Rokubacteriales	AR12 sp003220475	soil
Metabolic reconstruction based on uncultured group	GCA_003220535	1	89.22	4.85	89.5415	68.0034	7182089	Methylomirabilia	Rokubacteriales	AR31 sp003220535	soil
Metabolic reconstruction based on uncultured group	GCA_003220675	1	88.41	3.53	92.5832	68.94	4078233	Methylomirabilia	Rokubacteriales	20CM-2-70-11 sp003220675	soil
Metabolic reconstruction based on uncultured group	GCA_003220685	1	82.85	4.63	90.9464	68.7059	6086430	Methylomirabilia	Rokubacteriales	AR31 sp003220685	soil
Metabolic reconstruction based on uncultured group	GCA_003220795	1	87.36	2.2	95.0655	69.1197	3299571	Gemmatimonadetes	Gemmatimonadales	20CM-4-69-16 sp003220795	soil
Metabolic reconstruction based on uncultured group	GCA_003220935	1	84.62	3.5	92.9371	68.7321	4036211	Gemmatimonadetes	Gemmatimonadales	20CM-4-69-16 sp003220935	soil
Metabolic reconstruction based on uncultured group	GCA_003220955	0.888889	85.14	1.83	92.4738	65.9706	2638808	Gemmatimonadetes	Gemmatimonadales	20CM-2-65-7 sp003220955	soil
Metabolic reconstruction based on uncultured group	GCA_003221035	1	98.15	2.2	95.4348	65.7053	3356568	Gemmatimonadetes	Gemmatimonadales	20CM-2-65-7 sp003221035	soil
Metabolic reconstruction based on uncultured group	GCA_003221085	0.9	82.32	1.1	93.1059	68.4519	2963295	Gemmatimonadetes	Gemmatimonadales	AG41 sp003221085	soil
Metabolic reconstruction based on uncultured group	GCA_003221195	0.6	89.64	4.09	89.0078	54.3431	3095905	Verrucomicrobiae	Chthoniobacterales	Udaeobacter sp003221195	soil
Metabolic reconstruction based on uncultured group	GCA_003221455	1	84.91	4.42	86.1273	70.0335	4414056	Methylomirabilia	Rokubacteriales	AR44 sp003221455	soil
Metabolic reconstruction based on uncultured group	GCA_003221595	1	87.1	4.67	93.478	69.491	4342931	Methylomirabilia	Rokubacteriales	AR31 sp003221595	soil
Metabolic reconstruction based on uncultured group	GCA_003221695	1	89.32	4.38	92.863	69.297	4597114	Methylomirabilia	Rokubacteriales	20CM-2-70-11 sp003221695	soil
Metabolic reconstruction based on uncultured group	GCA_003221895	0.9	98.9	3.3	94.1664	65.5831	3714297	Gemmatimonadetes	Gemmatimonadales	20CM-2-65-7 sp003221895	soil
Metabolic reconstruction based on uncultured group	GCA_003222115	0.9	96.7	1.1	94.2348	69.9464	3076209	Gemmatimonadetes	Gemmatimonadales	AG29 sp003222115	soil
Metabolic reconstruction based on uncultured group	GCA_003222305	0.4	81.29	1.71	90.1162	63.4214	2820614	Mor1	Gp22-AA2	AA152 sp003222305	soil
Metabolic reconstruction based on uncultured group	GCA_003222385	0.9	93.95	2.56	91.735	66.8564	3600504	Thermoanaerobaculia	UBA5066	Gp7-AA6 sp003222385	soil
Metabolic reconstruction based on uncultured group	GCA_003222895	1	93.75	2.56	89.5403	54.3557	4774423	Blastocatellia	Pyrinomonadales	UBA11740 sp003222895	soil
Metabolic reconstruction based on uncultured group	GCA_003222945	1	93.59	3.99	88.2397	53.4624	4744547	Blastocatellia	Pyrinomonadales	QHXM01 sp003222945	soil
Metabolic reconstruction based on uncultured group	GCA_003223025	0.2	97.44	2.61	88.9183	53.3998	4340924	Blastocatellia	Pyrinomonadales	OLB17 sp003223025	soil
Metabolic reconstruction based on uncultured group	GCA_003223135	1	93.08	3.42	91.9813	67.5659	3715941	Mor1	Gp22-AA2	Gp22-AA3 sp003223135	soil
Metabolic reconstruction based on uncultured group	GCA_003223215	1	94.87	3.42	84.3826	57.7473	8802287	Acidobacteriae	UBA7541	UBA7541 sp003223215	soil
Metabolic reconstruction based on uncultured group	GCA_003223245	1	95.73	2.56	85.9954	57.5097	6311796	Acidobacteriae	UBA7541	UBA7541 sp003223245	soil
Metabolic reconstruction based on uncultured group	GCA_003223255	1	93.77	2.56	84.6458	57.455	6661743	Acidobacteriae	UBA7541	UBA7541 sp003223255	soil
Metabolic reconstruction based on uncultured group	GCA_003223325	1	94.44	3.85	82.7747	57.4436	6104530	Acidobacteriae	UBA7541	Palsa-189 sp003223325	soil
Metabolic reconstruction based on uncultured group	GCA_003223395	0.9	98.9	0	95.0334	65.8742	3410004	Gemmatimonadetes	Gemmatimonadales	20CM-2-65-7 sp003223395	soil
Metabolic reconstruction based on uncultured group	GCA_003223455	0.7	93.41	2.2	90.9634	68.4956	4959095	Gemmatimonadetes	Gemmatimonadales	AG11 sp003223455	soil
Metabolic reconstruction based on uncultured group	GCA_003223515	1	99.79	3.47	85.9981	54.7504	6482446	Acidobacteriae	Acidobacteriales	Gp1-AA17 sp003223515	soil
Metabolic reconstruction based on uncultured group	GCA_003223695	0.7	87.02	4.27	91.2634	60.2709	3877815	Thermoanaerobaculia	Gp7-AA8	Gp7-AA10 sp003223695	soil
Metabolic reconstruction based on uncultured group	GCA_003223975	0.2	88.75	2.56	91.9905	52.3649	3658515	Blastocatellia	Pyrinomonadales	OLB17 sp003223975	soil
Metabolic reconstruction based on uncultured group	GCA_003224055	1	93.8	1.71	88.0888	58.0157	4527594	Acidobacteriae	UBA7541	UBA7541 sp003224055	soil
Metabolic reconstruction based on uncultured group	GCA_003224085	1	94.87	3.42	86.1058	57.4377	6802862	Acidobacteriae	UBA7541	UBA7541 sp003224085	soil
Metabolic reconstruction based on uncultured group	GCA_003224195	1	87.84	0	86.8579	60.3576	3838184	Acidobacteriae	UBA7541	QHYP01 sp003224195	soil
Metabolic reconstruction based on uncultured group	GCA_003224235	1	93.16	1.71	85.4863	60.7764	4565077	Acidobacteriae	UBA7541	QHYU01 sp003224235	soil
Metabolic reconstruction based on uncultured group	GCA_003224635	0.9	88.53	7.69	84.7703	61.3987	4387442	Acidobacteriae	UBA7540	Gp13-AA77 sp003224635	soil
Metabolic reconstruction based on uncultured group	GCA_003224695	1	86.4	4.27	84.621	60.1892	4619930	Acidobacteriae	UBA7540	Gp13-AA74 sp003224695	soil
Metabolic reconstruction based on uncultured group	GCA_003224815	1	83.89	1.71	87.7286	55.2198	4553509	Acidobacteriae	Acidobacteriales	Gp1-AA145 sp003224815	soil
Metabolic reconstruction based on uncultured group	GCA_003224905	1	96.84	2.67	87.2193	55.8761	5641131	Acidobacteriae	Acidobacteriales	QIAA01 sp003224905	soil
Metabolic reconstruction based on uncultured group	GCA_003225005	1	98.93	3.42	83.537	56.6338	7896092	Acidobacteriae	Acidobacteriales	Sulfotelmatobacter sp003225005	soil
Metabolic reconstruction based on uncultured group	GCA_003225055	1	98.81	1.57	83.4673	57.5051	7411304	Acidobacteriae	Acidobacteriales	Gp1-AA122 sp003225055	soil
Metabolic reconstruction based on uncultured group	GCA_003225175	0.9	98.29	2.14	85.1736	54.3504	5732271	Acidobacteriae	Acidobacteriales	Gp1-AA112 sp003225175	soil
Metabolic reconstruction based on uncultured group	GCA_003225215	1	87.14	0.85	86.074	55.7373	4943230	Acidobacteriae	Acidobacteriales	Gp1-AA112 sp003225215	soil
Metabolic reconstruction based on uncultured group	GCA_003225295	1	94.87	2.56	85.7949	57.5019	8134361	Acidobacteriae	UBA7541	UBA7541 sp003225295	soil
Metabolic reconstruction based on uncultured group	GCA_003225315	1	94.66	0.85	88.8311	57.0691	4975678	Acidobacteriae	UBA7541	UBA7541 sp003225315	soil
Metabolic reconstruction based on uncultured group	GCA_003225365	1	94.18	3.7	86.0412	60.2265	5164498	Acidobacteriae	UBA7540	Gp13-AA74 sp003225365	soil
Metabolic reconstruction based on uncultured group	GCA_003225495	1	92.4	4.23	88.0237	56.6445	4544596	Acidobacteriae	Acidobacteriales	QIAJ01 sp003225495	soil
Metabolic reconstruction based on uncultured group	GCA_003225595	1	89.27	3.68	83.7547	56.4787	5049048	Acidobacteriae	Acidobacteriales	Gp1-AA124 sp003225595	soil
Metabolic reconstruction based on uncultured group	GCA_003228105	0.3	81.65	0.99	91.1179	42.0693	1619143	Dehalococcoidia	SAR202	UBA11996 sp003228105	marine environment
Metabolic reconstruction based on uncultured group	GCA_003228115	0.7	98.68	0	87.9135	58.4742	2777268	Dehalococcoidia	SAR202-VII-2	SAR202-VII-2 sp003228115	marine environment
Metabolic reconstruction based on uncultured group	GCA_003228685	0.8	94.47	3.96	90.1148	63.1447	3530347	Dehalococcoidia	DSTF01	SZUA-185 sp003228685	hydrothermal vent
Metabolic reconstruction based on uncultured group	GCA_003228915	1	93.29	2.12	88.3108	45.8411	2656963	Gammaproteobacteria	Acidiferrobacterales	SZUA-150 sp003228915	hydrothermal vent
Metabolic reconstruction based on uncultured group	GCA_003228955	0.8	94	2.51	89.4448	59.978	2959736	Alphaproteobacteria	Rhizobiales	UBA2767 sp003228955	hydrothermal vent
Metabolic reconstruction based on uncultured group	GCA_003228965	1	80.89	2.46	87.5992	51.7343	3083539	Gammaproteobacteria	SZUA-146	SZUA-146 sp003228965	hydrothermal vent
Metabolic reconstruction based on uncultured group	GCA_003229915	0.5	81.85	0	86.8166	54.0726	1697644	Dehalococcoidia	SZUA-161	SZUA-161 sp003229915	hydrothermal vent
Metabolic reconstruction based on uncultured group	GCA_003230535	0.6	83.53	0.96	80.4542	46.9387	2572172	SZUA-182	SZUA-182	SZUA-191 sp003230535	hydrothermal vent
Metabolic reconstruction based on uncultured group	GCA_003230615	1	89.78	1.39	86.5385	43.1264	2042535	Gammaproteobacteria	Burkholderiales	GCA-2721545 sp003230615	hydrothermal vent
Metabolic reconstruction based on uncultured group	GCA_003230835	0.6	89.21	4.23	91.1661	49.4301	4050521	Gammaproteobacteria	Pseudomonadales	UBA4421 sp003230835	hydrothermal vent
Metabolic reconstruction based on uncultured group	GCA_003230915	1	92.4	1.72	90.023	52.5686	1903917	Kiritimatiellae	Kiritimatiellales	Pontiella sp003230915	hydrothermal vent
Metabolic reconstruction based on uncultured group	GCA_003231035	0.2	94.44	0.91	90.7489	63.4331	4991115	Thermoanaerobaculia	UBA5704	SZUA-115 sp003231035	hydrothermal vent
Metabolic reconstruction based on uncultured group	GCA_003231975	0.9	95.73	1.28	92.2944	60.3713	3712993	Acidimicrobiia	Acidimicrobiales	SZUA-35 sp003231975	hydrothermal vent
Metabolic reconstruction based on uncultured group	GCA_003233055	0.9	88.44	0	85.2121	59.2538	2784871	Planctomycetes	Pirellulales	SZUA-42 sp003233055	hydrothermal vent
Metabolic reconstruction based on uncultured group	GCA_003233075	1	88.84	4.02	80.4006	38.7148	3545694	Gammaproteobacteria	SZUA-21	SZUA-41 sp003233075	hydrothermal vent
Metabolic reconstruction based on uncultured group	GCA_003233095	1	92.27	2.47	89.5775	55.3723	2888411	Gammaproteobacteria	Xanthomonadales	SZUA-38 sp003233095	hydrothermal vent
Metabolic reconstruction based on uncultured group	GCA_003233345	1	88.03	4.17	84.7577	41.853	3887533	Gammaproteobacteria	SZUA-21	SZUA-21 sp003233345	hydrothermal vent
Metabolic reconstruction based on uncultured group	GCA_003235325	0.9	92.78	0.91	87.3995	57.3176	3264176	Gammaproteobacteria	Pseudomonadales	SZUA-272 sp003235325	hydrothermal vent
Metabolic reconstruction based on uncultured group	GCA_003235575	1	93.41	3.85	93.8393	68.0555	2893087	RBG-16-71-46	SZUA-252	SZUA-252 sp003235575	hydrothermal vent
Metabolic reconstruction based on uncultured group	GCA_003235715	1	94.55	4.55	88.7988	57.8558	3235760	Thermodesulfovibrionia	SZUA-242	SZUA-242 sp003235715	hydrothermal vent
Metabolic reconstruction based on uncultured group	GCA_003240695	1	99.45	3.95	91.077	66.6497	3416438	Gammaproteobacteria	Xanthomonadales	PseudoxanthomonaB suwonensiA	indoor
Metabolic reconstruction based on uncultured group	GCA_003240775	0.9	97.85	2.71	90.7924	67.3522	4352372	Alphaproteobacteria	Rhizobiales	Mesorhizobium_B amorphae_A	indoor
Metabolic reconstruction based on uncultured group	GCA_003240855	0.875	98.48	1.26	90.8171	65.698	3201315	Alphaproteobacteria	Sphingomonadales	SphingomonaL sanxanigenenA	indoor
Metabolic reconstruction based on uncultured group	GCA_003241055	1	99.38	0.93	91.7347	68.876	5154688	Gammaproteobacteria	Burkholderiales	Pelomonas depolymeranA	indoor
Metabolic reconstruction based on uncultured group	GCA_003241285	0.75	88.94	0	92.5367	48.2991	2183391	Alphaproteobacteria	Micavibrionales	Micavibrio_B aeruginosavoruA	indoor
Metabolic reconstruction based on uncultured group	GCA_003241595	0.8	80.51	0.26	88.4424	56.051	1373951	Alphaproteobacteria	UBA1280	UBA6156 sp003241595	indoor
Metabolic reconstruction based on uncultured group	GCA_003241645	0.875	97.47	0	91.6585	61.0798	2156760	Alphaproteobacteria	Rickettsiales	QFOX01 sp003241645	indoor
Metabolic reconstruction based on uncultured group	GCA_003241845	1	96.2	1.63	83.016	58.2189	4711992	Cyanobacteriia	Phormidesmiales	Nodosilinea antarctica	microbial mat
Metabolic reconstruction based on uncultured group	GCA_003242035	1	98.64	0.77	85.5263	51.0117	4750982	Cyanobacteriia	Phormidesmiales	Phormidesmis foveolarum	microbial mat
Metabolic reconstruction based on uncultured group	GCA_003242425	0.8	86.73	4.17	91.7566	66.5399	2426719	Gammaproteobacteria	Burkholderiales	ZC4RG42 sp003242425	compost
Metabolic reconstruction based on uncultured group	GCA_003242605	1	94.8	3.09	84.956	73.5149	5569432	Actinomycetia	Streptosporangiales	Thermopolyspora sp003242605	compost
Metabolic reconstruction based on uncultured group	GCA_003242705	1	98.29	4.32	93.3959	69.4189	3486942	Vicinamibacteria	Vicinamibacterales	SCN-69-37 sp003242705	compost
Metabolic reconstruction based on uncultured group	GCA_003242735	0.9	84.48	1.72	88.4214	71.5126	3711892	Gemmatimonadetes	Longimicrobiales	RSA9 sp003242735	compost
Metabolic reconstruction based on uncultured group	GCA_003242885	1	95.3	2.28	88.2969	49.2647	6731905	Vampirovibrionia	Obscuribacterales	QKMZ01 sp003242885	freshwater enviroment
Metabolic reconstruction based on uncultured group	GCA_003243515	1	97.41	0.6	87.2063	56.803	2507007	Actinomycetia	Mycobacteriales	Corynebacterium kroppenstedtii_B	indoor
Metabolic reconstruction based on uncultured group	GCA_003243955	1	94.08	1.05	88.2116	59.6297	2424133	Actinomycetia	Mycobacteriales	QHCE01 sp003243955	soil
Metabolic reconstruction based on uncultured group	GCA_003243965	0.9	91.67	0.46	90.8685	69.6245	2218727	Ellin6529	QHBO01	QHBO01 sp003243965	soil
Metabolic reconstruction based on uncultured group	GCA_003243975	1	94.91	0	94.1255	60.0943	1949983	Eremiobacteria	Baltobacterales	Meridianibacter frigidus	soil
Metabolic reconstruction based on uncultured group	GCA_003244045	0.6	95.32	2.31	91.1608	69.157	2961190	Dormibacteria	UBA8260	Palsa-875 sp003244045	soil
Metabolic reconstruction based on uncultured group	GCA_003244105	1	99.07	0.93	92.3536	62.5845	2635737	Eremiobacteria	Eremiobacterales	Eremiobacter antarcticus	soil
Metabolic reconstruction based on uncultured group	GCA_003244185	0.3	96.3	0	90.0433	66.6685	2960892	Dormibacteria	Dormibacterales	Dormibacter sp003244185	soil
Metabolic reconstruction based on uncultured group	GCA_003244205	0.7	95.31	0.85	91.3895	69.644	2662728	Thermoleophilia	Solirubrobacterales	QHBW01 sp003244205	soil
Metabolic reconstruction based on uncultured group	GCA_003244255	1	84.89	2.13	90.1185	70.2158	3019537	Actinomycetia	Mycobacteriales	QHCD01 sp003244255	soil
Metabolic reconstruction based on uncultured group	GCA_003245575	0.6	83.39	1.39	90.5136	46.1288	2304278	Alphaproteobacteria	Micavibrionales	UBA1573 sp003245575	hydrothermal vent
Metabolic reconstruction based on uncultured group	GCA_003245715	0.7	98.32	2.15	89.5362	47.325	3745784	SZUA-567	SZUA-567	SZUA-421 sp003245715	hydrothermal vent
Metabolic reconstruction based on uncultured group	GCA_003246265	1	94.76	2.28	92.791	63.4315	2997214	Kiritimatiellae	Kiritimatiellales	Pontiella sp003246265	hydrothermal vent
Metabolic reconstruction based on uncultured group	GCA_003246755	0.2	92.31	1.26	94.5281	63.0428	3154655	Gemmatimonadetes	Gemmatimonadales	SZUA-320 sp003246755	hydrothermal vent
Metabolic reconstruction based on uncultured group	GCA_003248125	1	88.66	3.7	93.901	62.5383	4242993	Gammaproteobacteria	Pseudomonadales	SZUA-521 sp003248125	hydrothermal vent
Metabolic reconstruction based on uncultured group	GCA_003248785	0.875	99.22	0.81	91.7118	65.7155	2760741	Alphaproteobacteria	Sphingomonadales	QFOP01 sp003248785	indoor
Metabolic reconstruction based on uncultured group	GCA_003249015	1	99.29	0.47	84.7142	43.1491	4472112	Cyanobacteriia	Pseudanabaenales	Pseudanabaena sp003249015	microbial mat
Metabolic reconstruction based on uncultured group	GCA_003249025	1	97.64	0.47	85.33	48.1749	5462880	Cyanobacteriia	Leptolyngbyales	ULC077BIN1 sp003249025	microbial mat
Metabolic reconstruction based on uncultured group	GCA_003249095	1	98.91	0.51	84.9456	40.7404	4608211	Cyanobacteriia	Cyanobacteriales	Snowella sp003249095	microbial mat
Metabolic reconstruction based on uncultured group	GCA_003249785	0.1	97.33	2.46	93.7399	37.3991	1469955	Bacilli	Acholeplasmatales	UBA2284 sp003249785	hydrothermal vent
Metabolic reconstruction based on uncultured group	GCA_003250975	1	96.03	0.59	92.4195	49.32	2303127	Gammaproteobacteria	UBA4486	SZUA-592 sp003250975	hydrothermal vent
Metabolic reconstruction based on uncultured group	GCA_003251015	0.8	86.68	2.5	89.471	37.7784	3109809	Bacteroidia	Bacteroidales	SZUA-582 sp003251015	hydrothermal vent
Metabolic reconstruction based on uncultured group	GCA_003251275	0.9	92.9	3.07	93.5442	50.5351	3381673	UBA10030	UBA10030	SZUA-287 sp003251275	hydrothermal vent
Metabolic reconstruction based on uncultured group	GCA_003252535	1	99.57	0.89	90.6915	50.9876	2924503	Campylobacteria	Campylobacterales	SZUA-451 sp003252535	hydrothermal vent
Metabolic reconstruction based on uncultured group	GCA_003258725	0.2	89.74	1.71	90.8351	32.5065	1856537	Vampirovibrionia	Gastranaerophilales	UBA6984 sp003258725	host
Metabolic reconstruction based on uncultured group	GCA_003258795	0.2	88.03	0.85	92.8187	32.1876	1567599	Vampirovibrionia	Gastranaerophilales	QHMH01 sp003258795	host
Metabolic reconstruction based on uncultured group	GCA_003314535	1	98.71	0.65	87.279	55.3987	3660888	Desulfuromonadia	Geobacterales	UBA4078 sp003314535	bioreactor
Metabolic reconstruction based on uncultured group	GCA_003327425	0.6	98.31	2.47	90.5231	65.4156	5683244	Ozemobacteria	Ozemobacterales	Ozemobacter sibiricus	subsurface
Metabolic reconstruction based on uncultured group	GCA_003327435	1	95.61	1.09	94.1377	33.9349	2626338	UBA10030	UBA10030	BY39 sp003327435	subsurface
Metabolic reconstruction based on uncultured group	GCA_003332265	1	95.24	0.7	87.1702	62.4767	4701482	Gammaproteobacteria	Burkholderiales	Accumulibacter phosphatiF	sludge
Metabolic reconstruction based on uncultured group	GCA_003343565	0.8	88.95	1.35	81.4028	55.9272	2208155	Verrucomicrobiae	Opitutales	QALA01 sp003343565	host
Metabolic reconstruction based on uncultured group	GCA_003343885	0.2	89.04	1.57	87.76	44.0836	2745368	Clostridia	Oscillospirales	UMGS882 sp003343885	host
Metabolic reconstruction based on uncultured group	GCA_003343905	0.3	89.67	0.85	87.3505	59.1823	3417684	Clostridia	Oscillospirales	Gemmiger variabiliC	host
Metabolic reconstruction based on uncultured group	GCA_003369455	0.2	88.95	4.46	92.1992	49.5361	2218294	Krumholzibacteria	Krumholzibacteriales	Krumholzibacterium zodletonense	freshwater enviroment
Metabolic reconstruction based on uncultured group	GCA_003402285	1	98.18	0.24	86.4027	47.4721	2982257	Gammaproteobacteria	Burkholderiales	Nitrotoga sp003402285	freshwater enviroment
Metabolic reconstruction based on uncultured group	GCA_003402315	1	98.18	0.3	86.2905	48.7063	2814534	Gammaproteobacteria	Burkholderiales	Nitrotoga sp003402315	freshwater enviroment
Metabolic reconstruction based on uncultured group	GCA_003402345	1	98.18	0.3	86.3544	48.5968	2707194	Gammaproteobacteria	Burkholderiales	Nitrotoga sp003402345	freshwater enviroment
Metabolic reconstruction based on uncultured group	GCA_003402375	1	97	0.3	85.951	48.8015	2816237	Gammaproteobacteria	Burkholderiales	Nitrotoga sp003402375	freshwater enviroment
Metabolic reconstruction based on uncultured group	GCA_003445035	1	84.57	1.18	87.1345	63.0167	5961709	Planctomycetes	Planctomycetales	UBA8437 sp003445035	marine environment
Metabolic reconstruction based on uncultured group	GCA_003445715	0.1	88.18	2	87.8945	49.8173	1672425	Anaerolineae	Anaerolineales	49-20 sp003445715	terrestrial
Metabolic reconstruction based on uncultured group	GCA_003445795	1	93.84	0.62	92.0683	59.5816	2719769	Gammaproteobacteria	Burkholderiales	Sideroxydans sp003445795	freshwater enviroment
Metabolic reconstruction based on uncultured group	GCA_003446015	0.1	93.01	2.42	90.0502	32.3362	4644146	Bacteroidia	Bacteroidales	UBA12077 sp003446015	sediment
Metabolic reconstruction based on uncultured group	GCA_003446665	0.2	93.81	0	86.4733	52.3976	1519663	Synergistia	Synergistales	UBA1876 sp003446665	terrestrial
Metabolic reconstruction based on uncultured group	GCA_003450735	1	89.58	1.69	92.8002	67.934	4174433	Elusimicrobia	UBA1565	UBA9639 sp003450735	freshwater enviroment
Metabolic reconstruction based on uncultured group	GCA_003450815	0.2	94.01	0	89.0972	50.9404	2790087	Elusimicrobia	Elusimicrobiales	UBA9634 sp003450815	freshwater enviroment
Metabolic reconstruction based on uncultured group	GCA_003451575	0.9	80.8	2.22	80.1842	53.2431	3181833	Gammaproteobacteria	Pseudomonadales	UBA9926 sp003451575	marine environment
Metabolic reconstruction based on uncultured group	GCA_003451585	0.6	90.26	2.15	94.2535	47.5733	1764451	Koll11	UBA1572	UBA9636 sp003451585	freshwater enviroment
Metabolic reconstruction based on uncultured group	GCA_003451595	1	91.52	2.91	83.1837	60.8419	5720096	Anaerolineae	Caldilineales	Caldilinea sp003451595	bioreactor
Metabolic reconstruction based on uncultured group	GCA_003452185	0.6	86.79	1.35	89.7189	66.4261	5443270	Verrucomicrobiae	Pedosphaerales	UBA11320 sp003452185	aquatic
Metabolic reconstruction based on uncultured group	GCA_003452935	1	95.51	0	92.744	62.5617	3329075	Elusimicrobia	UBA1565	UBA9628 sp003452935	freshwater enviroment
Metabolic reconstruction based on uncultured group	GCA_003453535	0.9	93.75	1.67	90.3505	66.2863	2221154	Coriobacteriia	OPB41	UBA7930 sp003453535	terrestrial
Metabolic reconstruction based on uncultured group	GCA_003455565	0.9	83.45	4.46	85.6114	56.3713	3845532	Verrucomicrobiae	Pedosphaerales	UBA11358 sp003455565	soil
Metabolic reconstruction based on uncultured group	GCA_003456175	1	80.51	1.48	77.2002	39.8326	3122328	Bacteroidia	Chitinophagales	UBA10646 sp003456175	sediment
Metabolic reconstruction based on uncultured group	GCA_003477045	0.3	92.36	0	93.6285	39.4449	2736738	UBA4055	UBA4055	UBA12480 sp003477045	freshwater enviroment
Metabolic reconstruction based on uncultured group	GCA_003477185	0.8	86.78	0.93	90.0718	58.3568	3947179	Lentisphaeria	Lentisphaerales	UBA12247 sp003477185	marine environment
Metabolic reconstruction based on uncultured group	GCA_003482905	0.3	88.95	2.25	92.0203	59.4431	2506430	Elusimicrobia	Elusimicrobiales	UBA9959 sp003482905	freshwater enviroment
Metabolic reconstruction based on uncultured group	GCA_003483125	0.75	82.15	1.21	91.4877	56.4982	1914983	Alphaproteobacteria	Sphingomonadales	Altererythrobacter sp003483125	aquatic
Metabolic reconstruction based on uncultured group	GCA_003485325	0.7	92.19	3.32	84.735	45.7406	2119431	Desulfotomaculia	Desulfotomaculales	46-80 sp003485325	terrestrial
Metabolic reconstruction based on uncultured group	GCA_003498085	0.2	89.51	1.12	93.2492	35.7295	1505392	UBA9088	UBA9088	UBA9088 sp003498085	aquatic
Metabolic reconstruction based on uncultured group	GCA_003499525	0.4	100	1.08	93.7191	41.6903	3259411	Bacteroidia	Flavobacteriales	UBA10426 sp003499525	aquatic
Metabolic reconstruction based on uncultured group	GCA_003500165	0.625	88.04	0.4	89.9789	68.2974	3269265	Alphaproteobacteria	Rhodobacterales	UBA10424 sp003500165	aquatic
Metabolic reconstruction based on uncultured group	GCA_003501665	0.4	84.76	2.99	89.082	41.3382	4892143	Bacteroidia	Bacteroidales	LD21 sp003501665	hydrocarbon
Metabolic reconstruction based on uncultured group	GCA_003508595	1	88.92	0	83.1014	63.2162	6518531	Planctomycetes	Planctomycetales	UBA10511 sp003508595	freshwater enviroment
Metabolic reconstruction based on uncultured group	GCA_003509805	0.777778	85.36	3.69	84.3998	56.5919	3788585	Planctomycetes	Pirellulales	UBA8133 sp003509805	host
Metabolic reconstruction based on uncultured group	GCA_003510345	0.3	86.34	1.4	85.3377	53.4141	2464339	Clostridia_A	Christensenellales	UBA5399 sp003510345	host
Metabolic reconstruction based on uncultured group	GCA_003513555	1	88.95	3.9	84.1423	51.7832	6970346	Planctomycetes	Pirellulales	Rubripirellula sp003513555	marine environment
Metabolic reconstruction based on uncultured group	GCA_003519375	1	86.81	1.91	83.9566	54.2078	4487400	UBA10030	UBA10030	UBA9647 sp003519375	freshwater enviroment
Metabolic reconstruction based on uncultured group	GCA_003520025	0.2	82.94	0	89.8139	60.5468	2129427	Phycisphaerae	Phycisphaerales	UBA12567 sp003520025	marine environment
Metabolic reconstruction based on uncultured group	GCA_003520545	0.75	88.96	3.96	90.1102	62.2722	3266064	Alphaproteobacteria	Rhodobacterales	Maritimibacter sp003520545	bioreactor
Metabolic reconstruction based on uncultured group	GCA_003522105	0.2	89.27	0	84.7966	57.6299	2048304	Clostridia	Oscillospirales	ER4 sp003522105	host
Metabolic reconstruction based on uncultured group	GCA_003524145	0.2	86.13	0	86.5889	48.6663	1787066	Clostridia	Oscillospirales	CAG-724 sp003524145	host
Metabolic reconstruction based on uncultured group	GCA_003527965	0.3	88.65	2.2	89.2754	41.9475	2558836	UBA2242	UBA2242	UBA9312 sp003527965	marine environment
Metabolic reconstruction based on uncultured group	GCA_003528115	0.7	86.2	1.08	92.571	46.26	2387627	Koll11	UBA10015	UBA10174 sp003528115	freshwater enviroment
Metabolic reconstruction based on uncultured group	GCA_003531115	1	91.16	0.95	91.9716	45.0558	3532646	Bacteroidia	NS11-12g	UBA8524 sp003531115	sediment
Metabolic reconstruction based on uncultured group	GCA_003531585	0.2	95.97	0	88.5943	53.2327	2647573	Clostridia	Oscillospirales	CAG-115 sp003531585	host
Metabolic reconstruction based on uncultured group	GCA_003534055	0.9	84.68	0.22	92.9164	43.5129	1317975	Aquificae	Aquificales	UBA11096 sp003534055	hydrocarbon
Metabolic reconstruction based on uncultured group	GCA_003538775	0.2	97.21	0.53	92.2902	46.1176	2036984	Thermotogae	UBA12178	UBA12178 sp003538775	oil field
Metabolic reconstruction based on uncultured group	GCA_003538975	0.2	92.07	2.42	85.1998	42.6865	1685008	Clostridia_A	Christensenellales	UBA11475 sp003538975	host
Metabolic reconstruction based on uncultured group	GCA_003543235	0.7	98.66	1.9	88.4664	36.0791	2286615	Clostridia	Lachnospirales	UBA8514 sp003543235	sediment
Metabolic reconstruction based on uncultured group	GCA_003551365	0.1	83.36	3.5	86.488	59.6275	2777908	SLMV01	SLMV01	PWGR01 sp003551365	soda lake
Metabolic reconstruction based on uncultured group	GCA_003551745	0.6	81.79	3.48	89.5364	69.0263	3196656	Alphaproteobacteria	Rhodobacterales	Alkalilacustris sp003551745	soda lake
Metabolic reconstruction based on uncultured group	GCA_003552125	0.3	93.23	2.48	87.1617	57.6294	2090445	Dehalococcoidia	GIF9	SKVJ01 sp003552125	soda lake
Metabolic reconstruction based on uncultured group	GCA_003552785	0.8	92.08	2.56	88.6804	46.474	1422391	Dehalococcoidia	Dehalococcoidales	CSSed11-197 sp003552785	soda lake
Metabolic reconstruction based on uncultured group	GCA_003553185	0.8	89.82	1.14	90.1531	63.8626	3193375	PUPC01	PUPC01	PUPC01 sp003553185	soda lake
Metabolic reconstruction based on uncultured group	GCA_003553245	0.8	99.8	2.38	88.4121	47.4205	2391051	Phycisphaerae	Sedimentisphaerales	T1Sed10-97 sp003553245	soda lake
Metabolic reconstruction based on uncultured group	GCA_003553445	0.1	92.88	0.13	93.4741	42.3611	2220909	SLGR01	SLGR01	PWEK01 sp003553445	soda lake
Metabolic reconstruction based on uncultured group	GCA_003553465	0.8	97.54	2.46	90.4921	50.4206	3271050	Rhodothermia	Balneolales	PWEI01 sp003553465	soda lake
Metabolic reconstruction based on uncultured group	GCA_003554025	0.4	96.36	0.67	91.6856	48.5693	1506979	Bacilli	Izemoplasmatales	T1SED10-81 sp003554025	soda lake
Metabolic reconstruction based on uncultured group	GCA_003556385	0.2	90.26	1.49	87.5248	58.0395	1664883	Dehalococcoidia	GIF9	E29-bin54 sp003556385	soda lake
Metabolic reconstruction based on uncultured group	GCA_003557605	0.3	80.61	2.27	93.0393	50.8957	2666929	Spirochaetia	Spirochaetales_D	PWKH01 sp003557605	soda lake
Metabolic reconstruction based on uncultured group	GCA_003559415	0.1	87.99	2.54	92.7037	54.1086	1500056	Proteinivoracia	UBA4975	PWLI01 sp003559415	soda lake
Metabolic reconstruction based on uncultured group	GCA_003559755	0.7	93.18	2.94	90.9006	65.2639	2905188	PUPC01	PUPC01	PUPC01 sp003559755	soda lake
Metabolic reconstruction based on uncultured group	GCA_003559855	0.5	97.04	1.08	84.8747	38.441	2969719	Bacteroidia	Bacteroidales	PUKZ01 sp003559855	soda lake
Metabolic reconstruction based on uncultured group	GCA_003561895	0.777778	90.23	0	83.954	65.3487	4634885	Planctomycetes	Pirellulales	PWXP01 sp003561895	soda lake
Metabolic reconstruction based on uncultured group	GCA_003562195	0.3	89.22	3.98	91.2344	57.7892	2750353	Phycisphaerae	Phycisphaerales	PWVT01 sp003562195	soda lake
Metabolic reconstruction based on uncultured group	GCA_003562475	0.3	91.75	2.97	86.1442	58.0193	2457239	Dehalococcoidia	GIF9	SKVJ01 sp003562475	soda lake
Metabolic reconstruction based on uncultured group	GCA_003562775	0.9	83.02	1.09	90.8065	44.6033	4926333	UBA10030	T3Sed10-11	T3Sed10-11 sp003562775	soda lake
Metabolic reconstruction based on uncultured group	GCA_003563005	0.1	86.44	3.54	91.5505	65.4606	1401226	Bipolaricaulia	Bipolaricaulales	PWTC01 sp003563005	soda lake
Metabolic reconstruction based on uncultured group	GCA_003563385	0.3	83.23	0.96	86.5194	52.6521	1770510	Dethiobacteria	DTU022	CSSED11-109 sp003563385	soda lake
Metabolic reconstruction based on uncultured group	GCA_003563985	0.2	87.62	0.99	88.7739	62.9905	1881656	SLMV01	SLMV01	CSSED11-154 sp003563985	soda lake
Metabolic reconstruction based on uncultured group	GCA_003564135	0.4	93.41	0	85.8278	40.3615	2871949	Cloacimonadia	Cloacimonadales	PWNZ01 sp003564135	soda lake
Metabolic reconstruction based on uncultured group	GCA_003565035	0.7	89.02	4.76	91.6762	58.1901	3885734	Kiritimatiellae	SS1-B-03-39	UBA6053 sp003565035	soda lake
Metabolic reconstruction based on uncultured group	GCA_003565555	1	97.85	0	90.4112	53.451	3723078	Bacteroidia	Flavobacteriales	T3Sed10-241 sp003565555	soda lake
Metabolic reconstruction based on uncultured group	GCA_003565815	0.9	85.27	4.76	88.9289	57.314	3655480	Kiritimatiellae	SS1-B-03-39	UBA6053 sp003565815	soda lake
Metabolic reconstruction based on uncultured group	GCA_003566375	1	89.19	3.07	89.5348	60.644	3598921	Verrucomicrobiae	Opitutales	T3Sed10-336 sp003566375	soda lake
Metabolic reconstruction based on uncultured group	GCA_003566475	1	89.11	1.76	84.9593	69.4824	4419250	Kiritimatiellae	SS1-B-03-39	PXDE01 sp003566475	soda lake
Metabolic reconstruction based on uncultured group	GCA_003566675	0.1	83.66	1.85	84.0783	58.261	3387263	SLMV01	SLMV01	PWUC01 sp003566675	soda lake
Metabolic reconstruction based on uncultured group	GCA_003566715	1	96.77	1.08	91.4777	44.9685	2463170	Bacteroidia	Flavobacteriales	CSBr16-58 sp003566715	soda lake
Metabolic reconstruction based on uncultured group	GCA_003566775	0.8	93.52	0.93	88.6824	61.8487	4411474	UBA5377	UBA5377	UBA5352 sp003566775	soda lake
Metabolic reconstruction based on uncultured group	GCA_003567005	0.7	84.29	4.08	90.6769	51.6477	3701402	Kiritimatiellae	UBA8416	T3Sed10-140 sp003567005	soda lake
Metabolic reconstruction based on uncultured group	GCA_003567495	0.7	90.34	1.2	85.6542	52.3063	2159344	Brocadiae	SM23-32	PWZK01 sp003567495	soda lake
Metabolic reconstruction based on uncultured group	GCA_003567625	0.5	86.02	2.69	86.3024	37.5173	2377979	Bacteroidia	Bacteroidales	PUKZ01 sp003567625	soda lake
Metabolic reconstruction based on uncultured group	GCA_003567655	0.2	89.93	3.96	87.6867	54.7996	2065704	Dehalococcoidia	GIF9	E29-bin54 sp003567655	soda lake
Metabolic reconstruction based on uncultured group	GCA_003567855	0.8	84.77	2.23	91.872	66.8271	3503536	Gammaproteobacteria	PWYM01	PWMY01 sp003567855	soda lake
Metabolic reconstruction based on uncultured group	GCA_003569165	0.8	89.19	0.68	89.9308	63.4293	2026500	Verrucomicrobiae	Opitutales	UBA953 sp003569165	freshwater enviroment
Metabolic reconstruction based on uncultured group	GCA_003569245	0.9	95.91	2.7	92.0904	68.3616	2446670	Verrucomicrobiae	Opitutales	UBA953 sp003569245	freshwater enviroment
Metabolic reconstruction based on uncultured group	GCA_003574845	0.3	87.57	2.43	91.5836	43.7406	996215	NPL-UPA2	NPL-UPA2	NPL-UPA2 sp003574845	freshwater enviroment
Metabolic reconstruction based on uncultured group	GCA_003574885	1	99.35	0	89.1699	56.1183	3469952	Desulfuromonadia	Geobacterales	H2GEO sp003574885	biofilm
Metabolic reconstruction based on uncultured group	GCA_003574895	1	99.95	1.29	89.8792	54.1541	4476705	Desulfuromonadia	Geobacterales	Pseudopelobacter sp003574895	biofilm
Metabolic reconstruction based on uncultured group	GCA_003576805	1	90.86	1.94	92.6368	73.1414	5539874	UBA9160	UBA9160	PR03 sp003576805	sludge
Metabolic reconstruction based on uncultured group	GCA_003576905	0.7	97.73	3.41	88.0596	63.7603	4711417	Phycisphaerae	UBA1845	UTPLA1 sp003576905	sludge
Metabolic reconstruction based on uncultured group	GCA_003576975	1	92.24	3.3	87.8965	52.8674	7248468	UBA2214	DRLW01	QEVD01 sp003576975	sludge
Metabolic reconstruction based on uncultured group	GCA_003577145	1	99.15	2.14	91.3357	67.2379	4051767	Acidimicrobiia	Acidimicrobiales	ATN2 sp003577145	sludge
Metabolic reconstruction based on uncultured group	GCA_003577165	0.2	94.14	0.93	93.1587	60.6923	2746897	Fimbriimonadia	Fimbriimonadales	ATM1 sp003577165	sludge
Metabolic reconstruction based on uncultured group	GCA_003577275	0.7	89.5	0	91.6985	60.9776	3248505	Alphaproteobacteria	Sphingomonadales	PRO5 sp003577275	sludge
Metabolic reconstruction based on uncultured group	GCA_003577315	0.9	92.3	1.33	89.9978	69.4491	3224835	Alphaproteobacteria	Rhizobiales	Aquamicrobium_A sp003577315	sludge
Metabolic reconstruction based on uncultured group	GCA_003597995	0.6	89.11	0	87.206	53.8508	1801897	Dehalococcoidia	Dehalococcoidales	SURF-27 sp003597995	subsurface
Metabolic reconstruction based on uncultured group	GCA_003598015	0.4	92.74	0.85	87.2243	61.0596	3786856	RBG-13-55-18	RBG-13-55-18	SURF-21 sp003598015	subsurface
Metabolic reconstruction based on uncultured group	GCA_003598025	0.5	89.36	1.08	94.5289	41.0241	1687747	Koll11	GIF10	SURF-18 sp003598025	subsurface
Metabolic reconstruction based on uncultured group	GCA_003598055	0.8	90.05	2.2	86.989	54.8925	4642259	SURF-5	SURF-5	SURF-17 sp003598055	subsurface
Metabolic reconstruction based on uncultured group	GCA_003598135	0.1	87.03	0	94.4353	45.8535	1456549	Koll11	GIF10	SURF-25 sp003598135	subsurface
Metabolic reconstruction based on uncultured group	GCA_003598175	0.6	94.38	3.37	87.9055	49.7225	6882332	OLB16	SURF-12	SURF-12 sp003598175	subsurface
Metabolic reconstruction based on uncultured group	GCA_003599275	0.5	90.8	4.09	91.1416	47.5568	3053955	Thermodesulfovibrionia	UBA6902	SURF-45 sp003599275	subsurface
Metabolic reconstruction based on uncultured group	GCA_003599475	0.7	81.61	1.45	87.8009	54.2919	5286639	Desulfobacteria	Desulfobacterales	SURF-15 sp003599475	subsurface
Metabolic reconstruction based on uncultured group	GCA_003599485	1	92.27	0.82	92.1482	61.499	1691708	Gammaproteobacteria	SURF-13	SURF-13 sp003599485	subsurface
Metabolic reconstruction based on uncultured group	GCA_003599505	0.8	95.45	2	91.9224	47.9797	2641075	Thermodesulfovibrionia	UBA6902	SURF-11 sp003599505	subsurface
Metabolic reconstruction based on uncultured group	GCA_003599535	1	91.21	1.1	88.1263	62.9687	3770623	B3-LCP	B3-LCP	SURF-9 sp003599535	subsurface
Metabolic reconstruction based on uncultured group	GCA_003599815	0.7	93.49	3.23	91.9307	44.6225	3538785	SURF-26	SURF-26	SURF-26 sp003599815	subsurface
Metabolic reconstruction based on uncultured group	GCA_003599855	0.7	84.05	4.24	88.4891	62.8535	2345065	Thermoleophilia	BMS3ABIN01	SURF-19 sp003599855	subsurface
Metabolic reconstruction based on uncultured group	GCA_003605055	0.7	92.26	0.32	90.2187	66.9823	3600587	Desulfarculia	Desulfarculales	SURF-10 sp003605055	subsurface
Metabolic reconstruction based on uncultured group	GCA_003605065	0.7	92.43	0.85	87.0905	46.1698	2336575	Dethiobacteria	DTU022	UBA9862 sp003605065	subsurface
Metabolic reconstruction based on uncultured group	GCA_003641345	0.9	84	3.3	91.8948	35.2631	2434882	MSB-5A5	GN15	QNAD01 sp003641345	marine environment
Metabolic reconstruction based on uncultured group	GCA_003641415	0.2	93.59	3.46	89.4844	45.2677	2784515	MSB-5A5	GN15	B120-G9 sp003641415	marine environment
Metabolic reconstruction based on uncultured group	GCA_003641665	0.2	94.06	0	93.8482	36.333	1752032	32-111	QNBC01	QNBC01 sp003641665	marine environment
Metabolic reconstruction based on uncultured group	GCA_003644175	0.6	82.73	1.24	88.3341	53.6063	2511084	Phycisphaerae	Sedimentisphaerales	B28-G16 sp003644175	marine environment
Metabolic reconstruction based on uncultured group	GCA_003644395	0.125	81.36	2.54	97.2555	33.4594	1153354	UBA8468	B48-G9	B48-G9 sp003644395	marine environment
Metabolic reconstruction based on uncultured group	GCA_003644405	0.2	84.59	1.08	93.967	34.9007	1428764	Koll11	4484-171	B7-G16 sp003644405	marine environment
Metabolic reconstruction based on uncultured group	GCA_003644445	0.2	81.18	1.25	93.8049	35.4291	1201878	Koll11	4484-171	B32-G15 sp003644445	marine environment
Metabolic reconstruction based on uncultured group	GCA_003644505	0.1	93.55	1.2	92.3236	48.4557	2118535	Koll11	UBA1560	B134-G9 sp003644505	marine environment
Metabolic reconstruction based on uncultured group	GCA_003644895	0.2	88.21	1.47	95.72	39.2026	1678300	Hydrothermia	UBA1063	B29-G16 sp003644895	marine environment
Metabolic reconstruction based on uncultured group	GCA_003645085	0.2	91.21	2.2	90.3707	49.808	2674773	UBA6098	UBA6098	QNEE01 sp003645085	marine environment
Metabolic reconstruction based on uncultured group	GCA_003645215	0.8	82.03	2.23	90.377	43.9938	2449943	Gammaproteobacteria	UBA4486	SMWN01 sp003645215	marine environment
Metabolic reconstruction based on uncultured group	GCA_003645455	1	93.65	0.61	90.1009	33.1684	2057831	Gammaproteobacteria	QNFE01	QNFE01 sp003645455	marine environment
Metabolic reconstruction based on uncultured group	GCA_003645845	0.2	86.81	4.4	92.9255	44.5221	2811570	UBA2242	UBA2242	B118-G9 sp003645845	marine environment
Metabolic reconstruction based on uncultured group	GCA_003645885	0.2	88.78	1.1	95.2711	59.3155	1916702	Latescibacteria_A	B68-G9	B68-G9 sp003645885	marine environment
Metabolic reconstruction based on uncultured group	GCA_003647275	0.6	93.55	2.58	86.0111	48.4505	2998128	Desulfobacteria	C00003060	B60-G16 sp003647275	marine environment
Metabolic reconstruction based on uncultured group	GCA_003647765	0.2	87.3	2.93	87.1352	32.2538	1970559	Cloacimonadia	JGIOTU-2	B8-G9 sp003647765	marine environment
Metabolic reconstruction based on uncultured group	GCA_003650285	0.1	85.71	1.79	91.5183	36.5066	952935	Caldisericia	Caldisericales	UBA646 sp003650285	marine environment
Metabolic reconstruction based on uncultured group	GCA_003650505	0	82.74	1.69	92.4326	62.9537	1145954	Bipolaricaulia	UBA7950	B2-G16 sp003650505	marine environment
Metabolic reconstruction based on uncultured group	GCA_003666385	1	96.45	0.31	85.6674	37.7578	2219015	Gammaproteobacteria	Methylococcales	QPIN01 sp003666385	host
Metabolic reconstruction based on uncultured group	GCA_003669125	1	86.04	3.65	90.6658	60.1939	4812112	Planctomycetes	Planctomycetales	SXKJ01 sp003669125	freshwater enviroment
Metabolic reconstruction based on uncultured group	GCA_003669585	1	97.63	0	89.2223	52.4592	4273196	Planctomycetes	Pirellulales	QWOQ01 sp003669585	freshwater enviroment
Metabolic reconstruction based on uncultured group	GCA_003670915	0.5	80.39	1.15	91.4696	59.4242	1999041	Planctomycetes	Pirellulales	BAIKAL-G1-2R sp003670915	freshwater enviroment
Metabolic reconstruction based on uncultured group	GCA_003670925	1	93.26	1.12	87.1107	53.7742	5784050	Planctomycetes	Planctomycetales	SXXK01 sp003670925	freshwater enviroment
Metabolic reconstruction based on uncultured group	GCA_003671055	0.2	96.59	2.84	92.1307	58.2448	2845198	Phycisphaerae	Phycisphaerales	F1-140-MAGs142 sp003671055	freshwater enviroment
Metabolic reconstruction based on uncultured group	GCA_003671075	0.3	93.18	0.57	91.0001	62.9516	3346512	Phycisphaerae	Phycisphaerales	QWPT01 sp003671075	freshwater enviroment
Metabolic reconstruction based on uncultured group	GCA_003671255	0.8	90.91	0	91.7326	43.9816	3200451	Planctomycetes	Gemmatales	UBA969 sp003671255	freshwater enviroment
Metabolic reconstruction based on uncultured group	GCA_003695105	0.3	81.92	1.65	95.3521	55.7416	2030398	Marinisomatia	Marinisomatales	J089 sp003695105	hot springs
Metabolic reconstruction based on uncultured group	GCA_003695215	0.4	85.45	0.91	94.0087	59.5982	3198081	Anaerolineae	SBR1031	CP2-2F sp003695215	hot springs
Metabolic reconstruction based on uncultured group	GCA_003695605	0.2	86.34	0.29	95.0643	56.8599	1875237	Kapabacteria	Kapabacteriales	NICIL-2 sp003695605	hot springs
Metabolic reconstruction based on uncultured group	GCA_003695655	1	86.67	0.35	81.138	55.7841	4612910	Cyanobacteriia	Elainellales	O-77 sp003695655	hot springs
Metabolic reconstruction based on uncultured group	GCA_003695765	0.6	83.16	1.23	94.1599	68.2507	2574703	Gammaproteobacteria	GCA-2729495	J054 sp003695765	hot springs
Metabolic reconstruction based on uncultured group	GCA_003695835	0.2	87.58	2.93	94.9246	61.2943	2177540	Fimbriimonadia	Fimbriimonadales	J051 sp003695835	hot springs
Metabolic reconstruction based on uncultured group	GCA_003695915	0.9	96.48	3.18	86.7479	54.7662	3706191	Nitrospiria	Nitrospirales	J017 sp003695915	hot springs
Metabolic reconstruction based on uncultured group	GCA_003696075	1	91.45	2.74	91.3388	71.873	3293798	Mor1	J045	J045 sp003696075	hot springs
Metabolic reconstruction based on uncultured group	GCA_003696105	1	95.81	3.39	92.2244	72.2261	5341198	Polyangia	Haliangiales	J016 sp003696105	hot springs
Metabolic reconstruction based on uncultured group	GCA_003696445	0.5	92.31	0.13	88.8979	56.0306	3304504	Calditrichia	RBG-13-44-9	J042 sp003696445	hot springs
Metabolic reconstruction based on uncultured group	GCA_003696505	0.9	92.44	1.1	94.414	57.7013	2054987	MBNT15	J040	J040 sp003696505	hot springs
Metabolic reconstruction based on uncultured group	GCA_003696605	1	92.73	2.27	92.2828	50.4899	4916558	Anaerolineae	Promineofilales	J033 sp003696605	hot springs
Metabolic reconstruction based on uncultured group	GCA_003696675	0.2	95.45	2.27	90.7318	65.9998	3275713	Phycisphaerae	Phycisphaerales	UBA6054 sp003696675	hot springs
Metabolic reconstruction based on uncultured group	GCA_003696705	0.875	96.05	3.56	91.9894	67.1944	2820205	Alphaproteobacteria	Rhodobacterales	Meinhardsimonia sp003696705	hot springs
Metabolic reconstruction based on uncultured group	GCA_003696725	0.2	95.45	1.7	92.0351	72.3585	2459671	Phycisphaerae	Phycisphaerales	J020 sp003696725	hot springs
Metabolic reconstruction based on uncultured group	GCA_003696955	1	93.87	1.94	92.4281	70.3553	4363651	Polyangia	Nannocystales	J032 sp003696955	hot springs
Metabolic reconstruction based on uncultured group	GCA_003696975	0.9	95.59	3.28	88.4945	53.7711	2769672	Nitrospiria	Nitrospirales	J031 sp003696975	hot springs
Metabolic reconstruction based on uncultured group	GCA_003697045	0.2	94.89	1.14	92.3519	62.3436	2832098	Phycisphaerae	Phycisphaerales	J022 sp003697045	hot springs
Metabolic reconstruction based on uncultured group	GCA_003712125	1	99.01	0.77	93.9945	41.9548	3099333	Bacteroidia	Flavobacteriales	Muricauda_A sp003712125	marine environment
Metabolic reconstruction based on uncultured group	GCA_003712145	1	99.26	0.65	90.0354	59.8909	4041633	Desulfuromonadia	Geobacterales	Geobacter sp003712145	freshwater enviroment
Metabolic reconstruction based on uncultured group	GCA_003712165	0.3	98.86	0	91.6067	61.2308	3267608	Phycisphaerae	Phycisphaerales	GCA-2732755 sp003712165	marine environment
Metabolic reconstruction based on uncultured group	GCA_003818285	1	97.92	2.26	90.4957	70.5774	5766872	Myxococcia	Myxococcales	RPRB01 sp003818285	sediment
Metabolic reconstruction based on uncultured group	GCA_003820375	1	91.15	1.64	84.3301	34.8018	4769972	Ignavibacteria	SJA-28	RPQH01 sp003820375	sediment
Metabolic reconstruction based on uncultured group	GCA_003862155	0.2	95.42	0	89.7381	45.7234	2106912	Clostridia	Lachnospirales	Weimerbacter bifida	bioreactor
Metabolic reconstruction based on uncultured group	GCA_003864455	0.6	81.2	2.56	92.553	47.658	2258481	Termititenacia	Termititenacales	Termititenax aidoneus	host
Metabolic reconstruction based on uncultured group	GCA_003864475	0.5	87.07	0	92.349	49.7909	1834680	Termititenacia	Termititenacales	Termititenax persephonae	host
Metabolic reconstruction based on uncultured group	GCA_003963025	0.6	82.26	1.67	90.5803	32.3678	2245027	Bacteroidia	Flavobacteriales	Flavobacterium sp003963025	freshwater enviroment
Metabolic reconstruction based on uncultured group	GCA_003963225	0.2	81.32	0.4	89.6643	39.0857	2429548	Babeliae	Babeliales	AWTP1-30 sp003963225	freshwater enviroment
Metabolic reconstruction based on uncultured group	GCA_003963365	1	99.01	0.49	90.2847	38.1838	4037540	Bacteroidia	Chitinophagales	AWTP1-9 sp003963365	freshwater enviroment
Metabolic reconstruction based on uncultured group	GCA_003979345	0.2	95.82	1.72	88.2647	48.0783	3199902	Clostridia	Lachnospirales	UBA7050 sp003979345	host
Metabolic reconstruction based on uncultured group	GCA_003987855	0.875	96.39	0.41	88.0934	59.6152	3776453	Alphaproteobacteria	Rhizobiales	Hyphomicrobium sp003987855	freshwater enviroment
Metabolic reconstruction based on uncultured group	GCA_003989065	0.9	97.18	3.71	90.2412	61.5138	3669627	Gammaproteobacteria	Competibacterales	RXIW01 sp003989065	sludge
Metabolic reconstruction based on uncultured group	GCA_003989075	0.9	93.58	3.78	90.7561	62.2703	3399617	Gammaproteobacteria	Competibacterales	RXIX01 sp003989075	sludge
Metabolic reconstruction based on uncultured group	GCA_003989085	1	96.65	3.23	90.5021	57.9779	3508494	Gammaproteobacteria	Competibacterales	RXIV01 sp003989085	sludge
Metabolic reconstruction based on uncultured group	GCA_004028795	1	99.51	0	91.7733	34.4503	3434530	Bacteroidia	Chitinophagales	UBA1930 sp004028795	freshwater enviroment
Metabolic reconstruction based on uncultured group	GCA_004143945	1	99.27	1.13	89.8857	69.4089	3669871	Gammaproteobacteria	Xanthomonadales	Dokdonella_A sp004143945	host
Metabolic reconstruction based on uncultured group	GCA_004144175	1	99.01	2.03	90.4922	46.0226	4344298	Bacteroidia	Chitinophagales	Flavipsychrobacter sp004144175	host
Metabolic reconstruction based on uncultured group	GCA_004144185	0.3	99.51	2.71	89.3157	52.4336	3318477	Bacteroidia	Chitinophagales	UBA1952 sp004144185	host
Metabolic reconstruction based on uncultured group	GCA_004173255	1	97.12	2.01	90.874	49.826	5113965	Bacteroidia	Chitinophagales	46-32 sp004173255	host
Metabolic reconstruction based on uncultured group	GCA_004193555	0.7	99.35	3.49	83.4201	42.2525	3338582	Desulfobacteria	Desulfobacterales	ETH-SRB1 sp004193555	marine environment
Metabolic reconstruction based on uncultured group	GCA_004193595	0.7	90.97	2.26	78.4402	43.7157	5261976	Desulfobacteria	Desulfobacterales	S5133MH16 sp004193595	marine environment
Metabolic reconstruction based on uncultured group	GCA_004195025	0.7	89.08	0.84	81.8247	29.8868	2459539	SZUA-79	Acidulodesulfobacterales	Acididesulfobacter diazotrophicus	wastewater
Metabolic reconstruction based on uncultured group	GCA_004195035	0.7	91.81	0	89.7615	37.3489	1873120	SZUA-79	Acidulodesulfobacterales	Acidulodesulfobacterium ferriphilum	wastewater
Metabolic reconstruction based on uncultured group	GCA_004195045	1	91.81	0	84.0412	32.689	2217123	SZUA-79	Acidulodesulfobacterales	Acididesulfobacter guangdongensis	wastewater
Metabolic reconstruction based on uncultured group	GCA_004195325	0.3	92.5	1.75	91.8982	32.0787	1925284	Bacilli	Izemoplasmatales	Izemoplasma_B sp004195325	marine environment
Metabolic reconstruction based on uncultured group	GCA_004210715	0.9	85.19	3.03	88.4141	37.0897	4186806	Bacteroidia	Sphingobacteriales	Pedobacter sp004210715	host
Metabolic reconstruction based on uncultured group	GCA_004211245	1	91.77	3.57	93.977	67.2483	4189452	Gammaproteobacteria	Burkholderiales	Variovorax sp004211245	host
Metabolic reconstruction based on uncultured group	GCA_004211885	0.6	87.48	1.36	94.1718	42.7597	3334049	Verrucomicrobiae	Verrucomicrobiales	EC70 sp004211885	marine environment
Metabolic reconstruction based on uncultured group	GCA_004212735	0.875	96.28	0.44	90.5745	54.4145	2486725	Alphaproteobacteria	Puniceispirillales	MED-G116 sp004212735	marine environment
Metabolic reconstruction based on uncultured group	GCA_004213555	0.3	98.86	0.57	94.5638	57.3229	2011762	Phycisphaerae	Phycisphaerales	UBA8653 sp002862275	marine environment
Metabolic reconstruction based on uncultured group	GCA_004282745	0.7	96.59	3.41	81.5448	41.0747	4593674	Brocadiae	Brocadiales	SCAELEC01 sp004282745	bioreactor
Metabolic reconstruction based on uncultured group	GCA_004282895	0.875	83.19	4.27	94.9429	62.9898	3480653	Acidimicrobiia	Acidimicrobiales	SHLQ01 sp004282895	marine environment
Metabolic reconstruction based on uncultured group	GCA_004283055	1	93.98	2.26	93.5373	63.4135	4312764	Polyangia	Polyangiales	SG8-38 sp004283055	marine environment
Metabolic reconstruction based on uncultured group	GCA_004292575	0.3	88.45	4.19	86.4316	47.6901	4074293	Bacteroidia	Chitinophagales	RDXD01 sp004292575	microbial mat
Metabolic reconstruction based on uncultured group	GCA_004292595	0.4	93.44	1.64	87.9059	48.3215	4606501	Kapabacteria	Kapabacteriales	PH2015 sp004292595	microbial mat
Metabolic reconstruction based on uncultured group	GCA_004292955	1	98.97	0	80.3679	45.4387	7300262	Cyanobacteriia	Cyanobacteriales	Microcoleus sp004292955	microbial mat
Metabolic reconstruction based on uncultured group	GCA_004293675	0.875	94.63	1.59	88.0885	56.6531	3911318	Gammaproteobacteria	Burkholderiales	Casimicrobium sp004293675	microbial mat
Metabolic reconstruction based on uncultured group	GCA_004293935	0.75	90.11	0	90.1098	46.0079	1729837	Alphaproteobacteria	Rickettsiales	RDZH01 sp004293935	microbial mat
Metabolic reconstruction based on uncultured group	GCA_004294095	0.666667	95.92	0	92.5484	52.1425	2997094	Verrucomicrobiae	Verrucomicrobiales	UBA1315 sp004294095	microbial mat
Metabolic reconstruction based on uncultured group	GCA_004295055	0.2	93.34	0.43	91.426	48.5147	1948443	Alphaproteobacteria	SHNJ01	SHNJ01 sp004295055	sludge
Metabolic reconstruction based on uncultured group	GCA_004295085	0.2	95.16	2.15	93.9203	70.963	4115488	UBA1135	UBA1135	SHNF01 sp004295085	sludge
Metabolic reconstruction based on uncultured group	GCA_004295245	1	94.58	0.49	89.022	39.7319	3371011	Bacteroidia	Chitinophagales	Flavihumibacter sp004295245	microbial mat
Metabolic reconstruction based on uncultured group	GCA_004295885	0.8	84.19	1.61	89.3773	36.3888	4432003	Bacteroidia	Sphingobacteriales	Pedobacter sp004295885	host
Metabolic reconstruction based on uncultured group	GCA_004296815	0.9	89.06	2.11	94.6243	67.7759	4641910	Alphaproteobacteria	Reyranellales	Reyranella sp004296815	freshwater enviroment
Metabolic reconstruction based on uncultured group	GCA_004296865	0.9	93.58	4.8	89.5036	61.632	2711460	Nitrospiria	Nitrospirales	SCVQ01 sp004296865	freshwater enviroment
Metabolic reconstruction based on uncultured group	GCA_004296885	1	96.76	3.64	89.7981	61.9673	3259612	Nitrospiria	Nitrospirales	SYGV01 sp004296885	freshwater enviroment
Metabolic reconstruction based on uncultured group	GCA_004297005	1	94.57	1.49	92.0361	67.2494	3572902	Gammaproteobacteria	Nevskiales	Stagnimonas sp004297005	freshwater enviroment
Metabolic reconstruction based on uncultured group	GCA_004297165	1	96.8	0.38	91.9745	59.1205	3526527	Gammaproteobacteria	UBA4486	2-02-FULL-56-15 sp004297165	freshwater enviroment
Metabolic reconstruction based on uncultured group	GCA_004297305	1	99.41	0	90.0369	70.8842	2677976	Actinomycetia	Nanopelagicales	FW305-bin1 sp004297305	freshwater enviroment
Metabolic reconstruction based on uncultured group	GCA_004297315	0.7	91.42	3.3	90.8189	69.1479	2508032	Dehalococcoidia	UBA2979	SURF-43 sp004297315	freshwater enviroment
Metabolic reconstruction based on uncultured group	GCA_004297335	1	96.29	4.59	93.8298	67.9188	3961199	Gammaproteobacteria	Steroidobacterales	SCUD01 sp004297335	freshwater enviroment
Metabolic reconstruction based on uncultured group	GCA_004297445	0.9	82.73	4.55	90.9223	60.1963	3245091	Anaerolineae	Anaerolineales	SCUK01 sp004297445	freshwater enviroment
Metabolic reconstruction based on uncultured group	GCA_004297465	0.875	98.02	0.79	88.5897	66.1569	3119512	Alphaproteobacteria	Rhizobiales	SCUB01 sp004297465	freshwater enviroment
Metabolic reconstruction based on uncultured group	GCA_004297485	1	97.99	1.45	88.9069	59.9943	4562438	Alphaproteobacteria	Rhodospirillales	SCTM01 sp004297485	freshwater enviroment
Metabolic reconstruction based on uncultured group	GCA_004297765	1	96.2	1.19	86.0576	60.7473	5636236	Dehalococcoidia	FW602-bin16	FW602-bin16 sp004297765	freshwater enviroment
Metabolic reconstruction based on uncultured group	GCA_004297775	1	98.68	0.99	92.2261	65.3123	4026661	FW602-bin22	FW602-bin22	FW602-bin22 sp004297775	freshwater enviroment
Metabolic reconstruction based on uncultured group	GCA_004297825	0.8	94.32	2.25	88.813	57.7757	4886384	UBA4802	UBA4802	FW300-bin19 sp004297825	freshwater enviroment
Metabolic reconstruction based on uncultured group	GCA_004297845	1	94.85	0.89	92.5175	42.115	3469785	Bacteroidia	AKYH767	Palsa-948 sp004297845	freshwater enviroment
Metabolic reconstruction based on uncultured group	GCA_004298065	1	96.14	1.95	91.0074	63.6917	2684316	Gammaproteobacteria	Acidiferrobacterales	SCRL01 sp004298065	freshwater enviroment
Metabolic reconstruction based on uncultured group	GCA_004298335	1	96.76	3.92	91.7725	63.0083	2658979	Nitrospiria	Nitrospirales	SCTG01 sp004298335	freshwater enviroment
Metabolic reconstruction based on uncultured group	GCA_004298435	0.875	96.08	0.78	86.254	59.9479	3088983	Alphaproteobacteria	Rhizobiales	Methylovirgula sp004298435	freshwater enviroment
Metabolic reconstruction based on uncultured group	GCA_004298465	1	96.49	1.36	90.4591	64.9114	3035401	Gammaproteobacteria	Nevskiales	SCRT01 sp004298465	freshwater enviroment
Metabolic reconstruction based on uncultured group	GCA_004298725	1	91.94	1.33	87.5948	48.8671	2110545	GWC2-55-46	GWC2-55-46	SCQA01 sp004298725	freshwater enviroment
Metabolic reconstruction based on uncultured group	GCA_004298905	1	99.36	0.88	90.7089	58.394	2479956	Gammaproteobacteria	Burkholderiales	SCTK01 sp004298905	freshwater enviroment
Metabolic reconstruction based on uncultured group	GCA_004299235	0.9	100	1.85	91.8184	67.1857	2873252	Dormibacteria	Dormibacterales	Palsa-870 sp004299235	freshwater enviroment
Metabolic reconstruction based on uncultured group	GCA_004299485	1	95.51	0.85	92.9643	64.6123	3303212	Acidobacteriae	Acidobacteriales	SCQP01 sp004299485	freshwater enviroment
Metabolic reconstruction based on uncultured group	GCA_004299555	1	93.4	1.4	89.5598	66.0419	2982324	Gammaproteobacteria	Xanthomonadales	66-474 sp004299555	freshwater enviroment
Metabolic reconstruction based on uncultured group	GCA_004299705	1	95.6	1.7	88.9371	64.6152	3623273	Gammaproteobacteria	Xanthomonadales	66-474 sp004299705	freshwater enviroment
Metabolic reconstruction based on uncultured group	GCA_004321905	1	95.44	0.71	90.7672	58.9949	2529573	Kiritimatiellae	LD1-PB3	DP16D-bin41 sp004321905	freshwater enviroment
Metabolic reconstruction based on uncultured group	GCA_004321915	1	98.18	2.73	92.4631	48.5099	3626718	Thermodesulfovibrionia	Thermodesulfovibrionales	MYbin3 sp004321915	freshwater enviroment
Metabolic reconstruction based on uncultured group	GCA_004321985	1	98.58	1.85	92.0355	62.6576	3407388	Gammaproteobacteria	Burkholderiales	Castellaniella sp004321985	freshwater enviroment
Metabolic reconstruction based on uncultured group	GCA_004322015	1	98.77	2.37	89.6921	41.9195	4514884	Bacteroidia	Chitinophagales	FW021-bin31 sp004322015	freshwater enviroment
Metabolic reconstruction based on uncultured group	GCA_004322275	0.9	97.48	3.36	89.2922	58.66	2882786	Deferrisomatia	Deferrisomatales	SCTA01 sp004322275	freshwater enviroment
Metabolic reconstruction based on uncultured group	GCA_004322425	0.3	96.06	1.72	93.0229	40.8572	2238019	Bacteroidia	Chitinophagales	VBAS01 sp004322425	freshwater enviroment
Metabolic reconstruction based on uncultured group	GCA_004322525	1	92.77	1.17	92.0668	67.027	2397920	Gammaproteobacteria	Xanthomonadales	Lysobacter sp004322525	freshwater enviroment
Metabolic reconstruction based on uncultured group	GCA_004332195	1	95.24	0	86.8644	54.2646	1659679	Desulfobulbia	Desulfobulbales	Desulfurivibrio sp004332195	freshwater enviroment
Metabolic reconstruction based on uncultured group	GCA_004348925	0.8	96.67	0.83	92.9323	64.855	2245626	Coriobacteriia	OPB41	UBA2286 sp004348925	freshwater enviroment
Metabolic reconstruction based on uncultured group	GCA_004356015	0.9	93.96	4.27	93.6165	63.8946	2732467	Mor1	SMYD01	SMYD01 sp004356015	marine environment
Metabolic reconstruction based on uncultured group	GCA_004356105	1	95.67	3.42	89.7399	60.4875	6767314	Vicinamibacteria	Bin61	SMYC01 sp004356105	marine environment
Metabolic reconstruction based on uncultured group	GCA_004356455	1	91.29	0.32	91.9067	65.9491	3397562	UBA9160	SZUA-336	SMWZ01 sp004356455	marine environment
Metabolic reconstruction based on uncultured group	GCA_004356555	1	87.39	5.04	88.8213	40.2528	1700785	UBA1144	UBA2774	CR02bin9 sp004356555	marine environment
Metabolic reconstruction based on uncultured group	GCA_004356775	0.8	89.69	0.56	83.8008	44.0765	1761524	Gammaproteobacteria	Burkholderiales	GCA-2721545 sp004356775	marine environment
Metabolic reconstruction based on uncultured group	GCA_004356805	1	82.48	1.28	92.1831	60.3194	1901497	Acidimicrobiia	UBA5794	SZUA-217 sp004356805	marine environment
Metabolic reconstruction based on uncultured group	GCA_004366195	0.8	87.37	1.71	93.0078	73.0055	2251008	UBA4738	UBA4738	HRBIN12 sp004366195	hot springs
Metabolic reconstruction based on uncultured group	GCA_004366205	1	98.29	3.85	92.9287	73.9195	3443036	Acidimicrobiia	Acidimicrobiales	SIRW01 sp004366205	hot springs
Metabolic reconstruction based on uncultured group	GCA_004366385	1	95.4	0.86	92.873	72.0211	2731342	Thermoleophilia	Gaiellales	GMQP-bins7 sp004366385	hot springs
Metabolic reconstruction based on uncultured group	GCA_004375725	0.7	83.17	0	92.9073	53.916	1217545	Dehalococcoidia	Dehalococcoidales	E44-bin89 sp004375725	marine environment
Metabolic reconstruction based on uncultured group	GCA_004375785	0	94.51	0	89.2322	38.0623	2553431	E44-bin80	E44-bin80	E44-bin80 sp004375785	marine environment
Metabolic reconstruction based on uncultured group	GCA_004375895	0.2	94.61	0	88.5411	52.8742	2195223	WOR-3	B3-TA06	B3-TA06 sp004375895	marine environment
Metabolic reconstruction based on uncultured group	GCA_004375965	1	95.6	2.52	88.6748	37.6673	2289108	E44-bin80	E44-bin80	SOIS01 sp004375965	marine environment
Metabolic reconstruction based on uncultured group	GCA_004376325	0.3	94.09	0.91	88.814	34.5001	1329944	UBA1414	UBA1414	20-14-0-20-35-9 sp004376325	marine environment
Metabolic reconstruction based on uncultured group	GCA_004376375	1	95.45	0	88.7822	54.4426	5684516	E44-bin39	E44-bin39	E44-bin39 sp004376375	marine environment
Metabolic reconstruction based on uncultured group	GCA_004376575	0.1	96.7	1.1	87.2738	50.2117	2999987	DG-26	E44-bin18	E44-bin18 sp004376575	marine environment
Metabolic reconstruction based on uncultured group	GCA_004376785	0.2	94.68	2.25	91.9868	36.567	1920574	WOR-3	SM23-42	SOIY01 sp004376785	marine environment
Metabolic reconstruction based on uncultured group	GCA_004377135	0.2	87.79	0.11	88.896	47.7302	1240307	Dehalococcoidia	GIF9	E44-bin10 sp004377135	marine environment
Metabolic reconstruction based on uncultured group	GCA_004377355	0.1	95.14	0	90.5933	36.2202	1809868	UBA3072	UBA3072	E29-bin14 sp004377355	marine environment
Metabolic reconstruction based on uncultured group	GCA_004377365	0.8	89.47	4.27	87.6171	57.1404	5871093	Anaerolineae	E26-bin7	E26-bin7 sp004377365	marine environment
Metabolic reconstruction based on uncultured group	GCA_004379165	0.9	95.26	0	92.7175	61.5501	3060671	Gammaproteobacteria	Burkholderiales	Azonexus sp004379165	freshwater enviroment
Metabolic reconstruction based on uncultured group	GCA_004525685	0.1	84.75	3.39	89.4379	56.0428	2398585	Bipolaricaulia	UBA7950	SPBW01 sp004525685	marine environment
Metabolic reconstruction based on uncultured group	GCA_004525885	0.9	93.1	2.56	84.7807	42.1929	2032227	Gammaproteobacteria	Burkholderiales	GCA-2721545 sp004525885	marine environment
Metabolic reconstruction based on uncultured group	GCA_004551905	0.6	86.55	1.35	92.6792	65.3382	2004189	Kiritimatiellae	RFP12	UBA1067 sp004551905	host
Metabolic reconstruction based on uncultured group	GCA_004552155	0.3	92.58	4.3	84.7256	54.4438	2337932	Bacteroidia	Bacteroidales	Prevotellamassilia sp004552155	host
Metabolic reconstruction based on uncultured group	GCA_004552305	0.2	95.15	0	87.1819	59.1189	1964712	Clostridia	Oscillospirales	Gemmiger variabiliA	host
Metabolic reconstruction based on uncultured group	GCA_004552445	0.2	89.16	2.81	91.3713	25.8954	1360808	Bacilli	RF39	CAG-1000 sp004552445	host
Metabolic reconstruction based on uncultured group	GCA_004553095	0.3	92.6	3.92	90.8936	50.614	1824678	Bacteroidia	Bacteroidales	CAG-485 sp004553095	host
Metabolic reconstruction based on uncultured group	GCA_004553575	0.2	91.83	1.57	91.9163	53.1659	1596527	Clostridia	Oscillospirales	SFLA01 sp004553575	host
Metabolic reconstruction based on uncultured group	GCA_004554255	0.2	84.68	4.79	90.1799	53.7455	2131512	Bacteroidia	Bacteroidales	CAG-873 sp004554255	host
Metabolic reconstruction based on uncultured group	GCA_004554455	0.3	86.19	1.54	92.7402	55.1655	1972060	Bacteroidia	Bacteroidales	RC9 sp004554455	host
Metabolic reconstruction based on uncultured group	GCA_004554775	0.2	98.64	0	88.0145	58.0526	2928041	Clostridia	Oscillospirales	Gemmiger variabiliB	host
Metabolic reconstruction based on uncultured group	GCA_004555175	0.6	92.57	3.41	89.2684	63.4652	2078870	Kiritimatiellae	RFP12	W1P29-020 sp004555175	host
Metabolic reconstruction based on uncultured group	GCA_004555545	1	89.57	0.47	88.3492	33.2761	1807772	Gammaproteobacteria	Burkholderiales	SFHR01 sp004555545	host
Metabolic reconstruction based on uncultured group	GCA_004555705	0.2	80.92	1.79	82.9185	58.6367	2482995	Clostridia	Oscillospirales	CAG-110 sp004555705	host
Metabolic reconstruction based on uncultured group	GCA_004555855	0.2	95.03	2.32	90.7248	49.8532	1881130	Clostridia	Oscillospirales	CAG-115 sp004555855	host
Metabolic reconstruction based on uncultured group	GCA_004556155	0.2	96.37	1.08	88.9031	58.6719	2531601	Clostridia_A	Christensenellales	SFMI01 sp004556155	host
Metabolic reconstruction based on uncultured group	GCA_004556245	0.2	89.66	4.18	88.6182	36.9654	1787287	Gammaproteobacteria	Enterobacterales	Succinivibrio hippei_B	host
Metabolic reconstruction based on uncultured group	GCA_004556345	0.2	84.23	1.44	88.418	60.8183	1888926	Clostridia	Oscillospirales	Evtepia sp004556345	host
Metabolic reconstruction based on uncultured group	GCA_004556745	0.4	95.48	0.93	85.5492	54.4547	2502981	Bacteroidia	Bacteroidales	Prevotellamassilia sp004556745	host
Metabolic reconstruction based on uncultured group	GCA_004557185	0.3	93.62	0	84.5001	58.1429	2422237	Bacteroidia	Bacteroidales	Prevotellamassilia sp004557185	host
Metabolic reconstruction based on uncultured group	GCA_004557245	0.2	99.19	1.34	88.2898	53.451	2139860	Clostridia_A	Christensenellales	SFEL01 sp004557245	host
Metabolic reconstruction based on uncultured group	GCA_004557385	0.2	95.66	3.58	88.3466	49.5176	2761614	Bacteroidia	Bacteroidales	SFTJ01 sp004557385	host
Metabolic reconstruction based on uncultured group	GCA_004557565	0.3	95.66	0.13	86.1508	47.9243	2825891	Bacteroidia	Bacteroidales	Sodaliphilus sp004557565	host
Metabolic reconstruction based on uncultured group	GCA_004557645	0.3	97.99	0.34	87.8721	47.7158	2181022	Clostridia	Lachnospirales	Anaerotignum sp004557645	host
Metabolic reconstruction based on uncultured group	GCA_004557655	0.2	91.28	2.35	87.883	55.771	2158688	Clostridia	Oscillospirales	CAG-83 sp004557655	host
Metabolic reconstruction based on uncultured group	GCA_004557735	0.3	88.59	0.67	90.748	59.9777	2133212	Clostridia	Oscillospirales	UBA738 sp004557735	host
Metabolic reconstruction based on uncultured group	GCA_004558035	1	93.92	0	89.4473	63.8321	2171368	Verrucomicrobiae	Opitutales	W0P29-029 sp004558035	host
Metabolic reconstruction based on uncultured group	GCA_004558105	0.2	87.27	0.81	89.7262	45.0639	1319117	Clostridia_A	Christensenellales	SFEB01 sp004558105	host
Metabolic reconstruction based on uncultured group	GCA_004558485	0.2	89.93	0.81	92.1545	57.8494	1554586	Clostridia	Oscillospirales	UBA5905 sp004558485	host
Metabolic reconstruction based on uncultured group	GCA_004558535	0.2	80.59	0.74	85.7966	56.8943	2244629	Bacteroidia	Bacteroidales	Prevotellamassilia sp004558535	host
Metabolic reconstruction based on uncultured group	GCA_004563715	0.7	96.86	0.44	90.0792	66.6963	3469573	Rubrobacteria	Rubrobacterales	SIRX01 sp004563715	hot springs
Metabolic reconstruction based on uncultured group	GCA_004769085	1	95.73	0.85	91.1816	34.4453	2253012	Vampirovibrionia	2-02-FULL-35-15	SSGW-16 sp004769085	freshwater enviroment
Metabolic reconstruction based on uncultured group	GCA_004799435	0.875	95.14	0.76	89.4756	65.2402	3514132	Alphaproteobacteria	Rhizobiales	Roseiarcus sp004799435	soil
Metabolic reconstruction based on uncultured group	GCA_005110385	0.9	84.53	0	92.2367	35.8364	1913277	Vampirovibrionia	Caenarcaniphilales	LMEP-6097 sp005110385	freshwater enviroment
Metabolic reconstruction based on uncultured group	GCA_005110395	0.9	90.09	1.71	83.8456	34.9452	2235809	Vampirovibrionia	Caenarcaniphilales	LMEP-10873 sp005110395	freshwater enviroment
Metabolic reconstruction based on uncultured group	GCA_005116745	1	95.85	2.83	86.7888	54.9594	3864579	Nitrospiria	Nitrospirales	Nitrospira_F sp005116745	biofilm
Metabolic reconstruction based on uncultured group	GCA_005116815	0.8	80.85	1.82	87.9181	57.3341	1973679	Nitrospiria	Nitrospirales	Palsa-1315 sp005116815	biofilm
Metabolic reconstruction based on uncultured group	GCA_005223035	0.4	85.32	1.94	87.8132	58.1885	2817311	Anaerolineae	UBA7937	B3-Chlor sp005223035	marine environment
Metabolic reconstruction based on uncultured group	GCA_005223045	0.7	94.32	2.27	88.0807	52.9253	5978183	Phycisphaerae	Sedimentisphaerales	SG8-4 sp005223045	marine environment
Metabolic reconstruction based on uncultured group	GCA_005223075	0.2	97.8	0	88.1104	52.5543	2414740	WOR-3	B3-TA06	B3-TA06 sp005223075	marine environment
Metabolic reconstruction based on uncultured group	GCA_005223085	0.3	88.98	0	87.6869	43.1036	2041952	Aerophobia	Aerophobales	AE-B3B sp005223085	marine environment
Metabolic reconstruction based on uncultured group	GCA_005223145	0.3	87.18	1.71	88.8691	49.4946	2254273	B3-B38	B3-B38	B3-B38 sp005223145	marine environment
Metabolic reconstruction based on uncultured group	GCA_005223185	0.8	97.8	0.1	90.2536	46.5391	3794239	B3-LCP	B3-LCP	B3-LCP sp005223185	marine environment
Metabolic reconstruction based on uncultured group	GCA_005239795	1	91.32	1.7	91.65	63.2371	2310702	SBBH01	SBBH01	SBBH01 sp005239795	freshwater enviroment
Metabolic reconstruction based on uncultured group	GCA_005239925	1	82.94	1.89	88.028	49.4957	2374030	Nitrospiria	SBBL01	SBBA01 sp005239925	freshwater enviroment
Metabolic reconstruction based on uncultured group	GCA_005240095	0.6	89.68	0.57	88.8601	63.5586	4666866	Phycisphaerae	UBA1845	SBAX01 sp005240095	freshwater enviroment
Metabolic reconstruction based on uncultured group	GCA_005524015	0.8	100	3.45	82.1886	40.0591	3864554	Brocadiae	Brocadiales	Jettenia ecosi	bioreactor
Metabolic reconstruction based on uncultured group	GCA_005768725	0.8	92.44	0	88.6939	56.6157	1710824	Alphaproteobacteria	UBA1280	UBA6156 sp005768725	indoor
Metabolic reconstruction based on uncultured group	GCA_005774545	1	99.35	0.65	91.2404	65.2623	3101005	Desulfuromonadia	Desulfuromonadales	VAUL01 sp005774545	freshwater enviroment
Metabolic reconstruction based on uncultured group	GCA_005776945	1	88.03	1.01	95.7917	68.3425	3877930	UBA796	UBA796	SXOB01 sp005776945	freshwater enviroment
Metabolic reconstruction based on uncultured group	GCA_005778115	1	88.02	2.25	88.7759	59.4285	7433801	Planctomycetes	Planctomycetales	SXKJ01 sp005778115	freshwater enviroment
Metabolic reconstruction based on uncultured group	GCA_005786805	0.9	86.79	1.16	92.1526	46.571	3917326	Planctomycetes	Gemmatales	UBA969 sp005786805	freshwater enviroment
Metabolic reconstruction based on uncultured group	GCA_005790545	0.9	91.35	1.17	94.5389	64.9575	2868764	GCA-002687715	GCA-002687715	SXUL01 sp005790545	freshwater enviroment
Metabolic reconstruction based on uncultured group	GCA_005791535	0.5	88.82	3.74	93.4858	60.2267	5162034	Verrucomicrobiae	Chthoniobacterales	SXWH01 sp005791535	freshwater enviroment
Metabolic reconstruction based on uncultured group	GCA_005798335	1	93.21	1.18	88.3196	52.9248	8462909	Planctomycetes	Pirellulales	UBA11363 sp005798335	freshwater enviroment
Metabolic reconstruction based on uncultured group	GCA_005799265	0.9	83.11	1.14	89.0883	60.5524	6471951	Planctomycetes	Gemmatales	F1-60-MAGs120 sp005799265	freshwater enviroment
Metabolic reconstruction based on uncultured group	GCA_005808665	1	96.59	1.14	89.7301	51.3203	4479741	Planctomycetes	Gemmatales	SYLG01 sp005808665	freshwater enviroment
Metabolic reconstruction based on uncultured group	GCA_005877505	1	82.59	2.8	90.1387	62.4992	2169830	Nitrospiria	Nitrospirales	NS-12 sp005877505	soil
Metabolic reconstruction based on uncultured group	GCA_005877565	1	92.92	4.55	90.9402	62.1079	2227758	Nitrospiria	Nitrospirales	NS-12 sp005877565	soil
Metabolic reconstruction based on uncultured group	GCA_005877815	1	86.76	2.73	89.6415	58.0236	2646610	Nitrospiria	Nitrospirales	NS-4 sp005877815	soil
Metabolic reconstruction based on uncultured group	GCA_005879205	0.7	81.83	0.65	88.7223	71.1343	4208846	Binatia	UTPRO1	DP-3 sp005879205	soil
Metabolic reconstruction based on uncultured group	GCA_005879255	1	96.75	4.52	84.5552	54.7188	8788510	Binatia	UBA9968	DP-20 sp005879255	soil
Metabolic reconstruction based on uncultured group	GCA_005879315	1	96.77	0.65	94.0948	68.2079	4427723	Myxococcia	Myxococcales	40CM-4-68-19 sp005879315	soil
Metabolic reconstruction based on uncultured group	GCA_005879405	1	89.03	2.71	89.4098	69.3367	4487843	Binatia	UTPRO1	DP-19 sp005879405	soil
Metabolic reconstruction based on uncultured group	GCA_005879775	0.2	80.19	0	91.7468	69.3577	1675925	Ellin6529	QHBO01	CF-167 sp005879775	soil
Metabolic reconstruction based on uncultured group	GCA_005879795	1	91.37	3.23	90.0584	71.8636	4106821	Binatia	UTPRO1	DP-6 sp005879795	soil
Metabolic reconstruction based on uncultured group	GCA_005879945	0.9	89.35	2.78	93.3146	65.5172	3038675	Dormibacteria	Dormibacterales	UBA10449 sp005879945	soil
Metabolic reconstruction based on uncultured group	GCA_005880525	0.4	85.33	0.93	93.1379	66.8183	2284834	Dormibacteria	Dormibacterales	CF-118 sp005880525	soil
Metabolic reconstruction based on uncultured group	GCA_005880615	0.8	95.37	0.93	90.8822	66.7332	3592025	Dormibacteria	CF-121	CF-121 sp005880615	soil
Metabolic reconstruction based on uncultured group	GCA_005880695	0.9	99.07	0	93.0566	67.8515	2824465	Dormibacteria	Dormibacterales	VBGR01 sp005880695	soil
Metabolic reconstruction based on uncultured group	GCA_005880795	0.9	99.07	1.94	92.7761	65.6793	3223794	Dormibacteria	Dormibacterales	40CM-4-65-16 sp005880795	soil
Metabolic reconstruction based on uncultured group	GCA_005880985	0.7	97.69	0	90.7548	70.244	3300757	Dormibacteria	UBA8260	CF-134 sp005880985	soil
Metabolic reconstruction based on uncultured group	GCA_005881085	0.8	86.51	2.81	92.9682	67.2382	2642838	Ellin6529	P2-11E	3-1-20CM-2-70-9 sp005881085	soil
Metabolic reconstruction based on uncultured group	GCA_005881275	0.9	92.22	0.93	93.5554	65.6157	2935853	Dormibacteria	Dormibacterales	40CM-4-65-16 sp005881275	soil
Metabolic reconstruction based on uncultured group	GCA_005881425	0.666667	88.89	2.78	91.0392	69.1345	2922425	Dormibacteria	CF-121	CF-120 sp005881425	soil
Metabolic reconstruction based on uncultured group	GCA_005881435	0.3	94.29	0.93	93.2685	67.6253	2892216	Ellin6529	P2-11E	CF-107 sp005881435	soil
Metabolic reconstruction based on uncultured group	GCA_005881495	1	95.71	3.96	85.1583	53.2941	6583670	Ktedonobacteria	Ktedonobacterales	UBA11361 sp005881495	soil
Metabolic reconstruction based on uncultured group	GCA_005881825	0.8	91.56	0.93	92.9297	69.5526	3094392	Dormibacteria	Dormibacterales	CF-28 sp005881825	soil
Metabolic reconstruction based on uncultured group	GCA_005881885	0.9	96.04	2.48	92.7704	67.4168	3356916	Ellin6529	P2-11E	3-1-20CM-2-70-9 sp005881885	soil
Metabolic reconstruction based on uncultured group	GCA_005881895	1	96.15	2.02	91.1728	62.3795	4294304	Gammaproteobacteria	Burkholderiales	VBCG01 sp005881895	soil
Metabolic reconstruction based on uncultured group	GCA_005882135	0.5	84.26	0.93	93.0954	66.15	2712122	Dormibacteria	Dormibacterales	40CM-4-65-16 sp005882135	soil
Metabolic reconstruction based on uncultured group	GCA_005882155	0.9	91.01	4.04	92.206	66.4045	4075462	Gammaproteobacteria	Burkholderiales	Rhizobacter sp005882155	soil
Metabolic reconstruction based on uncultured group	GCA_005882215	0.9	96.92	0.72	90.294	65.6743	4547973	Gammaproteobacteria	Burkholderiales	VBCK01 sp005882215	soil
Metabolic reconstruction based on uncultured group	GCA_005882315	0.6	99.51	0	91.7564	38.3286	4714226	Bacteroidia	Chitinophagales	VBAS01 sp005882315	soil
Metabolic reconstruction based on uncultured group	GCA_005882635	0.3	94.91	2.78	91.1489	70.8253	3176242	Ellin6529	CSP1-4	CF-46 sp005882635	soil
Metabolic reconstruction based on uncultured group	GCA_005882985	0.7	92.08	0	88.8213	62.9373	2619356	Dehalococcoidia	SM23-28-2	CF-163 sp005882985	soil
Metabolic reconstruction based on uncultured group	GCA_005882995	1	91.87	2.23	88.2175	61.6884	5287307	Gammaproteobacteria	Burkholderiales	PALSA-1003 sp005882995	soil
Metabolic reconstruction based on uncultured group	GCA_005883215	0.6	98.29	1.79	90.8391	71.7636	3285776	Thermoleophilia	Solirubrobacterales	AC-64 sp005883215	soil
Metabolic reconstruction based on uncultured group	GCA_005883255	0.444444	82.69	0	93.3134	73.6443	1893292	Thermoleophilia	Solirubrobacterales	AC-38 sp005883255	soil
Metabolic reconstruction based on uncultured group	GCA_005883305	0.875	98.59	0.29	90.8161	67.5519	3028243	Alphaproteobacteria	Sphingomonadales	Allosphingosinicella sp005883305	soil
Metabolic reconstruction based on uncultured group	GCA_005883335	0.9	88.1	0	94.317	69.7592	2307479	Thermoleophilia	Gaiellales	AC-32 sp005883335	soil
Metabolic reconstruction based on uncultured group	GCA_005883615	0.7	95.83	0.93	91.2081	68.0235	3061135	Ellin6529	CSP1-4	CF-16 sp005883615	soil
Metabolic reconstruction based on uncultured group	GCA_005883765	1	97.54	0.51	87.4947	41.7957	4671773	Bacteroidia	Chitinophagales	UTBCD1 sp005883765	soil
Metabolic reconstruction based on uncultured group	GCA_005883885	1	89.36	2.99	92.8848	68.9691	2260394	UBA4738	UBA4738	AC-51 sp005883885	soil
Metabolic reconstruction based on uncultured group	GCA_005883955	0.7	86.38	4.22	91.2017	68.2069	2558223	Thermoleophilia	Gaiellales	13-2-20CM-68-14 sp005883955	soil
Metabolic reconstruction based on uncultured group	GCA_005883995	0.9	89.37	1.72	92.0888	69.1562	2682008	Thermoleophilia	Gaiellales	AC-21 sp005883995	soil
Metabolic reconstruction based on uncultured group	GCA_005884515	0.6	80.92	0.85	91.7079	66.2357	2393970	UBA4738	AC-67	AC-67 sp005884515	soil
Metabolic reconstruction based on uncultured group	GCA_005884665	0.5	97.48	2.65	88.1242	43.467	5695986	Bacteroidia	Chitinophagales	VBAT01 sp005884665	soil
Metabolic reconstruction based on uncultured group	GCA_005884685	0.7	97.41	1.57	89.2888	65.562	5394776	Alphaproteobacteria	Rhizobiales	PALSA-894 sp005884685	soil
Metabolic reconstruction based on uncultured group	GCA_005884715	0.875	82.68	0.69	87.6678	60.4917	3851581	Alphaproteobacteria	Rhizobiales	Nordella sp005884715	soil
Metabolic reconstruction based on uncultured group	GCA_005884925	1	96.11	1.71	92.118	68.5802	2702093	UBA4738	UBA4738	AC-51 sp005884925	soil
Metabolic reconstruction based on uncultured group	GCA_005885165	0.5	92.1	0.86	91.5006	70.7632	2661250	Thermoleophilia	Solirubrobacterales	AC-37 sp005885165	soil
Metabolic reconstruction based on uncultured group	GCA_005885245	0.9	93.02	3.45	91.92	67.5213	3205084	Thermoleophilia	Gaiellales	3-1-20CM-4-69-9 sp005885245	soil
Metabolic reconstruction based on uncultured group	GCA_005885325	0.7	87.55	2.56	92.5264	69.1757	2189147	UBA4738	UBA4738	AC-69 sp005885325	soil
Metabolic reconstruction based on uncultured group	GCA_005885405	0.7	93.53	1.72	93.0539	68.074	2608841	Thermoleophilia	Solirubrobacterales	VAYN01 sp005885405	soil
Metabolic reconstruction based on uncultured group	GCA_005885515	0.6	91.6	0.85	88.5715	70.3016	2685901	Thermoleophilia	Solirubrobacterales	Palsa-744 sp005885515	soil
Metabolic reconstruction based on uncultured group	GCA_005885565	0.8	82.66	4.48	92.7141	71.4683	3145502	Thermoleophilia	Gaiellales	AC-50 sp005885565	soil
Metabolic reconstruction based on uncultured group	GCA_005887685	0.8	97.69	3.24	93.6879	66.1828	3053379	Dormibacteria	Dormibacterales	40CM-4-65-16 sp005887685	soil
Metabolic reconstruction based on uncultured group	GCA_005887825	0.6	90.88	4.76	88.1115	55.0253	3057823	Verrucomicrobiae	Chthoniobacterales	Udaeobacter sp005887825	soil
Metabolic reconstruction based on uncultured group	GCA_005887995	0.8	96	1.98	93.5304	67.98	3023884	Ellin6529	P2-11E	CF-39 sp005887995	soil
Metabolic reconstruction based on uncultured group	GCA_005888075	0.9	83.91	2.84	93.22	65.1493	2000319	Dormibacteria	Dormibacterales	40CM-4-65-16 sp005888075	soil
Metabolic reconstruction based on uncultured group	GCA_005888095	1	96.56	2.9	90.5117	71.094	5461732	Binatia	UTPRO1	DP-3 sp005888095	soil
Metabolic reconstruction based on uncultured group	GCA_005888325	0.9	96.93	2.14	90.6815	70.2753	4461741	Acidimicrobiia	Acidimicrobiales	AC-14 sp005888325	soil
Metabolic reconstruction based on uncultured group	GCA_005888365	0.9	92.03	0.86	90.9896	68.4875	2664681	Thermoleophilia	Gaiellales	GMQP-bins7 sp005888365	soil
Metabolic reconstruction based on uncultured group	GCA_005888595	0.8	81.79	3.55	88.2839	64.7609	2943780	CSP1-3	CSP1-3	NP-4 sp005888595	soil
Metabolic reconstruction based on uncultured group	GCA_005889075	0.8	95.54	0	93.5284	67.6459	2827789	Ellin6529	P2-11E	3-1-20CM-2-70-9 sp005889075	soil
Metabolic reconstruction based on uncultured group	GCA_005889085	0.9	96.3	2.31	93.0155	65.91	2797435	Dormibacteria	Dormibacterales	40CM-4-65-16 sp005889085	soil
Metabolic reconstruction based on uncultured group	GCA_005889225	0.9	89.04	2.24	93.3943	65.6339	2920285	Dormibacteria	CF-121	CF-13 sp005889225	soil
Metabolic reconstruction based on uncultured group	GCA_005889345	0.8	93.06	2.78	93.6021	65.7778	3232903	Dormibacteria	CF-121	CF-13 sp005889345	soil
Metabolic reconstruction based on uncultured group	GCA_005889495	0.5	91.38	3.09	93.5439	67.8826	2730461	Dormibacteria	Dormibacterales	40CM-4-65-16 sp005889495	soil
Metabolic reconstruction based on uncultured group	GCA_005889515	0.7	88.12	0	86.3489	73.166	3928395	Dormibacteria	UBA8260	CF-96 sp005889515	soil
Metabolic reconstruction based on uncultured group	GCA_005889535	0.9	88.22	1.85	93.0836	65.5768	2769469	Dormibacteria	CF-121	CF-13 sp005889535	soil
Metabolic reconstruction based on uncultured group	GCA_005893165	0.8	95.05	1.1	92.907	66.8884	2545397	RBG-16-71-46	SZUA-252	WS-7 sp005893165	soil
Metabolic reconstruction based on uncultured group	GCA_005893225	0.3	92.81	0.13	89.2379	69.7856	3373484	RBG-16-71-46	RBG-16-71-46	WS-3 sp005893225	soil
Metabolic reconstruction based on uncultured group	GCA_005893265	1	92.66	1.1	92.7587	65.5202	2477421	RBG-16-71-46	SZUA-252	WS-7 sp005893265	soil
Metabolic reconstruction based on uncultured group	GCA_005893275	1	98.9	2.75	93.3295	66.2463	2877901	RBG-16-71-46	SZUA-252	WS-7 sp005893275	soil
Metabolic reconstruction based on uncultured group	GCA_006212005	1	96.17	2.46	92.3239	33.8786	1908043	Campylobacteria	Campylobacterales	UBA1140 sp006212005	biofilm
Metabolic reconstruction based on uncultured group	GCA_006218065	1	99.52	0.66	90.3025	50.7112	5257400	Bacteroidia	AKYH767	VBWE01 sp006218065	freshwater enviroment
Metabolic reconstruction based on uncultured group	GCA_006226225	0.75	82.22	3.95	92.2538	51.7152	2188053	Alphaproteobacteria	Micavibrionales	CSBR16-224 sp006226225	freshwater enviroment
Metabolic reconstruction based on uncultured group	GCA_006226755	0.9	93.01	0.89	93.7084	39.2892	3851885	Bacteriovoracia	Bacteriovoracales	M0603 sp006226755	freshwater enviroment
Metabolic reconstruction based on uncultured group	GCA_006515835	0.75	86.44	2.52	89.9492	67.5268	2727484	Alphaproteobacteria	Caulobacterales	Brevundimonas sp006515835	freshwater enviroment
Metabolic reconstruction based on uncultured group	GCA_006844705	0.9	85.15	2.67	90.0689	45.3989	3077222	Gammaproteobacteria	Methylococcales	Methylomarinum sp006844705	marine environment
Metabolic reconstruction based on uncultured group	GCA_007116995	0.3	84.29	2.2	87.9062	43.7471	2328879	Limnochordia	DTU010	CSBR16-202 sp007116995	soda lake
Metabolic reconstruction based on uncultured group	GCA_007117515	0.9	93.13	2	89.8601	62.951	2401530	Gammaproteobacteria	Nitrococcales	SKGQ01 sp007117515	soda lake
Metabolic reconstruction based on uncultured group	GCA_007117835	0.2	98.55	1.33	93.1134	37.5631	1363037	Bacilli	Izemoplasmatales	CSBR16-107 sp007117835	soda lake
Metabolic reconstruction based on uncultured group	GCA_007118095	0.8	95.71	1.98	91.29	65.1916	3226155	Dehalococcoidia	UBA2991	SLAK01 sp007118095	soda lake
Metabolic reconstruction based on uncultured group	GCA_007118345	0.8	92.31	2.94	93.1101	70.0096	3346701	Acidimicrobiia	Acidimicrobiales	SKRR01 sp007118345	soda lake
Metabolic reconstruction based on uncultured group	GCA_007121465	0.9	92.55	1.28	93.5357	69.553	3171245	Acidimicrobiia	Acidimicrobiales	SKKL01 sp007121465	soda lake
Metabolic reconstruction based on uncultured group	GCA_007123265	0.888889	92.4	2.14	91.3005	58.0533	2430054	Kiritimatiellae	SLAD01	SLAD01 sp007123265	soda lake
Metabolic reconstruction based on uncultured group	GCA_007123695	0.6	81.84	1.5	89.8402	66.9053	4428105	Verrucomicrobiae	Verrucomicrobiales	Arctic95D-9 sp007123695	soda lake
Metabolic reconstruction based on uncultured group	GCA_007123975	0.2	86	0.12	93.2291	51.7438	1206239	Bacilli	Izemoplasmatales	SLQR01 sp007123975	soda lake
Metabolic reconstruction based on uncultured group	GCA_007124535	0.7	84.13	1.15	86.376	62.8214	4262214	Planctomycetes	Pirellulales	SLMF01 sp007124535	soda lake
Metabolic reconstruction based on uncultured group	GCA_007125155	0.1	80.08	1.12	87.3533	44.0868	745109	Paceibacteria	UBA9983_A	SKVL01 sp007125155	soda lake
Metabolic reconstruction based on uncultured group	GCA_007125175	0.9	95.16	0.56	90.6031	51.4296	3347648	Bacteroidia	Flavobacteriales	T3Sed10-241 sp007125175	soda lake
Metabolic reconstruction based on uncultured group	GCA_007125415	0.875	91.18	1.08	89.6582	62.674	3085983	Alphaproteobacteria	Rhodobacterales	Roseovarius sp007125415	soda lake
Metabolic reconstruction based on uncultured group	GCA_007125545	0.5	93.54	0.76	90.8854	60.2061	5242505	Anaerolineae	B4-G1	PWVB01 sp007125545	soda lake
Metabolic reconstruction based on uncultured group	GCA_007125845	0.9	98.9	3.3	91.6108	66.606	3203092	Gemmatimonadetes	Longimicrobiales	SLCK01 sp007125845	soda lake
Metabolic reconstruction based on uncultured group	GCA_007126515	1	93.75	2.09	91.9166	53.9659	2465461	Kiritimatiellae	SLAD01	SLAD01 sp007126515	soda lake
Metabolic reconstruction based on uncultured group	GCA_007126575	1	98.9	3.85	91.7984	68.2408	3678773	Gemmatimonadetes	Longimicrobiales	SLBA01 sp007126575	soda lake
Metabolic reconstruction based on uncultured group	GCA_007126655	0.6	98.08	4.25	89.6793	63.2173	4136323	Verrucomicrobiae	Verrucomicrobiales	UBA1315 sp007126655	soda lake
Metabolic reconstruction based on uncultured group	GCA_007126715	0.875	92.25	1.33	90.594	58.7516	3261092	Alphaproteobacteria	Rhodobacterales	Roseinatronobacter sp007126715	soda lake
Metabolic reconstruction based on uncultured group	GCA_007128345	0.3	94.32	2.27	91.8785	52.2854	2257166	Spirochaetia	Spirochaetales_D	SKXS01 sp007128345	soda lake
Metabolic reconstruction based on uncultured group	GCA_007129495	0.4	92.24	1.98	86.3506	56.1465	2106958	Dehalococcoidia	GIF9	SKVJ01 sp007129495	soda lake
Metabolic reconstruction based on uncultured group	GCA_007130675	0.8	87.91	3.3	87.4829	60.1112	4352769	Hydrogenedentia	Hydrogenedentiales	UBA2224 sp007130675	soda lake
Metabolic reconstruction based on uncultured group	GCA_007130885	1	94.84	4.52	91.1645	59.9174	3778194	Myxococcia	SLRQ01	SLRQ01 sp007130885	soda lake
Metabolic reconstruction based on uncultured group	GCA_007131285	0.9	88.44	1.45	87.0133	61.369	3108301	Polyangia	Polyangiales	SLQV01 sp007131285	soda lake
Metabolic reconstruction based on uncultured group	GCA_007131635	0.9	89.28	3.55	91.6904	45.5569	3294495	UBA10030	T3Sed10-11	T3Sed10-11 sp007131635	soda lake
Metabolic reconstruction based on uncultured group	GCA_007131925	0.8	95.45	1.7	89.8829	59.8552	3032304	DG-23	SLPQ01	SLPQ01 sp007131925	soda lake
Metabolic reconstruction based on uncultured group	GCA_007133065	1	98.31	1.01	89.439	61.7128	3679033	Verrucomicrobiae	Opitutales	SLNJ01 sp007133065	soda lake
Metabolic reconstruction based on uncultured group	GCA_007133465	0.8	88.03	2.85	90.1172	72.9606	2770942	Actinomycetia	Nitriliruptorales	SLMP01 sp007133465	soda lake
Metabolic reconstruction based on uncultured group	GCA_007133495	1	93.41	2.2	90.103	64.8248	3733477	Sumerlaeia	SLMS01	SLMS01 sp007133495	soda lake
Metabolic reconstruction based on uncultured group	GCA_007133615	1	93.46	0	89.4299	58.9577	3778161	Chloroflexia	Thermomicrobiales	SLMJ01 sp007133615	soda lake
Metabolic reconstruction based on uncultured group	GCA_007134215	1	95	3.42	89.9711	63.7519	4441737	Verrucomicrobiae	Opitutales	SLLG01 sp007134215	soda lake
Metabolic reconstruction based on uncultured group	GCA_007134735	0.2	91.39	4.45	89.7125	58.1057	2584683	Kiritimatiellae	SLAD01	SLKG01 sp007134735	soda lake
Metabolic reconstruction based on uncultured group	GCA_007135125	0.8	87.47	1.69	86.5715	45.904	1995110	Dethiobacteria	DTU022	SLJK01 sp007135125	soda lake
Metabolic reconstruction based on uncultured group	GCA_007136095	1	91.65	0.43	90.0943	69.7502	3056072	Actinomycetia	Nitriliruptorales	CSSed11-175R1 sp007136095	soda lake
Metabolic reconstruction based on uncultured group	GCA_007136405	1	85.1	2.03	87.7507	62.8134	4290504	UBA2968	UBA8231	SLHA01 sp007136405	soda lake
Metabolic reconstruction based on uncultured group	GCA_007136585	0.1	80.63	1.69	95.4037	51.4325	1882076	SLGR01	SLGR01	SLGR01 sp007136585	soda lake
Metabolic reconstruction based on uncultured group	GCA_007244385	0.7	99.19	1.45	86.7191	54.3868	5198895	Syntrophobacteria	Syntrophobacterales	Desulforhabdus sp007244385	marine environment
Metabolic reconstruction based on uncultured group	GCA_007280375	0.8	83.84	0.95	92.8296	60.2655	1375478	Gammaproteobacteria	Burkholderiales	QYQG01 sp007280375	freshwater enviroment
Metabolic reconstruction based on uncultured group	GCA_007280875	0.3	80.11	1.19	93.6854	49.5339	3028327	Bacteroidia	Bacteroidales	QYOJ01 sp007280875	freshwater enviroment
Metabolic reconstruction based on uncultured group	GCA_007570945	0.7	85.01	0.61	93.7226	64.8861	1801890	Gammaproteobacteria	Arenicellales	RKSH01 sp007570945	host
Metabolic reconstruction based on uncultured group	GCA_007570995	0.8	83.96	0.91	88.9222	57.3438	1976489	Nitrospiria	Nitrospirales	Bin75 sp007570995	host
Metabolic reconstruction based on uncultured group	GCA_007571365	1	95.44	3.6	92.0034	59.3289	5474620	UBA2968	UBA8231	GCA-2724215 sp007571365	host
Metabolic reconstruction based on uncultured group	GCA_007692645	1	96.17	0.66	90.7515	58.2326	3572149	Gammaproteobacteria	Pseudomonadales	REBR01 sp007692645	soda lake
Metabolic reconstruction based on uncultured group	GCA_007693395	1	95.72	0.93	90.3546	43.219	3558732	Rhodothermia	Balneolales	UBA2664 sp007693395	soda lake
Metabolic reconstruction based on uncultured group	GCA_007693555	0.9	98.39	1.34	89.4771	40.5132	4233799	Bacteroidia	Bacteroidales	SKVR01 sp007693555	soda lake
Metabolic reconstruction based on uncultured group	GCA_007693585	1	93.23	1.94	90.6628	69.7374	4971832	Bradymonadia	REDH01	REDH01 sp007693585	soda lake
Metabolic reconstruction based on uncultured group	GCA_007693595	1	92.58	1.96	92.2462	67.3624	4919394	UBA796	UBA796	REDI01 sp007693595	soda lake
Metabolic reconstruction based on uncultured group	GCA_007693605	0.9	83.87	0	91.5621	49.4478	2185313	UBA2394	UBA2394	REDG01 sp007693605	soda lake
Metabolic reconstruction based on uncultured group	GCA_007693765	0.1	93.34	0	88.7327	69.688	2895094	Phycisphaerae	Phycisphaerales	RECZ01 sp007693765	soda lake
Metabolic reconstruction based on uncultured group	GCA_007693785	0.1	95.45	1.14	88.1771	69.3559	3060321	Phycisphaerae	Phycisphaerales	RECY01 sp007693785	soda lake
Metabolic reconstruction based on uncultured group	GCA_007693825	1	91.62	1.69	89.4912	54.7523	3212003	Rhodothermia	Balneolales	SKNL01 sp007693825	soda lake
Metabolic reconstruction based on uncultured group	GCA_007693845	0.7	94.03	3.98	88.5346	61.3241	3262488	Phycisphaerae	Phycisphaerales	SKZB01 sp007693845	soda lake
Metabolic reconstruction based on uncultured group	GCA_007693855	0.9	90.38	2.2	93.6395	67.1206	3286140	Gammaproteobacteria	PWYM01	SKYU01 sp007693855	soda lake
Metabolic reconstruction based on uncultured group	GCA_007693965	0.2	97.73	0	87.9284	65.8047	3484422	Phycisphaerae	Phycisphaerales	RECQ01 sp007693965	soda lake
Metabolic reconstruction based on uncultured group	GCA_007694005	0.4	97.31	2.4	94.3436	57.2646	3902615	Spirochaetia	Spirochaetales_C	SKKC01 sp007694005	soda lake
Metabolic reconstruction based on uncultured group	GCA_007694185	1	98.75	0	87.2435	62.2824	5776646	Planctomycetes	Pirellulales	UBA6163 sp007694185	soda lake
Metabolic reconstruction based on uncultured group	GCA_007694925	0.2	91.48	0	90.0161	68.1288	2987106	Phycisphaerae	Phycisphaerales	SLFH01 sp007694925	soda lake
Metabolic reconstruction based on uncultured group	GCA_007695015	1	96.51	1.9	91.1163	48.3833	3416348	Bacteroidia	Bacteroidales	PXAP01 sp007695015	soda lake
Metabolic reconstruction based on uncultured group	GCA_007695045	0.875	95.11	2.66	88.4259	66.0585	3350755	Alphaproteobacteria	Rhodospirillales	REEP01 sp007695045	soda lake
Metabolic reconstruction based on uncultured group	GCA_007695125	1	89.48	2.19	92.2458	71.2141	3684174	Deinococci	Deinococcales	CSSed10-48 sp007695125	soda lake
Metabolic reconstruction based on uncultured group	GCA_007695245	1	94.4	1.44	89.2272	63.3432	4080318	Gammaproteobacteria	Competibacterales	REEE01 sp007695245	soda lake
Metabolic reconstruction based on uncultured group	GCA_007695355	1	92.47	3.97	89.5618	60.2528	3460354	UBA11346	UBA11346	REDP01 sp007695355	soda lake
Metabolic reconstruction based on uncultured group	GCA_007695365	1	97.4	0.54	92.5864	49.3205	3520093	Bacteroidia	Flavobacteriales	SKUL01 sp007695365	soda lake
Metabolic reconstruction based on uncultured group	GCA_008012315	1	99.13	2.27	88.7501	61.2644	5719975	Alphaproteobacteria	Dongiales	SSEL01 sp008012315	wastewater
Metabolic reconstruction based on uncultured group	GCA_008015325	1	91.35	1.44	90.5582	52.55	3863184	Gammaproteobacteria	Enterobacterales	Pararheinheimera sp008015325	wastewater
Metabolic reconstruction based on uncultured group	GCA_008015595	1	89.13	0.63	89.4889	42.9007	2557120	Gammaproteobacteria	Burkholderiales	Nitrosomonas sp008015595	wastewater
Metabolic reconstruction based on uncultured group	GCA_008081045	1	92.17	0.56	90.4494	54.7323	2745192	Gammaproteobacteria	Pseudomonadales	UBA9145 sp008081045	marine environment
Metabolic reconstruction based on uncultured group	GCA_008363215	0.2	96.59	0	89.1261	65.8399	3573946	Phycisphaerae	Phycisphaerales	J022 sp008363215	bioreactor
Metabolic reconstruction based on uncultured group	GCA_008363385	1	96.96	1.88	92.9435	73.0967	5897115	Thermoanaerobaculia	UBA5066	RHKY01 sp008363385	bioreactor
Metabolic reconstruction based on uncultured group	GCA_008373095	0.4	90.56	1.98	92.7781	41.9648	1951973	Dehalococcoidia	SAR202	UBA11996 sp002320875	marine environment
Metabolic reconstruction based on uncultured group	GCA_008501825	1	98.86	0	93.5594	57.4151	5724611	UBA1135	UBA1135	QQUA01 sp008501825	marine environment
Metabolic reconstruction based on uncultured group	GCA_008534395	0.7	90.52	0	89.5257	35.5175	2093156	SZUA-79	Acidulodesulfobacterales	Acidulodesulfobacterium acidiphilum	wastewater
Metabolic reconstruction based on uncultured group	GCA_008636095	0.3	86.71	0.56	88.91	54.9709	3806325	Kiritimatiellae	JAAZAB01	VSJD01 sp008636095	biofilm
Metabolic reconstruction based on uncultured group	GCA_008636105	0.4	95.45	4.55	84.1202	38.2504	2955644	Brocadiae	Brocadiales	DRGJ01 sp008636105	marine environment
Metabolic reconstruction based on uncultured group	GCA_008668455	0.2	88.46	1.01	91.7305	46.1295	1775094	Clostridia	Monoglobales_A	RQCD01 sp008668455	host
Metabolic reconstruction based on uncultured group	GCA_008709575	1	98.48	0.83	89.3707	67.2501	3911505	Actinomycetia	Mycobacteriales	Mycobacterium sp008709575	hot springs
Metabolic reconstruction based on uncultured group	GCA_009177185	0.3	81.49	1.15	89.5008	49.2492	2418839	Bacteroidia	Bacteroidales	UBA4334 sp009177185	host
Metabolic reconstruction based on uncultured group	GCA_009377435	0.9	94.59	1.28	90.2699	65.0335	2251779	Acidimicrobiia	UBA5794	WHTL01 sp009377435	fossil
Metabolic reconstruction based on uncultured group	GCA_009377535	0.9	93.77	1.52	89.0546	67.3609	4428664	Alphaproteobacteria	Kiloniellales	WHTV01 sp009377535	fossil
Metabolic reconstruction based on uncultured group	GCA_009377605	1	96.58	3.42	89.6016	64.5173	6786431	Vicinamibacteria	Vicinamibacterales	WHTT01 sp009377605	fossil
Metabolic reconstruction based on uncultured group	GCA_009377665	0.9	90.48	3.96	89.4576	65.5792	2957121	Dehalococcoidia	WHTO01	WHTO01 sp009377665	fossil
Metabolic reconstruction based on uncultured group	GCA_009377715	0.6	93.04	0.09	86.8264	56.963	2346458	Dehalococcoidia	SM23-28-2	WHTN01 sp009377715	fossil
Metabolic reconstruction based on uncultured group	GCA_009377745	0.7	93.23	0.42	84.9957	63.7618	3534093	Dehalococcoidia	DSTF01	WHTK01 sp009377745	fossil
Metabolic reconstruction based on uncultured group	GCA_009377755	0.875	94.15	2.22	86.9004	64.8373	5225134	Alphaproteobacteria	Rhizobiales	WHTM01 sp009377755	fossil
Metabolic reconstruction based on uncultured group	GCA_009377795	1	98.65	0.81	89.9591	68.8975	4583615	Actinomycetia	Propionibacteriales	WHTJ01 sp009377795	fossil
Metabolic reconstruction based on uncultured group	GCA_009377815	0.9	97.86	0.85	91.9871	64.0983	3597592	UBA4738	CADDZG01	WHTI01 sp009377815	fossil
Metabolic reconstruction based on uncultured group	GCA_009377835	0.8	98.77	4.7	91.0325	68.7427	3342050	Actinomycetia	Euzebyales	WHTG01 sp009377835	fossil
Metabolic reconstruction based on uncultured group	GCA_009377865	1	95.07	2.66	88.8575	70.2305	3999782	Actinomycetia	Mycobacteriales	WHSY01 sp009377865	fossil
Metabolic reconstruction based on uncultured group	GCA_009379725	0.7	91.11	3.23	87.2817	54.1891	4229199	Binatia	UBA9968	WHTF01 sp009379725	fossil
Metabolic reconstruction based on uncultured group	GCA_009379795	0.7	96.58	4.56	90.0255	69.6214	3649015	Actinomycetia	Euzebyales	WHTC01 sp009379795	fossil
Metabolic reconstruction based on uncultured group	GCA_009379915	1	97.44	0	88.2313	64.3461	3388903	UBA4738	CADDZG01	WHSV01 sp009379915	fossil
Metabolic reconstruction based on uncultured group	GCA_009379925	0.7	91.25	0.99	88.9858	69.8151	3544553	Dehalococcoidia	UBA2979	WHSU01 sp009379925	fossil
Metabolic reconstruction based on uncultured group	GCA_009379955	1	99.04	0.53	91.5063	70.8285	6610571	Actinomycetia	Streptosporangiales	WHST01 sp009379955	fossil
Metabolic reconstruction based on uncultured group	GCA_009379995	1	95.19	2.41	90.1927	69.7538	5797089	Actinomycetia	Streptosporangiales	WHSR01 sp009379995	fossil
Metabolic reconstruction based on uncultured group	GCA_009380005	0.7	95.3	2.85	88.8513	65.6064	3806990	UBA4738	CADDZG01	WHSQ01 sp009380005	fossil
Metabolic reconstruction based on uncultured group	GCA_009380075	0.9	97.5	1	88.9196	65.6441	3542334	Alphaproteobacteria	SMXQ01	WHSO01 sp009380075	fossil
Metabolic reconstruction based on uncultured group	GCA_009391535	0.3	90.26	0.99	92.0701	41.0836	1362308	Dehalococcoidia	UBA2985	VFHP01 sp009391535	marine environment
Metabolic reconstruction based on uncultured group	GCA_009392005	0.2	94.88	0	89.8121	44.8194	1600497	Dehalococcoidia	UBA6926	VFHL01 sp009392005	marine environment
Metabolic reconstruction based on uncultured group	GCA_009392195	0.4	95.51	3.17	91.9906	35.8366	2053070	Dehalococcoidia	SAR202	OSU-TB39 sp009392195	marine environment
Metabolic reconstruction based on uncultured group	GCA_009392215	0.9	89.77	0	90.4979	46.2127	1809448	Dehalococcoidia	UBA1151	GCA-002725925 sp009392215	marine environment
Metabolic reconstruction based on uncultured group	GCA_009392295	0.4	92.74	0	92.7939	32.0279	1447273	Dehalococcoidia	SAR202	GCA-2719675 sp009392295	marine environment
Metabolic reconstruction based on uncultured group	GCA_009469675	0.8	93.37	2.84	91.659	66.2312	3393752	Gammaproteobacteria	Burkholderiales	SSSZ01 sp009469675	sludge
Metabolic reconstruction based on uncultured group	GCA_009668945	1	97.08	3.19	92.8391	66.1984	1922410	Coriobacteriia	OPB41	UBA6100 sp009668945	freshwater enviroment
Metabolic reconstruction based on uncultured group	GCA_009684515	1	99.35	0	91.6804	51.5519	3671416	Desulfuromonadia	Geobacterales	Pseudopelobacter sp009684515	biofilm
Metabolic reconstruction based on uncultured group	GCA_009684525	1	99.98	0.97	89.9805	58.065	4235487	Desulfuromonadia	Geobacterales	OR-1 sp009684525	biofilm
Metabolic reconstruction based on uncultured group	GCA_009691195	0.6	95.26	0.86	92.5669	69.8473	2319596	Thermoleophilia	Solirubrobacterales	SHVA01 sp009691195	freshwater enviroment
Metabolic reconstruction based on uncultured group	GCA_009691685	0.8	87.61	0	94.7985	48.4035	1330358	Verrucomicrobiae	Opitutales	UBA953 sp002737185	freshwater enviroment
Metabolic reconstruction based on uncultured group	GCA_009691725	0.2	95.08	0	95.2937	58.4915	2067297	Phycisphaerae	Phycisphaerales	F1-60-MAGs104 sp009691725	freshwater enviroment
Metabolic reconstruction based on uncultured group	GCA_009691765	0.2	91.33	1.08	94.5553	60.6439	2584013	GCA-002687715	GCA-002687715	SXUL01 sp009691765	freshwater enviroment
Metabolic reconstruction based on uncultured group	GCA_009691785	0.3	96.01	0	92.0872	53.4717	2187188	Phycisphaerae	Phycisphaerales	SYAC01 sp009691785	freshwater enviroment
Metabolic reconstruction based on uncultured group	GCA_009691805	0.2	92.05	0.57	92.7912	58.6477	2616648	Phycisphaerae	Phycisphaerales	F1-140-MAGs142 sp009691805	freshwater enviroment
Metabolic reconstruction based on uncultured group	GCA_009691845	1	93.02	4.65	88.9039	58.4308	5712728	Planctomycetes	Gemmatales	SIAJ01 sp009691845	freshwater enviroment
Metabolic reconstruction based on uncultured group	GCA_009691855	0.8	95.7	1.61	91.0525	71.0333	4284290	UBA1135	UBA1135	JABFRZ01 sp009691855	freshwater enviroment
Metabolic reconstruction based on uncultured group	GCA_009691915	0.2	96.21	0	95.2123	63.6044	2272911	Phycisphaerae	Phycisphaerales	F1-60-MAGs104 sp009691915	freshwater enviroment
Metabolic reconstruction based on uncultured group	GCA_009692005	1	97.73	1.14	91.4663	55.3235	4189651	Planctomycetes	Gemmatales	SHZZ01 sp009692005	freshwater enviroment
Metabolic reconstruction based on uncultured group	GCA_009692015	0.1	88.26	0	95.4555	60.4235	1744059	Phycisphaerae	Phycisphaerales	F1-60-MAGs104 sp009692015	freshwater enviroment
Metabolic reconstruction based on uncultured group	GCA_009692045	0.2	96.21	1.14	94.9229	60.2529	2173324	Phycisphaerae	Phycisphaerales	SYPI01 sp009692045	freshwater enviroment
Metabolic reconstruction based on uncultured group	GCA_009692105	0.9	89.51	4.4	92.0407	66.381	1617159	Gemmatimonadetes	Longimicrobiales	SHZS01 sp009692105	freshwater enviroment
Metabolic reconstruction based on uncultured group	GCA_009692115	0.3	98.84	2.2	93.8952	65.6548	3121474	Gemmatimonadetes	Gemmatimonadales	JABFSM01 sp009692115	freshwater enviroment
Metabolic reconstruction based on uncultured group	GCA_009692205	0.625	98.35	4.4	92.3679	68.156	2723213	Gemmatimonadetes	Longimicrobiales	UBA2982 sp009692205	freshwater enviroment
Metabolic reconstruction based on uncultured group	GCA_009692425	1	90.62	2.26	92.1709	69.0794	4943461	UBA9042	UBA9042	SHZF01 sp009692425	freshwater enviroment
Metabolic reconstruction based on uncultured group	GCA_009692465	1	84.28	1.29	86.9182	61.1558	5822187	UBA9042	UBA9042	SXRM01 sp009692465	freshwater enviroment
Metabolic reconstruction based on uncultured group	GCA_009692505	0.7	89.68	4	94.6062	67.2429	4944398	Bradymonadia	UBA7976	SHZC01 sp009692505	freshwater enviroment
Metabolic reconstruction based on uncultured group	GCA_009692515	0.9	83.56	0.84	91.6483	40.8961	2122744	FAC87	UBA2466	UBA2466 sp009692515	freshwater enviroment
Metabolic reconstruction based on uncultured group	GCA_009692665	0.7	89.11	1.98	84.8885	59.2881	1578495	Dehalococcoidia	UBA1127	SHYT01 sp009692665	freshwater enviroment
Metabolic reconstruction based on uncultured group	GCA_009692865	0.7	82.43	0.69	84.5615	63.7973	1411009	Dehalococcoidia	GCA-2717565	SHYH01 sp009692865	freshwater enviroment
Metabolic reconstruction based on uncultured group	GCA_009692925	0.7	92.74	0	84.914	64.2888	2065070	Dehalococcoidia	UBA3495	SHYG01 sp009692925	freshwater enviroment
Metabolic reconstruction based on uncultured group	GCA_009692945	0.3	81.19	0	85.0599	64.8675	2501484	Dehalococcoidia	SHYD01	SHYD01 sp009692945	freshwater enviroment
Metabolic reconstruction based on uncultured group	GCA_009693015	0.6	92.74	0	87.4017	65.8303	1952790	Dehalococcoidia	SHYB01	SHYB01 sp009693015	freshwater enviroment
Metabolic reconstruction based on uncultured group	GCA_009693045	0.7	82.84	0	81.7921	64.6401	1846624	Dehalococcoidia	UBA1127	SHXZ01 sp009693045	freshwater enviroment
Metabolic reconstruction based on uncultured group	GCA_009693115	0.9	96.7	0	85.4881	62.1261	2016578	Dehalococcoidia	UBA1151	SHXW01 sp009693115	freshwater enviroment
Metabolic reconstruction based on uncultured group	GCA_009693245	1	96.79	1.9	90.754	59.7795	3001929	Gammaproteobacteria	Burkholderiales	SHXO01 sp009693245	freshwater enviroment
Metabolic reconstruction based on uncultured group	GCA_009693305	0.8	88.31	0.19	92.6418	46.7538	2141197	Gammaproteobacteria	Burkholderiales	CAINMN01 sp009693305	freshwater enviroment
Metabolic reconstruction based on uncultured group	GCA_009693575	0.3	91.73	0.03	90.839	43.7739	2436348	Bacteroidia	NS11-12g	SHWZ01 sp009693575	freshwater enviroment
Metabolic reconstruction based on uncultured group	GCA_009693745	0.875	95.18	3.89	95.5248	29.3908	997510	Alphaproteobacteria	Pelagibacterales	Fonsibacter sp009693745	freshwater enviroment
Metabolic reconstruction based on uncultured group	GCA_009694215	0.875	83.76	3.64	88.8544	65.4514	3534877	Alphaproteobacteria	Rhizobiales	Z2-YC6860 sp009694215	freshwater enviroment
Metabolic reconstruction based on uncultured group	GCA_009694265	0.875	88.23	1.32	89.4915	62.5408	2494857	Alphaproteobacteria	Rhizobiales	Pseudolabrys sp009694265	freshwater enviroment
Metabolic reconstruction based on uncultured group	GCA_009694365	0.7	97.41	0	90.1991	68.1448	1496510	Thermoleophilia	Ga0077560	SYFI01 sp009694365	freshwater enviroment
Metabolic reconstruction based on uncultured group	GCA_009694415	0.7	85.28	1.28	94.3654	58.2024	2252929	Acidimicrobiia	IMCC26256	SHUZ01 sp009694415	freshwater enviroment
Metabolic reconstruction based on uncultured group	GCA_009694435	0.5	96.58	2.14	94.8595	53.24	1765868	Acidimicrobiia	IMCC26256	SHUY01 sp009694435	freshwater enviroment
Metabolic reconstruction based on uncultured group	GCA_009694475	0.5	83.25	0.65	94.1688	63.7303	1809074	Thermoleophilia	Gaiellales	F1-60-MAGs149 sp009694475	freshwater enviroment
Metabolic reconstruction based on uncultured group	GCA_009694805	0.9	82.42	2.2	89.0536	64.5225	4889090	UBA2968	SICM01	SICM01 sp009694805	freshwater enviroment
Metabolic reconstruction based on uncultured group	GCA_009695465	0.7	93.24	0	94.4702	62.1844	2569501	Verrucomicrobiae	Pedosphaerales	SYLI01 sp009695465	freshwater enviroment
Metabolic reconstruction based on uncultured group	GCA_009699605	0.9	95.42	1.71	92.5764	67.1697	3449462	Acidimicrobiia	Acidimicrobiales	WLNW01 sp009699605	freshwater enviroment
Metabolic reconstruction based on uncultured group	GCA_009699615	0.6	81.91	0.85	94.9581	63.9702	1738606	Thermoleophilia	Solirubrobacterales	F1-60-MAGs163 sp009699615	freshwater enviroment
Metabolic reconstruction based on uncultured group	GCA_009699875	1	98.29	1.28	94.3845	54.9903	1972529	Acidimicrobiia	Acidimicrobiales	CAIUMH01 sp009699875	freshwater enviroment
Metabolic reconstruction based on uncultured group	GCA_009701715	1	97.01	2.14	93.9985	65.8812	2805826	Acidimicrobiia	Acidimicrobiales	WLJO01 sp009701715	freshwater enviroment
Metabolic reconstruction based on uncultured group	GCA_009702325	1	93.97	0.86	94.0243	64.8076	1911961	Thermoleophilia	Gaiellales	PALSA-600 sp009702325	freshwater enviroment
Metabolic reconstruction based on uncultured group	GCA_009702755	1	81.03	0.86	95.6046	53.4385	1843812	Acidimicrobiia	Acidimicrobiales	UBA2093 sp009702755	freshwater enviroment
Metabolic reconstruction based on uncultured group	GCA_009703125	1	88.07	2.14	95.7755	51.8686	1928738	Acidimicrobiia	Acidimicrobiales	UBA2093 sp009703125	freshwater enviroment
Metabolic reconstruction based on uncultured group	GCA_009704425	1	81.62	1.71	95.1633	65.6393	2050766	Acidimicrobiia	Acidimicrobiales	Casp-actino8 sp009704425	freshwater enviroment
Metabolic reconstruction based on uncultured group	GCA_009704535	0.2	92.19	1.54	94.1922	58.8972	1450612	Actinomycetia	Actinomycetales	Pontimonas sp009704535	freshwater enviroment
Metabolic reconstruction based on uncultured group	GCA_009711705	0.8	99.27	0.96	84.3333	43.9298	4298674	Desulfotomaculia	Desulfotomaculales	VENG01 sp009711705	marine environment
Metabolic reconstruction based on uncultured group	GCA_009711825	0.2	95.34	0	90.1317	50.5469	3089666	Proteinivoracia	UBA4975	VEMY01 sp009711825	marine environment
Metabolic reconstruction based on uncultured group	GCA_009772895	1	98.76	0	89.9266	62.3201	4102954	Verrucomicrobiae	Opitutales	WOUP01 sp009772895	subsurface
Metabolic reconstruction based on uncultured group	GCA_009772985	0.9	88.48	1.82	90.3303	61.2223	3032111	Anaerolineae	Anaerolineales	UBA877 sp009772985	freshwater enviroment
Metabolic reconstruction based on uncultured group	GCA_009773075	0.444444	81.9	1.97	88.195	42.5763	2105831	SM23-61	UBA8473	UBA8473 sp009773075	freshwater enviroment
Metabolic reconstruction based on uncultured group	GCA_009773155	0.3	94.94	1.12	92.5751	62.8601	2757479	Elusimicrobia	Elusimicrobiales	UBA2231 sp009773155	freshwater enviroment
Metabolic reconstruction based on uncultured group	GCA_009773185	1	96.36	0.91	91.504	43.6322	2787148	Thermodesulfovibrionia	Thermodesulfovibrionales	SCSY01 sp009773185	freshwater enviroment
Metabolic reconstruction based on uncultured group	GCA_009773315	0.7	96.13	3.01	89.5145	48.796	2978281	Syntrophia	Syntrophales	UBA8904 sp009773315	freshwater enviroment
Metabolic reconstruction based on uncultured group	GCA_009773335	0.9	98.11	3.57	90.1139	66.2071	4035341	Alphaproteobacteria	Caulobacterales	VFBF01 sp006515885	freshwater enviroment
Metabolic reconstruction based on uncultured group	GCA_009773395	0.875	97.29	0.95	91.1419	46.2692	2633741	Alphaproteobacteria	Caulobacterales	UBA1942 sp009773395	freshwater enviroment
Metabolic reconstruction based on uncultured group	GCA_009773735	0.1	98.11	3.77	90.8021	38.6794	1943005	Bacilli	Erysipelotrichales	UBA2212 sp009773735	freshwater enviroment
Metabolic reconstruction based on uncultured group	GCA_009773755	1	94.32	2.27	91.0405	65.7048	5781751	MHYJ01	WSZJ01	WSZJ01 sp009773755	freshwater enviroment
Metabolic reconstruction based on uncultured group	GCA_009774135	0.5	85.7	2.49	90.6222	51.9458	3456019	Clostridia	Lachnospirales	UBA7182 sp009774135	host
Metabolic reconstruction based on uncultured group	GCA_009774155	0.7	93.77	2.74	91.3575	47.5399	3288304	Clostridia	Lachnospirales	UBA7182 sp009774155	host
Metabolic reconstruction based on uncultured group	GCA_009774765	0.1	96.43	1.51	91.8632	46.5394	2647040	Bacteroidia	Bacteroidales	RC9 sp009774765	host
Metabolic reconstruction based on uncultured group	GCA_009776345	0.2	83.81	2.35	85.8934	53.6718	1995556	Clostridia	Oscillospirales	WRAV01 sp009776345	host
Metabolic reconstruction based on uncultured group	GCA_009776515	0.2	96.2	0.09	85.8898	53.0475	1344225	Dehalococcoidia	Dehalococcoidales	WRNP01 sp009776515	host
Metabolic reconstruction based on uncultured group	GCA_009776725	0.6	94.35	4.03	86.5577	51.9839	2338597	Coriobacteriia	Coriobacteriales	WQXZ01 sp009776725	host
Metabolic reconstruction based on uncultured group	GCA_009776735	0.2	88.45	0	88.6087	44.3422	1208486	Dehalococcoidia	Dehalococcoidales	WRNG01 sp009776735	host
Metabolic reconstruction based on uncultured group	GCA_009776955	0.3	85.11	0.71	93.6573	55.3924	2034464	Clostridia	Peptostreptococcales	WRMW01 sp009776955	host
Metabolic reconstruction based on uncultured group	GCA_009777055	0.3	92.58	1.34	89.3656	58.7267	2526384	Clostridia	Oscillospirales	WRMQ01 sp009777055	host
Metabolic reconstruction based on uncultured group	GCA_009777235	0.3	90.44	1.34	89.5944	47.262	2626098	Clostridia	Oscillospirales	WRMH01 sp009777235	host
Metabolic reconstruction based on uncultured group	GCA_009777245	0.9	89.2	1.1	89.1668	54.8259	2151763	Gammaproteobacteria	Burkholderiales	Azovibrio sp009777245	host
Metabolic reconstruction based on uncultured group	GCA_009777335	0.2	80.68	3.41	92.568	54.4877	2163713	Spirochaetia	Treponematales	Treponema_H sp009777335	host
Metabolic reconstruction based on uncultured group	GCA_009777345	1	96.63	0	88.1365	70.6567	3322460	Actinomycetia	Actinomycetales	Cellulomonas sp009777345	host
Metabolic reconstruction based on uncultured group	GCA_009777575	0.2	94.44	1.1	87.6421	34.0126	3755968	Cloacimonadia	Cloacimonadales	WRLO01 sp009777575	host
Metabolic reconstruction based on uncultured group	GCA_009777635	0.3	96.64	2.35	90.2186	50.1044	2831681	Clostridia	Oscillospirales	WRAV01 sp009777635	host
Metabolic reconstruction based on uncultured group	GCA_009777715	0.4	90.36	2.61	90.5813	42.8518	3106482	Clostridia	Lachnospirales	UBA935 sp009777715	host
Metabolic reconstruction based on uncultured group	GCA_009777725	0.3	94.63	1.34	88.8492	43.8302	2772562	Clostridia	Oscillospirales	UBA946 sp009777725	host
Metabolic reconstruction based on uncultured group	GCA_009777775	0.7	94.3	0.34	87.9416	41.244	2797010	Clostridia	Oscillospirales	WRMH01 sp009777775	host
Metabolic reconstruction based on uncultured group	GCA_009777835	0	91.28	2.01	92.0393	46.9789	1742961	Clostridia	Oscillospirales	Ruminiclostridium_E sp009777835	host
Metabolic reconstruction based on uncultured group	GCA_009777895	0.3	82.73	0.69	86.517	50.0006	1562837	Clostridia	Oscillospirales	WRKY01 sp009777895	host
Metabolic reconstruction based on uncultured group	GCA_009778065	0.3	94.3	0.67	91.1815	42.984	2545972	Clostridia	Oscillospirales	Ruminiclostridium_E sp009778065	host
Metabolic reconstruction based on uncultured group	GCA_009778475	0.6	90.54	3.75	87.8942	62.9712	3966866	Kiritimatiellae	RFP12	WRJS01 sp009778475	host
Metabolic reconstruction based on uncultured group	GCA_009778535	0.2	80.16	1.04	90.8125	53.1553	1718263	Actinomycetia	Propionibacteriales	Propionicimonas sp009778535	host
Metabolic reconstruction based on uncultured group	GCA_009778595	0.8	92.19	0.82	88.8521	49.2176	2833927	Desulfitobacteriia	Desulfitobacteriales	WRJI01 sp009778595	host
Metabolic reconstruction based on uncultured group	GCA_009778785	1	95.78	0	89.4535	57.366	2145018	Gammaproteobacteria	Burkholderiales	UBA931 sp009778785	host
Metabolic reconstruction based on uncultured group	GCA_009778865	0.2	81.24	0	86.3978	40.1774	919533	Dehalococcoidia	Dehalococcoidales	WRFJ01 sp009778865	host
Metabolic reconstruction based on uncultured group	GCA_009778945	0.3	82.24	1.95	91.1031	55.9941	1709787	Clostridia	Peptostreptococcales	WRFF01 sp009778945	host
Metabolic reconstruction based on uncultured group	GCA_009779135	0.7	87.55	0	91.691	52.7867	1545022	Alphaproteobacteria	Micavibrionales_A	UBA8914 sp009779135	host
Metabolic reconstruction based on uncultured group	GCA_009779255	0.2	85.81	0	86.1001	53.4374	1135917	Dehalococcoidia	Dehalococcoidales	WREQ01 sp009779255	host
Metabolic reconstruction based on uncultured group	GCA_009779655	0	80.86	0.11	88.6056	47.1672	909703	Dehalococcoidia	Dehalococcoidales	WRNG01 sp009779655	host
Metabolic reconstruction based on uncultured group	GCA_009779675	1	92.08	1.53	89.7288	59.7507	1885737	Coriobacteriia	OPB41	WRDS01 sp009779675	host
Metabolic reconstruction based on uncultured group	GCA_009779975	0.2	89.69	0.4	86.4888	37.7672	2028252	Clostridia_A	Christensenellales	WRAY01 sp009779975	host
Metabolic reconstruction based on uncultured group	GCA_009780065	0.2	87.08	2.81	91.645	40.3606	1200606	Clostridia_A	Christensenellales	WRAD01 sp009780065	host
Metabolic reconstruction based on uncultured group	GCA_009780135	0.2	80.07	0	89.086	35.8426	1576678	Clostridia_A	Christensenellales	WRAP01 sp009780135	host
Metabolic reconstruction based on uncultured group	GCA_009780275	0.3	94.41	0.67	90.0745	48.8715	2093019	Clostridia	Oscillospirales	WRAI01 sp009780275	host
Metabolic reconstruction based on uncultured group	GCA_009780915	1	92.67	1.47	89.7293	65.1443	2784349	Actinomycetia	Propionibacteriales	WQYJ01 sp009780915	host
Metabolic reconstruction based on uncultured group	GCA_009781185	0.8	91.48	1.14	87.1637	56.9542	4647385	Phycisphaerae	WQYP01	WQYP01 sp009781185	host
Metabolic reconstruction based on uncultured group	GCA_009781315	0.2	96.56	0	92.8514	39.5555	1897585	Endomicrobia	Endomicrobiales	Endomicrobium sp009781315	host
Metabolic reconstruction based on uncultured group	GCA_009781325	1	80.59	0.78	90.1403	55.805	2007603	Actinomycetia	Propionibacteriales	WQYJ01 sp009781325	host
Metabolic reconstruction based on uncultured group	GCA_009781515	0.3	91.44	1.34	92.7592	43.6702	2295717	Clostridia	Oscillospirales	WRMH01 sp009781515	host
Metabolic reconstruction based on uncultured group	GCA_009782175	1	94.52	0.16	88.8909	53.0105	2700659	Myxococcia	Myxococcales	WRKR01 sp009782175	host
Metabolic reconstruction based on uncultured group	GCA_009782265	0.3	84.73	3.69	89.5086	43.4289	1840230	Clostridia	Oscillospirales	Ruminiclostridium_E sp009782265	host
Metabolic reconstruction based on uncultured group	GCA_009782285	0.2	85.22	1.3	92.3889	51.3611	3105003	Clostridia	Peptostreptococcales	WRJK01 sp009782285	host
Metabolic reconstruction based on uncultured group	GCA_009782405	0.3	81.82	3.29	92.3984	48.3457	3541047	Clostridia	Oscillospirales	WRJC01 sp009782405	host
Metabolic reconstruction based on uncultured group	GCA_009782435	0.3	91.5	2.63	91.9311	51.6198	2154473	Clostridia	Oscillospirales	WRJA01 sp009782435	host
Metabolic reconstruction based on uncultured group	GCA_009782495	0.2	88.64	0.13	90.7639	45.1324	2414460	Spirochaetia	Treponematales	WRIV01 sp009782495	host
Metabolic reconstruction based on uncultured group	GCA_009782515	0.8	91.2	1.06	83.6215	46.267	2669682	Clostridia	Eubacteriales	WRIY01 sp009782515	host
Metabolic reconstruction based on uncultured group	GCA_009782605	0.4	96.77	0.27	88.3372	61.7629	1951895	Coriobacteriia	Coriobacteriales	Raoultibacter sp009782605	host
Metabolic reconstruction based on uncultured group	GCA_009782825	0.7	94.94	1.21	87.7049	48.1942	2987914	Desulfitobacteriia	Desulfitobacteriales	WRJI01 sp009782825	host
Metabolic reconstruction based on uncultured group	GCA_009782875	0.7	91.55	1.76	77.4101	46.1077	3189490	Clostridia	Eubacteriales	WRIE01 sp009782875	host
Metabolic reconstruction based on uncultured group	GCA_009782915	1	81.88	0.78	90.7229	55.0147	1639263	Actinomycetia	Propionibacteriales	WQYJ01 sp009782915	host
Metabolic reconstruction based on uncultured group	GCA_009782955	0.7	88.64	2.27	92.52	43.731	2561585	Spirochaetia	Treponematales	WRIV01 sp009782955	host
Metabolic reconstruction based on uncultured group	GCA_009783085	0.9	95.36	0	89.379	49.8486	1578423	Coriobacteriia	Coriobacteriales	WRHU01 sp009783085	host
Metabolic reconstruction based on uncultured group	GCA_009783145	0.1	86.26	1.2	88.9209	50.0689	946699	Alphaproteobacteria	Rs-D84	WRCA01 sp009783145	host
Metabolic reconstruction based on uncultured group	GCA_009783195	0.8	93.28	0.42	89.8827	54.5407	1738394	MBNT15	MBNT15	UBA2219 sp009783195	host
Metabolic reconstruction based on uncultured group	GCA_009783205	0.2	89.15	0.67	92.076	43.8969	1910182	Clostridia	Oscillospirales	Ruminiclostridium_E sp009783205	host
Metabolic reconstruction based on uncultured group	GCA_009783245	0.9	81.18	0.81	89.8243	57.1066	1990864	Coriobacteriia	Coriobacteriales	WRHL01 sp009783245	host
Metabolic reconstruction based on uncultured group	GCA_009783265	0.3	85.57	0	89.6714	38.6406	2587607	Clostridia	Oscillospirales	WRJC01 sp009783265	host
Metabolic reconstruction based on uncultured group	GCA_009783315	0.8	94.09	1.85	87.0475	50.4549	3015948	Desulfitobacteriia	Desulfitobacteriales	WRJI01 sp009783315	host
Metabolic reconstruction based on uncultured group	GCA_009783515	0.2	83.19	0.7	82.6006	48.52	1493882	Clostridia_A	Christensenellales	WRAF01 sp009783515	host
Metabolic reconstruction based on uncultured group	GCA_009783865	0.8	85.58	1.72	90.5872	47.6527	3973557	Planctomycetes	Pirellulales	WRKP01 sp009783865	host
Metabolic reconstruction based on uncultured group	GCA_009784555	0.2	86.63	0	92.6551	48.8011	1120884	Clostridia_A	Christensenellales	WRAD01 sp009784555	host
Metabolic reconstruction based on uncultured group	GCA_009784895	0.3	90.85	0.58	89.3958	62.401	2355854	Actinomycetia	Actinomycetales	WQXJ01 sp009784895	host
Metabolic reconstruction based on uncultured group	GCA_009785015	0.3	85.51	4.22	92.6978	48.334	4163144	Clostridia	Oscillospirales	WRJC01 sp009785015	host
Metabolic reconstruction based on uncultured group	GCA_009785175	0.1	90.11	1.2	89.379	52.4045	1135683	Alphaproteobacteria	Rs-D84	WQWV01 sp009785175	host
Metabolic reconstruction based on uncultured group	GCA_009786315	1	85.14	0.65	90.8358	54.3064	2114785	Myxococcia	Myxococcales	WRKR01 sp009786315	host
Metabolic reconstruction based on uncultured group	GCA_009786825	0.2	82.23	0.67	84.9537	40.0343	1699646	Clostridia_A	Christensenellales	WQRI01 sp009786825	host
Metabolic reconstruction based on uncultured group	GCA_009787085	0.7	98.12	0.81	88.6039	57.1999	1832010	Coriobacteriia	Coriobacteriales	WRGR01 sp009787085	host
Metabolic reconstruction based on uncultured group	GCA_009787745	0.3	81.18	2.24	90.5915	40.8715	2527422	Clostridia	Lachnospirales	UBA935 sp009787745	host
Metabolic reconstruction based on uncultured group	GCA_009827215	0.3	89.49	0	91.9709	56.2452	2588777	Phycisphaerae	Phycisphaerales	UBA1924 sp009827215	host
Metabolic reconstruction based on uncultured group	GCA_009873655	0.8	91.4	2.71	90.1563	44.1372	2528990	Nitrospinia	Nitrospinales	UBA8687 sp009873655	marine environment
Metabolic reconstruction based on uncultured group	GCA_009884515	0	97.82	1.15	86.4796	23.5393	795917	Bacilli	Mycoplasmatales	Mycoplasma_L liparidae	host
Metabolic reconstruction based on uncultured group	GCA_009885275	0.4	81.29	0.68	91.7022	49.7864	2544514	Verrucomicrobiae	Verrucomicrobiales	Verrucomicrobium sp009885275	freshwater enviroment
Metabolic reconstruction based on uncultured group	GCA_009885285	0.1	81.41	2.81	89.7612	42.4787	1432693	ABY1	BM507	VFKX01 sp009885285	freshwater enviroment
Metabolic reconstruction based on uncultured group	GCA_009885395	1	85.38	1.68	90.4537	64.459	3382820	Binatia	UBA12015	SXLG01 sp009885395	freshwater enviroment
Metabolic reconstruction based on uncultured group	GCA_009885735	0.7	93.52	3.86	88.6961	60.1338	4990694	Chthonomonadetes	Chthonomonadales	VFKD01 sp009885735	freshwater enviroment
Metabolic reconstruction based on uncultured group	GCA_009885795	1	94.1	0	90.9584	65.7111	3460272	Alphaproteobacteria	Dongiales	VFKA01 sp009885795	freshwater enviroment
Metabolic reconstruction based on uncultured group	GCA_009885945	0.5	96.72	1.09	91.433	44.7426	3433618	Anaerolineae	Anaerolineales	OLB14 sp009885945	freshwater enviroment
Metabolic reconstruction based on uncultured group	GCA_009885995	0.7	97.62	1.35	92.4524	65.1659	5937352	Verrucomicrobiae	Chthoniobacterales	VFJQ01 sp009885995	freshwater enviroment
Metabolic reconstruction based on uncultured group	GCA_009886035	0.9	98.29	3.42	93.4986	66.2272	2700301	Acidimicrobiia	Acidimicrobiales	VFJN01 sp009886035	freshwater enviroment
Metabolic reconstruction based on uncultured group	GCA_009886115	1	100	3.42	91.2577	69.4649	5446417	Acidimicrobiia	IMCC26256	VFJJ01 sp009886115	freshwater enviroment
Metabolic reconstruction based on uncultured group	GCA_009886205	1	90	0.6	87.4039	49.5326	2970927	Gammaproteobacteria	Pseudomonadales	UBA4421 sp009886205	marine environment
Metabolic reconstruction based on uncultured group	GCA_009920595	0.75	81.62	2.56	91.9384	52.2993	2176165	Alphaproteobacteria	Rhizobiales	CAIUPE01 sp009920595	freshwater enviroment
Metabolic reconstruction based on uncultured group	GCA_009920815	0.875	85.98	1	91.6984	50.2731	2522940	Alphaproteobacteria	Rhodobacterales	HIMB11 sp009920815	freshwater enviroment
Metabolic reconstruction based on uncultured group	GCA_009920875	0.75	90.05	1.38	94.0446	54.2525	1597953	Alphaproteobacteria	Parvibaculales	UBA8337 sp009920875	freshwater enviroment
Metabolic reconstruction based on uncultured group	GCA_009921175	1	83.31	1.3	95.2804	45.3569	1540403	Bacteroidia	Flavobacteriales	RFYP01 sp009921175	freshwater enviroment
Metabolic reconstruction based on uncultured group	GCA_009922585	0.9	85.5	0	90.5452	62.3716	3377461	Planctomycetes	Pirellulales	UBA1268 sp009922585	freshwater enviroment
Metabolic reconstruction based on uncultured group	GCA_009922595	1	90.5	2.91	90.7284	50.4843	2644814	Gammaproteobacteria	Pseudomonadales	RFVC01 sp009922595	freshwater enviroment
Metabolic reconstruction based on uncultured group	GCA_009923315	1	97.06	1.49	93.2441	64.85	2765083	Gammaproteobacteria	Burkholderiales	RFTU01 sp009923315	freshwater enviroment
Metabolic reconstruction based on uncultured group	GCA_009923455	0.3	94.1	1.17	94.6618	52.6685	1641239	Actinomycetia	Actinomycetales	Aquiluna sp009923455	freshwater enviroment
Metabolic reconstruction based on uncultured group	GCA_009923785	0.3	87.08	1.71	95.0827	62.37	2142937	Acidimicrobiia	Acidimicrobiales	Casp-actino8 sp009923785	freshwater enviroment
Metabolic reconstruction based on uncultured group	GCA_009923795	0.9	91.34	2.39	93.1471	57.9281	2328932	Alphaproteobacteria	Sphingomonadales	Chakrabartia sp009923795	freshwater enviroment
Metabolic reconstruction based on uncultured group	GCA_009924535	1	88.77	4.51	92.3139	64.8117	2158756	Verrucomicrobiae	Opitutales	UBA953 sp009924535	freshwater enviroment
Metabolic reconstruction based on uncultured group	GCA_009924765	0.1	89.39	2.44	92.5366	66.8635	2530541	Phycisphaerae	Phycisphaerales	SYAC01 sp009924765	freshwater enviroment
Metabolic reconstruction based on uncultured group	GCA_009924885	0.8	86.89	1.88	92.0108	35.7777	2252344	Vampirovibrionia	Caenarcaniphilales	LMEP-6097 sp009924885	freshwater enviroment
Metabolic reconstruction based on uncultured group	GCA_009924985	1	89.22	2.46	93.0823	45.9594	2112299	Gammaproteobacteria	Burkholderiales	Polynucleobacter sp009924985	freshwater enviroment
Metabolic reconstruction based on uncultured group	GCA_009925685	0.875	93.04	2.2	92.3714	33.775	1445551	Alphaproteobacteria	Rickettsiales	SYAR01 sp009925685	freshwater enviroment
Metabolic reconstruction based on uncultured group	GCA_009925805	0.9	88.27	1.48	95.7016	43.8405	2056989	Bacteroidia	Flavobacteriales	UBA952 sp009925805	freshwater enviroment
Metabolic reconstruction based on uncultured group	GCA_009925875	0.3	92.19	4.19	93.7711	59.895	1745965	Actinomycetia	Actinomycetales	RFQD01 sp009925875	freshwater enviroment
Metabolic reconstruction based on uncultured group	GCA_009926135	0.875	99.59	1.21	91.5989	62.7662	3405402	Alphaproteobacteria	Sphingomonadales	Novosphingobium sp009926135	freshwater enviroment
Metabolic reconstruction based on uncultured group	GCA_009926245	0.4	86.7	2.66	95.7191	53.2336	1783153	Bacteroidia	UBA7662	SYHX01 sp009926245	freshwater enviroment
Metabolic reconstruction based on uncultured group	GCA_009926305	0.875	92.8	1.9	87.9123	46.2434	2990665	UBA2361	UBA2361	RFPC01 sp009926305	freshwater enviroment
Metabolic reconstruction based on uncultured group	GCA_009926615	0.9	87.83	0	92.6184	52.2187	3915836	Oligoflexia	Silvanigrellales	RFOM01 sp009926615	freshwater enviroment
Metabolic reconstruction based on uncultured group	GCA_009926625	0.3	98.48	1.14	94.1629	63.6058	2577474	Phycisphaerae	Phycisphaerales	F1-60-MAGs104 sp009926625	freshwater enviroment
Metabolic reconstruction based on uncultured group	GCA_009926645	0.875	92.27	2.03	93.691	48.5825	1457086	Verrucomicrobiae	Opitutales	UBA953 sp009926645	freshwater enviroment
Metabolic reconstruction based on uncultured group	GCA_009926865	0.2	91.62	1.61	94.8674	56.7648	2321980	Gammaproteobacteria	Steroidobacterales	UBA964 sp009926865	freshwater enviroment
Metabolic reconstruction based on uncultured group	GCA_009926935	0.875	94.63	0.43	93.4475	52.8901	2043699	Alphaproteobacteria	Micavibrionales	UBA6145 sp009926935	freshwater enviroment
Metabolic reconstruction based on uncultured group	GCA_009927255	0.8	85.43	0	88.237	56.4745	1232295	Alphaproteobacteria	UBA1280	RFNJ01 sp009927255	freshwater enviroment
Metabolic reconstruction based on uncultured group	GCA_009927485	0.3	92.13	0.6	95.2661	50.9465	1938289	Bacteroidia	UBA7662	SYHX01 sp009927485	freshwater enviroment
Metabolic reconstruction based on uncultured group	GCA_009927665	0.2	88.89	2.14	94.619	60.8051	1768807	Acidimicrobiia	Acidimicrobiales	F1-60-MAGs027 sp009927665	freshwater enviroment
Metabolic reconstruction based on uncultured group	GCA_009928005	0.3	96.39	1.23	93.5604	33.9043	2208165	Bacteroidia	Chitinophagales	Sediminibacterium sp009928005	freshwater enviroment
Metabolic reconstruction based on uncultured group	GCA_009928955	0.2	89.02	4.92	91.1397	65.8998	3423791	Kiritimatiellae	LD1-PB3	Lenti-01 sp009928955	wastewater
Metabolic reconstruction based on uncultured group	GCA_009929095	0.1	86.75	0.79	88.9238	44.5754	2135824	Bacilli	Erysipelotrichales	Bulleidia sp009929095	wastewater
Metabolic reconstruction based on uncultured group	GCA_009929315	0.3	98.32	2.68	87.778	48.5351	2548382	Clostridia	Oscillospirales	UBA2658 sp009929315	wastewater
Metabolic reconstruction based on uncultured group	GCA_009929735	0.3	96.64	0	83.79	40.9218	2798169	Clostridia	Lachnospirales	Anaerotignum sp009929735	wastewater
Metabolic reconstruction based on uncultured group	GCA_009929845	0.2	92.06	3.68	89.3051	56.6988	5644885	Kiritimatiellae	RZYC01	RZZM01 sp009929845	wastewater
Metabolic reconstruction based on uncultured group	GCA_009930445	0.3	90.73	3.94	90.5778	42.5099	3466087	Bacteroidia	Bacteroidales	BM520 sp009930445	wastewater
Metabolic reconstruction based on uncultured group	GCA_009930495	0.7	95.54	0.79	91.416	60.5168	3204701	Desulfovibrionia	Desulfovibrionales	Desulfomicrobium sp009930495	wastewater
Metabolic reconstruction based on uncultured group	GCA_010021145	0.75	81.33	0.31	91.9879	35.9411	1080034	Alphaproteobacteria	Pelagibacterales	Fonsibacter lacuA	freshwater enviroment
Metabolic reconstruction based on uncultured group	GCA_010024125	0.9	91.7	2.57	94.0794	49.7955	1966244	Gammaproteobacteria	Pseudomonadales	HIMB30 sp010024125	freshwater enviroment
Metabolic reconstruction based on uncultured group	GCA_010025385	0.7	81.61	3.17	92.9164	55.7241	2301361	Gammaproteobacteria	Arenicellales	UBA868 sp010025385	freshwater enviroment
Metabolic reconstruction based on uncultured group	GCA_010025655	0.2	80.51	1.45	95.5209	61.0573	1520735	Acidimicrobiia	Acidimicrobiales	F1-60-MAGs027 sp010025655	freshwater enviroment
Metabolic reconstruction based on uncultured group	GCA_010027235	0.8	89.04	4.63	90.9232	61.6831	2972012	Verrucomicrobiae	Opitutales	IMCC26134_A sp010027235	freshwater enviroment
Metabolic reconstruction based on uncultured group	GCA_010027915	1	83.87	4.46	91.0335	51.5858	1735955	Marinamargulisbacteria	SXXA01	SXXA01 sp010027915	freshwater enviroment
Metabolic reconstruction based on uncultured group	GCA_010028705	1	89.1	3.49	93.4039	46.6222	2026614	Marinamargulisbacteria	SXXA01	RHAI01 sp010028705	freshwater enviroment
Metabolic reconstruction based on uncultured group	GCA_010031785	0.875	94.94	1.09	90.2044	47.9234	2179076	Alphaproteobacteria	Micavibrionales_A	RGZA01 sp010031785	freshwater enviroment
Metabolic reconstruction based on uncultured group	GCA_010912705	0.9	89.02	1	88.8587	60.8491	4188196	Gammaproteobacteria	Chromatiales	Halochromatium sp010912705	soda lake
Metabolic reconstruction based on uncultured group	GCA_011042225	0.6	96.56	1.79	88.0489	45.7478	2049612	Dissulfuribacteria	Dissulfuribacterales	UBA3076 sp011042225	marine environment
Metabolic reconstruction based on uncultured group	GCA_011042305	0.8	98.06	1.29	89.7723	64.0343	2833577	Desulfobacteria	Desulfobacterales	UBA2174 sp011042305	marine environment
Metabolic reconstruction based on uncultured group	GCA_011042725	0.3	89.36	4.7	86.564	42.7646	2558371	Aminicenantia	Aminicenantales	JdFR-80 sp011042725	marine environment
Metabolic reconstruction based on uncultured group	GCA_011046085	0.7	96.36	1.46	89.2629	40.9701	1498270	UBA9087	UBA9087	DSBK01 sp011046085	sediment
Metabolic reconstruction based on uncultured group	GCA_011046175	0.7	81.24	1.69	89.1979	56.1874	3305436	Hydrogenedentia	Hydrogenedentiales	SLFT01 sp011046175	sediment
Metabolic reconstruction based on uncultured group	GCA_011046295	0.8	90.97	3.91	89.5693	45.8894	2179048	Syntrophia	Syntrophales	UBA4810 sp011046295	sediment
Metabolic reconstruction based on uncultured group	GCA_011046315	0.9	93.34	4.4	86.8484	43.2758	4110078	UBA2214	AABM5-25-91	DSAU01 sp011046315	sediment
Metabolic reconstruction based on uncultured group	GCA_011046365	0.4	94.51	2.2	92.935	48.0634	2679157	UBA2242	UBA2242	B118-G9 sp011046365	sediment
Metabolic reconstruction based on uncultured group	GCA_011046395	0.7	97.32	2.98	86.2516	48.6672	2731612	QYQD01	QYQD01	QYQD01 sp011046395	sediment
Metabolic reconstruction based on uncultured group	GCA_011046415	0.4	96.09	3.3	90.0376	57.1659	3112895	QNDG01	QNDG01	DSAP01 sp011046415	sediment
Metabolic reconstruction based on uncultured group	GCA_011048615	0.5	86.82	0.91	92.1434	62.3153	3942765	Anaerolineae	B4-G1	DSDT01 sp011048615	sediment
Metabolic reconstruction based on uncultured group	GCA_011048645	0.6	88.64	0.1	89.9607	55.2672	2487612	Phycisphaerae	Sedimentisphaerales	T3Sed10-213 sp011048645	sediment
Metabolic reconstruction based on uncultured group	GCA_011049115	1	96.45	0.65	88.3739	54.3476	2643098	DQWO01	DQWO01	JAADEO01 sp011049115	sediment
Metabolic reconstruction based on uncultured group	GCA_011049425	0.2	91.85	3.42	90.9329	55.609	2623831	Aminicenantia	UBA2199	UBA876 sp011049425	sediment
Metabolic reconstruction based on uncultured group	GCA_011049545	0.2	89.52	4.27	87.478	41.534	3235875	Aminicenantia	Aminicenantales	SOIV01 sp011049545	marine environment
Metabolic reconstruction based on uncultured group	GCA_011051075	0.8	87.65	1.83	87.2727	54.5079	3163740	Desulfobacteria	Desulfatiglandales	JACNIU01 sp011051075	marine environment
Metabolic reconstruction based on uncultured group	GCA_011051615	0.9	89.06	4	89.2101	61.3818	2681064	Gammaproteobacteria	Thiohalomonadales	HyVt-448 sp011051615	hydrothermal vent
Metabolic reconstruction based on uncultured group	GCA_011051655	1	97.76	2.79	90.3309	61.6486	3118796	Gammaproteobacteria	Chromatiales	DRKS01 sp011051655	hydrothermal vent
Metabolic reconstruction based on uncultured group	GCA_011051715	1	96.05	1.57	89.3944	66.9881	3391892	Gammaproteobacteria	Chromatiales	HyVt-443 thiotaurini_A	hydrothermal vent
Metabolic reconstruction based on uncultured group	GCA_011051915	1	97.69	4.78	90.6484	68.4396	3934827	Acidimicrobiia	Acidimicrobiales	DRKF01 sp011051915	hydrothermal vent
Metabolic reconstruction based on uncultured group	GCA_011052055	0.8	89.88	4.32	89.5955	49.7426	2572167	UBA7883	UBA7883	DRJW01 sp011052055	marine environment
Metabolic reconstruction based on uncultured group	GCA_011052165	0.8	81.11	2.21	87.9359	52.1168	2750502	Gammaproteobacteria	Thiohalomonadales	JAADGZ01 sp011052165	marine environment
Metabolic reconstruction based on uncultured group	GCA_011052215	0.8	93.81	0.88	87.7932	47.8287	2612690	Gammaproteobacteria	SZUA-21	JAADHQ01 sp011052215	marine environment
Metabolic reconstruction based on uncultured group	GCA_011052255	1	85.42	2.99	89.5506	49.4512	2695472	Gammaproteobacteria	SZUA-21	DRJJ01 sp011052255	marine environment
Metabolic reconstruction based on uncultured group	GCA_011052285	0.9	91.29	1.86	89.5302	51.0736	3410327	Gammaproteobacteria	Arenicellales	DRJH01 sp011052285	marine environment
Metabolic reconstruction based on uncultured group	GCA_011052365	0.7	88.83	1.77	89.533	32.9749	2768111	Ignavibacteria	Ignavibacteriales	GCA-002790365 sp011052365	marine environment
Metabolic reconstruction based on uncultured group	GCA_011052815	0.2	94.94	1.12	93.4479	44.2699	2385744	WOR-3	SM23-42	DRIG01 sp011052815	hydrothermal vent
Metabolic reconstruction based on uncultured group	GCA_011053095	0.4	89.29	1.83	92.6565	43.2898	4985466	Bacteroidia	Bacteroidales	SM23-62 sp011053095	marine environment
Metabolic reconstruction based on uncultured group	GCA_011053195	0.2	95.45	2.27	92.0819	62.1775	2747495	Phycisphaerae	Phycisphaerales	GCA-2732755 sp011053195	hydrothermal vent
Metabolic reconstruction based on uncultured group	GCA_011055475	0.8	95.35	4.08	89.2231	64.4837	4076646	Phycisphaerae	Sedimentisphaerales	DSDH01 sp011055475	sediment
Metabolic reconstruction based on uncultured group	GCA_011056555	1	97.74	3.3	90.1971	48.6236	3576901	MSB-5A5	CAIYYT01	JAABVY01 sp011056555	hot springs
Metabolic reconstruction based on uncultured group	GCA_011056635	0.6	88.41	2.44	94.0016	52.3741	3547163	Bacteroidia	Bacteroidales	GCA-2748055 sp011056635	hot springs
Metabolic reconstruction based on uncultured group	GCA_011056645	0.3	92.54	0	86.9322	35.1286	2254528	JS1	SB-45	34-128 sp011056645	hot springs
Metabolic reconstruction based on uncultured group	GCA_011057845	0.6	80.11	1.7	89.0384	62.2855	3111316	Phycisphaerae	Sedimentisphaerales	UBA2266 sp011057845	sediment
Metabolic reconstruction based on uncultured group	GCA_011064725	0.2	86.62	0.04	91.5034	37.4804	1399766	Chlamydiia	Chlamydiales	JAAKFQ01 sp011064725	marine environment
Metabolic reconstruction based on uncultured group	GCA_011065165	0.9	90.2	0	92.2317	46.8905	1625346	Chlamydiia	Chlamydiales	JAAKFF01 sp011065165	marine environment
Metabolic reconstruction based on uncultured group	GCA_011065235	0.1	82.56	2.73	91.5751	44.4789	1738011	Chlamydiia	Chlamydiales	SZUA-160 sp011065235	marine environment
Metabolic reconstruction based on uncultured group	GCA_011087605	0.75	97.51	0.33	90.6294	52.7018	4192478	Alphaproteobacteria	Rhizobiales	R2A130 sp011087605	host
Metabolic reconstruction based on uncultured group	GCA_011087765	0.9	87.52	1.25	85.2584	48.234	4759856	Planctomycetes	Pirellulales	Mariniblastus sp011087765	host
Metabolic reconstruction based on uncultured group	GCA_011087955	0.3	84.38	0.89	93.7075	44.568	1815945	Bdellovibrionia_A	CAIPTA01	JAALKR01 sp011087955	host
Metabolic reconstruction based on uncultured group	GCA_011088105	0.9	95.55	0.91	87.1989	48.211	2595516	Nitrospiria	Nitrospirales	JAALKI01 sp011088105	host
Metabolic reconstruction based on uncultured group	GCA_011089965	1	94.54	1.26	91.8871	56.7634	3658807	Magnetococcia	Magnetococcales	JAANAU01 sp011089965	sediment
Metabolic reconstruction based on uncultured group	GCA_011170285	0.2	90.76	0.99	86.2246	45.7896	1382721	Dehalococcoidia	Dehalococcoidales	W498 sp011170285	marine environment
Metabolic reconstruction based on uncultured group	GCA_011170325	0.1	88.17	0.99	86.3978	46.9582	1815312	Dehalococcoidia	GIF9	W265 sp011170325	marine environment
Metabolic reconstruction based on uncultured group	GCA_011170375	0.2	92.74	0.99	88.3628	51.7022	2277945	Dehalococcoidia	Dehalococcoidales	W589 sp011170375	marine environment
Metabolic reconstruction based on uncultured group	GCA_011174795	0.2	91.25	0	91.2922	54.1134	1812091	Dehalococcoidia	SZUA-161	W281 sp011174795	marine environment
Metabolic reconstruction based on uncultured group	GCA_011174815	0.222222	84.49	1.98	91.4177	53.947	1573037	Dehalococcoidia	Dehalococcoidales	E44-bin89 sp011174815	marine environment
Metabolic reconstruction based on uncultured group	GCA_011176535	0.9	91.82	2.73	90.6006	64.2126	2271931	Anaerolineae	Anaerolineales	DUEP01 sp011176535	hydrothermal vent
Metabolic reconstruction based on uncultured group	GCA_011191985	0.6	88.78	1.1	89.6445	53.4713	2016093	Dehalococcoidia	Dehalococcoidales	W111 sp011191985	marine environment
Metabolic reconstruction based on uncultured group	GCA_011192075	0.2	88.45	0.5	84.3404	46.6207	1704639	Dehalococcoidia	Dehalococcoidales	S120 sp011192075	marine environment
Metabolic reconstruction based on uncultured group	GCA_011192125	0.9	90.91	0.18	91.7333	65.4438	3374735	Anaerolineae	B4-G1	DUEL01 sp011192125	marine environment
Metabolic reconstruction based on uncultured group	GCA_011321725	1	97.27	1.6	90.915	47.3755	2628517	Thermodesulfovibrionia	Thermodesulfovibrionales	JAADHP01 sp011321725	hydrothermal vent
Metabolic reconstruction based on uncultured group	GCA_011321815	1	97.54	2.85	87.4772	50.4656	3578343	Gammaproteobacteria	Thiohalomonadales_A	SZUA-152 sp011321815	hydrothermal vent
Metabolic reconstruction based on uncultured group	GCA_011321845	0.8	93.87	1.7	90.8341	60.7417	4161905	UBA1135	UBA2386	HyVt-539 sp011321845	hydrothermal vent
Metabolic reconstruction based on uncultured group	GCA_011322445	0.9	93.64	4.55	91.0623	62.0605	2633727	Anaerolineae	Anaerolineales	DRMV01 sp011322445	hydrothermal vent
Metabolic reconstruction based on uncultured group	GCA_011322715	0.9	83.25	2.28	88.9793	50.7926	3190221	Desulfobulbia	Desulfobulbales	DRLX01 sp011322715	hydrothermal vent
Metabolic reconstruction based on uncultured group	GCA_011330545	1	81.02	4.52	89.2437	35.4643	3130675	Bacteroidia	Flavobacteriales	Aureibaculum sp011330545	hydrothermal vent
Metabolic reconstruction based on uncultured group	GCA_011371355	1	99.15	2.99	94.6176	71.6711	2459350	Acidimicrobiia	UBA5794	DRQR01 sp011371355	hydrothermal vent
Metabolic reconstruction based on uncultured group	GCA_011375175	1	93.87	0.65	86.5111	64.4674	2493163	GWC2-55-46	GWC2-55-46	DRME01 sp011375175	hydrothermal vent
Metabolic reconstruction based on uncultured group	GCA_011375275	0.8	84.68	2.85	83.4913	54.8369	4028935	UBA2214	DRLW01	DRLW01 sp011375275	hydrothermal vent
Metabolic reconstruction based on uncultured group	GCA_011388305	0.3	94.11	0.37	92.4648	54.4539	2151334	UBA6098	UBA6098	UBA6098 sp011388305	sediment
Metabolic reconstruction based on uncultured group	GCA_011389555	0.8	96.73	0.65	91.4164	53.4337	3785559	Desulfobacteria	Desulfobacterales	Desulfotignum sp011389555	sediment
Metabolic reconstruction based on uncultured group	GCA_011389605	0.7	81.76	1.94	88.4693	50.4818	3119104	Desulfobacteria	Desulfobacterales	Desulfosalsimonas sp011389605	sediment
Metabolic reconstruction based on uncultured group	GCA_011389735	0.8	96.13	0.86	85.818	48.7783	6516810	Desulfobacteria	Desulfobacterales	JAABTS01 sp011389735	sediment
Metabolic reconstruction based on uncultured group	GCA_011389865	1	90.68	0	92.3041	73.2717	3053851	Deinococci	Deinococcales	JAABTL01 sp011389865	sediment
Metabolic reconstruction based on uncultured group	GCA_011389895	0.875	98.69	0.38	91.5992	63.3251	3079675	Alphaproteobacteria	Rhodobacterales	Maritimibacter sp011389895	sediment
Metabolic reconstruction based on uncultured group	GCA_011389935	0.7	96.77	0	89.2241	54.4134	2841785	Desulfobacteria	Desulfobacterales	B1SED10-16 sp011389935	sediment
Metabolic reconstruction based on uncultured group	GCA_011389995	1	94.33	3.13	88.157	67.3842	3948306	Gammaproteobacteria	JAABTG01	JAABTG01 sp011389995	sediment
Metabolic reconstruction based on uncultured group	GCA_011390155	0.8	94.41	0	90.2914	44.6901	2719461	Clostridia	Peptostreptococcales	JAABSW01 sp011390155	sediment
Metabolic reconstruction based on uncultured group	GCA_011390335	0.5	97.42	0	90.1045	51.0698	4031932	Desulfobacteria	Desulfobacterales	Desulfotignum sp011390335	sediment
Metabolic reconstruction based on uncultured group	GCA_011390385	1	88.77	4.74	88.3296	62.4112	4426116	Gammaproteobacteria	Ectothiorhodospirales	Thioalkalivibrio_B nitratireducenA	sediment
Metabolic reconstruction based on uncultured group	GCA_011390415	0.7	88.08	0	88.0487	48.6425	3408813	Desulfobacteria	Desulfobacterales	SURF-3 sp011390415	sediment
Metabolic reconstruction based on uncultured group	GCA_011390435	0.6	83.57	0	92.7298	49.0882	3478134	Desulfobacteria	Desulfobacterales	Desulfobacula sp011390435	sediment
Metabolic reconstruction based on uncultured group	GCA_011390455	1	81.71	0.85	92.2955	73.3142	3316374	Deinococci	Deinococcales	JAABTL01 sp011390455	sediment
Metabolic reconstruction based on uncultured group	GCA_011390465	0.8	96.77	0	88.1731	51.0427	3930023	Desulfobacteria	Desulfobacterales	SURF-3 sp011390465	sediment
Metabolic reconstruction based on uncultured group	GCA_011390565	1	99.53	0	90.5225	64.9994	2767250	Gammaproteobacteria	Ectothiorhodospirales	Thioalkalivibrio_B paradoxuA	sediment
Metabolic reconstruction based on uncultured group	GCA_011390785	0.9	91.68	1.08	88.8577	39.8805	4821520	Bacteroidia	Bacteroidales	SKVR01 sp011390785	sediment
Metabolic reconstruction based on uncultured group	GCA_011390935	0.9	96.3	2.2	92.2396	67.369	4445230	Gemmatimonadetes	Gemmatimonadales	JAABRT01 sp011390935	sediment
Metabolic reconstruction based on uncultured group	GCA_011391085	1	91.64	1.67	82.6287	46.0539	5771164	Gammaproteobacteria	Beggiatoales	JAABRD01 sp011391085	sediment
Metabolic reconstruction based on uncultured group	GCA_011391125	1	98.03	0.44	84.2423	35.6542	4814433	Cyanobacteriia	Cyanobacteriales	JAABRE01 sp011391125	sediment
Metabolic reconstruction based on uncultured group	GCA_011391175	0.9	87.65	0	92.4911	44.0724	1763449	Gammaproteobacteria	Burkholderiales	Methylotenera_A sp011391175	sediment
Metabolic reconstruction based on uncultured group	GCA_011391255	1	95.15	0	93.0974	56.5696	3294249	Gammaproteobacteria	Burkholderiales	Azonexus sp011391255	sediment
Metabolic reconstruction based on uncultured group	GCA_011391695	0.8	95.16	0	87.8883	44.2704	2816055	Desulfobacteria	Desulfobacterales	RPRI01 sp011391695	sediment
Metabolic reconstruction based on uncultured group	GCA_011391735	0.9	89.48	0.61	94.2075	41.1366	2144541	Campylobacteria	Campylobacterales	Sulfuricurvum sp011391735	sediment
Metabolic reconstruction based on uncultured group	GCA_011522855	0.9	82.85	0.36	93.586	63.7714	2149878	Bacteroidia	Flavobacteriales	UBA8752 sp011522855	host
Metabolic reconstruction based on uncultured group	GCA_011522905	0.9	90.52	0.92	92.0878	36.2087	2063771	Bacteroidia	Flavobacteriales	UBA952 sp011522905	host
Metabolic reconstruction based on uncultured group	GCA_011523305	1	95.33	1.15	90.0615	61.4634	3493343	Planctomycetes	Pirellulales	UBA1268 sp011523305	host
Metabolic reconstruction based on uncultured group	GCA_011523385	0.9	98.64	3.86	88.361	56.7036	2506777	Nitrospiria	Nitrospirales	Bin75 sp011523385	host
Metabolic reconstruction based on uncultured group	GCA_011523395	0.3	93.16	2.14	90.1219	66.7958	3112507	Acidimicrobiia	UBA5794	VXMP01 sp011523395	host
Metabolic reconstruction based on uncultured group	GCA_011523615	0.3	88.64	0	93.1605	58.4993	2640448	Anaerolineae	SBR1031	WTGJ01 sp011523615	host
Metabolic reconstruction based on uncultured group	GCA_011523635	0.3	96.15	2.14	89.9553	66.6147	3146511	Acidimicrobiia	UBA5794	VXMP01 sp011523635	host
Metabolic reconstruction based on uncultured group	GCA_011523655	0.9	99.13	0.43	88.4878	66.9705	4272420	Alphaproteobacteria	Bin65	Bin65 sp011523655	host
Metabolic reconstruction based on uncultured group	GCA_011523705	0.6	92.55	0	89.3418	58.9219	4705304	Anaerolineae	SBR1031	UBA6055 sp011523705	host
Metabolic reconstruction based on uncultured group	GCA_011523765	1	97.56	2.13	87.9841	56.9493	3085803	Gammaproteobacteria	Arenicellales	WTGA01 sp011523765	host
Metabolic reconstruction based on uncultured group	GCA_011523785	0.6	89.58	0.93	89.6021	66.1018	3302957	UBA11872	UBA11872	UBA11872 sp011523785	host
Metabolic reconstruction based on uncultured group	GCA_011523825	1	97.44	2.14	93.0226	67.4483	3319196	Acidimicrobiia	Acidimicrobiales	WTFX01 sp011523825	host
Metabolic reconstruction based on uncultured group	GCA_011523845	1	97.86	1.88	87.4378	69.298	7591109	Vicinamibacteria	Vicinamibacterales	WTFV01 sp011523845	host
Metabolic reconstruction based on uncultured group	GCA_011524805	0.8	94.63	2.32	91.1167	49.3768	2112162	Alphaproteobacteria	Puniceispirillales	WTJO01 sp011524805	host
Metabolic reconstruction based on uncultured group	GCA_011524975	1	94.13	3.28	92.1659	60.3741	3243686	Gammaproteobacteria	Xanthomonadales	WTJD01 sp011524975	host
Metabolic reconstruction based on uncultured group	GCA_011524995	0.9	95.68	0	90.8012	49.4539	1962346	Alphaproteobacteria	Puniceispirillales	UBA685 sp011524995	host
Metabolic reconstruction based on uncultured group	GCA_011525035	0.3	98.39	0	94.9635	46.4119	1994091	Bacteroidia	Flavobacteriales	UBA10364 sp011525035	host
Metabolic reconstruction based on uncultured group	GCA_011525365	1	94.87	1.71	94.3992	68.4716	4223613	Thermoanaerobaculia	UBA5704	WTGL01 sp011525365	host
Metabolic reconstruction based on uncultured group	GCA_011525665	0.8	97.8	2.75	85.5409	44.1321	3634061	Brocadiae	Brocadiales	Brocadia sp011525665	bioreactor
Metabolic reconstruction based on uncultured group	GCA_011525695	1	99.32	4.45	88.2078	64.4422	6544475	Verrucomicrobiae	Opitutales	ER46 sp011525695	bioreactor
Metabolic reconstruction based on uncultured group	GCA_011525755	0.8	96.59	0	92.8132	71.8183	4728373	UBA1135	PLA2	PLA2 sp011525755	bioreactor
Metabolic reconstruction based on uncultured group	GCA_011525785	1	96.24	4.48	91.2071	70.1379	6817849	UBA1135	UBA1135	WYBT01 sp011525785	bioreactor
Metabolic reconstruction based on uncultured group	GCA_011525845	0.1	97.8	2.2	94.2286	71.3763	3580062	Gemmatimonadetes	Gemmatimonadales	PNKF01 sp011525845	bioreactor
Metabolic reconstruction based on uncultured group	GCA_011525905	1	86.68	2.56	93.8043	73.4056	3744846	Thermoanaerobaculia	UBA5704	JACTMI01 sp011525905	bioreactor
Metabolic reconstruction based on uncultured group	GCA_011525915	1	98.18	4.91	91.2875	54.0671	7461200	Anaerolineae	Promineofilales	CAADGU01 sp011525915	bioreactor
Metabolic reconstruction based on uncultured group	GCA_011620135	0.6	92.44	0	91.2443	62.1131	2107538	Gammaproteobacteria	UBA2770	WOZS01 sp011620135	oil field
Metabolic reconstruction based on uncultured group	GCA_011620145	0.6	81.03	1.22	90.5764	64.0548	1795055	Gammaproteobacteria	UBA5335	Macondimonas sp011620145	oil field
Metabolic reconstruction based on uncultured group	GCA_011620275	0.1	87.63	1.08	88.5252	52.4318	1476450	Koll11	GIF10	UBA5776 sp011620275	oil field
Metabolic reconstruction based on uncultured group	GCA_011620345	1	93.56	0.81	93.3887	55.745	1795685	UBA2233	UBA2233	UBA2233 sp011620345	oil field
Metabolic reconstruction based on uncultured group	GCA_011620605	0.5	93.71	0.71	94.863	46.4073	2140001	Bacteroidia	Bacteroidales	DMER64 sp011620605	oil field
Metabolic reconstruction based on uncultured group	GCA_011682385	0.7	90.91	0	88.9581	53.0577	2350095	Phycisphaerae	JAACET01	JAACET01 sp011682385	marine environment
Metabolic reconstruction based on uncultured group	GCA_011682695	1	97.44	4.27	90.9968	63.2491	2581107	Acidimicrobiia	UBA5794	BMS3Bbin01 sp011682695	marine environment
Metabolic reconstruction based on uncultured group	GCA_011772495	0.3	86.1	4.26	89.3001	44.3008	3276286	Aminicenantia	Aminicenantales	WVZL01 sp011772495	marine environment
Metabolic reconstruction based on uncultured group	GCA_011773515	1	92.02	1.68	86.9487	55.3145	2496075	MBNT15	J040	WVXK01 sp011773515	marine environment
Metabolic reconstruction based on uncultured group	GCA_011773575	0.8	84.72	0.93	83.8279	56.817	2679535	CAIYQO01	WVXJ01	WVXJ01 sp011773575	marine environment
Metabolic reconstruction based on uncultured group	GCA_011773985	0.3	96.52	1.1	89.7177	62.3576	2679588	B26-G2	WVWN01	WVWN01 sp011773985	marine environment
Metabolic reconstruction based on uncultured group	GCA_011775625	0.8	81.03	3.45	89.3883	65.4636	3084059	Gammaproteobacteria	HK1	JAABYT01 sp011775625	marine environment
Metabolic reconstruction based on uncultured group	GCA_012026935	1	97.77	0.56	91.8394	35.036	3176668	Ignavibacteria	Ignavibacteriales	Fen-1258 sp012026935	bioreactor
Metabolic reconstruction based on uncultured group	GCA_012026975	1	95.16	1.45	91.0194	62.2116	2826180	Desulfuromonadia	Desulfuromonadales	VAUL01 sp012026975	bioreactor
Metabolic reconstruction based on uncultured group	GCA_012027035	0.8	94.41	3.36	87.4427	41.4706	4208625	Clostridia	Acetivibrionales	MnB-11 sp012027035	bioreactor
Metabolic reconstruction based on uncultured group	GCA_012030735	1	90.95	2.24	83.8334	48.9756	3021098	Cyanobacteriia	Thermosynechococcales	Acaryochloris sp012030735	stromatolite
Metabolic reconstruction based on uncultured group	GCA_012031565	0.9	96.78	1.32	83.8995	53.5481	3929418	Cyanobacteriia	PCC-7336	JAAUUM01 sp012031565	stromatolite
Metabolic reconstruction based on uncultured group	GCA_012031785	0.8	89.52	2.02	82.6786	39.1683	4891635	Bacteroidia	Chitinophagales	JAAUTG01 sp012031785	stromatolite
Metabolic reconstruction based on uncultured group	GCA_012031845	0.9	86.12	4.09	87.5422	57.2118	3813328	Gammaproteobacteria	Competibacterales	Contendobacter sp012031845	stromatolite
Metabolic reconstruction based on uncultured group	GCA_012031875	0.9	92.07	0.65	89.8502	51.0796	4946922	Desulfobacteria	Desulfobacterales	Desulfobacula sp012031875	stromatolite
[truncated: 1,761 more rows]
