# Supplementary material for: Cultivating the uncultured: Harnessing the “sandwich agar plate” approach to isolate heme‐dependent bacteria from marine sediment
Source: mLife. 2024 Jan 18;3(1):143–55. doi: 10.1002/mlf2.12093 (PMC11139205; doi:10.1002/mlf2.12093)
Supplement: Supplementary file 11 — Table S10 Growth‐promoting effect of helpers with complete heme synthesis pathway on Flavobacteriaceae sp. S0825. [file MLF2-3-143-s012.xlsx]

## Sheet: Table S10
Hepler strain	Genomic accession numbers	Heme synthesis pathway	Growth-promotion assay for strain S0825
Algibacter pectinivorans JCM 17107T (S64)	FOMI00000000.1	complete	-
Aliidiomarina shirensis JCM 17761T	PIPP00000000.1	complete	-
Aliidiomarina taiwanensis MCCC 1A06493T	PIPQ00000000.1	complete	-
Alteromonas lipolytica KCTC 52408T	MJIC00000000.1	complete	-
Bizionia psychrotolerans JCM 19924T	JNGS00000000.1	complete	-
Chryseobacterium gleum JCM 2410 T	ACKQ00000000.2	complete	-
Colwellia aestuarii KCTC 12480T (S08)	MUZV00000000.1	complete	+
Cribrihabitans marinus JCM 19401T (S63)	FNYD00000000.1	complete	-
Escherichia coli ATCC 11775T	CP033092.2	complete	-
Exiguobacterium aurantiacum DSM 6208T	JNIQ00000000.1	complete	-
Flavobacterium aquidurense JCM 20475T	MUGR00000000.1	complete	-
Formosa spongicola KCTC 22662T (S20)	QGGP00000000.1	complete	+
Fulvivirga kasyanovii KCTC 12832T	SMLW00000000.1	complete	-
Gilvimarinus polysaccharolyticus KCTC 32438T	LFIJ00000000.1	complete	+
Jeotgalibacillus soli DSM 23228T	JXRP00000000.1	complete	-
Marinobacter algicola DSM 16394T (S47)	ABCP00000000.1	complete	+
Marinomonas communis JCM 20766T	SNZA00000000.1	complete	-
Muricauda ruestringensis DSM 13258T	CP002999.1	complete	-
Oceanisphaera litoralis KCTC 23479T	JAFBBE000000000.1	complete	+
Oceanobacillus iheyensis JCM 11309T	BA000028.3	complete	-
Pelagivirga dicentrarchi KCTC 62452T	QNQP00000000.1	complete	-
Planococcus halocryophilus JCM 17719T	CP016537.2	complete	-
Rhodovulum sulfidophilum DSM 1374T	BASI00000000.1	complete	+
Roseibacterium beibuensis MCCC 1F00103T (S11)	JANXIR000000000	complete	+
Rubrivirga marina KCTC 23867T	MQWD00000000.1	complete	+
Salinarimonas ramus DSM 22962T	BMMF00000000.1	complete	-
Salipiger mucosus LMG 22090T (S60)	APVH00000000.1	complete	+
Shewanella aestuarii JCM 17801T	BMOT00000000.1	complete	-
Shewanella decolorationis JCM 21555T (S26)	AXZL00000000.1	complete	+
Tranquillimonas alkanivorans JCM 14836T	FOXA00000000.1	complete	-
Vibrio algivorus DSM 29824T	AP018678.1	complete	+
Zobellella denitrificans JCM 13380T	NMUO00000000.1	complete	-
Note: "+" represents a significant growth-promoting effect. "-" represents no growth-promoting effect. The method is described in 'Growth-promotion assay' section of the text.
